# Supplementary material for: Diversity Dynamics in Nymphalidae Butterflies: Effect of Phylogenetic Uncertainty on Diversification Rate Shift Estimates
Source: PLoS One. 2015 Apr 1;10(4):e0120928. doi: 10.1371/journal.pone.0120928 (PMC4382342; doi:10.1371/journal.pone.0120928)
Supplement: S1 File — (ZIP) [file pone.0120928.s009.zip › S1_File.nex]

#NEXUS
[R-package APE, Thu Apr 19 19:10:02 2012]
BEGIN TAXA;
	DIMENSIONS NTAX = 398;
	TAXLABELS
		Acraea
		Actinote
		Adelpha
		Aemona
		Aeria
		Aeropetes
		Agatasa
		Aglais
		Agraulis
		Agrias
		Algia
		Algiachroa
		Altiapa
		Altinote
		Amathusia
		Amathuxidia
		Amauris
		Amnosia
		Amphidecta
		Anaea
		Anaeomorpha
		Anartia
		Anetia
		Antanartia
		Anthanassa
		Antillea
		Antirrhea
		Apatura
		Apaturopsis
		Apexacuta
		Aphantopus
		Araschnia
		Archaeoprepona
		Archeuptychia
		Archimestra
		Arethusana
		Argynnina
		Argynnis
		Argyronympha
		Argyrophenga
		Argyrophorus
		Ariadne
		Asterocampa
		Aterica
		Athesis
		Athyma
		Athyrtis
		Atlantea
		Auca
		Baeotus
		Bassarona
		Batesia
		Bebearia
		Bematistes
		Berberia
		Bia
		Biblis
		Bicyclus
		Boloria
		Brassolis
		Brenthis
		Brevioleria
		Brintesia
		Byblia
		Caerois
		Caeruleuptychia
		Caligo
		Calinaga
		Calisto
		Callicore
		Callithomia
		Cassionympha
		Castilia
		Catacroptera
		Catoblepia
		Catonephele
		Catuna
		Cepheuptychia
		Ceratinia
		Cercyonis
		Cethosia
		Charaxes
		Chazara
		Chersonesia
		Chillanella
		Chitoria
		Chloreuptychia
		Chlosyne
		Chonala
		Cirrochroa
		Cissia
		Cithaerias
		Coenonympha
		Coenophlebia
		Colobura
		Consul
		Corades
		Cosmosatyrus
		Crenidomimas
		Cupha
		Cyllogenes
		Cyllopsis
		Cymothoe
		Cyrestis
		Daedalma
		Dagon
		Danaus
		Dasyophthalma
		Diaethria
		Dichorragia
		Dione
		Dira
		Dircenna
		Discophora
		Dodonidia
		Doleschallia
		Dophla
		Doxocopa
		Dryadula
		Dryas
		Dynamine
		Dynastor
		Ectima
		Elina
		Elymnias
		Elzunia
		Enodia
		Epiphile
		Episcada
		Epityches
		Erebia
		Erebiola
		Eresia
		Eretris
		Erichthodes
		Erites
		Etcheverrius
		Eteona
		Ethope
		Eueides
		Eulaceura
		Eunica
		Euphaedra
		Euphydryas
		Euploea
		Euptera
		Euptoieta
		Euptychia
		Euptychoides
		Euriphene
		Euripus
		Euryphura
		Eurytela
		Euxanthe
		Faunis
		Faunula
		Foetterleia
		Forbestra
		Forsterinaria
		Fountainea
		Geitoneura
		Gnathotriche
		Gnophodes
		Godartiana
		Godyris
		Greta
		Guaianaza
		Haematera
		Haetera
		Hallelesis
		Hamadryas
		Hamanumida
		Harjesia
		Harma
		Harsiesis
		Heliconius
		Henotesia
		Hermeuptychia
		Hestina
		Hestinalis
		Heteronympha
		Heterosais
		Higginsius
		Hipparchia
		Historis
		Hyalenna
		Hyalyris
		Hyantis
		Hypanartia
		Hypna
		Hypocysta
		Hypoleria
		Hypolimnas
		Hyponephele
		Hyposcada
		Hypothyris
		Ianussiusa
		Idea
		Ideopsis
		Idioneurula
		Issoria
		Ithomia
		Ituna
		Janatella
		Junonia
		Kallima
		Kallimoides
		Kaniska
		Karanasa
		Kirinia
		Lachnoptera
		Lamprolenis
		Laringa
		Lasiommata
		Lasiophila
		Lasippa
		Lebadea
		Lethe
		Lexias
		Libythea
		Libytheana
		Limenitis
		Lopinga
		Lucinia
		Lycorea
		Lyela
		Lymanopoda
		Magneuptychia
		Mallika
		Manataria
		Manerebia
		Maniola
		Marpesia
		Mazia
		Mcclungia
		Mechanitis
		Megisto
		Megoleria
		Melanargia
		Melanitis
		Melinaea
		Melitaea
		Memphis
		Mesoxantha
		Mestra
		Metamorpha
		Methona
		Microtia
		Mimathyma
		Moduza
		Moneuptychia
		Morpho
		Morphotenaris
		Mycalesis
		Mygona
		Mynes
		Myscelia
		Napeocles
		Napeogenes
		Narope
		Nelia
		Neocoenyra
		Neominois
		Neonympha
		Neope
		Neorina
		Neptidopsis
		Neptis
		Nesoxenica
		Nessaea
		Nica
		Nymphalis
		Oeneis
		Oleria
		Ollantaya
		Olyras
		Opoptera
		Opsiphanes
		Oreixenica
		Oressinoma
		Orsotriaena
		Ortilia
		Oxeoschistus
		Pagyris
		Paititia
		Palaeonympha
		Palla
		Pampasatyrus
		Panacea
		Pantoporia
		Panyapedaliodes
		Paralasa
		Paralethe
		Parantica
		Parapedaliodes
		Pararge
		Parataygetis
		Pardopsis
		Pareuptychia
		Parthenos
		Paryphthimoides
		Patricia
		Pedaliodes
		Penthema
		Percnodaimon
		Phalanta
		Pharneuptychia
		Philaethria
		Phyciodes
		Phystis
		Pierella
		Pindis
		Placidina
		Platypthima
		Poladryas
		Polygonia
		Polygrapha
		Polyura
		Praepedaliodes
		Precis
		Prepona
		Proboscis
		Pronophila
		Proterebia
		Prothoe
		Protogoniomorpha
		Pseudacraea
		Pseudergolis
		Pseudochazara
		Pseudohaetera
		Pseudomaniola
		Pseudoneptis
		Pseudonympha
		Pseudoscada
		Pteronymia
		Punapedaliodes
		Pycina
		Pyronia
		Pyrrhogyra
		Quilaphoetosus
		Ragadia
		Rareuptychia
		Rhaphicera
		Rhinopalpa
		Sais
		Salamis
		Satyrodes
		Satyrus
		Scada
		Sephisa
		Sevenia
		Siderone
		Siproeta
		Smyrna
		Steremnia
		Steroma
		Stibochiona
		Stichophthalma
		Stygionympha
		Symbrenthia
		Taenaris
		Tanaecia
		Tarsocera
		Taydebis
		Taygetis
		Tegosa
		Telenassa
		Tellervo
		Temenis
		Terinos
		Thaumantis
		Thauria
		Thyridia
		Tigridia
		Timelaea
		Tirumala
		Tisiphone
		Tithorea
		Torynesis
		Triphysa
		Vagrans
		Vanessa
		Vanessula
		Veladyris
		Velamysta
		Vila
		Vindula
		Xanthotaenia
		Yoma
		Yphthimoides
		Ypthima
		Ypthimomorpha
		Yramea
		Zaretis
		Zethera
		Zeuxidia
		Zipaetis
		Zischkaia
	;
END;
BEGIN TREES;
	TRANSLATE
		1	Acraea,
		2	Actinote,
		3	Adelpha,
		4	Aemona,
		5	Aeria,
		6	Aeropetes,
		7	Agatasa,
		8	Aglais,
		9	Agraulis,
		10	Agrias,
		11	Algia,
		12	Algiachroa,
		13	Altiapa,
		14	Altinote,
		15	Amathusia,
		16	Amathuxidia,
		17	Amauris,
		18	Amnosia,
		19	Amphidecta,
		20	Anaea,
		21	Anaeomorpha,
		22	Anartia,
		23	Anetia,
		24	Antanartia,
		25	Anthanassa,
		26	Antillea,
		27	Antirrhea,
		28	Apatura,
		29	Apaturopsis,
		30	Apexacuta,
		31	Aphantopus,
		32	Araschnia,
		33	Archaeoprepona,
		34	Archeuptychia,
		35	Archimestra,
		36	Arethusana,
		37	Argynnina,
		38	Argynnis,
		39	Argyronympha,
		40	Argyrophenga,
		41	Argyrophorus,
		42	Ariadne,
		43	Asterocampa,
		44	Aterica,
		45	Athesis,
		46	Athyma,
		47	Athyrtis,
		48	Atlantea,
		49	Auca,
		50	Baeotus,
		51	Bassarona,
		52	Batesia,
		53	Bebearia,
		54	Bematistes,
		55	Berberia,
		56	Bia,
		57	Biblis,
		58	Bicyclus,
		59	Boloria,
		60	Brassolis,
		61	Brenthis,
		62	Brevioleria,
		63	Brintesia,
		64	Byblia,
		65	Caerois,
		66	Caeruleuptychia,
		67	Caligo,
		68	Calinaga,
		69	Calisto,
		70	Callicore,
		71	Callithomia,
		72	Cassionympha,
		73	Castilia,
		74	Catacroptera,
		75	Catoblepia,
		76	Catonephele,
		77	Catuna,
		78	Cepheuptychia,
		79	Ceratinia,
		80	Cercyonis,
		81	Cethosia,
		82	Charaxes,
		83	Chazara,
		84	Chersonesia,
		85	Chillanella,
		86	Chitoria,
		87	Chloreuptychia,
		88	Chlosyne,
		89	Chonala,
		90	Cirrochroa,
		91	Cissia,
		92	Cithaerias,
		93	Coenonympha,
		94	Coenophlebia,
		95	Colobura,
		96	Consul,
		97	Corades,
		98	Cosmosatyrus,
		99	Crenidomimas,
		100	Cupha,
		101	Cyllogenes,
		102	Cyllopsis,
		103	Cymothoe,
		104	Cyrestis,
		105	Daedalma,
		106	Dagon,
		107	Danaus,
		108	Dasyophthalma,
		109	Diaethria,
		110	Dichorragia,
		111	Dione,
		112	Dira,
		113	Dircenna,
		114	Discophora,
		115	Dodonidia,
		116	Doleschallia,
		117	Dophla,
		118	Doxocopa,
		119	Dryadula,
		120	Dryas,
		121	Dynamine,
		122	Dynastor,
		123	Ectima,
		124	Elina,
		125	Elymnias,
		126	Elzunia,
		127	Enodia,
		128	Epiphile,
		129	Episcada,
		130	Epityches,
		131	Erebia,
		132	Erebiola,
		133	Eresia,
		134	Eretris,
		135	Erichthodes,
		136	Erites,
		137	Etcheverrius,
		138	Eteona,
		139	Ethope,
		140	Eueides,
		141	Eulaceura,
		142	Eunica,
		143	Euphaedra,
		144	Euphydryas,
		145	Euploea,
		146	Euptera,
		147	Euptoieta,
		148	Euptychia,
		149	Euptychoides,
		150	Euriphene,
		151	Euripus,
		152	Euryphura,
		153	Eurytela,
		154	Euxanthe,
		155	Faunis,
		156	Faunula,
		157	Foetterleia,
		158	Forbestra,
		159	Forsterinaria,
		160	Fountainea,
		161	Geitoneura,
		162	Gnathotriche,
		163	Gnophodes,
		164	Godartiana,
		165	Godyris,
		166	Greta,
		167	Guaianaza,
		168	Haematera,
		169	Haetera,
		170	Hallelesis,
		171	Hamadryas,
		172	Hamanumida,
		173	Harjesia,
		174	Harma,
		175	Harsiesis,
		176	Heliconius,
		177	Henotesia,
		178	Hermeuptychia,
		179	Hestina,
		180	Hestinalis,
		181	Heteronympha,
		182	Heterosais,
		183	Higginsius,
		184	Hipparchia,
		185	Historis,
		186	Hyalenna,
		187	Hyalyris,
		188	Hyantis,
		189	Hypanartia,
		190	Hypna,
		191	Hypocysta,
		192	Hypoleria,
		193	Hypolimnas,
		194	Hyponephele,
		195	Hyposcada,
		196	Hypothyris,
		197	Ianussiusa,
		198	Idea,
		199	Ideopsis,
		200	Idioneurula,
		201	Issoria,
		202	Ithomia,
		203	Ituna,
		204	Janatella,
		205	Junonia,
		206	Kallima,
		207	Kallimoides,
		208	Kaniska,
		209	Karanasa,
		210	Kirinia,
		211	Lachnoptera,
		212	Lamprolenis,
		213	Laringa,
		214	Lasiommata,
		215	Lasiophila,
		216	Lasippa,
		217	Lebadea,
		218	Lethe,
		219	Lexias,
		220	Libythea,
		221	Libytheana,
		222	Limenitis,
		223	Lopinga,
		224	Lucinia,
		225	Lycorea,
		226	Lyela,
		227	Lymanopoda,
		228	Magneuptychia,
		229	Mallika,
		230	Manataria,
		231	Manerebia,
		232	Maniola,
		233	Marpesia,
		234	Mazia,
		235	Mcclungia,
		236	Mechanitis,
		237	Megisto,
		238	Megoleria,
		239	Melanargia,
		240	Melanitis,
		241	Melinaea,
		242	Melitaea,
		243	Memphis,
		244	Mesoxantha,
		245	Mestra,
		246	Metamorpha,
		247	Methona,
		248	Microtia,
		249	Mimathyma,
		250	Moduza,
		251	Moneuptychia,
		252	Morpho,
		253	Morphotenaris,
		254	Mycalesis,
		255	Mygona,
		256	Mynes,
		257	Myscelia,
		258	Napeocles,
		259	Napeogenes,
		260	Narope,
		261	Nelia,
		262	Neocoenyra,
		263	Neominois,
		264	Neonympha,
		265	Neope,
		266	Neorina,
		267	Neptidopsis,
		268	Neptis,
		269	Nesoxenica,
		270	Nessaea,
		271	Nica,
		272	Nymphalis,
		273	Oeneis,
		274	Oleria,
		275	Ollantaya,
		276	Olyras,
		277	Opoptera,
		278	Opsiphanes,
		279	Oreixenica,
		280	Oressinoma,
		281	Orsotriaena,
		282	Ortilia,
		283	Oxeoschistus,
		284	Pagyris,
		285	Paititia,
		286	Palaeonympha,
		287	Palla,
		288	Pampasatyrus,
		289	Panacea,
		290	Pantoporia,
		291	Panyapedaliodes,
		292	Paralasa,
		293	Paralethe,
		294	Parantica,
		295	Parapedaliodes,
		296	Pararge,
		297	Parataygetis,
		298	Pardopsis,
		299	Pareuptychia,
		300	Parthenos,
		301	Paryphthimoides,
		302	Patricia,
		303	Pedaliodes,
		304	Penthema,
		305	Percnodaimon,
		306	Phalanta,
		307	Pharneuptychia,
		308	Philaethria,
		309	Phyciodes,
		310	Phystis,
		311	Pierella,
		312	Pindis,
		313	Placidina,
		314	Platypthima,
		315	Poladryas,
		316	Polygonia,
		317	Polygrapha,
		318	Polyura,
		319	Praepedaliodes,
		320	Precis,
		321	Prepona,
		322	Proboscis,
		323	Pronophila,
		324	Proterebia,
		325	Prothoe,
		326	Protogoniomorpha,
		327	Pseudacraea,
		328	Pseudergolis,
		329	Pseudochazara,
		330	Pseudohaetera,
		331	Pseudomaniola,
		332	Pseudoneptis,
		333	Pseudonympha,
		334	Pseudoscada,
		335	Pteronymia,
		336	Punapedaliodes,
		337	Pycina,
		338	Pyronia,
		339	Pyrrhogyra,
		340	Quilaphoetosus,
		341	Ragadia,
		342	Rareuptychia,
		343	Rhaphicera,
		344	Rhinopalpa,
		345	Sais,
		346	Salamis,
		347	Satyrodes,
		348	Satyrus,
		349	Scada,
		350	Sephisa,
		351	Sevenia,
		352	Siderone,
		353	Siproeta,
		354	Smyrna,
		355	Steremnia,
		356	Steroma,
		357	Stibochiona,
		358	Stichophthalma,
		359	Stygionympha,
		360	Symbrenthia,
		361	Taenaris,
		362	Tanaecia,
		363	Tarsocera,
		364	Taydebis,
		365	Taygetis,
		366	Tegosa,
		367	Telenassa,
		368	Tellervo,
		369	Temenis,
		370	Terinos,
		371	Thaumantis,
		372	Thauria,
		373	Thyridia,
		374	Tigridia,
		375	Timelaea,
		376	Tirumala,
		377	Tisiphone,
		378	Tithorea,
		379	Torynesis,
		380	Triphysa,
		381	Vagrans,
		382	Vanessa,
		383	Vanessula,
		384	Veladyris,
		385	Velamysta,
		386	Vila,
		387	Vindula,
		388	Xanthotaenia,
		389	Yoma,
		390	Yphthimoides,
		391	Ypthima,
		392	Ypthimomorpha,
		393	Yramea,
		394	Zaretis,
		395	Zethera,
		396	Zeuxidia,
		397	Zipaetis,
		398	Zischkaia
	;
tree 1 = [&R] ((((((((236:10.21048176,158:10.21048176):11.40489546,(349:18.6005262,345:18.6005262):3.014851021):9.209955528,(((45:15.76092361,302:15.76092361):10.23320829,((276:13.1989294,285:13.1989294):8.083294156,(241:17.05798566,47:17.05798566):4.224237895):4.711908345):2.113562813,((((195:17.89767122,238:17.89767122):1.518867013,(274:17.14793279,275:17.14793279):2.26860544):3.276416259,((((3…
tree 2 = [&R] ((((((((236:11.33528326,158:11.33528326):9.45083542,(349:16.61141099,345:16.61141099):4.174707693):8.767802951,(((45:22.14363203,302:22.14363203):4.307399898,(47:22.38848158,(241:16.23805302,(276:9.393745666,285:9.393745666):6.844307358):6.150428555):4.062550346):2.149937528,((((238:17.73521348,195:17.73521348):0.1515236011,(274:16.49376007,275:16.49376007):1.392977014):5.229711123,…
tree 3 = [&R] ((((((((236:9.941196024,158:9.941196024):11.82027249,(349:17.62754515,345:17.62754515):4.133923365):8.167552264,(((45:22.41620549,302:22.41620549):3.462149541,(47:20.71925243,(241:15.85646302,(276:8.689764447,285:8.689764447):7.166698575):4.862789408):5.159102606):2.09757469,((((238:17.68039006,195:17.68039006):0.7576350467,(274:16.69678735,275:16.69678735):1.741237764):3.838113421,…
tree 4 = [&R] ((((((((236:12.28112534,158:12.28112534):12.88762738,(349:17.05239459,345:17.05239459):8.116358121):3.408664383,(((45:22.87630723,302:22.87630723):2.967999798,(47:22.21626973,(241:16.17232257,(276:7.641632665,285:7.641632665):8.530689906):6.043947157):3.628037301):1.965516814,((((238:15.73180449,195:15.73180449):4.917182927,(274:16.24861364,275:16.24861364):4.400373781):3.704376964,…
tree 5 = [&R] ((((((((236:13.6572655,158:13.6572655):11.4761782,(349:19.13811942,345:19.13811942):5.99532428):4.243277318,(((45:23.8821652,302:23.8821652):3.485185163,(47:22.29114609,(241:16.1239799,(276:8.111764986,285:8.111764986):8.012214911):6.167166194):5.076204269):1.015677429,((((238:17.79783533,(274:13.11264525,275:13.11264525):4.685190084):0.8079665925,195:18.60580193):5.649035694,((((31…
tree 6 = [&R] ((((((((236:13.78576649,158:13.78576649):10.67445611,(349:19.31818969,345:19.31818969):5.142032913):6.181645698,(((45:21.91605993,302:21.91605993):5.708789399,(47:23.02818466,(241:15.65061235,(276:8.188088455,285:8.188088455):7.462523897):7.377572311):4.596664667):0.5594769597,((((195:17.76530576,(274:13.46015678,275:13.46015678):4.305148982):0.4574769912,238:18.22278276):6.39319216…
tree 7 = [&R] ((((((((236:13.81039614,158:13.81039614):10.26836266,(349:19.4135655,345:19.4135655):4.665193299):4.963616583,(((45:22.55269578,302:22.55269578):4.145964823,(47:23.06932681,(241:15.67857373,(276:8.588336575,285:8.588336575):7.090237156):7.390753079):3.629333796):1.536019791,((((195:17.00433854,238:17.00433854):1.329593175,(274:13.78365246,275:13.78365246):4.550279256):6.326022099,((…
tree 8 = [&R] ((((((((236:15.01343817,158:15.01343817):9.106103122,(349:19.14262857,345:19.14262857):4.976912727):6.531796353,(((45:20.98648695,302:20.98648695):6.254048799,(47:23.10839961,(241:18.16314644,(276:8.602882746,285:8.602882746):9.560263698):4.945253168):4.132136133):0.8085171771,((((195:17.722936,238:17.722936):0.6420481142,(274:13.806998,275:13.806998):4.55798612):5.852569391,((((313…
tree 9 = [&R] ((((((((236:13.56419922,158:13.56419922):8.993147401,(349:17.36609954,345:17.36609954):5.191247082):8.067508934,(((45:19.68502295,302:19.68502295):7.848793357,(47:23.35646698,(241:16.93207431,(276:8.695504209,285:8.695504209):8.236570097):6.424392674):4.177349325):0.8172219388,((((195:17.45362909,(274:14.56641116,275:14.56641116):2.887217931):0.301424315,238:17.75505341):6.802476009…
tree 10 = [&R] ((((((((236:12.31443781,158:12.31443781):12.13841195,(349:18.80853907,345:18.80853907):5.644310702):6.56361909,((((378:15.11173705,126:15.11173705):4.441111977,5:19.55284903):5.597761661,247:25.15061069):3.935300452,((((195:17.05283863,238:17.05283863):0.5709577591,(274:13.1004294,275:13.1004294):4.523366988):6.448201133,((((313:9.965766635,284:9.965766635):3.82704013,202:13.792806…
tree 11 = [&R] ((((((((236:11.92956737,158:11.92956737):11.95283134,(349:18.86849518,345:18.86849518):5.013903519):7.716281872,((((378:15.15990884,126:15.15990884):3.948286114,5:19.10819496):5.559954277,247:24.66814924):4.510479277,((((195:17.10719809,(274:13.14218974,275:13.14218974):3.965008353):1.50505219,238:18.61225028):6.15710381,((((313:9.86910166,284:9.86910166):3.967672538,202:13.8367742…
tree 12 = [&R] ((((((((236:13.02321648,158:13.02321648):13.25997401,(349:18.35949142,345:18.35949142):7.923699073):5.528062396,(((45:22.3691357,302:22.3691357):4.005601629,(47:21.44735735,(241:17.64242642,(276:9.155477158,285:9.155477158):8.486949259):3.804930937):4.927379979):3.14964925,((((195:17.6808898,238:17.6808898):0.6801927021,(274:13.48274089,275:13.48274089):4.878341605):7.211338325,(((…
tree 13 = [&R] ((((((((236:11.92570468,158:11.92570468):12.05004612,(349:19.11380529,345:19.11380529):4.861945512):7.227751048,(((45:21.95561528,302:21.95561528):5.559719578,(47:21.7989311,(241:18.24305745,(276:13.12484317,285:13.12484317):5.118214279):3.555873653):5.716403755):1.530092379,(((((274:13.98984065,275:13.98984065):3.188551459,195:17.17839211):0.6242347615,238:17.80262687):7.795725325…
tree 14 = [&R] ((((((((236:13.00903872,158:13.00903872):10.59691227,(349:20.31300068,345:20.31300068):3.292950309):6.111721259,(((45:21.13681052,302:21.13681052):6.202634517,(47:17.51865417,(241:14.93443524,(276:6.858623436,285:6.858623436):8.075811802):2.584218936):9.820790864):1.214955635,((((195:15.51144706,238:15.51144706):1.318517732,(274:13.79746631,275:13.79746631):3.032498483):8.307620238…
tree 15 = [&R] ((((((((236:11.26926118,158:11.26926118):12.47949033,(349:21.52797649,345:21.52797649):2.220775012):7.021384974,(((45:19.33982741,302:19.33982741):7.917438866,(47:19.67307564,(241:16.7565842,(276:8.801986646,285:8.801986646):7.954597556):2.916491436):7.584190642):1.321904773,((((195:14.03371377,238:14.03371377):1.433575921,(274:13.15067514,275:13.15067514):2.316614544):8.790446253,…
tree 16 = [&R] ((((((((236:16.27204626,158:16.27204626):8.586620541,(349:20.06712593,345:20.06712593):4.79154087):4.225322274,(((45:18.53386083,302:18.53386083):7.752554419,((276:13.51943889,285:13.51943889):5.406013345,(241:16.40303254,47:16.40303254):2.522419697):7.360963013):2.115618655,((((195:12.57234104,238:12.57234104):0.911731504,(274:12.23279081,275:12.23279081):1.251281728):9.248273498,…
tree 17 = [&R] ((((((((236:13.11608873,158:13.11608873):11.76862425,(349:20.79418363,345:20.79418363):4.090529352):5.343307347,(((45:18.8231776,302:18.8231776):9.385968126,(47:19.32971933,(241:16.99932425,(276:11.24340789,285:11.24340789):5.755916357):2.330395083):8.879426392):1.260527351,((((195:13.97897486,(274:11.7212966,275:11.7212966):2.257678258):0.431598055,238:14.41057292):9.776581084,(((…
tree 18 = [&R] ((((((((236:13.90643568,158:13.90643568):11.17386674,(349:20.95762223,345:20.95762223):4.122680188):5.830488572,(((45:24.00005287,302:24.00005287):4.763129687,(47:19.4816475,(241:17.13293593,(276:11.33177909,285:11.33177909):5.801156839):2.348711575):9.281535058):1.182937086,((((195:14.08884713,(274:12.70674536,275:12.70674536):1.382101764):1.395193222,238:15.48404035):9.686671427,…
tree 19 = [&R] ((((((((236:13.89867746,158:13.89867746):10.8689379,(349:20.94593025,345:20.94593025):3.82168511):6.125930909,(((45:23.98666356,302:23.98666356):3.683001532,(47:19.47077895,(241:16.89841763,(276:9.944717975,285:9.944717975):6.953699657):2.572361318):8.198886145):2.225066391,((((195:14.47585884,(274:11.33905453,275:11.33905453):3.136804306):2.369665637,238:16.84552447):8.311144896,(…
tree 20 = [&R] ((((((((236:13.69096912,158:13.69096912):11.90084152,(349:20.95257374,345:20.95257374):4.639236897):6.150892833,(((45:23.95940766,302:23.95940766):5.277451057,(47:19.83919764,(241:17.15949374,(276:10.12356235,285:10.12356235):7.035931387):2.679703899):9.397661073):1.292771619,((((195:16.50980787,(274:12.5106535,275:12.5106535):3.999154372):2.744589071,238:19.25439694):5.980515976,(…
tree 21 = [&R] ((((((((236:13.85612452,158:13.85612452):11.43493219,(349:20.18868577,345:20.18868577):5.102370932):6.834561861,(((45:25.08003465,302:25.08003465):4.768623992,(47:19.06872517,(241:17.00585118,(276:10.2456838,285:10.2456838):6.760167376):2.062873993):10.77993348):1.108975592,((((195:17.95508106,(274:13.48019367,275:13.48019367):4.474887386):1.435720872,238:19.39080193):6.065304265,(…
tree 22 = [&R] ((((((((236:13.42129522,158:13.42129522):12.73244558,(349:19.44976416,345:19.44976416):6.703976645):5.709318729,(((45:23.16926073,302:23.16926073):5.411097337,(47:19.77233208,(241:18.54303546,(276:9.188365314,285:9.188365314):9.35467015):1.229296615):8.808025987):1.536057414,((((238:17.39192164,(274:12.86799911,275:12.86799911):4.523922527):3.093379907,195:20.48530154):4.826442984,…
tree 23 = [&R] ((((((((236:13.39112599,158:13.39112599):13.46882603,(349:19.88773506,345:19.88773506):6.972216953):5.531753967,(((45:23.47170362,302:23.47170362):4.827594305,(47:20.03043273,(241:17.65668802,(276:10.40437555,285:10.40437555):7.25231247):2.373744708):8.268865195):2.404138026,((((238:18.36577345,(274:14.6942548,275:14.6942548):3.671518646):1.445983346,195:19.81175679):5.830397807,((…
tree 24 = [&R] ((((((((236:13.67645972,158:13.67645972):11.3728821,(349:20.61601065,345:20.61601065):4.433331171):7.119096953,(((45:23.90030814,302:23.90030814):4.710760409,(47:18.99228155,(241:15.88324013,(276:8.53699477,285:8.53699477):7.346245364):3.109041414):9.618787005):2.038053729,((((238:17.81225577,195:17.81225577):2.421643455,(274:15.00735518,275:15.00735518):5.226544051):6.217775012,((…
tree 25 = [&R] ((((((((236:13.88036925,158:13.88036925):11.03146748,(349:19.16394544,345:19.16394544):5.747891288):7.014746194,(((45:23.63498342,302:23.63498342):3.802840648,(47:17.3097002,(241:14.13764955,(276:8.201316576,285:8.201316576):5.936332979):3.172050646):10.12812387):3.25716944,((((238:16.72338635,195:16.72338635):0.551034675,(274:13.07795741,275:13.07795741):4.196463615):7.864909357,(…
tree 26 = [&R] ((((((((236:13.93132601,158:13.93132601):11.32461213,(349:18.86346069,345:18.86346069):6.392477451):7.440028555,(((45:24.02343301,302:24.02343301):3.876754239,((276:9.837997565,285:9.837997565):8.213943419,(241:16.65889089,47:16.65889089):1.39305009):9.848246266):2.777855772,(((((274:13.05613926,275:13.05613926):3.709188709,195:16.76532797):0.8170210501,238:17.58234902):7.124838463…
tree 27 = [&R] ((((((((236:14.35050489,158:14.35050489):8.963931923,(349:21.57552538,345:21.57552538):1.738911435):9.12491829,(((45:20.88036072,302:20.88036072):6.800854221,(47:18.17354848,(241:14.72380993,(276:8.774287141,285:8.774287141):5.949522793):3.449738543):9.507666461):2.756054001,(((((274:10.72282197,275:10.72282197):5.910924709,195:16.63374668):1.114893855,238:17.74864053):7.632289093,…
tree 28 = [&R] ((((((((236:14.40555346,158:14.40555346):9.460083312,(349:21.76359309,345:21.76359309):2.102043684):8.806414517,(((45:20.59358184,302:20.59358184):7.073300438,(47:19.62374285,(241:15.42660717,(276:8.807945331,285:8.807945331):6.618661834):4.197135689):8.043139424):2.325402212,((((238:16.69755378,195:16.69755378):1.119170591,(274:11.11919602,275:11.11919602):6.697528349):7.254505021…
tree 29 = [&R] ((((((((236:13.76352911,158:13.76352911):11.71164395,(349:20.08220339,345:20.08220339):5.392969666):6.341269705,(((45:20.15369991,302:20.15369991):9.189304178,(47:18.68708307,(241:15.41675645,(276:8.612412032,285:8.612412032):6.804344417):3.270326621):10.65592101):0.6610408559,((((195:15.62867726,(274:12.85950744,275:12.85950744):2.769169818):1.597128214,238:17.22580547):6.72864707…
tree 30 = [&R] ((((((((236:14.29727828,158:14.29727828):9.738874388,(349:21.75793453,345:21.75793453):2.278218141):7.714693445,(((45:20.41541627,302:20.41541627):8.575230446,(47:19.86390463,(241:16.71631348,(276:9.968904625,285:9.968904625):6.747408859):3.147591146):9.126742086):1.187490184,((((195:16.76915856,(274:12.93412194,275:12.93412194):3.835036619):0.5565959105,238:17.32575447):6.76768858…
tree 31 = [&R] ((((((((236:14.88017891,158:14.88017891):8.182381714,(349:18.85997672,345:18.85997672):4.202583898):8.409360314,(((45:23.95974075,302:23.95974075):3.69134058,(47:17.69592661,(241:15.52551633,(276:8.893369153,285:8.893369153):6.632147179):2.170410282):9.955154718):2.378896343,((((195:16.71860238,238:16.71860238):0.1108025213,(274:12.6771741,275:12.6771741):4.152230797):8.065806087,(…
tree 32 = [&R] ((((((((236:15.80421692,158:15.80421692):7.821599119,(349:20.97613526,345:20.97613526):2.649680786):9.371454177,(((45:26.34391507,302:26.34391507):3.71983807,(47:17.75189717,(241:15.73850266,(276:10.2435527,285:10.2435527):5.494949962):2.013394509):12.31185597):1.289380643,((((195:16.97933578,238:16.97933578):1.419330977,(274:13.8808085,275:13.8808085):4.51785826):6.126095099,((((3…
tree 33 = [&R] ((((((((236:12.15532485,158:12.15532485):14.15266066,(349:19.6790622,345:19.6790622):6.628923311):7.229480595,(((45:23.89773883,302:23.89773883):6.787859964,(47:21.97608093,(241:16.92713605,(276:11.29066374,285:11.29066374):5.636472311):5.048944888):8.709517862):0.6831679375,(((((274:14.62000271,275:14.62000271):4.472856599,195:19.09285931):0.1312105763,238:19.22406988):5.783206389…
tree 34 = [&R] ((((((((236:15.57284328,158:15.57284328):9.379041753,(349:20.64775735,345:20.64775735):4.304127675):6.769731487,(((((378:20.76303576,126:20.76303576):3.344686328,5:24.10772208):2.989696247,247:27.09741833):2.054589605,(((195:19.48205227,238:19.48205227):0.9808251031,(274:16.15796634,275:16.15796634):4.304911027):4.703977812,((((313:14.6879097,284:14.6879097):2.507843173,202:17.1957…
tree 35 = [&R] ((((((((236:14.54634929,158:14.54634929):10.58108513,(349:21.27464699,345:21.27464699):3.852787435):6.770621847,(((((378:20.90911443,126:20.90911443):3.485470364,5:24.3945848):3.262265707,247:27.6568505):1.807300014,(((195:19.61911856,(274:16.27164598,275:16.27164598):3.347472585):1.348185125,238:20.96730369):4.376613314,((((313:13.70090607,284:13.70090607):3.321824508,202:17.02273…
tree 36 = [&R] ((((((((236:13.97356928,158:13.97356928):11.93127834,(349:21.67048493,345:21.67048493):4.234362684):6.209988063,(((((378:17.2239152,126:17.2239152):7.336455361,5:24.56037056):3.734095647,247:28.29446621):1.762107684,(((238:18.89317145,(274:16.3822282,275:16.3822282):2.51094325):2.216626183,195:21.10979763):4.672170491,((((313:14.11657719,284:14.11657719):3.385567407,202:17.5021446)…
tree 37 = [&R] ((((((((236:13.90932214,158:13.90932214):12.84700968,(349:20.89989227,345:20.89989227):5.856439552):4.65599363,(((((378:17.71607573,126:17.71607573):7.021234749,5:24.73731048):4.338312225,247:29.0756227):0.4116138347,(((238:20.44899905,(274:16.30690662,275:16.30690662):4.142092432):0.5637407629,195:21.01273981):4.713731962,((((313:13.03981723,284:13.03981723):3.854390512,202:16.894…
tree 38 = [&R] ((((((((236:13.76226784,158:13.76226784):12.33532086,(349:21.74334612,345:21.74334612):4.354242581):7.64742271,(((((378:20.48823121,126:20.48823121):5.049783085,5:25.5380143):2.831781675,247:28.36979597):1.595730898,(((195:19.59729407,238:19.59729407):2.004872912,(274:13.88615817,275:13.88615817):7.716008808):3.480213689,((((313:12.34815082,284:12.34815082):2.806654304,202:15.15480…
tree 39 = [&R] ((((((((236:14.80416924,158:14.80416924):11.76382397,(349:24.10574505,345:24.10574505):2.462248148):6.291240861,(((((378:19.96100738,126:19.96100738):5.149143062,5:25.11015044):3.30051807,247:28.41066851):1.843257636,(((195:19.85913386,(274:13.37752681,275:13.37752681):6.481607047):1.208899226,238:21.06803308):4.147859352,((((313:13.52475057,284:13.52475057):3.106094661,202:16.6308…
tree 40 = [&R] ((((((((236:12.83706405,158:12.83706405):15.83865401,(349:24.15738197,345:24.15738197):4.518336099):5.019697311,(((((378:22.88534947,126:22.88534947):3.064813829,5:25.9501633):2.070565131,247:28.02072843):1.409623495,((((274:16.09238408,275:16.09238408):2.52280723,195:18.61519131):4.436675098,238:23.05186641):2.069474273,((((313:13.85767231,284:13.85767231):1.633492705,202:15.49116…
tree 41 = [&R] ((((((((236:9.834829872,158:9.834829872):17.88165366,(349:24.76629218,345:24.76629218):2.950191355):4.662935105,(((((378:19.7866509,126:19.7866509):5.078759216,5:24.86541011):4.202874876,247:29.06828499):1.154237393,((((274:14.95739151,275:14.95739151):3.526250779,195:18.48364229):3.534489574,238:22.01813186):2.961287109,((((313:12.28249239,284:12.28249239):3.905445386,202:16.18793…
tree 42 = [&R] ((((((((236:11.4114885,158:11.4114885):17.09418221,(349:25.67164023,345:25.67164023):2.834030475):5.301155485,(((((378:20.15083042,126:20.15083042):7.518412281,5:27.66924271):2.495116967,247:30.16435967):0.9390157953,(((195:21.70835241,238:21.70835241):0.9222332073,(274:19.88901451,275:19.88901451):2.741571114):4.140776471,((((313:12.26972044,284:12.26972044):4.208449802,202:16.478…
tree 43 = [&R] ((((((((236:9.498004379,158:9.498004379):17.52483468,(349:23.5789547,345:23.5789547):3.443884364):7.342009524,(((((378:18.41367319,126:18.41367319):1.878303402,5:20.29197659):6.76147198,247:27.05344857):1.9528743,(((238:21.46933017,(274:18.86402095,275:18.86402095):2.605309222):0.5680655745,195:22.03739574):3.547878545,((((313:11.202359,284:11.202359):5.399769259,202:16.60212826):5…
tree 44 = [&R] ((((((((236:10.3424665,158:10.3424665):16.89005861,(349:24.32457373,345:24.32457373):2.907951375):6.599436618,(((((378:18.73727977,126:18.73727977):1.818711386,5:20.55599115):7.975226579,247:28.53121773):1.719937703,(((238:21.20800813,195:21.20800813):0.5139334012,(274:19.64844896,275:19.64844896):2.073492575):3.681926408,((((313:11.84709733,284:11.84709733):6.286925013,202:18.1340…
tree 45 = [&R] ((((((((236:11.57955185,158:11.57955185):15.1230344,(349:22.96573102,345:22.96573102):3.736855229):9.35600812,(((((378:15.78201299,126:15.78201299):5.34670798,5:21.12872097):9.684605685,247:30.81332666):1.533167638,(((238:22.84109,(274:20.72664916,275:20.72664916):2.114440837):0.5689204171,195:23.41001041):2.640587883,((((313:9.486183886,284:9.486183886):8.977339973,202:18.46352386…
tree 46 = [&R] ((((((((236:16.79061851,158:16.79061851):9.592567669,(349:22.60343949,345:22.60343949):3.779746691):7.47165855,(((((378:12.30750882,126:12.30750882):8.602429155,5:20.90993797):8.563355168,247:29.47329314):3.28132235,(((195:22.22102931,238:22.22102931):0.3584095712,(274:18.57464677,275:18.57464677):4.004792111):2.892709657,((((313:11.76847511,284:11.76847511):6.41455936,202:18.18303…
tree 47 = [&R] ((((((((236:15.67768174,158:15.67768174):8.996018771,(349:18.94749115,345:18.94749115):5.726209363):7.881259977,(((((378:21.06928885,126:21.06928885):5.096314446,5:26.1656033):3.320137567,247:29.48574087):1.196765142,(((274:13.6492085,275:13.6492085):4.877962971,(195:17.94176554,238:17.94176554):0.5854059265):6.874299158,((((313:12.49616697,284:12.49616697):3.948143312,202:16.44431…
tree 48 = [&R] ((((((((((236:16.78995927,158:16.78995927):8.0252586,(349:19.98203093,345:19.98203093):4.833186945):8.920905236,((((378:21.19080582,126:21.19080582):4.281426091,5:25.47223191):6.161269905,247:31.63350181):0.6058107283,((238:19.48326138,(195:17.80372921,(274:15.73528106,275:15.73528106):2.068448149):1.679532176):7.210303389,((((313:9.924116868,284:9.924116868):3.644425794,202:13.568…
tree 49 = [&R] ((((((((((236:16.73353938,158:16.73353938):7.429925255,(349:19.9148846,345:19.9148846):4.24858003):10.13026104,((((378:20.24148869,126:20.24148869):4.905681608,5:25.1471703):5.08823583,247:30.23540613):1.277261631,((195:19.41779109,(238:17.30296707,(274:15.68240524,275:15.68240524):1.620561829):2.114824025):7.676268742,((((313:11.25318226,284:11.25318226):4.437542778,202:15.6907250…
tree 50 = [&R] ((((((((((236:16.23816024,158:16.23816024):6.939474458,(349:18.75864238,345:18.75864238):4.418992313):9.631646607,((((378:19.7236941,126:19.7236941):4.171927744,5:23.89562185):4.889467928,247:28.78508978):1.32779165,((195:18.92106739,(238:18.43085172,(274:15.2812359,275:15.2812359):3.149615813):0.4902156772):6.525193678,((((313:11.79615497,284:11.79615497):3.182923523,202:14.979078…
tree 51 = [&R] ((((((((((236:14.95699939,158:14.95699939):11.44906878,(349:19.743944,345:19.743944):6.662124177):5.926503283,((((378:19.85824379,126:19.85824379):4.346015243,5:24.20425904):4.392062388,247:28.59632142):2.520940831,(((274:16.03728529,275:16.03728529):2.942432821,(238:17.4061939,195:17.4061939):1.573524207):6.33194411,((((313:11.56655753,284:11.56655753):3.483254258,202:15.04981179)…
tree 52 = [&R] ((((((((((236:15.21616944,158:15.21616944):11.82497715,(349:21.75761384,345:21.75761384):5.283532745):5.704122821,((((378:20.11171749,126:20.11171749):2.31698045,5:22.42869794):6.349823789,247:28.77852173):1.517296738,((238:19.22197817,((274:15.77021775,275:15.77021775):2.387952911,195:18.15817066):1.063807512):6.93600393,((((313:11.71419486,284:11.71419486):4.90407662,202:16.61827…
tree 53 = [&R] ((((((((((236:13.84964017,158:13.84964017):11.02235163,(349:19.5114798,345:19.5114798):5.360511999):6.996595389,((((378:21.05621088,126:21.05621088):2.127276748,5:23.18348763):5.583991684,247:28.76747931):1.576574244,(((274:15.85263853,275:15.85263853):2.032939596,(238:14.80182489,195:14.80182489):3.083753242):7.548187094,((((313:13.57460274,284:13.57460274):1.428472269,202:15.0030…
tree 54 = [&R] ((((((((((236:13.35910292,158:13.35910292):10.98462182,(349:19.43420696,345:19.43420696):4.90951778):6.425178715,((((378:19.84096796,126:19.84096796):3.444312418,5:23.28528038):5.852544082,247:29.13782446):0.3404351662,(((274:14.54283634,275:14.54283634):2.315476762,(238:14.93879202,195:14.93879202):1.919521084):7.615762378,((((313:12.41067545,284:12.41067545):3.761214214,202:16.17…
tree 55 = [&R] ((((((((((236:13.2455543,158:13.2455543):11.94170208,(349:18.52990558,345:18.52990558):6.657350796):6.921774407,((((378:21.38425873,126:21.38425873):1.769409211,5:23.15366794):6.085553014,247:29.23922095):1.155394293,(((274:13.76164886,275:13.76164886):3.23167902,(238:16.58952899,195:16.58952899):0.403798891):8.373675669,((((313:11.70711524,284:11.70711524):5.915151173,202:17.62226…
tree 56 = [&R] ((((((((((((378:20.3385222,126:20.3385222):3.44127594,5:23.77979814):4.697021726,247:28.47681987):0.714078631,(((274:15.32769538,275:15.32769538):1.693488395,(238:16.87424837,195:16.87424837):0.1469354073):8.400331411,((((313:13.47388098,284:13.47388098):3.022590091,202:16.49647107):6.256401836,(130:19.81921515,(259:16.23226541,(196:8.522107857,187:8.522107857):7.710157549):3.58694…
tree 57 = [&R] ((((((((((((378:20.2367257,126:20.2367257):1.604417939,5:21.84114364):4.952149163,247:26.7932928):2.0234454,((238:17.65872793,((274:15.29997851,275:15.29997851):1.285372651,195:16.58535116):1.073376771):7.36595232,((((313:13.40644275,284:13.40644275):3.018500512,202:16.42494326):6.286735813,(130:20.24441729,(259:15.22602904,(196:7.962773886,187:7.962773886):7.263255153):5.018388255…
tree 58 = [&R] ((((((((((((378:20.19418034,126:20.19418034):3.237795932,5:23.43197628):4.600846401,247:28.03282268):1.307593573,(((274:16.12424804,275:16.12424804):2.532503056,(238:17.22469328,195:17.22469328):1.432057819):5.990720391,((((313:13.39966567,284:13.39966567):4.249548697,202:17.64921437):4.581359006,(130:19.79950972,(259:17.0366865,(196:8.403192618,187:8.403192618):8.63349388):2.76282…
tree 59 = [&R] ((((((((((((378:20.87811529,126:20.87811529):2.32385826,5:23.20197355):5.921177831,247:29.12315138):0.6831222279,((238:20.40772639,((274:15.97551229,275:15.97551229):3.004159568,195:18.97967185):1.42805454):5.319788264,((((313:12.10863684,284:12.10863684):3.851563426,202:15.96020026):6.730645802,(130:21.29523455,(259:18.38019956,(196:9.067908139,187:9.067908139):9.312291419):2.9150…
tree 60 = [&R] ((((((((((((378:20.75147977,126:20.75147977):2.229372169,5:22.98085194):3.653770418,247:26.63462236):2.657570865,((238:20.79836801,((274:15.84176477,275:15.84176477):2.746378713,195:18.58814348):2.210224523):4.692442046,((((313:13.6111302,284:13.6111302):2.102282078,202:15.71341228):6.988900927,(130:21.03244899,(259:17.35259517,(196:8.932039662,187:8.932039662):8.420555509):3.67985…
tree 61 = [&R] ((((((((((((378:19.52503868,126:19.52503868):4.067585082,5:23.59262376):4.308996356,247:27.90162011):2.831063189,((238:22.0430472,((274:17.19391366,275:17.19391366):3.02028031,195:20.21419397):1.82885323):4.025040551,((((313:13.54119863,284:13.54119863):2.141014901,202:15.68221353):6.461825552,(130:21.36413889,(259:16.96707073,(196:8.419160337,187:8.419160337):8.547910388):4.397068…
tree 62 = [&R] ((((((((((((378:18.36656008,126:18.36656008):5.349839175,5:23.71639925):3.28719153,247:27.00359078):4.203470538,(((238:21.10463411,195:21.10463411):0.4934800902,(274:18.17400395,275:18.17400395):3.424110244):5.032291454,((((313:12.40548904,284:12.40548904):3.434220892,202:15.83970993):7.746161355,(130:22.90760658,(259:17.60218533,(196:8.319961072,187:8.319961072):9.28222426):5.3054…
tree 63 = [&R] ((((((((((((378:17.19704606,126:17.19704606):6.145108836,5:23.3421549):3.403358067,247:26.74551297):3.475920178,(((238:20.37735858,195:20.37735858):0.6228623467,(274:17.7428297,275:17.7428297):3.257391225):5.024632363,((((313:12.35203911,284:12.35203911):3.049185502,202:15.40122461):7.531726996,(130:21.93043102,(259:19.24098189,(196:9.873590991,187:9.873590991):9.367390899):2.68944…
tree 64 = [&R] ((((((((((((378:14.5702193,126:14.5702193):7.187166428,5:21.75738573):6.831427798,247:28.58881353):1.371468208,((((274:18.10388277,275:18.10388277):3.368185393,238:21.47206816):0.762735349,195:22.23480351):3.928372382,((((313:12.29756917,284:12.29756917):3.500761444,202:15.79833062):6.523883146,(130:20.10095573,(259:17.14948404,(196:9.83657321,187:9.83657321):7.31291083):2.95147169…
tree 65 = [&R] ((((((((((((378:14.56882839,126:14.56882839):7.530134302,5:22.09896269):6.364762715,247:28.4637254):1.483222127,((((274:19.56014101,275:19.56014101):1.581047783,195:21.14118879):0.08883929807,238:21.23002809):3.987928255,((((313:11.81874361,284:11.81874361):3.802052061,202:15.62079567):6.476014229,(130:20.09903684,(259:17.1478469,(196:9.835634181,187:9.835634181):7.312212718):2.951…
tree 66 = [&R] ((221:28.81102525,220:28.81102525):64.3993932,(((((((((((378:14.37858436,126:14.37858436):6.159862512,5:20.53844687):4.467171821,247:25.00561869):3.345483141,(((238:20.78885817,(274:14.82348314,275:14.82348314):5.965375026):1.052913072,195:21.84177124):2.404830037,((((313:12.53506754,284:12.53506754):3.392791736,202:15.92785928):5.190573027,(130:20.08999175,(259:18.4848223,(196:9.1…
tree 67 = [&R] ((221:29.58012614,220:29.58012614):65.23169645,(((((((((((378:14.63092501,126:14.63092501):5.65278661,5:20.28371162):5.992435463,247:26.27614708):2.627776016,((238:22.72534636,((274:14.99012328,275:14.99012328):6.685609754,195:21.67573303):1.049613331):2.803878379,((((313:13.47757066,284:13.47757066):4.234738277,202:17.71230894):3.994351182,(130:20.48172872,(259:17.40164044,(196:7.…
tree 68 = [&R] ((221:29.05034609,220:29.05034609):64.00149131,(((((((((((378:14.04060783,126:14.04060783):5.874484579,5:19.91509241):7.581739569,247:27.49683198):1.036212129,((238:18.84269298,((274:15.18268265,275:15.18268265):2.530883348,195:17.713566):1.129126981):5.919038457,((((313:13.21314615,284:13.21314615):4.626660225,202:17.83980637):2.966512943,(130:19.57886195,(259:15.84809908,(196:6.5…
tree 69 = [&R] ((221:28.70066572,220:28.70066572):64.63913364,(((((((((((378:14.41408115,126:14.41408115):7.995988784,5:22.41006993):5.48998613,247:27.90005606):1.200864767,((238:18.99399299,((274:13.49902584,275:13.49902584):4.863491876,195:18.36251772):0.6314752665):6.30839833,((((313:13.97140937,284:13.97140937):2.712922678,202:16.68433205):3.454919706,(130:19.04880224,(259:17.18884935,(196:7.…
tree 70 = [&R] ((221:28.52062442,220:28.52062442):65.05876347,(((((((((((378:13.71605742,126:13.71605742):7.412864425,5:21.12892185):6.546369872,247:27.67529172):1.478218621,((195:18.96112461,(238:17.7598329,(274:14.27742801,275:14.27742801):3.482404889):1.201291709):6.107815766,((((313:13.85868239,284:13.85868239):2.968424084,202:16.82710647):3.501353788,(130:18.94208861,(259:16.46437927,(196:8.…
tree 71 = [&R] ((221:26.30426022,220:26.30426022):64.32134612,(((((((((((378:13.97350609,126:13.97350609):7.176053956,5:21.14956004):5.175427187,247:26.32498723):2.078042796,(((274:14.7194217,275:14.7194217):3.603256875,(195:17.80754377,238:17.80754377):0.5151348019):5.578458874,((((313:13.8722192,284:13.8722192):3.142912656,202:17.01513185):3.498649774,(130:18.51492232,(259:16.41408561,(196:7.87…
tree 72 = [&R] ((221:24.20778719,220:24.20778719):65.77453862,(((((((((((378:12.73459771,126:12.73459771):11.52535267,5:24.25995038):4.949167099,247:29.20911748):0.5952524917,((195:18.12639514,(238:17.31346221,(274:14.62518278,275:14.62518278):2.688279429):0.8129329278):5.015660292,((((313:14.54950725,284:14.54950725):2.355368067,202:16.90487531):3.57444778,(130:17.3357433,(259:16.21003119,(196:8…
tree 73 = [&R] ((221:23.95694635,220:23.95694635):68.27170648,(((((((((((378:17.41932979,126:17.41932979):6.353083955,5:23.77241375):4.048896977,247:27.82131073):1.515903476,((238:17.44258265,((274:13.21997141,275:13.21997141):3.563034822,195:16.78300623):0.6595764237):5.593800695,((((313:15.54484027,284:15.54484027):2.860906594,202:18.40574686):2.53247924,(130:18.23050858,(259:15.90805781,(196:8…
tree 74 = [&R] ((221:22.67340454,220:22.67340454):69.58759296,(((((((47:20.99576432,(241:17.86614525,(276:9.849970597,285:9.849970597):8.016174657):3.129619061):8.778464669,(45:17.67742843,302:17.67742843):12.09680055):2.266834558,(((((378:17.46158309,126:17.46158309):6.101771415,5:23.5633545):2.89822605,247:26.46158055):2.491824897,((238:17.38053004,((274:13.40572329,275:13.40572329):3.889403239…
tree 75 = [&R] ((221:22.73636472,220:22.73636472):71.83179271,(((((((47:21.73995226,(241:18.22861112,(276:7.672875833,285:7.672875833):10.55573529):3.511341139):7.944391017,(45:18.03606564,302:18.03606564):11.64827764):3.006764899,(((((378:19.07580947,126:19.07580947):4.965595083,5:24.04140455):4.331387213,247:28.37279177):1.168016336,((195:17.73314381,((274:13.67769674,275:13.67769674):4.0028681…
tree 76 = [&R] ((221:24.37220923,220:24.37220923):61.26484819,((((((((47:19.91354213,(241:16.35941667,(276:5.88341082,285:5.88341082):10.47600585):3.554125464):9.43819742,(45:21.06509995,302:21.06509995):8.286639599):0.8040380594,((((378:17.77588051,126:17.77588051):3.173748888,5:20.94962939):4.835231784,247:25.78486118):2.360357422,((((274:14.02766407,275:14.02766407):2.349635327,195:16.37729939…
tree 77 = [&R] ((221:24.7930966,220:24.7930966):64.31349148,((((((((47:20.95703348,(241:19.24998928,(276:6.095328493,285:6.095328493):13.15466078):1.707044207):7.78651668,(45:21.82385488,302:21.82385488):6.919695283):0.9159793381,((((378:18.41615931,126:18.41615931):3.288065821,5:21.70422513):4.52253964,247:26.22676477):2.799578209,((((274:13.99079161,275:13.99079161):2.677775334,195:16.66856695)…
tree 78 = [&R] ((221:21.7151566,220:21.7151566):65.48474555,((((((((47:18.2598819,(241:16.1477618,(276:5.231819284,285:5.231819284):10.91594252):2.112120094):8.931056297,(45:19.47193026,302:19.47193026):7.71900794):1.49169457,((((378:17.89663208,126:17.89663208):4.655597086,5:22.55222917):4.214978823,247:26.76720799):1.001506682,(((195:15.47401266,(274:12.3081834,275:12.3081834):3.165829256):1.63…
tree 79 = [&R] ((221:20.56815539,220:20.56815539):65.06883626,((((((((47:17.36877369,(241:14.94342743,(276:6.2102265,285:6.2102265):8.733200931):2.42534626):9.154121343,(45:20.0128056,302:20.0128056):6.510089432):1.436738507,((((378:17.45693697,126:17.45693697):4.244163834,5:21.7011008):3.922170474,247:25.62327127):1.601076879,(((195:13.64044209,238:13.64044209):4.054192661,(274:13.78388229,275:1…
tree 80 = [&R] ((221:20.81303494,220:20.81303494):67.22889092,((((((((47:16.54205485,(241:12.50171717,(276:6.284163976,285:6.284163976):6.217553197):4.040337678):10.46851882,(45:20.25107329,302:20.25107329):6.759500378):1.43685413,((((378:18.23759122,126:18.23759122):3.747284262,5:21.98487548):4.054104132,247:26.03897961):1.50949514,(((195:13.80284195,238:13.80284195):4.102460912,(274:13.94798991…
tree 81 = [&R] ((221:20.36816659,220:20.36816659):69.19002981,((((((((47:19.91060629,(241:12.54288949,(276:5.237571626,285:5.237571626):7.305317866):7.367716803):7.34644803,(45:19.4661674,302:19.4661674):7.790886922):1.272664379,((((378:16.77898237,126:16.77898237):4.861709007,5:21.64069137):2.744588609,247:24.38527998):3.386459477,(((195:13.91742948,238:13.91742948):3.026361538,(274:14.28290485,…
tree 82 = [&R] ((221:20.56092225,220:20.56092225):68.71414482,((((((((47:17.64140234,(241:13.82271346,(276:6.906103891,285:6.906103891):6.916609565):3.818688883):8.895579657,(45:20.47648147,302:20.47648147):6.06050053):0.7385933434,((((378:14.63029851,126:14.63029851):4.634520824,5:19.26481933):3.992487406,247:23.25730674):3.10150891,(((195:14.67641213,238:14.67641213):1.422813004,(274:14.5359989…
tree 83 = [&R] ((221:20.49661029,220:20.49661029):68.95281045,((((((((47:17.42428743,(241:13.26058139,(276:6.884502473,285:6.884502473):6.376078916):4.163706036):8.415144837,(45:20.41243363,302:20.41243363):5.426998636):1.350828533,((((378:14.45166499,126:14.45166499):4.752896432,5:19.20456142):4.537420018,247:23.74198144):2.392392595,(((195:14.70769598,238:14.70769598):1.39699295,(274:14.4905321…
tree 84 = [&R] ((221:20.11256857,220:20.11256857):70.03694728,((((((((47:17.84357373,(241:14.54490141,(276:9.082919473,285:9.082919473):5.461981936):3.298672325):8.669310702,(45:20.94023783,302:20.94023783):5.572646608):1.476292191,((((378:15.23996502,126:15.23996502):5.626413748,5:20.86637877):5.055218271,247:25.92159704):1.310739564,(((195:16.08049259,(274:12.97619032,275:12.97619032):3.1043022…
tree 85 = [&R] ((221:19.52363603,220:19.52363603):72.24576768,((((((((47:17.30132156,(241:14.29460387,(276:5.311220879,285:5.311220879):8.983382989):3.006717693):8.844044459,(45:18.76013137,302:18.76013137):7.385234652):1.193163156,((((378:16.92404868,126:16.92404868):3.397205836,5:20.32125451):4.225639355,247:24.54689387):2.290483656,(((195:15.99773613,238:15.99773613):0.08735770376,(274:14.1651…
tree 86 = [&R] ((221:20.60200865,220:20.60200865):72.11811199,((((((((47:17.50876364,(241:14.16049868,(276:6.315206341,285:6.315206341):7.845292337):3.348264963):8.253783513,(45:19.24132225,302:19.24132225):6.521224898):1.825813774,((((378:15.21296492,126:15.21296492):4.79609379,5:20.00905871):3.727278001,247:23.73633672):3.211191279,(((195:15.83657895,(274:14.22676265,275:14.22676265):1.60981630…
tree 87 = [&R] ((221:25.83236584,220:25.83236584):69.01173285,((((((((47:20.9948693,(241:18.35790609,(276:5.824713329,285:5.824713329):12.53319276):2.63696321):6.00043222,(45:19.84707009,302:19.84707009):7.148231429):2.236452953,((((378:18.43792351,126:18.43792351):2.906294432,5:21.34421794):4.306407616,247:25.65062556):1.400180855,(((238:15.05928385,(274:12.04187982,275:12.04187982):3.017404036)…
tree 88 = [&R] ((221:24.96023891,220:24.96023891):71.18271349,((((((((47:19.42809393,(241:18.68879288,(276:6.624449875,285:6.624449875):12.064343):0.7393010476):6.816217025,(45:20.21551165,302:20.21551165):6.028799298):2.975683514,((((378:19.67689658,126:19.67689658):2.181062232,5:21.85795881):3.794829539,247:25.65278835):0.7545809378,(((238:15.1454014,(274:12.92790327,275:12.92790327):2.21749812…
tree 89 = [&R] ((221:24.54017965,220:24.54017965):69.5530193,((((((((47:15.25231789,(241:14.52022231,(276:5.779703374,285:5.779703374):8.740518932):0.7320955791):11.42585955,(45:19.8055434,302:19.8055434):6.872634031):1.859763481,((((378:18.71533961,126:18.71533961):2.119240268,5:20.83457988):4.139436225,247:24.9740161):2.002430657,((238:17.64407855,((274:12.76005023,275:12.76005023):4.11864901,1…
tree 90 = [&R] ((221:27.80139441,220:27.80139441):70.33714656,((((((((47:17.90643226,(241:14.33704659,(276:4.412894693,285:4.412894693):9.924151893):3.569385672):7.419595387,(45:22.10307559,302:22.10307559):3.222952058):2.536496874,((((378:18.74342341,126:18.74342341):1.898140541,5:20.64156395):5.130531366,247:25.77209531):1.364333531,((238:18.60827015,((274:11.52501141,275:11.52501141):4.8618266…
tree 91 = [&R] ((221:27.23532424,220:27.23532424):70.14054288,((((((((47:16.39231789,(241:12.88632397,(276:3.290245475,285:3.290245475):9.596078491):3.505993921):8.92440418,(45:21.72986099,302:21.72986099):3.586861078):1.898657242,((((378:17.16370953,126:17.16370953):6.493649553,5:23.65735909):1.696948133,247:25.35430722):1.490122121,((238:18.99157842,((274:14.0670532,275:14.0670532):4.296506489,…
tree 92 = [&R] ((221:27.01564968,220:27.01564968):67.37916764,((((((((47:18.0789335,(241:13.57655222,(276:7.078899853,285:7.078899853):6.497652364):4.502381284):8.903498896,(45:20.36169999,302:20.36169999):6.620732407):0.8057970233,((((378:19.36878441,126:19.36878441):3.092699669,5:22.46148408):2.575131359,247:25.03661544):2.285110539,((((274:13.39996698,275:13.39996698):3.732368756,195:17.132335…
tree 93 = [&R] ((221:25.64133441,220:25.64133441):69.86806537,((((((((47:17.69322763,(241:15.24471064,(276:7.324391769,285:7.324391769):7.920318874):2.448516988):7.324960486,(45:20.69865532,302:20.69865532):4.319532799):2.741012853,((((378:19.79203297,126:19.79203297):2.933510361,5:22.72554333):1.938399653,247:24.66394299):1.606140243,((((274:12.47083388,275:12.47083388):3.353488872,195:15.824322…
tree 94 = [&R] ((221:26.80738308,220:26.80738308):68.7696878,((((((((47:19.05194343,(241:13.89353011,(276:7.138532507,285:7.138532507):6.754997607):5.158413318):5.445985315,(45:20.7133209,302:20.7133209):3.784607852):3.648324784,((((378:19.80605618,126:19.80605618):2.554480575,5:22.36053676):2.320881324,247:24.68141808):2.046606062,((((274:10.28957059,275:10.28957059):4.951238238,195:15.24080882)…
tree 95 = [&R] ((221:27.27676353,220:27.27676353):69.88903007,((((((((47:17.1935347,(241:13.18623239,(276:6.883291482,285:6.883291482):6.302940903):4.007302316):7.733337405,(45:21.61046778,302:21.61046778):3.316404323):3.712204661,((((378:20.1528478,126:20.1528478):1.19313688,5:21.34598468):2.988140179,247:24.33412486):2.974220575,((((274:10.81203196,275:10.81203196):4.695633867,195:15.50766582):…
tree 96 = [&R] (((((((((47:16.65324109,(241:13.59017311,(276:6.356639185,285:6.356639185):7.233533925):3.063067979):10.01235424,(45:20.0156912,302:20.0156912):6.649904129):1.332833106,((((378:19.88509632,126:19.88509632):3.836257522,5:23.72135384):1.161789247,247:24.88314308):2.135332615,((((274:13.47783847,275:13.47783847):4.314153067,238:17.79199154):1.13499499,195:18.92698653):3.596140735,((((…
tree 97 = [&R] (((((((((47:16.9868267,(241:13.86240157,(276:6.050651924,285:6.050651924):7.811749648):3.124425129):8.731684915,(45:20.72182167,302:20.72182167):4.996689948):3.337361275,((((378:20.2834201,126:20.2834201):3.499265353,5:23.78268545):2.882133816,247:26.66481927):0.8948708826,((((274:11.68461869,275:11.68461869):5.462570656,195:17.14718934):2.158928813,238:19.30611816):3.479381286,(((…
tree 98 = [&R] ((221:25.61683821,220:25.61683821):74.52642067,((((((((47:19.48798969,(241:14.0113602,(276:5.82211664,285:5.82211664):8.189243555):5.476629491):7.383838142,(45:21.51168531,302:21.51168531):5.36014252):2.046898102,((((378:20.09740639,126:20.09740639):3.258403654,5:23.35581004):2.356521164,247:25.71233121):1.626775588,((((274:13.70114062,275:13.70114062):4.753119044,195:18.45425966):…
tree 99 = [&R] (((((((((47:16.87747712,(241:14.83027724,(276:6.965727185,285:6.965727185):7.864550059):2.047199871):9.781846331,(45:21.77176752,302:21.77176752):4.887555921):2.479837544,((((378:20.5418662,126:20.5418662):3.096322037,5:23.63818824):1.620243651,247:25.25843189):2.629952021,((((274:12.92533325,275:12.92533325):4.416677128,195:17.34201038):4.851476456,238:22.19348684):1.621217958,(((…
tree 100 = [&R] ((((((((((276:9.872032274,285:9.872032274):8.097553217,(241:15.03048321,47:15.03048321):2.939102276):9.167623377,(45:19.88080307,302:19.88080307):7.2564058):2.01281389,((((378:21.11175064,126:21.11175064):3.639572145,5:24.75132278):2.126574262,247:26.87789705):1.180039289,((((274:12.41971805,275:12.41971805):5.72037697,195:18.14009502):0.4290799887,238:18.56917501):5.108483378,(((…
tree 101 = [&R] ((((((((((276:10.04102915,285:10.04102915):7.769968106,(241:14.4719913,47:14.4719913):3.339005952):9.704595478,(45:21.41730556,302:21.41730556):6.098287173):2.112535932,((((378:19.5424741,126:19.5424741):3.681786684,5:23.22426078):3.992822972,247:27.21708376):1.207843104,(((195:17.4647504,(274:15.58391058,275:15.58391058):1.88083982):2.402266107,238:19.86701651):4.098088078,((((31…
tree 102 = [&R] ((((((((((276:11.10547743,285:11.10547743):6.836466142,(241:14.69757821,47:14.69757821):3.244365358):9.440079052,(45:21.07771523,302:21.07771523):6.304307393):2.549440935,((((378:19.22261333,126:19.22261333):3.888908941,5:23.11152227):2.873068009,247:25.98459028):1.388625835,(((195:19.29201246,(274:16.83489797,275:16.83489797):2.457114488):0.4785627501,238:19.77057521):4.592502741…
tree 103 = [&R] ((((((((((276:9.254598957,285:9.254598957):7.1184234,(241:14.61954574,47:14.61954574):1.753476622):10.88978607,(45:21.3970912,302:21.3970912):5.865717227):1.969654786,((((378:19.37885662,126:19.37885662):3.893003817,5:23.27186044):2.742051003,247:26.01391144):2.067816445,((195:19.50510119,(238:19.36127243,(274:17.32010384,275:17.32010384):2.041168584):0.1438287578):5.851983532,(((…
tree 104 = [&R] (((((((((47:16.0131298,(241:13.20090881,(276:9.238763556,285:9.238763556):3.962145254):2.812220987):11.23040366,(45:19.18790844,302:19.18790844):8.055625024):1.792123156,((((378:18.95289334,126:18.95289334):2.10732337,5:21.06021671):4.381887463,247:25.44210418):2.314816667,((195:19.07636295,(238:18.91992322,(274:16.04120533,275:16.04120533):2.878717886):0.156439729):5.430826158,((…
tree 105 = [&R] ((221:22.33165107,220:22.33165107):76.42020945,((((((((47:15.1512533,(241:13.57795582,(276:10.73396167,285:10.73396167):2.843994157):1.573297478):12.90355216,(45:22.53315005,302:22.53315005):5.521655411):2.09785059,((((378:16.37563026,126:16.37563026):4.767389355,5:21.14301961):5.297690412,247:26.44071002):3.271424327,((238:19.42069559,((274:16.20264769,275:16.20264769):3.05878439…
tree 106 = [&R] ((221:21.33044451,220:21.33044451):75.91607354,(((((((((276:11.01271361,285:11.01271361):3.61724724,(241:13.43035081,47:13.43035081):1.19961004):13.06291715,(45:18.39189363,302:18.39189363):9.300984366):2.629486253,((((378:17.5138246,126:17.5138246):2.941479676,5:20.45530428):5.572355154,247:26.02765943):3.15575941,(((238:18.49338885,(274:16.28680538,275:16.28680538):2.206583461):…
tree 107 = [&R] ((((((((((276:10.91499481,285:10.91499481):4.66529304,(241:12.83275532,47:12.83275532):2.747532535):12.8648707,(45:17.96125703,302:17.96125703):10.48390152):2.549742747,((((378:16.80155844,126:16.80155844):7.43653676,5:24.2380952):3.762843085,247:28.00093829):2.802755294,(((195:21.7957485,(274:16.71516253,275:16.71516253):5.080585967):2.019760731,238:23.81550923):1.326712135,((((3…
tree 108 = [&R] ((((((((((276:8.718436384,285:8.718436384):6.442069796,(241:12.51503537,47:12.51503537):2.645470806):10.29562352,(45:19.9933529,302:19.9933529):5.462776796):5.351259541,((((378:16.50734717,126:16.50734717):6.865094601,5:23.37244177):5.126249571,247:28.49869134):1.25696364,(((195:22.81524409,(274:16.639579,275:16.639579):6.175665092):0.4309957739,238:23.24623986):1.294999331,((((31…
tree 109 = [&R] ((((((((((276:10.15965937,285:10.15965937):5.067689935,(241:12.59747326,47:12.59747326):2.629876041):11.9830178,(45:16.6601031,302:16.6601031):10.550264):3.544866778,((((378:16.21941489,126:16.21941489):7.256076673,5:23.47549156):5.074223038,247:28.5497146):1.337133949,(((195:21.47638743,(274:16.71294339,275:16.71294339):4.763444039):1.130172076,238:22.60655951):2.648086574,((((31…
tree 110 = [&R] ((221:20.95375331,220:20.95375331):79.67488325,(((((((((276:7.499203309,285:7.499203309):8.375264847,(241:12.41424578,47:12.41424578):3.460222372):9.019914207,(45:18.98052196,302:18.98052196):5.9138604):6.92419208,((((378:14.43595581,126:14.43595581):8.100791058,5:22.53674686):5.437337911,247:27.97408478):2.262593221,(((195:20.70923229,(274:16.70050371,275:16.70050371):4.008728581…
tree 111 = [&R] ((221:22.75751271,220:22.75751271):77.83534126,((((((((47:16.4403596,(241:12.04179208,(276:7.696346798,285:7.696346798):4.345445279):4.398567522):9.646747054,(45:18.92543084,302:18.92543084):7.161675813):5.076461787,((((378:12.68011081,126:12.68011081):9.422006881,5:22.10211769):3.581375532,247:25.68349323):3.625412813,(((274:14.40261829,275:14.40261829):7.323162521,(238:19.982244…
tree 112 = [&R] (((((((((47:16.56701802,(241:14.32318132,(276:9.131563068,285:9.131563068):5.191618252):2.243836701):11.30996604,(45:19.02332529,302:19.02332529):8.853658776):3.407123321,((((378:18.60953386,126:18.60953386):4.735946886,5:23.34548075):3.936860768,247:27.28234152):2.813189121,(((274:18.85118135,275:18.85118135):3.329547782,(195:20.56975031,238:20.56975031):1.610978821):1.673184045,…
tree 113 = [&R] ((221:20.41763446,220:20.41763446):82.25015398,((((((((47:19.48441764,(241:14.33693544,(276:9.587523202,285:9.587523202):4.749412237):5.147482198):8.600127547,(45:15.54068487,302:15.54068487):12.54386032):2.197076607,(((((274:18.48860578,275:18.48860578):1.588500482,238:20.07710626):0.3993102342,195:20.47641649):1.950424894,((((313:13.65015582,284:13.65015582):3.927759539,202:17.5…
tree 114 = [&R] (((((((((47:20.91950713,(241:17.56532562,(276:11.23725875,285:11.23725875):6.328066871):3.354181503):6.537852073,(45:18.53165023,302:18.53165023):8.925708969):3.040707313,((((195:20.43769959,(274:18.88978925,275:18.88978925):1.547910339):0.5892139158,238:21.02691351):1.802723451,((((313:13.8953184,284:13.8953184):3.998303765,202:17.89362217):2.530765585,(130:18.62721233,(259:17.36…
tree 115 = [&R] ((221:20.36934359,220:20.36934359):80.27034151,((((((((47:19.93115512,(241:17.33823893,(276:11.26589279,285:11.26589279):6.072346135):2.592916194):7.8796718,(45:16.49313936,302:16.49313936):11.31768756):2.487059747,((((195:20.17347849,(274:18.87439478,275:18.87439478):1.299083709):0.6773606758,238:20.85083917):1.68365343,((((313:14.42464303,284:14.42464303):2.567987588,202:16.9926…
tree 116 = [&R] (((((((((47:19.85117993,(241:16.74134353,(276:11.01071548,285:11.01071548):5.730628049):3.109836398):7.84805405,(45:14.7143706,302:14.7143706):12.98486338):1.893051736,((((195:19.7132966,(274:18.79865992,275:18.79865992):0.9146366838):1.078398945,238:20.79169554):1.652375781,((((313:13.89992673,284:13.89992673):2.984838123,202:16.88476485):2.412364056,(130:18.32600178,(259:17.5976…
tree 117 = [&R] (((((((((47:20.66330002,(241:16.12928,(276:7.521105134,285:7.521105134):8.60817487):4.534020016):5.786489715,(45:13.90662019,302:13.90662019):12.54316954):3.203864621,(((195:19.50797725,(238:19.22950626,(274:17.37635484,275:17.37635484):1.853151429):0.2784709882):3.289289281,((((313:11.7757363,284:11.7757363):4.889594039,202:16.66533034):3.410003928,(130:18.33895865,(259:16.033345…
tree 118 = [&R] (((((((((47:19.85154757,(241:16.07992352,(276:7.272301458,285:7.272301458):8.807622058):3.771624051):6.849895745,(45:13.88221079,302:13.88221079):12.81923252):2.821779615,(((195:19.37131959,(238:19.0700749,(274:16.86669709,275:16.86669709):2.203377812):0.3012446891):4.416529982,((((313:13.00518774,284:13.00518774):3.58684024,202:16.59202798):3.938549338,(130:18.47762578,(259:15.96…
tree 119 = [&R] (((((((((47:19.65903855,(241:17.27094728,(276:9.732989727,285:9.732989727):7.537957555):2.38809127):8.223335929,(45:16.90155253,302:16.90155253):10.98082195):2.875691183,((((274:16.74824723,275:16.74824723):3.242670066,(238:19.51396775,195:19.51396775):0.4769495527):4.081453207,((((313:11.97168639,284:11.97168639):5.41632429,202:17.38801068):3.361366967,(130:19.31988731,(259:16.63…
tree 120 = [&R] (((((((((47:19.66939614,(241:16.26865913,(276:9.524547517,285:9.524547517):6.744111611):3.400737014):6.164459607,(45:16.36755132,302:16.36755132):9.466304429):2.027374637,(((195:19.0779512,((274:15.29729909,275:15.29729909):3.475967696,238:18.77326679):0.3046844138):4.504729906,((((313:14.201941,284:14.201941):4.916532629,202:19.11847363):2.874720551,(130:19.17738848,(259:15.89150…
tree 121 = [&R] (((((((((47:20.03454008,(241:17.25906639,(276:9.827368154,285:9.827368154):7.431698238):2.775473687):6.62604036,(45:17.99689338,302:17.99689338):8.663687062):1.657209073,((((274:14.95600016,275:14.95600016):3.296510807,(238:17.0065684,195:17.0065684):1.245942567):6.227662594,((((313:12.09696106,284:12.09696106):4.021558864,202:16.11851993):5.736162754,(130:20.78043049,(259:18.6859…
tree 122 = [&R] (((((((((47:20.3235391,(241:17.11411171,(276:10.56641082,285:10.56641082):6.547700891):3.209427393):4.761979647,(45:18.3782989,302:18.3782989):6.707219848):3.62604765,((((274:15.11728223,275:15.11728223):3.875517743,(238:16.74123659,195:16.74123659):2.251563388):6.514863921,((((313:12.29210555,284:12.29210555):5.70071543,202:17.99282098):5.058168199,(130:21.03319947,(259:18.275392…
tree 123 = [&R] (((((((((47:17.34032483,(241:14.87139291,(276:10.44593009,285:10.44593009):4.42546282):2.468931919):8.372761082,(45:19.65295649,302:19.65295649):6.060129422):2.589832288,(((238:18.29968602,((274:14.3385433,275:14.3385433):3.06673395,195:17.40527725):0.8944087761):7.340359116,((((313:10.91313809,284:10.91313809):7.176709348,202:18.08984744):4.267224926,(130:20.407964,(259:19.607309…
tree 124 = [&R] (((((((((47:17.62811519,(241:15.3939522,(276:11.25592934,285:11.25592934):4.138022861):2.234162994):8.029763205,(45:19.41706854,302:19.41706854):6.24080986):3.586933081,(((238:18.27022903,((274:14.29098363,275:14.29098363):3.511229759,195:17.80221338):0.4680156471):7.832355695,((((313:11.64794569,284:11.64794569):7.809080424,202:19.45702612):3.94798408,(130:21.50741045,(259:20.149…
tree 125 = [&R] (((((((((47:17.58123222,(241:15.53793925,(276:11.22599355,285:11.22599355):4.311945699):2.043292964):8.097714938,(45:19.36542774,302:19.36542774):6.313519416):3.83651386,(((195:19.21304694,(238:19.15424081,(274:11.98863663,275:11.98863663):7.165604174):0.05880613086):6.54838518,((((313:13.03197474,284:13.03197474):6.52466652,202:19.55664126):2.605412863,(130:21.45021027,(259:19.84…
tree 126 = [&R] (((((((((47:16.62101548,(241:14.3129692,(276:9.042726472,285:9.042726472):5.270242729):2.308046279):8.055643403,(45:21.17767411,302:21.17767411):3.498984771):4.456513038,(((238:20.32596042,(195:19.81103293,(274:16.73958059,275:16.73958059):3.071452338):0.5149274893):4.017613727,((((313:13.94821697,284:13.94821697):4.609203814,202:18.55742078):3.203005272,(130:21.14099932,(259:18.3…
tree 127 = [&R] (((((((((47:17.43816628,(241:14.69333785,(276:12.07646061,285:12.07646061):2.616877242):2.744828423):9.381995429,(45:18.28097533,302:18.28097533):8.539186372):1.872235804,((((274:18.01654271,275:18.01654271):2.171013325,(195:20.10297849,238:20.10297849):0.08457753802):3.395472989,((((313:12.76251819,284:12.76251819):4.722026925,202:17.48454511):4.338671523,(130:21.05312464,(259:16…
tree 128 = [&R] ((221:20.16243995,220:20.16243995):76.86929172,((((((((236:10.69214501,158:10.69214501):13.03660879,(345:22.25847254,349:22.25847254):1.470281262):4.288742944,((((274:15.2827985,275:15.2827985):1.98741958,(238:15.83513431,195:15.83513431):1.43508377):5.485024554,((((313:13.03772592,284:13.03772592):2.65046136,202:15.68818728):4.613571585,(130:18.62635268,(259:16.94321822,(196:7.07…
tree 129 = [&R] (((((((((47:18.20089199,(241:15.39539708,(276:12.17419122,285:12.17419122):3.221205862):2.80549491):5.787872357,(45:19.00856474,302:19.00856474):4.980199609):2.707110634,((((274:13.5200427,275:13.5200427):3.147798638,(238:16.03414563,195:16.03414563):0.633695707):6.165999061,((((313:12.44370102,284:12.44370102):3.019789095,202:15.46349012):5.438423758,(130:19.17724239,(259:16.7134…
tree 130 = [&R] ((221:20.60006361,220:20.60006361):77.2412691,((((((((47:16.55793618,(241:14.70321897,(276:11.46634413,285:11.46634413):3.236874838):1.854717208):8.734008697,(45:20.00460704,302:20.00460704):5.287337838):2.695361097,(((238:19.17067408,((274:13.76339367,275:13.76339367):4.766111903,195:18.52950557):0.6411685103):3.900225586,((((313:11.30769388,284:11.30769388):3.508234771,202:14.81…
tree 131 = [&R] ((221:19.43576639,220:19.43576639):79.21829211,((((((((47:17.62793339,(241:15.1567134,(276:9.878426133,285:9.878426133):5.278287265):2.471219991):8.229708632,(45:19.67047345,302:19.67047345):6.187168568):1.720450684,(((238:19.13098848,((274:13.73490179,275:13.73490179):3.343202196,195:17.07810399):2.052884498):3.833399577,((((313:11.37953506,284:11.37953506):4.324032782,202:15.703…
tree 132 = [&R] (((((((((47:18.07332411,(241:13.65590807,(276:9.032705257,285:9.032705257):4.62320281):4.417416043):7.591072324,(45:20.03243406,302:20.03243406):5.63196237):1.246490343,(((238:20.13189746,(195:18.85067405,(274:16.206559,275:16.206559):2.644115043):1.281223409):2.682948503,((((313:11.98404619,284:11.98404619):2.842747034,202:14.82679323):5.722973555,(130:18.31200374,(259:15.8334674…
tree 133 = [&R] ((221:18.42214114,220:18.42214114):81.37413804,(((((((((276:9.240174405,285:9.240174405):6.492095104,(241:14.73972699,47:14.73972699):0.9925425142):8.723301595,(45:18.52196844,302:18.52196844):5.933602662):2.451073564,(((238:19.87616352,(195:18.74842221,(274:14.89197509,275:14.89197509):3.856447118):1.127741313):3.86725531,((((313:12.3854817,284:12.3854817):3.333174395,202:15.7186…
tree 134 = [&R] ((((((((((276:9.302629847,285:9.302629847):8.305939932,(241:12.968779,47:12.968779):4.639790777):7.66852479,(45:17.77422089,302:17.77422089):7.502873678):0.4073514243,((((238:16.63065476,(274:13.51251409,275:13.51251409):3.118140673):1.392640546,195:18.02329531):5.037791579,((((313:8.141317504,284:8.141317504):5.585842211,202:13.72715972):7.403504428,(130:19.57833824,(259:17.61765…
tree 135 = [&R] ((((((((((276:7.523627243,285:7.523627243):9.524215016,(241:12.58833079,47:12.58833079):4.459511469):7.195720529,(45:18.36278532,302:18.36278532):5.880777466):2.278958152,((((238:15.7574641,(274:13.32281566,275:13.32281566):2.434648448):1.525346522,195:17.28281063):5.330405874,((((313:9.032029391,284:9.032029391):7.166856438,202:16.19888583):4.599430586,(130:18.85520989,(259:17.55…
tree 136 = [&R] (((((((((47:16.02368975,(241:12.64654691,(276:6.786741045,285:6.786741045):5.859805864):3.377142836):7.0800091,(45:16.65313669,302:16.65313669):6.450562157):3.583542233,(((((274:13.11344964,275:13.11344964):1.721201431,195:14.83465107):3.092903364,238:17.92755444):5.015569394,((((313:8.911564068,284:8.911564068):5.087775927,202:13.99934):6.460244959,(130:19.99477201,(259:17.729880…
tree 137 = [&R] (((((((((47:15.80291283,(241:13.09276138,(276:9.178355347,285:9.178355347):3.914406033):2.71015145):7.164506357,(45:17.03995713,302:17.03995713):5.927462056):4.05860292,(((((274:14.33076251,275:14.33076251):3.952478594,238:18.28324111):1.015614681,195:19.29885579):4.181183755,((((313:11.88127772,284:11.88127772):4.894444285,202:16.775722):5.083437693,(130:21.09098413,(259:16.82215…
tree 138 = [&R] (((((((((47:16.63781821,(241:14.27937088,(276:9.222529209,285:9.222529209):5.056841667):2.358447339):6.823269153,(45:16.99517013,302:16.99517013):6.465917233):3.77402134,(((((274:14.39973403,275:14.39973403):3.81538784,195:18.21512187):1.963581428,238:20.1787033):3.453361806,((((313:11.32612165,284:11.32612165):5.804323672,202:17.13044532):4.586745366,(130:20.13047302,(259:16.1469…
tree 139 = [&R] (((((((((((274:14.69341513,275:14.69341513):3.665815215,195:18.35923034):0.9356642609,238:19.29489461):4.730940559,((((313:12.34474123,284:12.34474123):4.242330869,202:16.5870721):6.274946186,(130:21.28528973,(259:16.30149443,(196:4.893029666,187:4.893029666):11.40846476):4.9837953):1.576728561):0.384558742,(((((334:13.7142941,166:13.7142941):1.958713895,((192:8.33746989,(235:5.72…
tree 140 = [&R] (((((((((47:19.47287297,(241:16.29334224,(276:9.531808272,285:9.531808272):6.761533965):3.179530731):5.735776221,(45:16.51956195,302:16.51956195):8.689087241):3.427583813,((247:25.57219563,((378:18.28306727,126:18.28306727):3.510486089,5:21.79355336):3.778642268):2.365745353,((((274:14.82772177,275:14.82772177):5.317506227,238:20.14522799):1.307313,195:21.45254099):3.085015015,(((…
tree 141 = [&R] (((((((((47:19.72111311,(241:15.80731319,(276:9.426393206,285:9.426393206):6.380919985):3.913799917):6.112938361,(45:18.1207406,302:18.1207406):7.713310868):3.632115796,((247:26.16948667,((378:20.77937913,126:20.77937913):2.373955516,5:23.15333464):3.016152026):2.094567505,((((274:15.02291126,275:15.02291126):5.452247721,195:20.47515898):1.074381714,238:21.54954069):3.304729432,((…
tree 142 = [&R] (((((((((47:18.23104385,(241:14.89452546,(276:8.919765251,285:8.919765251):5.974760213):3.33651839):7.905209466,(45:17.88504614,302:17.88504614):8.251207181):2.418487591,((247:25.45714196,((378:19.22220349,126:19.22220349):2.792007311,5:22.0142108):3.442931161):1.796737183,(((238:20.59010488,195:20.59010488):0.4895671084,(274:13.65919006,275:13.65919006):7.420481925):2.657784554,(…
tree 143 = [&R] ((((((((((276:6.258339576,285:6.258339576):12.16731238,(241:14.64260208,47:14.64260208):3.78304988):7.989593984,(45:18.07596088,302:18.07596088):8.339285067):1.956854868,((247:25.32960588,((378:19.15375522,126:19.15375522):2.726097353,5:21.87985257):3.44975331):2.21519603,(((238:21.46281163,195:21.46281163):0.2708961517,(274:13.92430103,275:13.92430103):7.809406755):2.067873812,((…
tree 144 = [&R] (((((((((47:17.85412512,(241:15.4173755,(276:10.62618064,285:10.62618064):4.79119486):2.436749627):8.396533105,(45:17.79858912,302:17.79858912):8.452069106):1.989358553,((247:24.9409285,((378:18.56822092,126:18.56822092):2.975889996,5:21.54411092):3.396817584):1.810964024,(((238:20.28818284,195:20.28818284):1.112025843,(274:13.72179837,275:13.72179837):7.678410315):2.03614273,((((…
tree 145 = [&R] ((((((((((276:8.301489991,285:8.301489991):11.10759388,(241:14.44193254,47:14.44193254):4.96715133):7.550922082,(45:18.55178567,302:18.55178567):8.408220278):3.238174986,((247:26.5469348,((378:16.93679592,126:16.93679592):5.014273296,5:21.95106921):4.595865583):2.407913661,((((274:16.15852743,275:16.15852743):3.723276817,195:19.88180425):2.134317359,238:22.01612161):2.756554737,((…
tree 146 = [&R] (((((((((47:17.69252922,(241:14.01104874,(276:9.49516607,285:9.49516607):4.515882668):3.681480485):8.927014857,(45:15.92711985,302:15.92711985):10.69242423):2.617542747,((247:25.22874929,((378:16.59075934,126:16.59075934):3.795770454,5:20.38652979):4.842219494):2.842164371,((((274:17.01378239,275:17.01378239):4.236920074,195:21.25070246):0.5952147255,238:21.84591719):2.144747739,(…
tree 147 = [&R] (((((((((47:18.40970768,(241:13.51942065,(276:10.54302953,285:10.54302953):2.976391121):4.890287026):9.380152583,(45:16.38398313,302:16.38398313):11.40587713):2.795285839,((247:25.7009906,((378:15.50091883,126:15.50091883):4.554558501,5:20.05547733):5.645513267):2.283957033,((((274:18.27102395,275:18.27102395):2.575603779,195:20.84662773):0.6565360319,238:21.50316376):2.725687154,…
tree 148 = [&R] (((((((((47:17.99342092,(241:14.45617358,(276:7.792551228,285:7.792551228):6.663622356):3.53724734):8.685567653,(45:15.6469589,302:15.6469589):11.03202968):4.224094544,((247:26.42352868,((378:15.54955836,126:15.54955836):4.566925637,5:20.116484):6.307044682):2.686066862,((((274:15.18061836,275:15.18061836):5.636633067,238:20.81725142):0.1904469401,195:21.00769836):3.134811717,((((…
tree 149 = [&R] (((((((((47:19.02194362,(241:16.52306785,(276:7.068481114,285:7.068481114):9.454586735):2.498875773):10.56993405,(45:14.1922093,302:14.1922093):15.39966837):1.981923739,((247:27.05771834,((378:15.84982592,126:15.84982592):3.65950772,5:19.50933364):7.548384694):3.038684594,(((195:19.25212517,238:19.25212517):0.8049628149,(274:15.68945676,275:15.68945676):4.367631229):5.870873258,((…
tree 150 = [&R] (((((((((47:18.78639323,(241:16.03560461,(276:7.976967064,285:7.976967064):8.058637546):2.750788622):10.29237937,(45:15.46946346,302:15.46946346):13.60930914):3.794144501,((247:29.71573229,((378:14.833039,126:14.833039):4.238448151,5:19.07148715):10.64424513):1.750758193,(((195:20.16105934,(274:15.76185471,275:15.76185471):4.399204633):0.5634902108,238:20.72454955):4.132540213,(((…
tree 151 = [&R] (((((((((47:18.92346737,(241:15.20774693,(276:6.785971548,285:6.785971548):8.421775379):3.715720446):9.698078272,(45:16.5450921,302:16.5450921):12.07645354):1.519204426,((247:27.38896864,((378:16.72530393,126:16.72530393):7.018131677,5:23.74343561):3.645533034):1.657364564,((238:19.2100953,(195:18.3274332,(274:16.08987903,275:16.08987903):2.237554165):0.8826621016):4.297514754,(((…
tree 152 = [&R] (((((((((47:16.22592099,(241:15.39985318,(276:8.724731856,285:8.724731856):6.675121326):0.8260678124):9.100891014,(45:16.5056162,302:16.5056162):8.821195807):4.929751274,((247:27.5151158,((378:17.14114219,126:17.14114219):6.019245163,5:23.16038735):4.354728449):1.741576399,(((274:15.60705109,275:15.60705109):3.884020139,(195:18.4707256,238:18.4707256):1.020345623):3.32299953,((((3…
tree 153 = [&R] (((((((((47:15.59062481,(241:13.51761881,(276:7.734770252,285:7.734770252):5.782848554):2.073006009):9.950536167,(45:17.54716033,302:17.54716033):7.994000649):3.397157871,((247:26.23380044,((378:15.41186856,126:15.41186856):3.474584234,5:18.88645279):7.34734765):1.76364772,(((274:13.75730315,275:13.75730315):5.522453261,(238:19.00953612,195:19.00953612):0.2702202933):3.858289135,(…
tree 154 = [&R] ((((((((((276:7.477789387,285:7.477789387):8.243255928,(241:13.63069796,47:13.63069796):2.090347359):10.68844765,(45:16.7562269,302:16.7562269):9.653266063):2.47596502,((247:26.45325447,((378:15.05782953,126:15.05782953):3.986614408,5:19.04444394):7.408810533):1.77840119,((195:19.44103766,(238:19.16855689,(274:13.87238733,275:13.87238733):5.296169556):0.2724807714):3.99351036,((((…
tree 155 = [&R] (((((((((47:19.76570907,(241:14.81209375,(276:6.466506569,285:6.466506569):8.345587185):4.953615313):6.882182673,(45:19.5299983,302:19.5299983):7.117893439):1.628871043,((247:24.42060508,((378:16.58862568,126:16.58862568):3.31292696,5:19.90155264):4.519052436):3.256812058,((195:19.68037177,((274:14.89116078,275:14.89116078):4.185952904,238:19.07711368):0.6032580906):2.383219019,((…
tree 156 = [&R] (((((((((47:19.64910017,(241:15.92406019,(276:10.94765985,285:10.94765985):4.976400341):3.725039979):6.807859846,(45:19.44316237,302:19.44316237):7.013797648):1.520964615,((247:24.46836112,((378:14.40731506,126:14.40731506):6.385522022,5:20.79283709):3.675524032):2.049751289,(((274:15.42273967,275:15.42273967):4.447732147,(238:18.79531557,195:18.79531557):1.075156246):1.713082016,…
tree 157 = [&R] ((((((((((276:8.361865,285:8.361865):12.7962149,(241:19.29676959,47:19.29676959):1.861310308):6.060936122,(45:20.73348369,302:20.73348369):6.485532334):1.838161492,((247:23.24104561,((378:15.77719421,126:15.77719421):3.726846337,5:19.50404055):3.737005058):3.289741822,((195:19.52490126,((274:15.95032323,275:15.95032323):2.469100799,238:18.41942403):1.105477231):3.128592409,((((313…
tree 158 = [&R] (((((((((47:21.84241146,(241:18.33817818,(276:9.045781064,285:9.045781064):9.292397115):3.504233276):4.93326698,(45:20.87731594,302:20.87731594):5.898362495):2.499947627,((247:22.90186501,((378:15.27781944,126:15.27781944):4.296608413,5:19.57442785):3.327437161):4.384005674,((238:19.44994317,((274:15.60473062,275:15.60473062):2.561527117,195:18.16625774):1.283685429):3.448071863,(…
tree 159 = [&R] (((((((((47:21.29535878,(241:19.23960168,(276:8.390085889,285:8.390085889):10.84951579):2.0557571):6.275405186,(45:22.23383571,302:22.23383571):5.336928253):2.069339353,((247:24.32225082,((378:16.72574937,126:16.72574937):2.042286501,5:18.76803587):5.554214946):4.605933761,((238:21.17542553,((274:15.92416077,275:15.92416077):2.191064838,195:18.1152256):3.06019993):3.031707699,((((…
tree 160 = [&R] (((((((((47:19.96697291,(241:16.47676348,(276:6.632784175,285:6.632784175):9.843979303):3.490209431):6.339210938,(45:20.34460681,302:20.34460681):5.961577035):3.274436164,((247:21.89573953,((378:17.48707488,126:17.48707488):2.076722495,5:19.56379738):2.331942151):5.45530313,(((274:17.78000436,275:17.78000436):3.795209576,(195:19.49926714,238:19.49926714):2.075946797):1.703614637,(…
tree 161 = [&R] (((((((((47:18.80073235,(241:16.83379383,(276:10.94520858,285:10.94520858):5.888585248):1.966938512):7.636594557,(45:20.21684745,302:20.21684745):6.220479448):2.522751892,((247:21.75823942,((378:16.27340882,126:16.27340882):2.385608731,5:18.65901755):3.099221869):3.770588069,(((274:17.57220369,275:17.57220369):2.621286809,(195:18.34103034,238:18.34103034):1.852460158):3.098428449,…
tree 162 = [&R] (((((((((47:20.51440454,(241:17.62684378,(276:10.30057795,285:10.30057795):7.326265831):2.887560757):7.350353742,(45:22.12499172,302:22.12499172):5.739766561):1.711617887,((247:23.94545402,((378:15.34733546,126:15.34733546):4.961101195,5:20.30843665):3.637017371):2.445545443,((195:20.57315843,((274:17.81986847,275:17.81986847):2.222452175,238:20.04232064):0.5308377842):3.210640754…
tree 163 = [&R] (((((((((47:20.50830463,(241:17.87184208,(276:10.42719471,285:10.42719471):7.444647373):2.636462542):7.091201336,(45:22.00497707,302:22.00497707):5.594528893):1.77268418,((247:24.95424437,((378:15.17441274,126:15.17441274):5.023862973,5:20.19827571):4.755968658):1.801842206,((238:20.92092109,(195:20.46156153,(274:17.7232065,275:17.7232065):2.738355032):0.4593595559):2.880100375,((…
tree 164 = [&R] (((((((((47:20.25276312,(241:17.73156145,(276:10.77831271,285:10.77831271):6.953248735):2.521201675):6.422193751,(45:19.80629225,302:19.80629225):6.868664624):1.800813259,((247:23.9415456,((378:15.14725866,126:15.14725866):4.891193766,5:20.03845243):3.903093166):3.400182468,(((238:20.4371946,195:20.4371946):0.8900802835,(274:18.14836187,275:18.14836187):3.178913016):2.686842647,((…
tree 165 = [&R] (((((((((47:19.91147444,(241:17.25201401,(276:9.475458381,285:9.475458381):7.776555633):2.659460424):7.694314535,(45:23.84141901,302:23.84141901):3.764369961):0.7901436198,((247:24.35882012,((378:13.27764837,126:13.27764837):5.414252374,5:18.69190074):5.666919383):3.211576346,((((274:18.6281064,275:18.6281064):2.869745336,238:21.49785173):0.3194050026,195:21.81725673):3.023845477,…
tree 166 = [&R] (((((((((47:20.00997651,(241:17.68298908,(276:7.444816263,285:7.444816263):10.23817282):2.326987426):6.445983604,(45:22.88297956,302:22.88297956):3.572980552):1.58175893,((247:25.74715876,((378:12.90580253,126:12.90580253):7.289310311,5:20.19511284):5.552045927):1.594661537,(((238:20.63605623,195:20.63605623):0.5871273866,(274:15.43346875,275:15.43346875):5.789714866):3.363140392,…
tree 167 = [&R] ((((((((((276:9.785688969,285:9.785688969):8.46929014,(241:16.16532717,47:16.16532717):2.089651934):10.44177487,(45:22.26261043,302:22.26261043):6.434143543):1.447641077,((247:26.85569737,((378:12.51666746,126:12.51666746):8.126971788,5:20.64363925):6.212058121):0.5362867223,((((274:14.12091388,275:14.12091388):6.189414316,195:20.3103282):1.152281684,238:21.46260988):2.607917856,(…
tree 168 = [&R] (((((((((47:17.19978732,(241:14.74624999,(276:7.121357437,285:7.121357437):7.624892556):2.453537331):9.098688068,(45:21.89224498,302:21.89224498):4.406230412):2.97660959,((247:25.17279029,((378:12.71888816,126:12.71888816):7.472482574,5:20.19137074):4.981419557):2.422532725,(((238:20.59493442,195:20.59493442):0.2000541768,(274:16.18992182,275:16.18992182):4.605066773):3.715561991,…
tree 169 = [&R] (((((((((47:17.66416851,(241:14.60363635,(276:6.188884354,285:6.188884354):8.414751994):3.060532165):8.621508175,(45:20.93807092,302:20.93807092):5.34760577):2.839695158,((247:25.03228866,((378:12.47089563,126:12.47089563):7.132902859,5:19.60379849):5.428490171):2.565197052,(((195:20.59334279,(274:15.90503566,275:15.90503566):4.688307129):0.4990044226,238:21.09234721):3.060353743,…
tree 170 = [&R] (((((((((47:17.52098947,(241:15.33978046,(276:8.625511918,285:8.625511918):6.714268542):2.181209013):9.700534804,(45:21.34012409,302:21.34012409):5.881400184):2.53220834,((247:24.04700718,((378:12.62582184,126:12.62582184):6.260841084,5:18.88666292):5.160344264):3.893322692,(((274:16.13691281,275:16.13691281):4.712261521,(238:20.66548598,195:20.66548598):0.1836883537):3.1382334,((…
tree 171 = [&R] (((((((((47:19.40889,(241:14.2966322,(276:8.330340876,285:8.330340876):5.966291325):5.112257795):8.390514677,(45:19.85302696,302:19.85302696):7.94637771):2.045342681,((247:24.00073505,((378:12.33338903,126:12.33338903):7.603220118,5:19.93660915):4.064125909):3.751958484,((238:20.59801789,(195:19.86273682,(274:14.57291364,275:14.57291364):5.289823181):0.7352810714):3.783639992,((((…
tree 172 = [&R] ((((((((((276:9.92383779,285:9.92383779):9.561638336,(241:17.90308247,47:17.90308247):1.582393656):8.334651427,(45:19.7349734,302:19.7349734):8.085154149):2.897916752,((247:26.75566106,((378:13.19744664,126:13.19744664):8.396126279,5:21.59357292):5.16208814):2.088529797,((238:21.78536966,(195:20.58168497,(274:17.14168389,275:17.14168389):3.440001088):1.203684691):3.330707697,((((3…
tree 173 = [&R] (((((((((47:19.20194295,(241:16.98376575,(276:10.21623215,285:10.21623215):6.767533605):2.218177205):6.021613015,(45:21.611568,302:21.611568):3.611987971):3.327713217,((247:23.65363581,((378:15.2015948,126:15.2015948):6.958947556,5:22.16054236):1.493093456):3.950454892,((238:22.1004669,(195:21.43505461,(274:19.81398935,275:19.81398935):1.621065266):0.6654122895):1.476495453,((((31…
tree 174 = [&R] (((((((((47:18.75069057,(241:15.36413223,(276:9.905352457,285:9.905352457):5.458779776):3.386558341):7.513771096,(45:21.20907187,302:21.20907187):5.0553898):1.458860451,(((((274:18.52720482,275:18.52720482):3.297707409,(195:20.75072325,238:20.75072325):1.074188977):1.137341189,((((313:12.31536539,284:12.31536539):2.974466568,202:15.28983196):5.205386613,(130:18.72809858,(259:15.14…
tree 175 = [&R] (((((((((47:19.25179716,(241:16.81563246,(276:7.654201529,285:7.654201529):9.161430934):2.436164695):6.524290856,(45:20.36269108,302:20.36269108):5.413396937):3.76953709,((((378:18.55282309,126:18.55282309):2.950126768,5:21.50294986):5.810411531,247:27.31336139):0.8649421269,(((274:16.10342525,275:16.10342525):5.050762155,(238:21.07612892,195:21.07612892):0.0780584915):1.957111726…
tree 176 = [&R] (((((((((47:19.46782023,(241:16.23859535,(276:8.33298356,285:8.33298356):7.90561179):3.229224882):6.363306721,(45:20.36468785,302:20.36468785):5.466439101):3.777586074,((((378:18.5924384,126:18.5924384):3.117380797,5:21.7098192):5.103509557,247:26.81332876):1.509570984,(((274:15.50009603,275:15.50009603):5.699261305,(238:21.12113217,195:21.12113217):0.07822516755):2.176056101,((((…
tree 177 = [&R] (((((((((47:20.6445518,(241:15.22697233,(276:6.839070507,285:6.839070507):8.387901818):5.417579472):6.512483868,(45:20.36930647,302:20.36930647):6.787729191):2.416980997,((((378:19.20156374,126:19.20156374):2.482815251,5:21.68437899):5.097529113,247:26.78190811):1.499696747,((238:21.55044545,((274:15.94627523,275:15.94627523):3.324492191,195:19.27076742):2.279678024):1.851246111,(…
tree 178 = [&R] (((((((((47:20.57223786,(241:15.58807827,(276:7.702733105,285:7.702733105):7.885345163):4.984159588):6.037981513,(45:20.47270578,302:20.47270578):6.137513588):2.935861049,((((378:19.3711205,126:19.3711205):2.292774969,5:21.66389547):5.521156931,247:27.1850524):1.921764227,((238:21.13147322,((274:16.3524626,275:16.3524626):3.681631799,195:20.0340944):1.097378824):3.67964113,((((313…
tree 179 = [&R] (((((((((47:20.62755053,(241:15.97842828,(276:7.723443479,285:7.723443479):8.254984798):4.64912225):8.142787827,(45:23.44989988,302:23.44989988):5.32043847):1.831250861,((((378:19.21375112,126:19.21375112):2.231196433,5:21.44494755):5.911334679,247:27.35628223):1.828794031,((238:21.18828951,((274:16.39642954,275:16.39642954):2.577785618,195:18.97421516):2.214074353):2.580121339,((…
tree 180 = [&R] (((((((((47:21.64501982,(241:17.72739261,(276:8.303437462,285:8.303437462):9.423955143):3.917627216):7.017558044,(45:22.07709294,302:22.07709294):6.58548493):1.501662769,((((378:21.2506634,126:21.2506634):1.641765347,5:22.89242875):4.941865387,247:27.83429414):0.6935690178,(((274:16.74168314,275:16.74168314):3.451498308,(195:18.72679259,238:18.72679259):1.466388852):3.384938901,((…
tree 181 = [&R] (((((((((47:21.94431673,(241:19.4948085,(276:7.643989077,285:7.643989077):11.85081942):2.449508227):4.742807685,(45:21.77962083,302:21.77962083):4.907503582):2.937747518,((((378:21.58878175,126:21.58878175):2.129271193,5:23.71805294):3.455331115,247:27.17338406):2.094696282,((238:20.67705771,(195:19.36419612,(274:15.57362277,275:15.57362277):3.790573343):1.312861595):2.649543263,(…
tree 182 = [&R] (((((((((47:22.17221981,(241:19.72540246,(276:7.634643925,285:7.634643925):12.09075853):2.446817354):4.761626153,(45:19.95887684,302:19.95887684):6.974969129):4.068589537,((((378:21.81299242,126:21.81299242):1.576108556,5:23.38910098):3.836099087,247:27.22520006):2.57791802,((238:21.67570288,(195:19.92945421,(274:15.7353629,275:15.7353629):4.194091302):1.746248676):3.374133637,(((…
tree 183 = [&R] (((((((((47:19.74899162,(241:18.65479623,(276:6.19125825,285:6.19125825):12.46353798):1.094195393):7.876996613,(45:23.42614409,302:23.42614409):4.199844143):2.304855091,((((378:21.27517967,126:21.27517967):2.272210848,5:23.54739052):4.492241134,247:28.03963166):1.265146372,((238:22.31754914,(195:20.75186079,(274:16.36139327,275:16.36139327):4.390467521):1.565688349):3.033875984,((…
tree 184 = [&R] (((((((((47:21.98137559,(241:18.48972921,(276:9.313417067,285:9.313417067):9.176312148):3.491646375):5.660863192,(45:17.02525344,302:17.02525344):10.61698534):2.797940553,((247:25.93303791,((378:17.11214886,126:17.11214886):4.60048756,5:21.71263642):4.220401489):2.984370112,(((274:14.34489618,275:14.34489618):5.526251098,(238:19.4296228,195:19.4296228):0.4415244837):4.504611011,((…
tree 185 = [&R] (((((((((47:21.56576663,(241:17.55560161,(276:9.306748811,285:9.306748811):8.248852798):4.010165018):6.056680757,(45:17.49905617,302:17.49905617):10.12339121):2.795937273,((247:26.6271983,((378:17.55835186,126:17.55835186):1.479645729,5:19.03799759):7.589200704):2.299397079,((238:19.85691986,((274:14.33462547,275:14.33462547):5.081086032,195:19.4157115):0.4412083593):4.310030117,(…
tree 186 = [&R] (((((((((47:21.84126946,(241:17.86587644,(276:10.24534702,285:10.24534702):7.620529424):3.975393016):6.923605219,(45:19.96600695,302:19.96600695):8.798867726):2.026157663,((247:26.18755271,((378:15.16288935,126:15.16288935):5.511305254,5:20.67419461):5.513358098):2.274510282,((238:19.82594301,(195:19.47470479,(274:14.33250883,275:14.33250883):5.142195961):0.3512382144):4.103389488…
tree 187 = [&R] (((((((((47:21.92747601,(241:18.54180306,(276:8.676406955,285:8.676406955):9.865396105):3.385672948):5.679979095,(45:22.17095316,302:22.17095316):5.436501938):1.308889482,((247:26.19730021,((378:14.54615256,126:14.54615256):7.821703931,5:22.36785649):3.82944372):2.387241267,(((195:18.65947744,(274:15.27217497,275:15.27217497):3.387302468):0.5538412609,238:19.2133187):5.408595525,(…
tree 188 = [&R] (((((((((47:21.90518437,(241:17.70189055,(276:8.610176501,285:8.610176501):9.091714053):4.203293819):5.49153208,(45:21.99262824,302:21.99262824):5.404088211):1.264608535,((247:26.34487066,((378:14.45103907,126:14.45103907):7.190158063,5:21.64119713):4.703673529):2.021473682,(((238:18.88426276,(274:16.33911496,275:16.33911496):2.545147804):0.1823930661,195:19.06665583):5.367309571,…
tree 189 = [&R] (((((((((47:20.31127789,(241:17.39372732,(276:6.654109176,285:6.654109176):10.73961814):2.917550572):6.406489781,(45:21.17872411,302:21.17872411):5.539043566):1.627094101,((247:25.06600072,((378:17.50605444,126:17.50605444):4.447345139,5:21.95339958):3.112601137):1.490566115,(((238:18.48462687,195:18.48462687):0.6208464838,(274:16.53800992,275:16.53800992):2.567463433):5.465835926…
tree 190 = [&R] (((((((((47:20.13201596,(241:16.57201419,(276:7.95475721,285:7.95475721):8.617256983):3.560001765):6.302495924,(45:21.08122279,302:21.08122279):5.353289089):1.660185685,((247:24.46044884,((378:17.40956673,126:17.40956673):2.391395226,5:19.80096195):4.659486887):1.861736802,((((274:15.43215638,275:15.43215638):3.119620983,195:18.55177736):0.9957837851,238:19.54756114):4.619648195,(…
tree 191 = [&R] (((((((((47:20.38333959,(241:16.55532516,(276:8.790327775,285:8.790327775):7.764997388):3.828014422):5.97468222,(45:18.92119157,302:18.92119157):7.436830236):1.434594767,((247:24.42552059,((378:16.51049542,126:16.51049542):3.844961708,5:20.35545713):4.070063466):2.488218084,((((274:15.00166153,275:15.00166153):3.553084617,195:18.55474615):0.4589427195,238:19.01368886):5.279786684,…
tree 192 = [&R] (((((((((47:21.11777901,(241:16.80217752,(276:9.652250588,285:9.652250588):7.149926932):4.315601489):5.632596032,(45:21.44414286,302:21.44414286):5.306232178):2.547601426,((247:25.59553134,((378:16.80040488,126:16.80040488):4.035508316,5:20.8359132):4.759618148):1.720584477,((((274:16.34224969,275:16.34224969):1.900407757,238:18.24265745):1.376787173,195:19.61944462):5.365645631,(…
tree 193 = [&R] (((((((((47:22.72318952,(241:19.72636777,(276:8.683102837,285:8.683102837):11.04326494):2.996821741):5.561057906,(45:21.8484893,302:21.8484893):6.435758117):1.88161862,((247:28.39424293,((378:15.90009366,126:15.90009366):3.727604743,5:19.6276984):8.76654453):1.329739674,(((195:19.46638787,238:19.46638787):0.7743995922,(274:17.25349812,275:17.25349812):2.987289339):4.985144098,((((…
tree 194 = [&R] (((((((((47:22.4891963,(241:19.77299605,(276:8.305152071,285:8.305152071):11.46784398):2.716200256):5.098746935,(45:21.90013375,302:21.90013375):5.687809489):2.990800556,((247:25.95492594,((378:15.63069029,126:15.63069029):4.04340315,5:19.67409344):6.280832497):3.697324292,((((274:17.16283002,275:17.16283002):3.058564688,238:20.2213947):0.1998984957,195:20.4212932):5.490319655,(((…
tree 195 = [&R] (((((((((47:23.43527641,(241:20.64154256,(276:9.709435235,285:9.709435235):10.93210732):2.793733856):5.856218121,(45:24.54946802,302:24.54946802):4.742026516):1.169005695,((247:25.17656145,((378:19.13853808,126:19.13853808):3.39893751,5:22.53747559):2.639085864):3.969293761,(((195:21.30520045,238:21.30520045):0.2872935487,(274:19.2036466,275:19.2036466):2.388847395):3.908920696,((…
tree 196 = [&R] (((((((((47:24.0331202,(241:21.49922997,(276:12.73399362,285:12.73399362):8.765236355):2.533890235):4.804515083,(45:24.83277307,302:24.83277307):4.004862213):1.773482262,((247:28.64748004,((378:19.35149836,126:19.35149836):4.071853525,5:23.42335188):5.224128154):1.471575753,(((195:21.84870511,238:21.84870511):1.875048593,(274:19.1739714,275:19.1739714):4.5497823):2.345024025,((((3…
tree 197 = [&R] (((((((((47:22.47630286,(241:22.09173363,(276:12.52965757,285:12.52965757):9.562076055):0.3845692286):7.518504784,(45:25.19711336,302:25.19711336):4.797694276):1.553524984,((247:28.23700207,((378:19.62796475,126:19.62796475):4.536627377,5:24.16459212):4.072409947):2.482521472,(((195:23.5414683,(274:21.15298063,275:21.15298063):2.388487672):1.232903719,238:24.77437202):2.473106297,…
tree 198 = [&R] ((((((((((276:10.47536735,285:10.47536735):13.49186671,(241:20.50654096,47:20.50654096):3.460693096):4.563418497,(45:25.74899241,302:25.74899241):2.78166014):3.193530512,((247:28.04011983,((378:18.87049465,126:18.87049465):6.260508452,5:25.1310031):2.909116729):2.640604804,(((195:25.01676338,(274:22.72687462,275:22.72687462):2.289888757):0.7850603794,238:25.80182376):1.693266808,(…
tree 199 = [&R] ((((((((((276:13.15484459,285:13.15484459):12.83845074,(241:18.60162971,47:18.60162971):7.391665627):4.821570458,(45:25.90151539,302:25.90151539):4.913350402):0.9976990343,((247:29.6105308,((378:21.51609846,126:21.51609846):4.764987293,5:26.28108575):3.329445047):0.9550947504,(((195:25.31529776,238:25.31529776):0.3100063598,(274:22.25222834,275:22.25222834):3.373075776):1.99271429…
tree 200 = [&R] ((((((((((276:13.98275099,285:13.98275099):6.056002922,(241:17.43909432,47:17.43909432):2.599659588):9.06897842,(45:24.10697788,302:24.10697788):5.000754452):1.578976363,((247:28.70432309,((378:22.19654027,126:22.19654027):4.087082204,5:26.28362247):2.420700615):1.014642643,(((238:24.68822145,(274:18.81045727,275:18.81045727):5.877764178):0.1519425354,195:24.84016399):1.988070085,…
tree 201 = [&R] (((((((((47:22.54288588,(241:19.83738143,(276:13.39462202,285:13.39462202):6.442759409):2.705504448):5.551435748,(45:22.7573205,302:22.7573205):5.33700112):1.433884557,((247:27.6867625,((378:20.68902309,126:20.68902309):3.973467735,5:24.66249083):3.024271673):1.549315081,(((195:22.16595288,238:22.16595288):1.170384421,(274:18.23093851,275:18.23093851):5.105398793):2.166598035,((((…
tree 202 = [&R] (((((((((47:25.34592876,(241:22.64934943,(276:9.474354723,285:9.474354723):13.1749947):2.69657933):4.165842289,(45:20.92331837,302:20.92331837):8.588452677):0.7502958189,((247:26.97016421,((378:19.72980664,126:19.72980664):2.948541633,5:22.67834827):4.291815936):2.492780032,(((195:20.48389509,(274:19.1805855,275:19.1805855):1.30330959):1.9245269,238:22.40842199):3.902421131,((((31…
tree 203 = [&R] (((((((((47:25.99067241,(241:21.68305132,(276:10.35363115,285:10.35363115):11.32942017):4.30762109):3.375335648,(45:21.5802347,302:21.5802347):7.785773361):1.312663627,((247:27.44476724,((378:19.16797368,126:19.16797368):2.204803319,5:21.372777):6.071990243):2.48652645,(((195:21.50336967,238:21.50336967):0.8433272277,(274:18.80143494,275:18.80143494):3.545261954):3.662942025,((((3…
tree 204 = [&R] (((((((((47:23.63713587,(241:20.46303115,(276:10.87961463,285:10.87961463):9.58341652):3.174104722):4.476130987,(45:21.5776363,302:21.5776363):6.535630557):2.435040622,((247:28.25609051,((378:19.19290251,126:19.19290251):1.965821117,5:21.15872363):7.097366883):1.906360741,(((195:21.30730823,238:21.30730823):0.3024473414,(274:17.34956127,275:17.34956127):4.26019431):4.138411091,(((…
tree 205 = [&R] (((((((((47:23.47732066,(241:17.960934,(276:9.618454587,285:9.618454587):8.342479409):5.516386664):5.126648742,(45:20.68187693,302:20.68187693):7.922092472):1.536565361,((247:27.38676964,((378:18.15024534,126:18.15024534):1.586748485,5:19.73699383):7.649775809):1.673729787,(((195:20.19118521,(274:16.73884494,275:16.73884494):3.452340277):0.6101901684,238:20.80137538):4.263398942,(…
tree 206 = [&R] (((((((((47:22.52805414,(241:20.80763882,(276:9.974543211,285:9.974543211):10.83309561):1.720415316):5.38697882,(45:21.4967749,302:21.4967749):6.418258061):2.862379859,((247:27.34726657,((378:18.12406517,126:18.12406517):1.37710728,5:19.50117245):7.846094121):2.933680527,(((195:20.16206116,238:20.16206116):0.05091578008,(274:17.06963763,275:17.06963763):3.143339308):4.815643596,((…
tree 207 = [&R] (((((((((47:21.47431691,(241:19.31317826,(276:10.74156931,285:10.74156931):8.571608944):2.161138651):6.698878286,(45:22.07145952,302:22.07145952):6.101735676):2.118467121,((247:25.32815362,((378:16.32353937,126:16.32353937):6.568551135,5:22.8920905):2.436063114):3.229484699,((((274:17.34359981,275:17.34359981):2.552958537,238:19.89655834):0.4403975401,195:20.33695588):3.745758139,…
tree 208 = [&R] (((((((((47:21.9320297,(241:19.88379046,(276:13.15445954,285:13.15445954):6.72933092):2.048239236):6.841661048,(45:19.7796367,302:19.7796367):8.994054049):1.998300038,((247:28.35078015,((378:18.19698851,126:18.19698851):5.87961855,5:24.07660706):4.274173087):0.8155479071,(((195:20.32064211,238:20.32064211):0.5784802705,(274:17.50902306,275:17.50902306):3.390099321):3.517567134,(((…
tree 209 = [&R] (((((((((47:20.61637348,(241:18.49983166,(276:12.02131529,285:12.02131529):6.478516378):2.116541821):7.922352338,(45:21.82270327,302:21.82270327):6.716022552):1.823171603,((247:27.6611689,((378:19.39511113,126:19.39511113):2.250534891,5:21.64564602):6.015522888):0.4027342845,((238:20.83567958,(195:19.89072029,(274:16.65478613,275:16.65478613):3.235934152):0.9449592946):3.272268232…
tree 210 = [&R] (((((((((47:20.63157195,(241:18.73540219,(276:11.64596316,285:11.64596316):7.089439031):1.896169761):7.759704525,(45:21.45159245,302:21.45159245):6.939684028):0.7679444241,((247:26.01276692,((378:20.4369961,126:20.4369961):1.778333818,5:22.21532991):3.797437005):2.071825086,((238:20.85103972,(195:19.51658613,(274:17.04444648,275:17.04444648):2.472139646):1.334453591):3.27468056,((…
tree 211 = [&R] (((((((((47:20.63068495,(241:19.11140298,(276:14.02811407,285:14.02811407):5.083288906):1.519281977):8.149087401,(45:22.07437042,302:22.07437042):6.705401929):1.902986115,((247:27.26874777,((378:20.30009795,126:20.30009795):1.153438741,5:21.45353669):5.815211084):0.9185627103,((238:21.28698005,(195:19.51719275,(274:17.00398927,275:17.00398927):2.513203482):1.769787292):3.690421874…
tree 212 = [&R] ((((((((((276:11.04710457,285:11.04710457):8.954510823,(241:18.41614084,47:18.41614084):1.585474551):8.35298746,(45:23.63275287,302:23.63275287):4.721849979):1.202757635,((247:27.37768683,((378:18.85875398,126:18.85875398):0.9524463563,5:19.81120034):7.566486487):1.748534925,(((274:17.37870906,275:17.37870906):4.44006775,(195:18.58275337,238:18.58275337):3.236023436):3.224229809,(…
tree 213 = [&R] ((((((((((276:10.9022684,285:10.9022684):9.083035894,(241:18.70074166,47:18.70074166):1.284562638):8.548496962,(45:21.57504557,302:21.57504557):6.958755687):2.070386451,((247:27.54754198,((378:18.84337488,126:18.84337488):2.039713999,5:20.88308888):6.664453096):1.333788778,(((274:17.36453691,275:17.36453691):4.45063325,(195:19.02171152,238:19.02171152):2.793458642):3.546228957,(((…
tree 214 = [&R] ((((((((((276:10.8774617,285:10.8774617):11.57462372,(241:19.18569833,47:19.18569833):3.266387092):6.135632643,(45:21.29089296,302:21.29089296):7.296825111):0.8458905352,((247:27.60406114,((378:18.17980457,126:18.17980457):2.954453057,5:21.13425763):6.469803513):0.8389365864,(((274:18.24240088,275:18.24240088):1.656164617,(238:19.06348912,195:19.06348912):0.8350763732):4.406711559…
tree 215 = [&R] (((((((((47:22.09146591,(241:20.48127827,(276:12.77015061,285:12.77015061):7.71112766):1.610187638):6.163647681,(45:22.06077287,302:22.06077287):6.194340718):1.984247698,((247:27.32045058,((378:19.33224493,126:19.33224493):2.3246053,5:21.65685023):5.663600354):1.793535426,((195:20.34664393,((274:18.69348574,275:18.69348574):0.8278852543,238:19.521371):0.8252729305):4.135446466,(((…
tree 216 = [&R] ((((((((((276:12.73856936,285:12.73856936):9.298263202,(241:20.430627,47:20.430627):1.606205561):5.865305802,(45:22.2095528,302:22.2095528):5.692585563):2.27472419,((247:27.25288569,((378:19.28443529,126:19.28443529):2.808503528,5:22.09293881):5.159946878):1.452721056,((195:21.22129588,((274:18.19232887,275:18.19232887):2.468037812,238:20.66036668):0.5609291915):3.109867539,((((31…
tree 217 = [&R] ((((((((((276:11.3696419,285:11.3696419):10.32782626,(241:19.4807957,47:19.4807957):2.216672466):6.862463716,(45:21.16169828,302:21.16169828):7.398233604):1.652253903,((247:27.63803067,((378:20.09418585,126:20.09418585):2.235580104,5:22.32976596):5.308264717):1.177952448,((238:21.23442589,((274:18.89528803,275:18.89528803):1.429254831,195:20.32454286):0.9098830371):2.985184641,(((…
tree 218 = [&R] (((((((((47:21.02032482,(241:18.04309328,(276:8.486314409,285:8.486314409):9.55677887):2.977231545):5.840835673,(45:20.05883333,302:20.05883333):6.802327163):3.291547708,((247:27.44254341,((378:18.47817307,126:18.47817307):3.500924169,5:21.97909724):5.463446169):0.5428965849,(((195:18.67956613,(274:17.02907851,275:17.02907851):1.650487619):0.4894290153,238:19.16899514):5.037421043…
tree 219 = [&R] (((((((((47:21.71968487,(241:16.52981432,(276:7.579923595,285:7.579923595):8.949890722):5.189870556):5.366180293,(45:21.61369523,302:21.61369523):5.472169937):1.933817191,((247:26.32665165,((378:18.02207579,126:18.02207579):4.78997286,5:22.81204865):3.514602996):1.754548429,(((195:17.82223011,238:17.82223011):0.6705214236,(274:13.61229723,275:13.61229723):4.880454306):5.540054296,…
tree 220 = [&R] (((((((((47:21.03097859,(241:18.83366673,(276:7.077680237,285:7.077680237):11.75598649):2.197311864):5.198946722,(45:21.6724643,302:21.6724643):4.557461013):2.254374016,((247:25.84905571,((378:17.28653023,126:17.28653023):3.39980152,5:20.68633175):5.162723957):1.315407886,(((195:15.85765107,238:15.85765107):3.020506285,(274:15.02026132,275:15.02026132):3.857896034):4.375598025,(((…
tree 221 = [&R] (((((((((47:21.03097859,(241:18.12614178,(276:7.077680237,285:7.077680237):11.04846154):2.904836814):6.240653272,(45:21.6100552,302:21.6100552):5.661576667):1.435915549,((247:26.11426586,((378:17.60458791,126:17.60458791):4.205157622,5:21.80974553):4.304520334):1.272261898,(((195:15.78763031,238:15.78763031):2.209515001,(274:14.39125975,275:14.39125975):3.605885562):5.256610066,((…
tree 222 = [&R] (((((((((47:21.29991017,(241:18.03957194,(276:6.330696318,285:6.330696318):11.70887563):3.260338227):4.842349212,(45:23.2102476,302:23.2102476):2.932011785):2.315852474,((247:24.77408007,((378:16.54088173,126:16.54088173):3.378882336,5:19.91976406):4.85431601):2.170131425,((((274:15.81913155,275:15.81913155):1.00178764,195:16.82091919):0.9136471377,238:17.73456633):5.014612924,(((…
tree 223 = [&R] ((((((((((276:9.238371979,285:9.238371979):12.35240566,(241:20.46791469,47:20.46791469):1.12286295):3.893482666,(45:24.10737473,302:24.10737473):1.376885574):2.710941396,((247:24.02846263,((378:16.39490543,126:16.39490543):4.75300446,5:21.14790989):2.880552741):3.204034102,((((274:16.96718196,275:16.96718196):2.325571087,238:19.29275305):0.5215465512,195:19.8142996):3.669134554,((…
tree 224 = [&R] ((((((((((276:8.015454105,285:8.015454105):17.11773635,(241:21.24201074,47:21.24201074):3.891179712):3.031677828,(45:24.39787356,302:24.39787356):3.766994722):1.186081668,((247:25.47469885,((378:16.9874773,126:16.9874773):4.919104455,5:21.90658176):3.568117091):0.4737056189,((((274:18.32666518,275:18.32666518):1.161052354,195:19.48771753):2.116221928,238:21.60393946):1.736329296,(…
tree 225 = [&R] ((((((((((276:7.939937587,285:7.939937587):14.69970234,(241:20.89654671,47:20.89654671):1.743093214):5.418974895,(45:23.57104848,302:23.57104848):4.487566345):1.114358529,((247:25.23469241,((378:16.84155375,126:16.84155375):2.879577463,5:19.72113122):5.513561195):1.157749459,((((274:17.91307875,275:17.91307875):1.994271682,195:19.90735043):1.493050431,238:21.40040086):1.719970704,…
tree 226 = [&R] (((((((((47:22.40610048,(241:16.32942609,(276:9.137230378,285:9.137230378):7.192195715):6.076674391):6.022978626,(45:23.97871471,302:23.97871471):4.450364403):0.8042426173,((247:24.15184,((378:17.35425196,126:17.35425196):4.803595039,5:22.157847):1.993993007):3.29806965,(((195:19.38384626,238:19.38384626):2.425138464,(274:21.10714801,275:21.10714801):0.7018367197):2.421002198,((((…
tree 227 = [&R] (((((((((47:21.04367469,(241:19.45497092,(276:8.733639685,285:8.733639685):10.72133123):1.588703778):5.705816116,(45:24.22498316,302:24.22498316):2.524507645):1.612234338,((247:26.78082236,((378:17.53605846,126:17.53605846):2.948168314,5:20.48422678):6.296595585):0.3632307409,(((195:19.32147648,238:19.32147648):0.8568453241,(274:16.1983728,275:16.1983728):3.979949004):3.159755753,…
tree 228 = [&R] (((((((((47:20.40976462,(241:19.10995271,(276:8.625981059,285:8.625981059):10.48397165):1.29981191):6.009988133,(45:23.99738648,302:23.99738648):2.422366271):1.181367789,((247:24.81113911,((378:16.75313158,126:16.75313158):3.425679503,5:20.17881108):4.63232803):1.998312207,(((195:18.53308227,238:18.53308227):0.6963650705,(274:15.99869722,275:15.99869722):3.230750118):3.820944275,(…
tree 229 = [&R] (((((((((47:21.98928417,(241:18.87274952,(276:8.191868838,285:8.191868838):10.68088068):3.116534647):4.364749947,(45:23.99721094,302:23.99721094):2.356823172):2.01313429,((247:26.06679814,((378:16.69206592,126:16.69206592):3.553786319,5:20.24585224):5.820945904):1.261206951,(((195:19.10580525,238:19.10580525):0.4752492798,(274:16.29827805,275:16.29827805):3.282776477):3.45103017,(…
tree 230 = [&R] (((((((((47:21.32307473,(241:18.53483007,(276:7.074707841,285:7.074707841):11.46012223):2.788244653):5.595967828,(45:23.806865,302:23.806865):3.112177557):1.732060245,((247:26.5757458,(((195:18.65709026,(274:16.7572705,275:16.7572705):1.899819763):0.4366398747,238:19.09373014):3.04876712,((((313:13.06290418,284:13.06290418):3.411377523,202:16.4742817):3.644049107,(130:14.4554504,(…
tree 231 = [&R] ((((((((((276:10.06266998,285:10.06266998):11.61060629,(241:18.26172546,47:18.26172546):3.411550815):5.539157309,(45:23.22409869,302:23.22409869):3.988334896):1.893461997,((247:25.7106287,((378:16.35593331,126:16.35593331):5.191249481,5:21.54718279):4.163445904):1.602964203,(((195:19.96860808,238:19.96860808):0.271700535,(274:16.51570355,275:16.51570355):3.724605067):3.97890623,((…
tree 232 = [&R] (((((((((47:21.55172341,(241:16.58221533,(276:10.33267036,285:10.33267036):6.249544973):4.96950808):6.193654137,(45:22.0742675,302:22.0742675):5.671110052):1.243030192,((247:26.29522608,((378:15.39114149,126:15.39114149):6.351965486,5:21.74310698):4.552119103):1.700914378,(((274:15.57869192,275:15.57869192):6.379479448,(195:20.36264045,238:20.36264045):1.595530911):2.892688119,(((…
tree 233 = [&R] (((((((((47:20.72453802,(241:15.92959477,(276:9.512547148,285:9.512547148):6.417047623):4.794943253):5.713535881,(45:21.69850478,302:21.69850478):4.73956912):1.588031951,((247:24.98497091,((378:14.13687875,126:14.13687875):6.889720642,5:21.02659939):3.958371519):2.17095098,(((274:18.27135034,275:18.27135034):3.151220065,(195:20.28088257,238:20.28088257):1.141687835):2.028385009,((…
tree 234 = [&R] (((((((((47:20.58948114,(241:16.28590821,(276:8.862511927,285:8.862511927):7.423396282):4.30357293):7.684076408,(45:23.41365479,302:23.41365479):4.859902758):0.6109427712,((247:25.16471071,((378:13.3171965,126:13.3171965):6.676774351,5:19.99397085):5.170739856):2.161181393,(((238:20.92320755,195:20.92320755):0.2325508443,(274:18.20654758,275:18.20654758):2.949210812):2.83681458,((…
tree 235 = [&R] ((((((((((276:11.14522934,285:11.14522934):8.752756965,(241:16.92504425,47:16.92504425):2.972942051):6.299897292,(45:22.6411813,302:22.6411813):3.556702291):1.401312435,((247:25.31282424,((378:13.86435306,126:13.86435306):5.385251203,5:19.24960426):6.063219976):1.540183128,((((274:17.29381437,275:17.29381437):2.758285324,195:20.05209969):0.5557870337,238:20.60788672):2.953193273,(…
tree 236 = [&R] (((((((((47:19.54491058,(241:17.40832838,(276:10.74491028,285:10.74491028):6.663418105):2.136582199):6.647074483,(45:20.97106652,302:20.97106652):5.220918549):1.555486894,((247:25.05031055,((378:15.50392439,126:15.50392439):2.829165144,5:18.33308954):6.717221011):1.843070867,((238:19.73603906,(195:18.75255602,(274:17.35875174,275:17.35875174):1.393804282):0.9834830387):3.11659948,…
tree 237 = [&R] (((((((((47:19.03911609,(241:17.70427024,(276:12.37889786,285:12.37889786):5.325372383):1.334845842):5.490069885,(45:19.39135227,302:19.39135227):5.137833701):3.333821592,((247:24.80664028,((378:14.47850008,126:14.47850008):2.388613172,5:16.86711325):7.939527029):2.444464665,((195:19.41569968,((274:16.92441802,275:16.92441802):2.481741004,238:19.40615902):0.009540660016):3.4662883…
tree 238 = [&R] ((((((((((276:10.6976045,285:10.6976045):7.489085044,(241:17.32602727,47:17.32602727):0.8606622705):6.991881652,(45:19.47739275,302:19.47739275):5.701178442):2.09816644,((247:21.70814721,((378:14.15875884,126:14.15875884):3.507222724,5:17.66598156):4.042165651):5.03840885,(((195:20.20188429,238:20.20188429):0.07698317974,(274:15.74967619,275:15.74967619):4.529191275):3.460687356,(…
tree 239 = [&R] (((((((((47:18.44620469,(241:16.5535335,(276:8.009892337,285:8.009892337):8.543641166):1.892671192):5.682496625,(45:20.15938051,302:20.15938051):3.969320807):3.465341157,((247:24.48870297,((378:14.99829012,126:14.99829012):5.700432883,5:20.69872301):3.789979964):2.718327332,(((195:19.97365984,238:19.97365984):0.5768169178,(274:15.39672689,275:15.39672689):5.153749867):3.185685365,…
tree 240 = [&R] (((((((((((276:6.619860058,285:6.619860058):13.90277028,241:20.52263034):0.2293398731,47:20.75197022):5.309398906,(45:23.17707961,302:23.17707961):2.884289512):2.270825559,((247:25.26284145,((378:15.69622309,126:15.69622309):3.220867309,5:18.9170904):6.345751049):2.194656206,((((274:17.29274584,275:17.29274584):2.82683994,195:20.11958578):0.478162514,238:20.59774829):3.003003913,(…
tree 241 = [&R] (((((((((((276:6.704954342,285:6.704954342):10.26229,241:16.96724434):3.499070244,47:20.46631458):5.724788464,(45:23.1122958,302:23.1122958):3.078807247):1.89493235,((247:24.62241551,((378:14.98229231,126:14.98229231):5.315689766,5:20.29798208):4.324433429):2.41758927,(((238:20.41536438,195:20.41536438):0.1140091814,(274:17.93271946,275:17.93271946):2.596654097):3.088304472,((((31…
tree 242 = [&R] (((((((((((276:9.160731114,285:9.160731114):8.541723098,241:17.70245421):2.853494204,47:20.55594842):5.113380098,(45:23.21351792,302:23.21351792):2.455810598):2.539711883,((247:24.73025131,((378:15.6447482,126:15.6447482):4.742130484,5:20.38687869):4.343372626):2.556486639,(((238:19.42404555,195:19.42404555):1.020672448,(274:18.72186461,275:18.72186461):1.722853386):3.27609573,(((…
tree 243 = [&R] (((((((((((276:8.854851537,285:8.854851537):7.776400258,241:16.63125179):2.33803239,47:18.96928418):6.500620513,(45:20.28081829,302:20.28081829):5.189086411):1.778674672,((247:25.45258757,((378:16.67915042,126:16.67915042):3.967692433,5:20.64684285):4.805744717):1.023045061,((((274:16.47941466,275:16.47941466):2.004577021,195:18.48399168):1.205891975,238:19.68988365):4.059175169,(…
tree 244 = [&R] (((((((((((276:8.699701068,285:8.699701068):7.031502047,241:15.73120311):5.181774306,47:20.91297742):5.672397408,(45:20.72665364,302:20.72665364):5.858721187):2.595812263,((247:24.42232174,((378:16.32893064,126:16.32893064):4.500802924,5:20.82973356):3.592588179):3.36257103,(((195:19.41433715,(274:16.44557325,275:16.44557325):2.9687639):0.873917897,238:20.28825504):3.394583612,(((…
tree 245 = [&R] (((((((((((276:12.22011817,285:12.22011817):6.809843942,241:19.02996211):3.017763781,47:22.04772589):5.473494334,(45:20.68364869,302:20.68364869):6.83757153):2.212943852,((247:26.12247759,((378:15.99669417,126:15.99669417):5.23021441,5:21.22690858):4.895569013):2.5044911,(((195:19.52702763,238:19.52702763):0.3557004269,(274:18.24221842,275:18.24221842):1.640509642):3.229349769,(((…
tree 246 = [&R] (((((((((((276:12.3655164,285:12.3655164):4.641397797,241:17.00691419):4.563767515,47:21.57068171):5.848148299,(45:21.6748927,302:21.6748927):5.743937303):2.721629282,((247:25.81254177,((378:18.05204274,126:18.05204274):4.37527333,5:22.42731607):3.385225697):3.208064092,((238:20.75079043,(195:19.69101681,(274:16.93074607,275:16.93074607):2.760270744):1.059773618):3.553372765,((((3…
tree 247 = [&R] (((((((((((276:12.07837016,285:12.07837016):4.469090139,241:16.5474603):4.848829161,47:21.39628946):5.295891797,(45:21.2511999,302:21.2511999):5.440981361):2.549906676,((247:26.17312431,((378:15.52204791,126:15.52204791):7.201857611,5:22.72390552):3.449218785):2.280197458,((238:20.60500968,(195:19.30610408,(274:16.15677402,275:16.15677402):3.149330061):1.298905599):3.230825413,(((…
tree 248 = [&R] (((((((((((276:9.270168479,285:9.270168479):4.829156287,241:14.09932477):3.935063245,47:18.03438801):10.22408346,(45:19.96019092,302:19.96019092):8.29828055):2.773481905,((247:28.80025688,((378:19.34586076,126:19.34586076):3.973747092,5:23.31960785):5.480649029):1.410821727,((238:21.98343279,(195:20.57690582,(274:16.43276297,275:16.43276297):4.144142848):1.406526974):2.546861421,(…
tree 249 = [&R] (((((((((((276:7.620434667,285:7.620434667):6.267285122,241:13.88771979):3.479678733,47:17.36739852):11.07119369,(45:19.34707325,302:19.34707325):9.091518962):2.251309817,((247:28.05864173,((378:18.77143352,126:18.77143352):3.014107146,5:21.78554066):6.273101069):1.491730108,((((274:14.45115862,275:14.45115862):6.490000068,238:20.94115868):0.3904594782,195:21.33161816):3.29033748,…
tree 250 = [&R] (((((((((((276:8.759777931,285:8.759777931):5.050416803,241:13.81019473):5.937050594,47:19.74724533):7.145166254,(45:22.55650599,302:22.55650599):4.335905588):2.754907186,((247:27.7659231,((378:17.71073931,126:17.71073931):3.661223132,5:21.37196245):6.393960649):1.480319702,(((195:21.25824957,(274:14.45070183,275:14.45070183):6.807547737):0.05438977832,238:21.31263935):2.379731454…
tree 251 = [&R] (((((((((((276:9.348220419,285:9.348220419):5.59577129,241:14.94399171):5.304991005,47:20.24898271):6.10096445,(45:21.21238157,302:21.21238157):5.137565591):2.091153868,((247:27.6455389,((378:17.60275699,126:17.60275699):3.506596051,5:21.10935304):6.53618586):0.2156363051,(((195:19.47297294,(274:14.34605111,275:14.34605111):5.126921831):0.9190430876,238:20.39201603):2.822440473,((…
tree 252 = [&R] (((((((((((276:9.174979652,285:9.174979652):4.522265011,241:13.69724466):5.998688574,47:19.69593324):5.869748954,(45:20.68897611,302:20.68897611):4.876706076):2.173648158,((247:26.32005628,((378:16.65245826,126:16.65245826):3.936031498,5:20.58848976):5.731566517):1.320042071,(((195:16.72353619,(274:13.9920691,275:13.9920691):2.731467092):3.304927638,238:20.02846383):2.99927367,(((…
tree 253 = [&R] (((((((((((276:10.61258142,285:10.61258142):3.736077388,241:14.34865881):4.813000627,47:19.16165944):5.759785904,(45:20.96209756,302:20.96209756):3.959347784):3.214100217,((247:25.2782629,((378:16.45644419,126:16.45644419):5.15219603,5:21.60864022):3.669622683):1.605514865,(((195:18.2440956,(274:12.85863134,275:12.85863134):5.385464259):0.9533603672,238:19.19745597):3.030209984,((…
tree 254 = [&R] (((((((((((276:10.38435587,285:10.38435587):4.721777257,241:15.10613313):3.693300997,47:18.79943413):7.181908011,(45:22.25093721,302:22.25093721):3.730404927):3.44626407,((247:27.14758657,((378:17.48538901,126:17.48538901):5.971717887,5:23.4571069):3.690479673):1.754156692,(((195:19.88249313,238:19.88249313):1.411200732,(274:17.35420587,275:17.35420587):3.939487988):2.114169711,((…
tree 255 = [&R] (((((((((((276:8.234777171,285:8.234777171):6.785317097,241:15.02009427):3.483220496,47:18.50331476):7.419808896,(45:22.56268215,302:22.56268215):3.360441512):3.543171189,((247:27.26598901,((378:17.50837715,126:17.50837715):6.613022736,5:24.12139989):3.144589118):1.146400583,(((195:20.35600366,(274:16.48716659,275:16.48716659):3.868837064):0.9656851414,238:21.3216888):2.415910768,…
tree 256 = [&R] (((((((((((276:9.634026065,285:9.634026065):4.819514356,241:14.45354042):1.525647737,47:15.97918816):9.352398711,(45:21.91951422,302:21.91951422):3.412072652):2.839711209,((247:26.41508728,((378:16.96861388,126:16.96861388):5.120931819,5:22.0895457):4.325541581):1.121569286,(((195:19.25968671,238:19.25968671):1.360118377,(274:15.97888607,275:15.97888607):4.640919019):2.385991385,(…
tree 257 = [&R] ((((((((((47:17.36981181,241:17.36981181):1.397029777,(276:10.54516094,285:10.54516094):8.221680647):8.765961267,(45:21.8145697,302:21.8145697):5.718233156):1.571221791,((247:26.07757455,((378:17.61930235,126:17.61930235):4.815545915,5:22.43484827):3.642726288):1.451773466,((238:19.81915342,(195:18.45682068,(274:13.94254707,275:13.94254707):4.514273615):1.362332738):4.641556997,((…
tree 258 = [&R] ((((((((((47:16.69959362,241:16.69959362):2.040422929,(276:10.65803497,285:10.65803497):8.081981583):9.568218805,(45:21.69138358,302:21.69138358):6.616851773):0.7368709761,((247:26.2792625,((378:17.59411759,126:17.59411759):3.523727558,5:21.11784515):5.161417349):1.924920498,((238:19.79082423,(195:18.43043879,(274:13.92261781,275:13.92261781):4.507820983):1.360385441):4.059930841,…
tree 259 = [&R] (((((((((((276:6.967225831,285:6.967225831):10.20558978,241:17.17281562):1.201928429,47:18.37474404):9.185071779,(45:24.74272463,302:24.74272463):2.817091191):1.551350703,((247:26.2979446,((378:14.81995823,126:14.81995823):7.116038628,5:21.93599686):4.361947743):1.79911492,((238:20.45938465,(195:19.17966178,(274:13.10403854,275:13.10403854):6.075623238):1.279722869):4.003722658,((…
tree 260 = [&R] (((((((((((276:10.84800655,285:10.84800655):5.134928761,241:15.98293531):4.789836312,47:20.77277162):7.735840821,(45:24.66200679,302:24.66200679):3.846605653):2.241941159,((247:26.9960828,((378:18.66227064,126:18.66227064):3.923607777,5:22.58587842):4.410204381):1.995218576,((238:19.96967524,((274:16.36360645,275:16.36360645):3.127492973,195:19.49109942):0.4785758187):3.698281952,…
tree 261 = [&R] (((((((((((276:9.576104798,285:9.576104798):6.381224657,241:15.95732945):3.682982605,47:19.64031206):8.746060412,(45:23.99936023,302:23.99936023):4.387012241):2.197077719,((247:27.68898256,((378:18.31864641,126:18.31864641):5.016663886,5:23.33531029):4.353672268):1.775741732,((238:20.28927084,((274:18.39824744,275:18.39824744):0.7744457843,195:19.17269322):1.116577622):3.434804718…
tree 262 = [&R] (((((((((((276:9.197776058,285:9.197776058):7.093083675,241:16.29085973):1.408505609,47:17.69936534):11.74568673,(45:24.2616483,302:24.2616483):5.183403775):1.344844321,((247:28.26772063,((378:18.70153148,126:18.70153148):5.474891917,5:24.1764234):4.091297235):1.556906816,((238:20.60169761,((274:18.81478014,275:18.81478014):0.7149789684,195:19.52975911):1.071938496):3.372206124,((…
tree 263 = [&R] (((((((((((276:7.526297851,285:7.526297851):6.662221967,241:14.18851982):1.782820909,47:15.97134073):10.53973926,(45:22.49097725,302:22.49097725):4.020102741):2.238517016,((247:25.86534276,((378:18.7101412,126:18.7101412):5.232534388,5:23.94267559):1.922667174):2.487659415,((195:19.61573751,((274:18.03510617,275:18.03510617):0.9426163115,238:18.97772248):0.6380150234):3.494530139,…
tree 264 = [&R] (((((((((((276:7.143079411,285:7.143079411):6.99327655,241:14.13635596):2.203646204,47:16.34000216):10.4490618,(45:22.40828954,302:22.40828954):4.380774417):1.987250806,((247:25.77024926,((378:19.31245791,126:19.31245791):2.260760033,5:21.57321795):4.197031309):2.021807782,(((274:18.27152754,275:18.27152754):2.475702618,(195:19.26606501,238:19.26606501):1.481165155):2.278072969,((…
tree 265 = [&R] ((((((((((47:15.19638143,241:15.19638143):1.250415725,(276:7.465893753,285:7.465893753):8.980903401):10.49315956,(45:22.64810478,302:22.64810478):4.291851928):2.301810327,((247:23.78247972,((378:19.32477826,126:19.32477826):1.819647123,5:21.14442538):2.638054332):4.191220654,(((274:17.92405038,275:17.92405038):3.269753742,(195:19.39198416,238:19.39198416):1.801819967):2.228365481,…
tree 266 = [&R] (((((((((((276:7.17441346,285:7.17441346):6.42314769,241:13.59756115):2.68407341,47:16.28163456):10.73558414,(45:22.68929867,302:22.68929867):4.327920024):1.841733131,((247:23.81119646,((378:18.19191839,126:18.19191839):1.961593482,5:20.15351187):3.657684591):4.114049078,(((274:17.87489828,275:17.87489828):2.701145606,(238:19.50520146,195:19.50520146):1.070842423):2.62835288,((((3…
tree 267 = [&R] (((((((((((276:6.332147649,285:6.332147649):8.929740233,241:15.26188788):0.7296648881,47:15.99155277):11.54715015,(45:22.78059185,302:22.78059185):4.758111073):1.558348658,((247:26.14425989,((378:18.2651158,126:18.2651158):3.986038788,5:22.25115459):3.893105302):1.893346293,((238:22.21536221,(195:20.41802187,(274:18.22503385,275:18.22503385):2.19298802):1.797340338):2.531057577,((…
tree 268 = [&R] (((((((((((276:7.760648366,285:7.760648366):8.279305936,241:16.0399543):2.812936461,47:18.85289076):8.359945542,(45:21.54806147,302:21.54806147):5.664774837):1.241752387,((247:24.33518072,((378:20.24922338,126:20.24922338):2.069053996,5:22.31827737):2.016903345):2.996505001,((238:20.90396425,(195:20.5883527,(274:16.47557426,275:16.47557426):4.112778445):0.3156115477):2.940905807,(…
tree 269 = [&R] (((((((((((276:9.069242858,285:9.069242858):5.998764225,241:15.06800708):3.669895505,47:18.73790259):7.488015477,(45:21.41663482,302:21.41663482):4.809283246):2.224389279,((247:23.22042685,((378:19.78195855,126:19.78195855):1.883204017,5:21.66516256):1.555264291):4.594780763,((238:21.62055164,(195:19.91215027,(274:16.37508589,275:16.37508589):3.537064384):1.708401373):2.244049564,…
tree 270 = [&R] (((((((((((276:8.438300482,285:8.438300482):6.061910087,241:14.50021057):3.699259099,47:18.19946967):8.245740143,(45:22.28542463,302:22.28542463):4.159785183):2.242988826,((247:24.98365231,((378:19.94736821,126:19.94736821):1.898950696,5:21.8463189):3.137333411):2.797210629,((238:20.91965681,(195:20.45870381,(274:16.40875486,275:16.40875486):4.049948951):0.4609529962):3.406363558,…
tree 271 = [&R] (((((((((((276:11.52914232,285:11.52914232):4.462732321,241:15.99187464):3.048638804,47:19.04051345):7.666931942,(45:24.0061677,302:24.0061677):2.701277691):1.93601532,((247:25.03162083,((378:18.81599032,126:18.81599032):3.521350246,5:22.33734057):2.694280263):2.113187636,(((274:15.76395978,275:15.76395978):1.828209547,(195:17.26795376,238:17.26795376):0.3242155685):4.651924961,((…
tree 272 = [&R] (((((((((((276:11.68370446,285:11.68370446):4.699715965,241:16.38342042):2.567366393,47:18.95078681):9.297303717,(45:24.96429852,302:24.96429852):3.283792013):1.960535083,((247:25.57620512,((378:18.99900629,126:18.99900629):2.796407554,5:21.79541385):3.780791273):1.911074086,((238:19.18655627,(195:17.70519594,(274:16.08646831,275:16.08646831):1.618727639):1.48136033):3.361573105,(…
tree 273 = [&R] (((((((((((276:10.10737613,285:10.10737613):6.630300446,241:16.73767657):3.463793102,47:20.20146967):6.449048518,(45:19.59124577,302:19.59124577):7.059272418):2.391423985,((247:26.94366264,((378:18.94562656,126:18.94562656):4.687671836,5:23.6332984):3.310364239):1.219943236,((238:17.01217548,((274:14.19079092,275:14.19079092):2.700626812,195:16.89141774):0.1207577408):5.281326329,…
tree 274 = [&R] (((((((((((276:13.02505595,285:13.02505595):3.967716419,241:16.99277237):3.094084749,47:20.08685712):6.843947165,(45:19.41964167,302:19.41964167):7.511162612):2.317881659,((247:27.15971167,((378:18.42860731,126:18.42860731):4.525894377,5:22.95450169):4.205209975):1.435583659,((195:16.5238062,(238:15.74428761,(274:12.6383273,275:12.6383273):3.105960317):0.7795185826):5.599894476,((…
tree 275 = [&R] (((((((((((276:11.46655146,285:11.46655146):8.150731951,241:19.61728341):1.956851361,47:21.57413478):5.73180422,(45:19.93434997,302:19.93434997):7.371589025):1.602224093,((247:26.37769513,((378:18.58616126,126:18.58616126):4.070077983,5:22.65623924):3.721455885):1.840695385,((195:16.66078132,(238:15.60509018,(274:13.51612463,275:13.51612463):2.08896555):1.055691148):5.396209367,((…
tree 276 = [&R] (((((((((((276:8.890259971,285:8.890259971):7.313866086,241:16.20412606):3.818810534,47:20.02293659):7.647918921,(45:20.3656773,302:20.3656773):7.305178209):2.032609629,((247:25.46128337,((378:18.11040706,126:18.11040706):4.320803795,5:22.43121086):3.030072508):3.139041356,((238:16.9375056,(195:16.90966412,(274:13.74061829,275:13.74061829):3.169045829):0.02784148285):5.485836744,(…
tree 277 = [&R] (((((((((((276:9.373705165,285:9.373705165):6.479823633,241:15.8535288):4.051377087,47:19.90490589):8.402585618,(45:20.40505106,302:20.40505106):7.90244044):1.460943412,((247:25.06976932,((378:18.19080603,126:18.19080603):4.108177889,5:22.29898392):2.770785407):2.010386128,(((274:12.94712263,275:12.94712263):4.297944691,(195:15.58649197,238:15.58649197):1.658575347):4.735622318,((…
tree 278 = [&R] (((((((((((276:9.544100545,285:9.544100545):6.11182154,241:15.65592209):3.842312248,47:19.49823433):8.248849983,(45:20.61038837,302:20.61038837):7.136695948):1.17509332,((247:25.39559241,((378:17.0920157,126:17.0920157):4.955883694,5:22.0478994):3.347693016):1.675318062,((195:17.7556558,(238:16.70263588,(274:14.41725552,275:14.41725552):2.285380364):1.053019919):4.375607904,((((31…
tree 279 = [&R] (((((((((((276:11.15731558,285:11.15731558):5.489634124,241:16.6469497):3.985315612,47:20.63226531):5.31181706,(45:18.59345221,302:18.59345221):7.350630165):2.115077427,((247:24.03691127,((378:18.34059707,126:18.34059707):3.554722196,5:21.89531927):2.141592001):2.754895288,(((274:13.73233662,275:13.73233662):4.389022019,(238:17.11235164,195:17.11235164):1.009007001):4.81611056,(((…
tree 280 = [&R] (((((((((((276:10.96698576,285:10.96698576):5.772735357,241:16.73972112):4.022179903,47:20.76190102):5.369658582,(45:17.91166568,302:17.91166568):8.219893921):2.083970468,((247:23.51093023,((378:18.20951172,126:18.20951172):2.80188247,5:21.01139419):2.499536035):3.430183797,((195:17.73043282,((274:13.98136404,275:13.98136404):3.226352648,238:17.20771669):0.5227161284):5.091212801,…
tree 281 = [&R] ((((((((((47:16.38837587,241:16.38837587):1.42853981,(276:10.44391095,285:10.44391095):7.373004734):6.98125725,(45:15.43495078,302:15.43495078):9.363222155):2.585145944,((247:24.90121033,((378:16.52741067,126:16.52741067):3.442786467,5:19.97019714):4.931013195):1.725119466,(((274:13.49487522,195:13.49487522):4.040861398,(238:17.14508244,275:17.14508244):0.3906541871):4.007969769,(…
tree 282 = [&R] (((((((((((276:12.59102881,285:12.59102881):4.635967582,241:17.2269964):1.503859552,47:18.73085595):7.377183961,(45:15.03564719,302:15.03564719):11.07239271):1.633933271,((247:25.77105008,((378:13.81007081,126:13.81007081):3.549402175,5:17.35947299):8.411577093):0.7496373864,(((274:11.91470386,275:11.91470386):5.085630472,(195:16.01355215,238:16.01355215):0.9867821815):4.699902411…
tree 283 = [&R] ((((((((((47:18.10308523,241:18.10308523):2.412062436,(276:7.594992909,285:7.594992909):12.92015476):4.751903839,(45:15.31924654,302:15.31924654):9.947804964):2.489131966,((247:24.55738429,((378:15.80412462,126:15.80412462):3.174129472,5:18.97825409):5.579130199):1.93529347,((238:19.13862806,((274:13.22059483,275:13.22059483):3.989627238,195:17.21022207):1.928405993):2.209747483,(…
tree 284 = [&R] ((((((((((47:16.53440456,241:16.53440456):2.06901361,(276:8.463445704,285:8.463445704):10.13997247):7.765154336,(45:15.36915457,302:15.36915457):10.99941794):1.856808177,((247:25.27060709,((378:15.58148266,126:15.58148266):3.082171701,5:18.66365436):6.606952734):1.866765074,(((274:14.50125469,275:14.50125469):4.175397055,(238:18.21204926,195:18.21204926):0.4646024798):3.661774602,…
tree 285 = [&R] (((((((((((276:10.56773903,285:10.56773903):4.756531837,241:15.32427086):2.743881554,47:18.06815242):7.512440862,(45:15.93096761,302:15.93096761):9.649625673):3.431598717,((247:24.77331087,((378:14.51577863,126:14.51577863):3.292107256,5:17.80788588):6.96542499):2.374166775,(((274:14.54125598,275:14.54125598):4.156926249,(195:17.91818652,238:17.91818652):0.7799957091):3.35289448,(…
tree 286 = [&R] (((((((((((276:10.58380175,285:10.58380175):5.888197184,241:16.47199893):4.504653852,47:20.97665278):6.866096571,(45:14.92915841,302:14.92915841):12.91359095):0.8746722531,((247:27.22497291,((378:17.19097081,126:17.19097081):5.561761908,5:22.75273272):4.472240186):1.124832561,(((274:17.79649523,275:17.79649523):2.500640187,(195:18.8516541,238:18.8516541):1.445481321):1.690743283,(…
tree 287 = [&R] (((((((((((276:9.334476526,285:9.334476526):8.23276173,241:17.56723826):2.845651589,47:20.41288985):7.545564817,(45:18.10625953,302:18.10625953):9.85219513):0.9343775678,((247:26.6466697,((378:18.51917747,126:18.51917747):4.168279351,5:22.68745682):3.959212876):1.131751897,(((274:18.47364728,275:18.47364728):1.626007547,(195:18.07478641,238:18.07478641):2.024868418):2.018005999,((…
tree 288 = [&R] ((((((((((47:16.18325371,241:16.18325371):4.255183671,(276:11.79665918,285:11.79665918):8.641778198):7.516388964,(45:17.92490297,302:17.92490297):10.02992337):1.008099456,((247:25.37171635,((378:19.93334825,126:19.93334825):2.984791733,5:22.91813998):2.453576366):2.746492779,(((274:15.71198367,275:15.71198367):3.856354974,(195:17.2300046,238:17.2300046):2.338334049):2.288054749,((…
tree 289 = [&R] ((((((((((47:16.36099627,241:16.36099627):2.966832345,(276:12.14041799,285:12.14041799):7.187410621):7.052247033,(45:17.91399503,302:17.91399503):8.466080618):3.213464483,((247:25.37597629,((378:18.72870523,126:18.72870523):3.434574904,5:22.16328013):3.212696152):2.584707785,(((195:17.04139546,(274:15.31695581,275:15.31695581):1.724439654):0.9706059201,238:18.01200138):4.39374157,…
tree 290 = [&R] ((((((((((47:15.09251717,241:15.09251717):1.152942728,(276:11.45019434,285:11.45019434):4.795265554):9.607398682,(45:16.46746654,302:16.46746654):9.385392035):2.253335128,((247:25.84294064,((378:16.55397953,126:16.55397953):5.18471837,5:21.7386979):4.104242735):1.290103431,((((274:14.2214802,275:14.2214802):2.010275893,195:16.2317561):2.212928284,238:18.44468438):2.827069252,((((3…
tree 291 = [&R] ((((((((((47:13.51291846,241:13.51291846):3.63445446,(276:13.00822707,285:13.00822707):4.139145854):8.831407214,(45:15.1504783,302:15.1504783):10.82830184):2.415400615,((247:25.67018588,((378:18.06362406,126:18.06362406):4.214633522,5:22.27825759):3.39192829):1.689853844,((((274:14.30308171,275:14.30308171):2.247123733,195:16.55020545):0.8652337501,238:17.4154392):4.183018324,((((…
tree 292 = [&R] ((((((((((47:13.25832264,241:13.25832264):4.204848517,(276:12.81119672,285:12.81119672):4.651974438):8.405125833,(45:16.27552721,302:16.27552721):9.59276978):2.509786644,((247:26.1429463,((378:18.39629663,126:18.39629663):4.276336492,5:22.67263312):3.47031318):1.214207438,((((274:13.72693387,275:13.72693387):3.209008538,195:16.93594241):1.058894677,238:17.99483709):4.001393012,(((…
tree 293 = [&R] (((((((((((276:9.79860258,285:9.79860258):5.335611342,241:15.13421392):3.199198963,47:18.33341288):8.125444428,(45:17.88139117,302:17.88139117):8.577466143):1.880741139,((247:26.06643373,((378:17.64102153,126:17.64102153):2.613298739,5:20.25432027):5.812113459):1.204675156,(((238:18.32065689,195:18.32065689):1.531750938,(274:14.88102336,275:14.88102336):4.971384464):2.813236952,((…
tree 294 = [&R] (((((((((((276:8.570806767,285:8.570806767):4.274476332,241:12.8452831):5.274197148,47:18.11948025):8.35104716,(45:20.08290503,302:20.08290503):6.387622374):1.995872722,((247:26.38526211,((378:16.28273403,126:16.28273403):4.306802832,5:20.58953686):5.795725245):1.310303317,(((195:16.64931359,238:16.64931359):0.3184957588,(274:13.40463292,275:13.40463292):3.563176431):5.662667824,(…
tree 295 = [&R] (((((((((((276:7.603085048,285:7.603085048):6.480629649,241:14.0837147):3.612277873,47:17.69599257):6.840678111,(45:17.53091891,302:17.53091891):7.005751771):3.764106467,((247:24.0338134,((378:14.34257519,126:14.34257519):1.533135335,5:15.87571053):8.158102875):2.591332263,((((274:13.63892499,275:13.63892499):3.741690474,195:17.38061546):0.5928527349,238:17.9734682):3.904728556,((…
tree 296 = [&R] (((((((((((276:7.078509731,285:7.078509731):6.822145886,241:13.90065562):3.32054623,47:17.22120185):8.890551153,(45:17.91739948,302:17.91739948):8.19435352):1.184615711,((247:24.29707416,((378:14.96228251,126:14.96228251):1.808622477,5:16.77090499):7.526169177):2.32652616,(((195:19.38676644,238:19.38676644):0.2630033418,(274:13.63944585,275:13.63944585):6.010323928):2.128907589,((…
tree 297 = [&R] (((((((((((276:10.56570362,285:10.56570362):3.751449903,241:14.31715352):3.385901932,47:17.70305545):7.190917617,(45:18.76028751,302:18.76028751):6.133685557):2.538816133,((247:25.21836231,((378:15.99272356,126:15.99272356):1.956052366,5:17.94877593):7.269586381):1.016711954,((((274:12.39210534,275:12.39210534):4.859027275,195:17.25113262):0.9240753964,238:18.17520802):3.115508576…
tree 298 = [&R] (((((((((((276:6.820763963,285:6.820763963):6.703490214,241:13.52425418):2.479543765,47:16.00379794):8.95270092,(45:18.77535837,302:18.77535837):6.181140495):2.875080897,((247:24.16324636,((378:14.9411059,126:14.9411059):3.111055412,5:18.05216132):6.111085043):1.960281945,((((274:14.24361586,275:14.24361586):2.80295837,195:17.04657423):1.143234619,238:18.18980885):2.904631081,((((…
tree 299 = [&R] (((((((((((276:8.782037191,285:8.782037191):5.843786568,241:14.62582376):3.587287466,47:18.21311123):7.616918699,(45:19.09698029,302:19.09698029):6.733049633):1.402081301,((247:25.25492154,((378:16.00490867,126:16.00490867):3.114634216,5:19.11954289):6.135378651):1.328858249,(((195:17.7760733,238:17.7760733):0.06787845066,(274:16.08437986,275:16.08437986):1.759571887):4.73446972,(…
tree 300 = [&R] (((((((((((276:9.038994226,285:9.038994226):3.676600353,241:12.71559458):6.037453236,47:18.75304782):7.181875732,(45:18.35001696,302:18.35001696):7.584906584):1.678006218,((247:24.80365788,((378:15.07426213,126:15.07426213):3.959284751,5:19.03354688):5.770110998):1.580873266,(((195:18.81821931,(274:16.77920376,275:16.77920376):2.039015552):0.6592598894,238:19.4774792):2.835571379,…
tree 301 = [&R] (((((((((((276:8.747032369,285:8.747032369):6.708890735,241:15.4559231):2.5992382,47:18.0551613):7.9315432,(45:19.20946308,302:19.20946308):6.777241422):1.939235942,((247:25.36233208,((378:15.24513878,126:15.24513878):6.41921096,5:21.66434974):3.697982342):1.864116289,(((195:19.20562292,(274:17.16713867,275:17.16713867):2.038484257):0.3197186929,238:19.52534162):3.745493471,((((31…
tree 302 = [&R] ((((((((((47:16.37054095,241:16.37054095):2.585067043,(276:11.68403445,285:11.68403445):7.271573543):6.827938757,(45:19.05928816,302:19.05928816):6.724258593):1.924075466,((247:25.9100395,((378:16.38931767,126:16.38931767):4.986055627,5:21.37537329):4.534666212):1.294143305,((195:19.62826981,(238:19.37269723,(274:17.03293014,275:17.03293014):2.339767091):0.2555725784):4.004878183,…
tree 303 = [&R] ((((((((((47:13.50994869,241:13.50994869):5.134567223,(276:10.4655972,285:10.4655972):8.178918711):6.727889724,(45:19.58391395,302:19.58391395):5.788491687):2.668187431,((247:24.2488868,((378:16.21855778,126:16.21855778):2.729012364,5:18.94757014):5.301316658):2.744621261,((238:20.36028039,(195:18.68352267,(274:16.36048168,275:16.36048168):2.323040985):1.676757721):2.723473947,(((…
tree 304 = [&R] ((((((((((47:13.13457258,241:13.13457258):2.406145247,(276:5.669456344,285:5.669456344):9.871261479):10.09683086,(45:16.23027044,302:16.23027044):9.407278242):1.60482058,((247:25.56638977,((378:15.552403,126:15.552403):4.311473862,5:19.86387686):5.702512914):0.7135909249,((238:19.03988459,(195:18.87483407,(274:16.27501469,275:16.27501469):2.599819386):0.1650505164):3.493972814,(((…
tree 305 = [&R] (((((((((((276:10.87690843,285:10.87690843):3.649590052,241:14.52649848):2.841267066,47:17.36776554):7.511179051,(45:17.32892109,302:17.32892109):7.550023508):2.447497122,((247:25.48971591,((378:16.45202663,126:16.45202663):4.229389529,5:20.68141616):4.808299749):1.702714756,((238:20.00901489,(195:17.2407681,(274:15.52624546,275:15.52624546):1.714522646):2.768246791):2.342358291,(…
tree 306 = [&R] (((((((((((276:10.88947994,285:10.88947994):4.38880057,241:15.27828051):2.173656302,47:17.45193681):7.845177997,(45:18.02678981,302:18.02678981):7.270324996):3.043859434,((247:26.7592483,((378:16.85106817,126:16.85106817):6.435060274,5:23.28612845):3.473119852):1.060631043,((238:20.30916266,(195:17.20557555,(274:14.09570737,275:14.09570737):3.109868182):3.103587108):3.363529898,((…
tree 307 = [&R] (((((((((((276:5.871914138,285:5.871914138):8.569240483,241:14.44115462):5.361370213,47:19.80252483):5.785411675,(45:18.99610478,302:18.99610478):6.591831728):2.736497881,((247:26.32703461,((378:17.0992139,126:17.0992139):5.517781097,5:22.616995):3.71003961):1.058835937,((238:19.79132245,(195:16.52390582,(274:14.69142491,275:14.69142491):1.832480902):3.267416635):3.748468837,((((3…
tree 308 = [&R] (((((((((((276:7.404078767,285:7.404078767):6.445705348,241:13.84978412):4.914398544,47:18.76418266):6.538656967,(45:18.99600484,302:18.99600484):6.306834785):2.584360663,((247:26.06009497,((378:19.18154499,126:19.18154499):3.036668969,5:22.21821396):3.841881008):1.059012988,((238:18.64475036,(195:16.96407405,(274:15.60107507,275:15.60107507):1.36299898):1.680676306):4.817843254,(…
tree 309 = [&R] (((((((((((276:8.324852866,285:8.324852866):4.629394381,241:12.95424725):5.795128935,47:18.74937618):7.511294815,(45:18.07528531,302:18.07528531):8.185385686):1.214090466,((247:25.85657426,((378:15.96118747,126:15.96118747):6.5842637,5:22.54545117):3.311123092):1.241134497,((238:19.57141215,(195:18.79056934,(274:15.58876454,275:15.58876454):3.201804792):0.7808428108):3.872667555,(…
tree 310 = [&R] (((((((((((276:8.648289987,285:8.648289987):5.247583579,241:13.89587357):6.598122149,47:20.49399571):4.220888337,(45:18.59958724,302:18.59958724):6.115296806):3.80616079,((247:26.9282597,((378:10.90128745,126:10.90128745):13.17075318,5:24.07204062):2.856219077):0.9696141362,((195:19.40512436,(238:19.04158393,(274:16.0241341,275:16.0241341):3.017449828):0.3635404302):3.915571594,((…
tree 311 = [&R] (((((((((((276:8.296484495,285:8.296484495):8.546794887,241:16.84327938):3.865779721,47:20.7090591):4.437814934,(45:19.1984198,302:19.1984198):5.948454233):3.864273755,((247:27.39893715,((378:11.72600443,126:11.72600443):12.76678996,5:24.49279439):2.90614276):0.7827136091,((238:19.74430537,(195:19.16961174,(274:16.94242557,275:16.94242557):2.227186174):0.5746936298):4.412772407,((…
tree 312 = [&R] ((((((((((47:16.02350962,241:16.02350962):3.306043295,(276:11.60946209,285:11.60946209):7.720090825):4.999746966,(45:20.87869087,302:20.87869087):3.450609016):3.267667343,((247:24.95952912,((378:16.05508301,126:16.05508301):3.9038855,5:19.95896851):5.000560612):1.819633669,((238:19.36448163,(195:18.12784601,(274:15.67140171,275:15.67140171):2.456444302):1.236635623):3.135488943,((…
tree 313 = [&R] ((((((((((47:16.37873094,241:16.37873094):3.7468647,(276:11.0276768,285:11.0276768):9.097918835):4.843806927,(45:21.65495874,302:21.65495874):3.314443822):3.294765837,((247:24.54097494,((378:15.9491888,126:15.9491888):4.331829495,5:20.2810183):4.259956645):2.944027705,((238:19.56632234,(195:18.27045794,(274:15.97177999,275:15.97177999):2.298677952):1.295864395):3.477148316,((((313…
tree 314 = [&R] ((((((((((47:16.29238384,241:16.29238384):2.812412247,(276:9.860962998,285:9.860962998):9.243833094):4.637644498,(45:21.36622937,302:21.36622937):2.376211218):4.468731237,((247:23.95405087,((378:16.66536665,126:16.66536665):3.744671837,5:20.41003849):3.544012381):3.386053489,(((274:15.82317145,275:15.82317145):2.909574201,(195:18.17413785,238:18.17413785):0.5586078079):3.830741432…
tree 315 = [&R] (((((((((((276:9.027194751,285:9.027194751):8.475602489,241:17.50279724):2.360144108,47:19.86294135):4.536900204,(45:21.56541228,302:21.56541228):2.83442927):3.987573914,((247:23.99960579,((378:15.91469911,126:15.91469911):4.229876742,5:20.14457585):3.855029939):3.32406758,(((238:17.78923719,195:17.78923719):1.752564017,(274:16.49181625,275:16.49181625):3.049984965):3.334405901,((…
tree 316 = [&R] (((((((((((276:8.76854776,285:8.76854776):5.323633071,241:14.09218083):3.496749442,47:17.58893027):6.576817851,(45:21.16814467,302:21.16814467):2.997603458):3.288753991,((247:24.51823015,((378:14.18291729,126:14.18291729):4.769051403,5:18.95196869):5.566261461):2.298557632,(((238:19.31279463,195:19.31279463):0.5942248883,(274:17.81792242,275:17.81792242):2.089097096):3.972161467,(…
tree 317 = [&R] (((((((((((276:10.64333019,285:10.64333019):3.332012855,241:13.97534304):3.80244007,47:17.77778311):6.830751407,(45:21.98375407,302:21.98375407):2.62478045):2.483137849,((247:22.86118766,((378:14.04901268,126:14.04901268):1.583539425,5:15.6325521):7.228635551):3.182532539,(((238:19.93514883,195:19.93514883):1.019455714,(274:18.32181903,275:18.32181903):2.632785513):3.323266985,(((…
tree 318 = [&R] (((((((((((276:11.19491272,285:11.19491272):5.019657968,241:16.21457068):2.484532579,47:18.69910326):7.34273617,(45:23.12304548,302:23.12304548):2.918793952):3.947239719,((247:24.0459514,((378:14.77709212,126:14.77709212):2.268324859,5:17.04541698):7.000534414):3.347464879,((((274:19.27133343,275:19.27133343):1.696939395,195:20.96827282):1.660012673,238:22.6282855):2.124779356,(((…
tree 319 = [&R] (((((((((((276:7.456927834,285:7.456927834):6.664458006,241:14.12138584):5.552694493,47:19.67408033):5.519332012,(45:20.61017083,302:20.61017083):4.583241515):2.220100318,((247:24.82382654,((378:14.16478971,126:14.16478971):2.827191494,5:16.99198121):7.831845331):1.989778529,(((274:18.10501888,275:18.10501888):2.626583036,(195:20.34374088,238:20.34374088):0.3878610321):2.963941044…
tree 320 = [&R] (((((((((((276:8.53685106,285:8.53685106):5.915930136,241:14.4527812):3.562607694,47:18.01538889):7.48383948,(45:20.91956279,302:20.91956279):4.579665575):2.325805412,((247:25.26719184,((378:14.49783716,126:14.49783716):2.749221144,5:17.2470583):8.020133545):1.948928759,((238:21.04270162,(195:20.6491333,(274:18.86621848,275:18.86621848):1.782914823):0.3935683138):2.799271152,((((3…
tree 321 = [&R] (((((((((((276:8.241015746,285:8.241015746):5.550608443,241:13.79162419):3.531996325,47:17.32362051):7.57936276,(45:19.86179234,302:19.86179234):5.041190931):2.744698115,((247:24.58458991,((378:13.83461902,126:13.83461902):2.350327386,5:16.1849464):8.399643508):1.386501892,(((274:16.18358423,275:16.18358423):4.581857713,(195:19.70451794,238:19.70451794):1.060924009):1.603800615,((…
tree 322 = [&R] (((((((((((276:8.974706411,285:8.974706411):5.123890994,241:14.09859741):3.083457297,47:17.1820547):7.195914155,(45:20.08594448,302:20.08594448):4.292024376):2.614943782,((247:24.28878007,((378:13.74727647,126:13.74727647):2.954275379,5:16.70155185):7.587228221):2.232216969,(((274:15.53195437,275:15.53195437):4.810351866,(195:20.08136771,238:20.08136771):0.2609385216):2.383812087,…
tree 323 = [&R] (((((((((((276:7.683949485,285:7.683949485):9.047301919,241:16.7312514):2.523755002,47:19.25500641):6.087469278,(45:18.69269421,302:18.69269421):6.649781477):2.016268234,((247:23.57862321,((378:15.51225337,126:15.51225337):1.665511185,5:17.17776455):6.400858659):2.548611847,(((274:16.30968786,275:16.30968786):4.66199474,(195:20.13831698,238:20.13831698):0.8333656207):2.595120471,(…
tree 324 = [&R] ((((((((((47:16.46753089,241:16.46753089):2.180724779,(276:10.67232913,285:10.67232913):7.975926541):5.800765289,(45:16.72442186,302:16.72442186):7.724599106):2.323706534,((247:23.96639645,((378:14.86513044,126:14.86513044):2.578013535,5:17.44314398):6.523252475):1.353255389,((238:18.94132058,((274:15.42380262,275:15.42380262):2.792478622,195:18.21628125):0.7250393363):3.293914291…
tree 325 = [&R] ((((((((((47:16.309705,241:16.309705):2.898353043,(276:13.27476179,285:13.27476179):5.933296251):5.134099631,(45:19.62149159,302:19.62149159):4.720666089):2.383780069,((247:24.37229979,((378:14.93668648,126:14.93668648):3.610768219,5:18.54745469):5.824845098):1.498723933,((195:20.62112644,((274:16.51903625,275:16.51903625):2.456069069,238:18.97510532):1.646021118):2.908623134,((((…
tree 326 = [&R] ((((((((((47:17.63837046,241:17.63837046):1.881572996,(276:13.494218,285:13.494218):6.025725455):6.364103262,(45:21.82359332,302:21.82359332):4.060453403):1.650288237,((247:25.71065376,((378:17.20022288,126:17.20022288):2.77063261,5:19.97085549):5.739798271):0.8935067032,(((274:17.70620554,275:17.70620554):2.312033477,(195:19.45184385,238:19.45184385):0.5663951728):2.891191495,(((…
tree 327 = [&R] ((((((((((47:15.71032357,241:15.71032357):4.04890052,(276:12.29344907,285:12.29344907):7.465775025):5.258786945,(45:18.76761773,302:18.76761773):6.25039331):2.693312524,((247:25.01123882,((378:16.21883833,126:16.21883833):3.676884812,5:19.89572314):5.115515685):1.29878108,((195:20.33688468,((274:18.19495758,275:18.19495758):1.863360522,238:20.05831811):0.278566571):3.258261266,(((…
tree 328 = [&R] ((((((((((47:15.72939031,241:15.72939031):3.157828582,(276:12.30246308,285:12.30246308):6.584755821):7.569502848,(45:18.91137071,302:18.91137071):7.545351039):0.6999343959,((247:23.84736455,((378:15.60464339,126:15.60464339):2.817565352,5:18.42220874):5.42515581):3.094424734,((238:20.10709035,((274:15.375979,275:15.375979):4.119316934,195:19.49529593):0.6117944164):3.95764543,((((…
tree 329 = [&R] ((((((((((47:15.76114626,241:15.76114626):1.837747335,(276:10.92122885,285:10.92122885):6.67766474):8.752275518,(45:20.43032288,302:20.43032288):5.920846229):1.989732125,((247:25.04785672,((378:15.85545046,126:15.85545046):2.793320294,5:18.64877075):6.399085966):2.603464419,((238:20.43886619,((274:14.37354284,275:14.37354284):5.304766373,195:19.67830921):0.7605569706):4.958909938,…
tree 330 = [&R] ((((((((((47:15.54061373,241:15.54061373):3.354806598,(276:12.13368933,285:12.13368933):6.761730997):8.080468055,(45:20.2895977,302:20.2895977):6.686290677):1.34097974,((247:24.82090066,((378:15.45456204,126:15.45456204):3.314144283,5:18.76870632):6.052194339):2.893739795,((238:19.15943961,((274:13.20890717,275:13.20890717):5.604333835,195:18.81324101):0.346198601):5.923939842,(((…
tree 331 = [&R] (((((((((((276:10.29058,285:10.29058):6.466902994,241:16.757483):1.215030837,47:17.97251383):9.706226927,(45:20.37319633,302:20.37319633):7.305544433):1.219360773,((247:26.22780273,((378:14.5159888,126:14.5159888):5.791381942,5:20.30737074):5.92043199):1.520858249,((238:19.9081093,((274:15.76575368,275:15.76575368):3.771657375,195:19.53741106):0.3706982449):4.377463821,((((313:14.…
tree 332 = [&R] (((((((((((276:6.33651856,285:6.33651856):8.432459961,241:14.76897852):3.081769722,47:17.85074824):7.670640534,(45:20.96759622,302:20.96759622):4.553792553):2.300388573,((247:23.93698009,((378:16.13710377,126:16.13710377):2.530768884,5:18.66787265):5.269107436):2.647743273,((238:19.74541873,((274:14.90272373,275:14.90272373):3.84246308,195:18.74518681):1.00023192):3.587639003,((((…
tree 333 = [&R] (((((((((((276:7.146805495,285:7.146805495):8.451213519,241:15.59801901):2.573699355,47:18.17171837):8.786150084,(45:21.62321592,302:21.62321592):5.334652532):1.882785838,((247:24.36086962,((378:15.62945478,126:15.62945478):3.608617338,5:19.23807212):5.122797499):3.502061852,((238:20.70974546,((274:15.7756481,275:15.7756481):3.75198016,195:19.52762826):1.182117199):3.336870273,(((…
tree 334 = [&R] (((((((((((276:6.891158388,285:6.891158388):7.876274115,241:14.7674325):3.097256112,47:17.86468862):8.735978579,(45:21.96512149,302:21.96512149):4.6355457):1.693169743,((247:24.58944011,((378:15.62945478,126:15.62945478):5.84807349,5:21.47752827):3.11191184):3.111499017,(((274:15.88107599,275:15.88107599):4.876630128,(238:19.52762826,195:19.52762826):1.230077862):3.572709818,((((3…
tree 335 = [&R] (((((((((((276:7.492625822,285:7.492625822):8.001225756,241:15.49385158):3.654232849,47:19.14808443):6.391889943,(45:21.63802815,302:21.63802815):3.90194622):2.652785807,((247:26.35101406,((378:15.9202338,126:15.9202338):5.134298473,5:21.05453227):5.296481795):1.02685665,((238:20.51295988,((274:15.41296486,275:15.41296486):4.632942601,195:20.04590746):0.4670524174):4.18701152,((((…
tree 336 = [&R] (((((((((((276:8.818485045,285:8.818485045):7.524783077,241:16.34326812):3.340011647,47:19.68327977):5.361271631,(45:20.80921647,302:20.80921647):4.23533493):2.316527423,((247:24.84481736,((378:16.41229214,126:16.41229214):4.233825506,5:20.64611765):4.198699707):2.001978979,(((274:15.25201906,275:15.25201906):4.863031586,(238:19.4951639,195:19.4951639):0.6198867478):4.105792108,((…
tree 337 = [&R] (((((((((((276:10.52731529,285:10.52731529):5.157476648,241:15.68479194):4.822172344,47:20.50696428):6.407446898,(45:22.1640519,302:22.1640519):4.750359281):0.8790900916,((247:24.49797473,((378:17.06777927,126:17.06777927):3.570724513,5:20.63850378):3.859470947):2.727931045,((238:19.65883244,((274:13.93461474,275:13.93461474):4.742533889,195:18.67714863):0.9816838068):4.760848639,…
tree 338 = [&R] (((((((((((276:11.07705467,285:11.07705467):3.44798355,241:14.52503822):5.720415832,47:20.24545405):7.24360293,(45:22.45306802,302:22.45306802):5.035988959):2.259518407,((247:26.32885288,((378:16.46437859,126:16.46437859):4.619137881,5:21.08351647):5.245336412):2.06957951,(((274:16.63103235,275:16.63103235):2.966124964,(195:19.34867781,238:19.34867781):0.2484795053):5.585046423,((…
tree 339 = [&R] (((((((((((276:10.42943543,285:10.42943543):7.933312616,241:18.36274805):3.897289943,47:22.26003799):5.173159571,(45:24.59990468,302:24.59990468):2.83329288):2.109744668,((247:26.14685811,((378:16.35057071,126:16.35057071):3.921405682,5:20.2719764):5.874881714):2.05527381,((195:19.46169451,((274:11.26994251,275:11.26994251):7.944990084,238:19.21493259):0.246761923):5.102649429,(((…
tree 340 = [&R] (((((((((((276:7.305401573,285:7.305401573):11.40607987,241:18.71148144):1.357131196,47:20.06861264):6.630674022,(45:21.84080839,302:21.84080839):4.858478274):2.065097274,((247:25.76410299,((378:16.09310353,126:16.09310353):3.550184679,5:19.64328821):6.120814781):1.943822269,((238:19.69134781,(195:18.81596576,(274:12.55012772,275:12.55012772):6.265838037):0.8753820538):4.829009184…
tree 341 = [&R] (((((((((((276:7.207422723,285:7.207422723):5.476167394,241:12.68359012):6.136073286,47:18.8196634):7.667126805,(45:21.59064228,302:21.59064228):4.896147926):1.911104903,((247:26.15737932,((378:15.97948837,126:15.97948837):4.856314717,5:20.83580309):5.321576238):1.327484946,(((274:13.46582951,275:13.46582951):6.074331845,(195:17.64482762,238:17.64482762):1.895333738):4.83699324,((…
tree 342 = [&R] (((((((((((276:9.083434378,285:9.083434378):6.614394016,241:15.69782839):3.974793126,47:19.67262152):7.872117815,(45:22.08817414,302:22.08817414):5.456565196):1.300945325,((247:25.02079446,((378:17.15898586,126:17.15898586):4.93305644,5:22.0920423):2.928752151):2.25666901,(((274:13.09293115,275:13.09293115):5.820634155,(195:18.39430976,238:18.39430976):0.5192555468):5.405773784,((…
tree 343 = [&R] (((((((((((276:8.325523263,285:8.325523263):8.687647808,241:17.01317107):2.23865579,47:19.25182686):7.522470904,(45:22.35698532,302:22.35698532):4.417312441):1.434653889,((247:25.2637624,((378:17.18204394,126:17.18204394):4.543560465,5:21.7256044):3.538157998):1.763276067,((195:18.41194894,(238:17.7719703,(274:14.31917122,275:14.31917122):3.452799081):0.6399786361):4.758064821,(((…
tree 344 = [&R] (((((((((((276:8.197587298,285:8.197587298):10.56274998,241:18.76033727):2.145371376,47:20.90570865):5.161843685,(45:22.75793293,302:22.75793293):3.309619409):2.23296132,((247:26.00584549,((378:16.14664857,126:16.14664857):6.156260699,5:22.30290926):3.702936227):1.207970551,((238:18.47774273,((274:12.86408961,275:12.86408961):4.020849635,195:16.88493924):1.59280349):5.133880487,((…
tree 345 = [&R] (((((((((((276:9.757887158,285:9.757887158):7.183116938,241:16.9410041):3.762413231,47:20.70341733):5.107366087,(45:22.5377188,302:22.5377188):3.273064614):2.215884066,((247:25.81586782,((378:15.54899774,126:15.54899774):6.538100378,5:22.08709811):3.728769708):1.13461733,((238:18.34664504,((274:12.46169487,275:12.46169487):3.519873146,195:15.98156802):2.365077023):4.9714878,((((31…
tree 346 = [&R] (((((((((((276:8.265829625,285:8.265829625):6.225434913,241:14.49126454):1.259508728,47:15.75077327):10.62106131,(45:20.24342731,302:20.24342731):6.128407264):2.052789228,((247:25.3269288,((378:16.28836437,126:16.28836437):4.633126583,5:20.92149096):4.405437847):1.991155297,((238:16.40804017,(195:15.853019,(274:13.05485975,275:13.05485975):2.798159243):0.5550211747):7.543116305,((…
tree 347 = [&R] (((((((((((276:8.205009795,285:8.205009795):6.922947149,241:15.12795694):0.5069224076,47:15.63487935):10.99677247,(45:23.12400488,302:23.12400488):3.507646946):1.160968259,((247:24.86494701,((378:16.31991494,126:16.31991494):3.736476094,5:20.05639103):4.808555983):2.474964896,((195:16.01714725,(238:15.73637276,(274:12.95880232,275:12.95880232):2.777570436):0.2807744929):7.75777703…
tree 348 = [&R] (((((((((((276:8.769718816,285:8.769718816):6.49693377,241:15.26665259):1.053190536,47:16.31984312):9.985393333,(45:22.37074515,302:22.37074515):3.934491309):1.777051841,((247:25.19409642,((378:16.41831618,126:16.41831618):5.342649265,5:21.76096544):3.433130978):1.394097584,((195:16.14943067,(238:15.83125552,(274:11.19217734,275:11.19217734):4.639078186):0.3181751486):7.747100957,…
tree 349 = [&R] ((((((((((47:15.58778687,241:15.58778687):1.463121737,(276:9.136266729,285:9.136266729):7.914641875):9.532032814,(45:16.65475718,302:16.65475718):9.92818424):1.820536174,((247:23.94229676,((378:18.09296408,126:18.09296408):4.378628706,5:22.47159279):1.470703965):3.318642377,((195:16.3905694,(238:15.86440174,(274:10.63353125,275:10.63353125):5.230870498):0.5261676517):7.18633975,((…
tree 350 = [&R] (((((((((((276:7.88660347,285:7.88660347):6.028967034,241:13.9155705):2.304824649,47:16.22039515):10.76720439,(45:19.48851167,302:19.48851167):7.49908787):1.800025078,((247:24.95688622,((378:18.48181201,126:18.48181201):4.345929504,5:22.82774152):2.129144699):2.40157889,(((274:11.94125538,275:11.94125538):4.960268666,(195:16.11030034,238:16.11030034):0.7912236988):7.259063978,((((…
tree 351 = [&R] (((((((((((276:7.532715047,285:7.532715047):5.658554826,241:13.19126987):2.651934628,47:15.8432045):11.40548971,(45:19.50656711,302:19.50656711):7.742127096):1.565601165,((247:24.96827672,((378:17.53149885,126:17.53149885):4.733864263,5:22.26536311):2.702913614):2.721065736,((238:16.91718273,((274:11.95231854,275:11.95231854):4.08828645,195:16.040605):0.8765777365):7.38253879,((((…
tree 352 = [&R] (((((((((((276:7.367099682,285:7.367099682):6.117503296,241:13.48460298):3.066396598,47:16.55099958):10.7562062,(45:19.54845388,302:19.54845388):7.758751891):1.568963006,((247:25.02189151,((378:17.56914452,126:17.56914452):5.459710888,5:23.02885541):1.993036102):2.884565353,((238:16.95350927,((274:13.25655021,275:13.25655021):2.662026405,195:15.91857662):1.034932656):8.307978101,(…
tree 353 = [&R] (((((((((((276:8.363486991,285:8.363486991):4.669894117,241:13.03338111):2.472017126,47:15.50539823):12.7909645,(45:18.5446829,302:18.5446829):9.751679837):1.760334918,((247:25.91250188,((378:18.87504592,126:18.87504592):2.812189524,5:21.68723545):4.225266429):2.336760665,(((195:16.9133948,238:16.9133948):0.8739575454,(274:13.93987688,275:13.93987688):3.847475465):7.503468479,((((…
tree 354 = [&R] (((((((((((276:6.300881993,285:6.300881993):5.874242991,241:12.17512498):2.576757749,47:14.75188273):12.15769327,(45:18.3283034,302:18.3283034):8.581272604):1.329045383,((247:25.68960972,((378:17.50468738,126:17.50468738):4.293945442,5:21.79863283):3.89097689):1.094273597,(((238:16.13344057,(274:12.28807721,275:12.28807721):3.84536336):0.7956118591,195:16.92905243):7.048924832,(((…
tree 355 = [&R] (((((((((((276:7.687922307,285:7.687922307):4.39087786,241:12.07880017):4.379340743,47:16.45814091):9.701370347,(45:19.06904147,302:19.06904147):7.090469789):2.311306115,((247:27.35517048,((378:18.33433105,126:18.33433105):4.759907122,5:23.09423817):4.260932307):0.5988311837,(((195:18.31659921,238:18.31659921):0.3824872221,(274:12.99395863,275:12.99395863):5.705127795):6.654220238…
tree 356 = [&R] (((((((((((276:5.886432955,285:5.886432955):6.193131546,241:12.0795645):6.783867238,47:18.86343174):7.590769629,(45:18.55094787,302:18.55094787):7.903253499):4.044400438,((247:26.63113791,((378:17.97401978,126:17.97401978):6.656636414,5:24.63065619):2.000481714):1.939217191,(((195:18.00863217,(274:12.63196386,275:12.63196386):5.376668306):0.2548635504,238:18.26349572):6.07778343,(…
tree 357 = [&R] (((((((((((276:5.682919401,285:5.682919401):6.071863441,241:11.75478284):6.894099594,47:18.64888244):7.525313367,(45:18.35459461,302:18.35459461):7.819601192):3.739604258,((247:26.06762995,((378:17.45638042,126:17.45638042):3.998823249,5:21.45520367):4.612426285):2.018781616,(((195:17.81801907,238:17.81801907):0.2521659368,(274:11.77067739,275:11.77067739):6.29950762):5.84647034,(…
tree 358 = [&R] (((((((((((276:6.814409092,285:6.814409092):5.057694998,241:11.87210409):6.017247194,47:17.88935128):11.13275516,(45:20.84019685,302:20.84019685):8.181909598):2.199082296,((247:25.79030969,((378:17.75344728,126:17.75344728):5.145666399,5:22.89911368):2.89119601):4.009964582,((((274:13.96787828,275:13.96787828):3.517473847,238:17.48535212):2.121058017,195:19.60641014):5.247777186,(…
tree 359 = [&R] (((((((((((276:6.711411275,285:6.711411275):6.139830621,241:12.8512419):3.615801205,47:16.4670431):9.259898093,(45:21.12638189,302:21.12638189):4.600559306):4.601865581,((247:24.8030244,((378:17.96148818,126:17.96148818):5.154334603,5:23.11582278):1.687201619):4.159918558,((((274:11.39302651,275:11.39302651):5.82803959,238:17.2210661):0.9573077624,195:18.17837386):6.323298181,((((…
tree 360 = [&R] (((((((((((276:6.295930881,285:6.295930881):5.111831426,241:11.40776231):5.074098075,47:16.48186038):11.10329303,(45:20.94640883,302:20.94640883):6.638744578):2.842149659,((247:26.29541333,((378:17.99338511,126:17.99338511):5.569262277,5:23.56264738):2.732765943):3.157148528,(((238:17.65128315,195:17.65128315):0.2853981857,(274:10.87981852,275:10.87981852):7.056862817):6.498607979…
tree 361 = [&R] (((((((((((276:6.052951927,285:6.052951927):5.827242775,241:11.8801947):5.213886108,47:17.09408081):10.11413388,(45:20.72897078,302:20.72897078):6.479243914):3.403819138,((247:26.10208095,((378:17.86109192,126:17.86109192):5.343294797,5:23.20438672):2.897694228):2.114237957,(((195:17.6316278,238:17.6316278):0.05990617031,(274:10.74145203,275:10.74145203):6.950081942):6.828745315,(…
tree 362 = [&R] (((((((((((276:7.564266194,285:7.564266194):4.157537576,241:11.72180377):4.076431187,47:15.79823496):10.22194197,(45:20.08241838,302:20.08241838):5.937758544):3.739150202,((247:27.08011631,((378:18.14769902,126:18.14769902):3.648408981,5:21.796108):5.284008307):1.567344019,(((195:17.91455281,238:17.91455281):0.3636153935,(274:10.84762743,275:10.84762743):7.430540775):6.635574485,(…
tree 363 = [&R] (((((((((((276:6.59574881,285:6.59574881):4.269707815,241:10.86545663):8.082750021,47:18.94820665):7.956099923,(45:19.07524153,302:19.07524153):7.829065041):3.228070212,((247:25.08992101,((378:15.78935037,126:15.78935037):5.760316936,5:21.54966731):3.540253704):4.538122101,(((195:15.38219936,(274:11.93873922,275:11.93873922):3.443460144):2.633125852,238:18.01532521):6.711786528,((…
tree 364 = [&R] (((((((((((276:6.671093961,285:6.671093961):4.082899967,241:10.75399393):8.744534671,47:19.4985286):7.436190155,(45:18.94753874,302:18.94753874):7.987180014):2.888546675,((247:25.12711447,((378:15.00368598,126:15.00368598):6.146708657,5:21.15039464):3.976719834):4.196990964,(((195:16.77980321,(274:12.70046147,275:12.70046147):4.07934174):1.032750672,238:17.81255388):7.375137393,((…
tree 365 = [&R] (((((((((((276:8.560053864,285:8.560053864):4.75196464,241:13.3120185):3.398596661,47:16.71061517):10.7228845,(45:18.49820257,302:18.49820257):8.935297099):2.390542145,((247:25.2276407,((378:15.79417197,126:15.79417197):5.370819052,5:21.16499102):4.062649675):3.650221961,(((195:16.8805924,(274:12.40059065,275:12.40059065):4.48000175):0.4818044052,238:17.36239681):7.186439252,((((3…
tree 366 = [&R] (((((((((((276:6.201805343,285:6.201805343):6.979863458,241:13.1816688):3.616208574,47:16.79787737):10.77887901,(45:18.59479949,302:18.59479949):8.981956887):2.403025467,((247:25.7813347,((378:15.50339618,126:15.50339618):3.926840199,5:19.43023638):6.351098318):2.871793963,(((195:15.63826225,238:15.63826225):1.814800345,(274:12.46534607,275:12.46534607):4.987716522):5.585294013,((…
tree 367 = [&R] (((((((((((276:5.76411606,285:5.76411606):8.767206772,241:14.53132283):2.022400283,47:16.55372312):9.820111139,(45:16.45362933,302:16.45362933):9.920204925):3.483624715,((247:25.40660744,((378:14.19611263,126:14.19611263):4.951708611,5:19.14782124):6.258786197):2.830052931,(((195:15.16735766,238:15.16735766):2.666248443,(274:13.09703722,275:13.09703722):4.736568885):5.319318792,((…
tree 368 = [&R] (((((((((((276:5.783217081,285:5.783217081):9.821247864,241:15.60446495):1.925524641,47:17.52998959):11.13810209,(45:16.61958692,302:16.61958692):12.04850477):0.4973187999,((247:23.15822951,((378:15.16361285,126:15.16361285):3.812998911,5:18.97661176):4.181617751):4.119845023,((238:17.94456779,(195:16.57728162,(274:11.33631827,275:11.33631827):5.24096335):1.367286168):4.696266732,…
tree 369 = [&R] (((((((((((276:8.097527797,285:8.097527797):7.083024256,241:15.18055205):2.586492744,47:17.7670448):10.51400526,(45:19.04229238,302:19.04229238):9.238757678):0.9282251562,((247:20.87476393,((378:14.06536731,126:14.06536731):2.356146758,5:16.42151407):4.453249862):7.447768448,((238:18.11901515,(195:16.79584418,(274:12.19463708,275:12.19463708):4.601207101):1.323170967):3.6643966,((…
tree 370 = [&R] ((((((((236:12.4712941,158:12.4712941):8.481661787,(345:16.51101822,349:16.51101822):4.441937664):8.700393103,(((247:19.6990737,((378:12.79475263,126:12.79475263):2.979705011,5:15.77445764):3.924616066):7.720278277,((238:17.89701819,((274:13.6425921,275:13.6425921):2.518767498,195:16.1613596):1.73565859):4.112203787,((((313:12.41964447,284:12.41964447):3.065996326,202:15.4856408):…
tree 371 = [&R] ((((((((236:9.584763369,158:9.584763369):11.64584845,(345:18.38021061,349:18.38021061):2.850401216):7.829061971,(((247:21.98589733,((378:15.22734882,126:15.22734882):3.064207407,5:18.29155623):3.694341099):5.619963994,(((195:18.96788877,238:18.96788877):0.4718468576,(274:15.17216153,275:15.17216153):4.267574102):2.433742349,((((313:12.59140026,284:12.59140026):2.74821285,202:15.33…
tree 372 = [&R] ((((((((236:10.69255835,158:10.69255835):11.0403601,(345:18.47684483,349:18.47684483):3.256073614):7.459539454,(((247:22.55953608,((378:15.23616049,126:15.23616049):3.546829655,5:18.78299015):3.776545932):5.253104867,(((195:18.67545728,238:18.67545728):0.4014390175,(274:15.25192938,275:15.25192938):3.824966909):2.804166596,((((313:11.88231937,284:11.88231937):3.056588579,202:14.93…
tree 373 = [&R] ((((((((236:10.88782091,158:10.88782091):13.1301948,(345:19.00937731,349:19.00937731):5.008638394):6.908202791,(((247:23.21965323,((378:12.65964221,126:12.65964221):6.771881776,5:19.43152398):3.788129246):4.706784423,((238:18.27740194,((274:13.69501644,275:13.69501644):3.372947804,195:17.06796424):1.209437693):5.589921922,((((313:14.30037107,284:14.30037107):2.745496864,202:17.045…
tree 374 = [&R] ((((((((236:11.52589406,158:11.52589406):11.78712927,(345:19.58298169,349:19.58298169):3.730041638):6.050752582,(((247:23.69440248,((378:12.89602389,126:12.89602389):4.095175045,5:16.99119893):6.703203549):4.08276004,((238:16.76899463,((274:13.32543856,275:13.32543856):2.864686386,195:16.19012495):0.5788696776):6.286546855,((((313:11.67605647,284:11.67605647):3.893012736,202:15.56…
tree 375 = [&R] ((((((((236:14.27728001,158:14.27728001):10.82705116,(345:19.20653227,349:19.20653227):5.897798902):5.326072301,(((247:23.92245567,((378:13.10763806,126:13.10763806):5.788541157,5:18.89617922):5.026276455):3.461926606,(((274:13.13632958,275:13.13632958):4.236854204,(238:15.63188687,195:15.63188687):1.741296912):5.758603955,((((313:11.149493,284:11.149493):4.289681973,202:15.439174…
tree 376 = [&R] ((((((((236:14.24089928,158:14.24089928):10.34475037,(345:18.54286608,349:18.54286608):6.042783562):5.324772979,(((247:23.20723237,((378:12.20071854,126:12.20071854):6.643721983,5:18.84444053):4.362791838):3.086002353,((238:18.42564223,((274:12.43126442,275:12.43126442):4.38962392,195:16.82088834):1.604753891):4.601513454,((((313:11.80131521,284:11.80131521):2.62625113,202:14.4275…
tree 377 = [&R] ((((((((236:13.53730725,158:13.53730725):11.47647872,(345:17.44381106,349:17.44381106):7.56997491):5.534174328,(((247:24.23666473,((378:14.05456434,126:14.05456434):6.721224767,5:20.77578911):3.460875623):3.8181315,(((274:15.0542501,275:15.0542501):3.903786622,(238:16.83809435,195:16.83809435):2.119942369):3.972089861,((((313:11.85252774,284:11.85252774):2.398924692,202:14.2514524…
tree 378 = [&R] ((((((((236:13.35154087,158:13.35154087):10.57254537,(345:17.26488656,349:17.26488656):6.659199678):6.333517883,(((247:22.82419353,((378:13.79576262,126:13.79576262):5.915754483,5:19.71151711):3.112676424):4.650244196,(((274:13.39215003,275:13.39215003):5.29294402,(238:16.76252946,195:16.76252946):1.922564598):3.93621831,((((313:12.06355227,284:12.06355227):3.424277581,202:15.4878…
tree 379 = [&R] ((((((((236:11.04414759,158:11.04414759):13.41778788,(345:19.63533707,349:19.63533707):4.826598398):6.733311916,(((247:25.3669558,((378:20.92028671,126:20.92028671):2.101250609,5:23.02153731):2.345418487):2.698294856,((195:17.28825534,(238:16.66350466,(274:12.18983198,275:12.18983198):4.473672674):0.624750684):5.365640947,((((313:12.05354162,284:12.05354162):3.483246946,202:15.536…
tree 380 = [&R] ((((((((236:11.73057099,158:11.73057099):11.7772381,(345:19.17083107,349:19.17083107):4.336978031):7.633336192,(((247:26.15094523,((378:20.92815263,126:20.92815263):1.971954148,5:22.90010678):3.250838446):1.845606912,(((274:12.1944153,275:12.1944153):4.993369616,(238:16.84228626,195:16.84228626):0.3454986536):5.840847402,((((313:11.23514461,284:11.23514461):3.990739035,202:15.2258…
tree 381 = [&R] ((((((((236:11.20039548,158:11.20039548):12.58841292,(345:20.98919869,349:20.98919869):2.799609714):8.739193978,(((247:29.10485308,((378:19.02352782,126:19.02352782):4.940276812,5:23.96380463):5.14104845):0.9849537027,((238:17.89957235,((274:13.58269004,275:13.58269004):3.997026103,195:17.57971615):0.3198562041):6.907930398,((((313:15.60726045,284:15.60726045):3.559195454,202:19.1…
tree 382 = [&R] ((((((((236:11.8815757,158:11.8815757):11.67209638,(345:18.51463194,349:18.51463194):5.039040151):8.515088569,(((247:28.65729364,((378:15.71312174,126:15.71312174):6.595189594,5:22.30831134):6.348982304):1.176772337,(((274:12.69216456,275:12.69216456):4.24153011,(238:16.51407056,195:16.51407056):0.4196241037):8.037717054,((((313:15.4334351,284:15.4334351):1.748382674,202:17.181817…
tree 383 = [&R] ((((((((236:11.50930939,158:11.50930939):16.52927211,(345:17.37150667,349:17.37150667):10.66707483):4.893813598,(((247:29.03667146,((378:15.92113894,126:15.92113894):6.489778066,5:22.41091701):6.625754455):1.192350965,((195:17.50659205,(238:16.73269107,(274:12.86018899,275:12.86018899):3.872502074):0.7739009798):6.97591254,((((313:15.88126652,284:15.88126652):2.592421713,202:18.47…
tree 384 = [&R] ((((((((236:8.968924873,158:8.968924873):19.74382509,(345:16.90072532,349:16.90072532):11.81202465):2.269407113,(((247:28.65433573,((378:16.88570391,126:16.88570391):7.068571274,5:23.95427519):4.700060544):0.5959931929,((238:16.38587466,(195:16.28164558,(274:13.29426432,275:13.29426432):2.987381265):0.1042290815):7.996327923,((((313:13.38227727,284:13.38227727):2.161149246,202:15.…
tree 385 = [&R] ((((((((236:8.84498449,158:8.84498449):14.90723528,(345:20.63500766,349:20.63500766):3.117212113):7.12488307,((((((276:9.108098127,285:9.108098127):6.478810849,241:15.58690898):4.657866827,47:20.2447758):6.162946915,(45:20.14790635,302:20.14790635):6.259816371):2.470039499,(((274:11.49153056,275:11.49153056):5.496796183,(238:16.26679839,195:16.26679839):0.7215283512):6.820454172,(…
tree 386 = [&R] ((((((((236:9.811163528,158:9.811163528):15.93212157,(345:19.96111414,349:19.96111414):5.782170954):5.123660942,(((247:27.99634198,((378:17.15230145,126:17.15230145):4.534888172,5:21.68718963):6.309152357):1.360003731,(((274:11.57802792,275:11.57802792):5.538337199,(238:16.26509304,195:16.26509304):0.8512720776):6.8858755,((((313:14.36267797,284:14.36267797):1.323654257,202:15.686…
tree 387 = [&R] ((((((((236:10.65207616,158:10.65207616):14.99264789,(345:19.91216114,349:19.91216114):5.732562908):4.970912078,(((247:25.33425234,((378:16.01019107,126:16.01019107):5.634546452,5:21.64473752):3.689514813):3.26231332,((195:17.5131546,(238:16.30779718,(274:12.75974792,275:12.75974792):3.54804926):1.205357413):6.287541108,((((313:14.2420757,284:14.2420757):1.312539637,202:15.5546153…
tree 388 = [&R] ((((((((236:9.870018472,158:9.870018472):14.23638948,(345:20.64567035,349:20.64567035):3.4607376):6.979031393,(((247:25.47869547,((378:17.29021292,126:17.29021292):5.768069773,5:23.05828269):2.420412777):3.217536362,(((195:15.97231867,(274:14.55854722,275:14.55854722):1.413771456):1.480367986,238:17.45268666):6.799245349,((((313:13.60134174,284:13.60134174):2.727231805,202:16.3285…
tree 389 = [&R] ((((((((236:11.07281272,158:11.07281272):13.13650614,(345:19.20600034,349:19.20600034):5.003318523):7.782827377,(((247:27.23088385,((378:17.51894931,126:17.51894931):5.154497752,5:22.67344706):4.557436784):2.444464506,(((238:17.60772022,(274:14.68120348,275:14.68120348):2.926516743):0.6072762687,195:18.21499649):5.821525545,((((313:14.51569586,284:14.51569586):2.788894867,202:17.3…
tree 390 = [&R] ((((((((236:10.06664607,158:10.06664607):15.19745794,(345:20.59757623,349:20.59757623):4.666527777):6.540416957,(((247:27.56074656,((378:15.88932105,126:15.88932105):3.736654025,5:19.62597507):7.934771492):2.250034875,((((274:12.58827609,275:12.58827609):5.450702838,195:18.03897892):0.8285398809,238:18.8675188):5.596730392,((((313:12.28074489,284:12.28074489):2.44913675,202:14.729…
tree 391 = [&R] ((((((((236:10.81563125,158:10.81563125):13.97348093,(345:22.35470974,349:22.35470974):2.434402435):6.59250075,(((247:25.76083305,((378:17.13304602,126:17.13304602):5.597587693,5:22.73063372):3.030199329):3.977904617,(((195:18.11135099,238:18.11135099):0.05033264129,(274:13.34976799,275:13.34976799):4.811915646):5.681661416,((((313:12.31603958,284:12.31603958):3.902691956,202:16.2…
tree 392 = [&R] ((((((((236:10.64201764,158:10.64201764):15.07071887,(345:19.23101967,349:19.23101967):6.481716838):5.878889977,(((247:26.94279193,((378:17.82341554,126:17.82341554):5.886459831,5:23.70987537):3.232916563):1.893541402,(((195:18.34452952,(274:13.47731158,275:13.47731158):4.867217945):0.5764457169,238:18.92097524):5.738340031,((((313:10.79286261,284:10.79286261):6.572701022,202:17.3…
tree 393 = [&R] ((((((((236:10.51358663,158:10.51358663):15.26115409,(345:18.92715868,349:18.92715868):6.847582042):6.370380762,(((247:24.8652765,((378:17.53950157,126:17.53950157):3.726833681,5:21.26633526):3.598941245):4.998471944,(((195:18.3887659,238:18.3887659):1.235055484,(274:13.05135139,275:13.05135139):6.572469989):5.639882747,((((313:11.47303813,284:11.47303813):4.333840506,202:15.80687…
tree 394 = [&R] ((((((((236:10.43969579,158:10.43969579):16.95173643,(345:20.28738885,349:20.28738885):7.104043367):5.396870297,(((247:26.09446316,((378:18.76430189,126:18.76430189):4.542663841,5:23.30696573):2.787497432):3.103176549,(((195:16.49354327,(274:13.15153143,275:13.15153143):3.342011838):3.395753421,238:19.88929669):5.706971343,((((313:11.1261534,284:11.1261534):8.435383948,202:19.5615…
tree 395 = [&R] ((((((((236:9.812040713,158:9.812040713):9.734672485,(345:17.43471594,349:17.43471594):2.111997255):12.69538073,(((247:26.07114359,((378:16.35553032,126:16.35553032):7.21162524,5:23.56715556):2.50398803):2.1732653,(((195:16.97315877,(274:12.7618348,275:12.7618348):4.211323973):3.27265724,238:20.24581601):4.834080405,((((313:12.86135741,284:12.86135741):4.952137018,202:17.81349443)…
tree 396 = [&R] ((((((((236:9.669063414,158:9.669063414):13.71347248,(345:17.7084399,349:17.7084399):5.674095993):9.586378973,(((247:27.42087445,((378:17.24607367,126:17.24607367):6.142154669,5:23.38822834):4.032646111):0.9814271587,(((195:15.94305277,238:15.94305277):0.5251241201,(274:11.4811469,275:11.4811469):4.987029996):8.320709448,((((313:13.06275724,284:13.06275724):4.208899807,202:17.2716…
tree 397 = [&R] ((((((((236:10.32733105,158:10.32733105):13.02599683,(345:18.84096392,349:18.84096392):4.512363957):10.53436692,(((247:26.26664689,((378:15.36824155,126:15.36824155):8.26134298,5:23.62958453):2.637062369):3.09217867,(((238:15.5823929,195:15.5823929):0.723739,(274:10.03925726,275:10.03925726):6.266874645):8.743944032,((((313:13.63413467,284:13.63413467):3.664058065,202:17.29819273)…
tree 398 = [&R] ((((((((236:12.47980015,158:12.47980015):11.47160012,(345:18.24205427,349:18.24205427):5.709345998):6.813018267,(((247:24.91254634,((378:11.33743679,126:11.33743679):8.018773738,5:19.35621053):5.556335807):4.009597027,(((238:14.42030428,195:14.42030428):1.837347946,(274:10.34737184,275:10.34737184):5.910280381):8.711122287,((((313:11.68431188,284:11.68431188):5.546876337,202:17.23…
tree 399 = [&R] ((((((((236:12.71623834,158:12.71623834):10.6195921,(345:17.66322047,349:17.66322047):5.672609967):8.375052181,(((247:26.01984471,((378:10.62261245,126:10.62261245):8.783886403,5:19.40649886):6.613345855):3.107451761,((((274:10.67349338,275:10.67349338):4.84557073,238:15.51906411):0.1753582475,195:15.69442235):9.12433367,((((313:11.63401424,284:11.63401424):6.356296495,202:17.9903…
tree 400 = [&R] ((((((((236:13.23094715,158:13.23094715):9.837165365,(345:18.88260473,349:18.88260473):4.185507781):9.926315607,(((247:27.02384466,((378:11.05257861,126:11.05257861):8.546919185,5:19.5994978):7.424346868):3.161921209,(((195:14.67040112,(274:11.10551902,275:11.10551902):3.564882104):1.659276498,238:16.32967762):9.49365475,((((313:12.10491841,284:12.10491841):5.399141243,202:17.5040…
tree 401 = [&R] ((((((((236:10.84662372,158:10.84662372):12.14703908,(345:18.50245839,349:18.50245839):4.491204414):8.442979164,(((247:28.07265532,((378:13.69271036,126:13.69271036):7.704588465,5:21.39729882):6.675356494):0.3385485858,((((274:11.57992565,275:11.57992565):1.58524682,195:13.16517247):2.178659488,238:15.34383196):8.867576728,((((313:12.83961527,284:12.83961527):4.420391994,202:17.26…
tree 402 = [&R] ((((((((236:12.22257406,158:12.22257406):9.590165453,(345:18.58669046,349:18.58669046):3.226049055):9.010091915,(((247:27.43546795,((378:14.57388785,126:14.57388785):6.492035042,5:21.06592289):6.369545058):0.9888688199,((((274:12.65279487,275:12.65279487):2.433841974,195:15.08663684):2.87553238,238:17.96216922):6.372419129,((((313:13.27163557,284:13.27163557):2.618053498,202:15.88…
tree 403 = [&R] ((((((((236:15.01067085,158:15.01067085):7.307266569,(345:17.66994506,349:17.66994506):4.647992359):8.01559298,(((247:27.19993929,((378:15.00986461,126:15.00986461):8.50296478,5:23.51282939):3.6871099):0.9523958112,(((195:17.45892695,(274:16.17330582,275:16.17330582):1.285621129):1.560963072,238:19.01989003):6.384270211,((((313:12.12192914,284:12.12192914):2.144087101,202:14.26601…
tree 404 = [&R] ((((((((236:15.25450902,158:15.25450902):7.449392035,(345:17.78302591,349:17.78302591):4.920875146):6.988260083,(((247:26.19441427,((378:16.46302306,126:16.46302306):6.880209893,5:23.34323296):2.851181315):2.034904116,(((195:17.73075841,(274:16.511151,275:16.511151):1.219607411):1.181748464,238:18.91250687):5.69574696,((((313:11.60513957,284:11.60513957):3.370920517,202:14.9760600…
tree 405 = [&R] ((((((((236:13.79597906,158:13.79597906):10.68590254,(345:18.15022857,349:18.15022857):6.331653025):7.938259187,(((247:26.70028965,((378:17.95469188,126:17.95469188):6.199949381,5:24.15464126):2.545648393):3.596902195,(((195:18.54642814,(274:15.69793433,275:15.69793433):2.848493817):1.677236777,238:20.22366492):5.527679695,((((313:11.95844932,284:11.95844932):3.077064088,202:15.03…
tree 406 = [&R] ((((((((236:15.41628171,158:15.41628171):8.470817532,(345:18.25157704,349:18.25157704):5.635522206):8.748167995,(((247:26.09540947,((378:18.09066705,126:18.09066705):4.658401516,5:22.74906857):3.346340904):4.402821827,(((195:18.66949446,(274:15.92426783,275:15.92426783):2.745226629):1.898307732,238:20.56780219):5.558514634,((((313:13.11811338,284:13.11811338):2.017169392,202:15.13…
tree 407 = [&R] ((((((((236:15.07429347,158:15.07429347):9.754746037,(345:18.61885325,349:18.61885325):6.210186257):7.487987703,(((247:25.49022426,((378:16.73714134,126:16.73714134):5.421319226,5:22.15846057):3.331763691):4.462708437,(((195:18.47596744,(274:14.48831661,275:14.48831661):3.987650838):1.800478216,238:20.27644566):4.614527654,((((313:12.15602614,284:12.15602614):2.231658056,202:14.38…
tree 408 = [&R] ((((((((236:15.58207069,158:15.58207069):8.337100297,(345:16.76830958,349:16.76830958):7.150861405):8.53536284,(((247:28.46452414,((378:17.07208723,126:17.07208723):4.125821429,5:21.19790866):7.266615488):1.469142179,(((195:16.3737496,(274:15.3897624,275:15.3897624):0.9839871957):4.346845764,238:20.72059536):5.178048989,((((313:13.12326834,284:13.12326834):3.915452127,202:17.03872…
tree 409 = [&R] ((((((((236:12.78935144,158:12.78935144):12.68183485,(345:16.68413895,349:16.68413895):8.787047345):5.664491414,(((247:27.85185186,((378:16.29226694,126:16.29226694):6.403515261,5:22.6957822):5.156069654):1.383354553,(((238:16.59623133,195:16.59623133):2.866639541,(274:15.50581115,275:15.50581115):3.957059725):3.538975727,((((313:12.41028082,284:12.41028082):3.976645961,202:16.386…
tree 410 = [&R] ((((((((236:11.75737719,158:11.75737719):13.01114793,(345:16.66242527,349:16.66242527):8.106099847):7.49519281,(((247:27.59125073,((378:16.48778721,126:16.48778721):5.145524184,5:21.63331139):5.957939338):1.605907339,(((238:16.57463206,195:16.57463206):2.35970865,(274:15.65396062,275:15.65396062):3.280380091):4.037569989,((((313:14.16007182,284:14.16007182):3.502063739,202:17.6621…
tree 411 = [&R] ((((((((236:12.53982222,158:12.53982222):12.11594198,(345:17.16331263,349:17.16331263):7.492451565):6.421251494,(((247:27.48159336,((378:16.41272508,126:16.41272508):4.929050093,5:21.34177518):6.139818185):1.582642037,(((238:17.6459917,195:17.6459917):0.8762551934,(274:16.13667751,275:16.13667751):2.385569377):4.345082139,((((313:14.10619836,284:14.10619836):3.475528748,202:17.581…
tree 412 = [&R] ((((((((236:13.3152347,158:13.3152347):12.72836086,(345:16.30157041,349:16.30157041):9.742025147):6.351544475,(((((378:15.7112969,126:15.7112969):4.053117241,5:19.76441414):8.184521589,(((238:17.95586204,195:17.95586204):0.3015638665,(274:16.28064297,275:16.28064297):1.976782936):5.85498835,((((313:15.46116728,284:15.46116728):2.171804077,202:17.63297136):3.522184604,(130:20.20628…
tree 413 = [&R] ((((((((236:13.12079425,158:13.12079425):11.9780943,(345:15.65018078,349:15.65018078):9.44870777):7.452279346,(((((378:15.86704746,126:15.86704746):4.009541552,5:19.87658902):8.109198043,(((238:18.30823386,(274:16.48299854,275:16.48299854):1.825235322):0.05281386339,195:18.36104773):5.888218912,((((313:15.47291904,284:15.47291904):4.258770474,202:19.73168951):2.442995252,(130:21.7…
tree 414 = [&R] ((((((((236:13.29947342,158:13.29947342):11.23276526,(345:19.84282147,349:19.84282147):4.689417208):7.074324045,(((((378:16.25843879,126:16.25843879):3.122010333,5:19.38044913):9.760908678,247:29.1413578):0.3080583753,(((195:18.23799898,(274:17.25139904,275:17.25139904):0.9865999384):1.495374979,238:19.73337396):5.057484829,((((313:15.88270535,284:15.88270535):3.408223449,202:19.2…
tree 415 = [&R] ((((((((236:12.03962967,158:12.03962967):12.23318989,(345:19.26701605,349:19.26701605):5.005803511):5.717409627,(((((378:15.12865903,126:15.12865903):4.470194717,5:19.59885375):5.576177413,247:25.17503117):3.419812308,(((195:18.34904257,238:18.34904257):0.3024962534,(274:16.75079235,275:16.75079235):1.900746464):5.189947744,((((313:15.39176263,284:15.39176263):3.225495848,202:18.6…
tree 416 = [&R] ((((((((236:12.6125532,158:12.6125532):12.49846084,(345:18.60351104,349:18.60351104):6.507502997):6.223917603,(((((378:15.47859087,126:15.47859087):1.833680183,5:17.31227106):9.224089389,247:26.53636045):2.027992929,(((238:18.59039523,195:18.59039523):1.014136818,(274:17.08240072,275:17.08240072):2.522131335):4.550551605,((((313:15.52920247,284:15.52920247):3.311254038,202:18.8404…
tree 417 = [&R] ((((((((236:13.14701355,158:13.14701355):12.02751125,(345:20.30796861,349:20.30796861):4.866556182):6.220432198,(((((378:14.28220179,126:14.28220179):3.731790433,5:18.01399222):7.561510198,247:25.57550242):2.111128896,(((238:19.69386258,195:19.69386258):0.5567373864,(274:16.35684046,275:16.35684046):3.893759504):4.140624128,((((313:13.99817645,284:13.99817645):2.959645178,202:16.9…
tree 418 = [&R] ((((((((236:13.59319706,158:13.59319706):9.213643655,(345:18.75086,349:18.75086):4.055980717):7.807097569,(((((378:14.88369516,126:14.88369516):3.381947388,5:18.26564254):6.950825614,247:25.21646816):1.839017023,(((195:17.67823439,(274:15.66234827,275:15.66234827):2.015886125):1.749568029,238:19.42780242):4.966990591,((((313:13.80166712,284:13.80166712):2.755802377,202:16.55746949…
tree 419 = [&R] ((((((((236:14.10987928,158:14.10987928):10.20439415,(345:20.56298544,349:20.56298544):3.751287994):5.05688573,(((((378:16.13118384,126:16.13118384):2.392103676,5:18.52328752):4.656441728,247:23.17972924):4.029795768,(((195:17.80685002,238:17.80685002):0.7445878054,(274:15.98380144,275:15.98380144):2.567636382):5.863451917,((((313:13.83726605,284:13.83726605):3.189411658,202:17.02…
tree 420 = [&R] ((((((((236:13.97962419,158:13.97962419):7.493389829,(345:17.4994117,349:17.4994117):3.973602317):6.68859621,(((((378:16.22756824,126:16.22756824):3.142855232,5:19.37042347):5.537295562,247:24.90771903):1.213265,(((195:19.99618437,(274:13.1122395,275:13.1122395):6.883944874):0.2750341582,238:20.27121853):3.411035058,((((313:13.94358968,284:13.94358968):2.982606602,202:16.92619628)…
tree 421 = [&R] ((((((((236:14.231754,158:14.231754):8.191810545,(345:18.07672033,349:18.07672033):4.346844211):6.121287601,(((((378:14.4366845,126:14.4366845):6.078672746,5:20.51535725):5.17730774,247:25.69266499):0.6277302921,(((195:20.14541653,(274:17.08966282,275:17.08966282):3.055753703):0.226798445,238:20.37221497):3.406886552,((((313:14.5051549,284:14.5051549):2.266118464,202:16.77127336):…
tree 422 = [&R] ((((((((236:13.56633891,158:13.56633891):8.383674565,(345:18.06105765,349:18.06105765):3.888955825):6.48348849,(((((378:14.91967849,126:14.91967849):5.577903101,5:20.4975816):4.725935621,247:25.22351722):1.074072601,(((238:19.52508674,(274:13.53407218,275:13.53407218):5.991014563):0.3369675997,195:19.86205434):3.357043589,((((313:13.32620293,284:13.32620293):3.607437683,202:16.933…
tree 423 = [&R] ((((((((236:13.36801011,158:13.36801011):8.261112089,(345:17.79701973,349:17.79701973):3.832102467):6.140563901,(((((378:12.00665513,126:12.00665513):8.66425688,5:20.67091201):4.183857979,247:24.85476999):0.7806387524,(((238:19.23964592,(274:13.33621509,275:13.33621509):5.903430822):0.6540057374,195:19.89365165):2.986002024,((((313:13.83337543,284:13.83337543):2.385533097,202:16.2…
tree 424 = [&R] ((((((((236:13.63847803,158:13.63847803):10.52297356,(345:21.0416299,349:21.0416299):3.119821692):5.945562882,(((((378:17.13539228,126:17.13539228):5.532353294,5:22.66774557):3.001446915,247:25.66919249):1.465240375,(((238:20.0245371,195:20.0245371):0.2035200802,(274:16.30153817,275:16.30153817):3.926519008):3.394324433,((((313:13.97065036,284:13.97065036):0.8461322798,202:14.8167…
tree 425 = [&R] ((((((((236:12.5056462,158:12.5056462):9.730174695,(345:20.35524297,349:20.35524297):1.880577926):6.327160208,(((((378:18.6097137,126:18.6097137):1.655129598,5:20.2648433):3.28355394,247:23.54839724):2.039520649,(((274:15.68003776,275:15.68003776):3.208088443,(195:17.32453123,238:17.32453123):1.56359497):3.884426396,(((130:18.13470656,((313:12.49964966,284:12.49964966):3.153760782…
tree 426 = [&R] ((((((((236:10.92740616,158:10.92740616):12.08173828,(345:19.5284753,349:19.5284753):3.480669147):5.116196465,(((((378:18.68208976,126:18.68208976):1.767725461,5:20.44981522):1.863810625,247:22.31362584):2.559785744,((238:18.97912195,(195:16.98771403,(274:15.41365673,275:15.41365673):1.5740573):1.991407921):3.557325802,(((130:16.38498403,(259:14.83468363,(196:6.601701692,187:6.601…
tree 427 = [&R] ((((((((236:9.561511652,158:9.561511652):13.32276446,(345:19.10539788,349:19.10539788):3.778878237):4.825189185,(((((378:18.58070392,126:18.58070392):2.015940952,5:20.59664488):1.595887151,247:22.19253203):2.512106984,((238:18.26470062,(195:15.65012257,(274:12.25650984,275:12.25650984):3.393612722):2.614578051):4.198192657,(((130:17.07678868,(259:14.62809275,(196:6.191062289,187:6…
tree 428 = [&R] ((((((((236:11.15421724,158:11.15421724):13.60512998,(345:18.88881433,349:18.88881433):5.870532889):4.525890631,(((((378:19.37661285,126:19.37661285):2.195031831,5:21.57164468):2.935586034,247:24.50723072):1.496609316,((195:15.27199357,(238:15.08232995,(274:12.56711063,275:12.56711063):2.515219321):0.1896636168):7.424924183,(((130:18.53669818,(259:15.43896343,(196:7.644736108,187:…
tree 429 = [&R] ((((((((236:11.42978217,158:11.42978217):12.95473437,(345:20.56979534,349:20.56979534):3.8147212):5.165798714,(((((378:18.44062498,126:18.44062498):2.96229442,5:21.4029194):3.158258963,247:24.56117836):1.623141941,((195:17.67983695,((274:13.73444406,275:13.73444406):3.73729868,238:17.47174274):0.2080942066):5.732340686,(((130:18.17620203,(259:16.83109359,(196:8.259887077,187:8.259…
tree 430 = [&R] ((((((((236:10.41906816,158:10.41906816):14.47749637,(345:20.97509353,349:20.97509353):3.921470993):5.058850908,(((((378:18.25025575,126:18.25025575):4.439280699,5:22.68953645):2.072632621,247:24.76216907):1.781107564,(((274:14.44809011,275:14.44809011):3.47411667,(195:17.71125985,238:17.71125985):0.2109469342):5.495759282,(((130:18.42537645,(259:16.44417234,(196:8.857736811,187:8…
tree 431 = [&R] ((((((((236:9.526691182,158:9.526691182):15.07879524,(345:21.94825431,349:21.94825431):2.65723211):5.13663181,(((((378:18.02136825,126:18.02136825):4.149482335,5:22.17085059):2.134292225,247:24.30514281):1.58128733,((238:17.41892748,(195:16.89175069,(274:14.18142702,275:14.18142702):2.71032367):0.5271767879):5.566821789,(((130:18.87748637,(259:17.13530194,(196:8.243005355,187:8.24…
tree 432 = [&R] ((((((((236:10.18223697,158:10.18223697):14.56127416,(345:21.04043255,349:21.04043255):3.703078585):5.106203853,(((((378:18.42441509,126:18.42441509):2.373218029,5:20.79763312):3.846056821,247:24.64368994):1.676126907,((238:16.8599634,(195:15.80618644,(274:14.44738842,275:14.44738842):1.358798023):1.053776957):7.061272343,(((130:19.24974494,(259:17.5851034,(196:6.483103972,187:6.4…
tree 433 = [&R] ((((((((236:13.07892681,158:13.07892681):15.1621934,(345:20.82323902,349:20.82323902):7.417881191):4.148344726,(((((378:17.35105654,126:17.35105654):5.662786839,5:23.01384338):3.315730559,247:26.32957394):1.630102169,((238:18.85587199,(195:17.73774449,(274:12.87600592,275:12.87600592):4.861738568):1.118127499):5.76834989,(((130:20.33073752,(259:17.28041096,(196:4.946621797,187:4.9…
tree 434 = [&R] ((((((((236:12.28876042,158:12.28876042):13.19246825,(345:21.12233534,349:21.12233534):4.358893327):5.760176979,(((((378:14.82099781,126:14.82099781):4.663474288,5:19.4844721):7.377038729,247:26.86151083):0.7656109137,((238:18.35820836,(195:17.76839571,(274:11.24976469,275:11.24976469):6.518631021):0.5898126458):5.679434102,(((130:19.81717441,(259:16.82432852,(196:6.40659503,187:6…
tree 435 = [&R] ((((((((236:12.7838006,158:12.7838006):14.76780584,(345:21.8877297,349:21.8877297):5.663876733):3.946951243,(((((378:19.62510858,126:19.62510858):3.916944102,5:23.54205268):3.894124342,247:27.43617703):1.188833297,(((274:13.51978066,275:13.51978066):6.449824598,(195:18.29655642,238:18.29655642):1.673048839):3.9167267,(((130:20.37024996,(259:19.19417599,(196:7.757491353,187:7.75749…
tree 436 = [&R] ((((((((236:15.50489381,158:15.50489381):13.41223767,(345:23.50656938,349:23.50656938):5.410562091):4.279100362,(((((378:19.92306057,126:19.92306057):3.836994008,5:23.76005458):4.364575997,247:28.12463058):2.153643423,(((274:14.20907844,275:14.20907844):7.11978738,(238:20.83947611,195:20.83947611):0.4893897121):4.0079388,(((130:22.60103886,(259:20.6246215,(196:8.789940621,187:8.78…
tree 437 = [&R] ((((((((236:15.30855003,158:15.30855003):13.41374308,(345:22.32987939,349:22.32987939):6.392413719):4.051955771,(((((378:19.82314402,126:19.82314402):4.180475664,5:24.00361969):5.017404642,247:29.02102433):1.049817635,((238:20.96669049,((274:17.50719465,275:17.50719465):2.687683859,195:20.1948785):0.7718119835):4.933731973,(((130:20.96915331,(259:19.24295053,(196:7.646448588,187:7…
tree 438 = [&R] ((((((((236:15.70282351,158:15.70282351):13.00759063,(345:23.39144603,349:23.39144603):5.318968109):3.764321345,(((((378:19.42746005,126:19.42746005):4.550135284,5:23.97759533):5.368730901,247:29.34632623):1.133457871,((195:21.21571504,((274:16.66619019,275:16.66619019):4.263683856,238:20.92987405):0.2858409925):3.724223511,(((130:20.47745649,(259:19.7340814,(196:8.725701799,187:8…
tree 439 = [&R] ((((((((236:12.52499842,158:12.52499842):16.57340109,(345:23.43645971,349:23.43645971):5.6619398):3.438829219,(((((378:19.68822501,126:19.68822501):3.591725207,5:23.27995022):5.527119892,247:28.80707011):1.731368229,((238:21.25654182,((274:17.2373385,275:17.2373385):3.285266349,195:20.52260484):0.7339369805):3.731390277,(((130:20.39785683,(259:19.33757091,(196:9.148379084,187:9.14…
tree 440 = [&R] ((((((((236:10.94009173,158:10.94009173):17.80117927,(345:23.69659666,349:23.69659666):5.044674339):3.104987611,(((((5:20.61898048,126:20.61898048):1.783817568,378:22.40279804):5.813610296,247:28.21640834):1.3448491,((238:20.34430127,(195:19.08764369,(274:15.91056972,275:15.91056972):3.177073967):1.256657581):4.940162837,(((130:20.45359306,(259:19.61206638,(196:8.545722614,187:8.5…
tree 441 = [&R] ((((((((236:10.94785747,158:10.94785747):16.54885935,(345:25.2486397,349:25.2486397):2.24807712):6.472120708,(((((378:17.91526045,126:17.91526045):5.347646962,5:23.26290741):5.454054604,247:28.71696201):1.903607619,((238:21.80653104,(195:18.8719043,(274:16.55786269,275:16.55786269):2.314041604):2.93462674):4.668985864,(((130:20.69268903,(259:19.80989386,(196:7.93216728,187:7.93216…
tree 442 = [&R] ((((((((236:10.27327059,158:10.27327059):17.82047761,(345:26.13503653,349:26.13503653):1.958711671):5.716727635,(((((378:22.16336497,126:22.16336497):4.048348025,5:26.211713):3.400080409,247:29.61179341):1.3369176,(((274:16.94494568,275:16.94494568):2.93161481,(195:18.91813161,238:18.91813161):0.958428885):4.977054958,(((130:20.6953613,(259:18.96085211,(196:6.072104832,187:6.07210…
tree 443 = [&R] ((((((((236:9.882280226,158:9.882280226):20.12905079,(345:28.02085723,349:28.02085723):1.990473786):6.016651804,(((((378:23.12306881,126:23.12306881):3.11891797,5:26.24198678):3.986089749,247:30.22807653):1.251576874,((238:21.69769058,(195:19.04278103,(274:16.6107535,275:16.6107535):2.432027529):2.654909555):3.740727912,(((130:21.1798005,(259:18.78215294,(196:5.895493821,187:5.895…
tree 444 = [&R] ((((((((236:11.00694985,158:11.00694985):19.31258925,(345:27.23023611,349:27.23023611):3.089302992):3.736686811,(((((378:21.67019436,126:21.67019436):3.813632876,5:25.48382723):3.845743162,247:29.32957039):1.587766951,((195:20.47741072,(238:18.03153399,(274:14.22120278,275:14.22120278):3.810331212):2.445876731):3.496386533,(((130:19.52981725,(259:18.17385451,(196:6.953463996,187:6…
tree 445 = [&R] ((((((((236:11.11036919,158:11.11036919):20.45133703,(345:29.5360525,349:29.5360525):2.025653725):5.054817467,(((((378:22.86497049,126:22.86497049):4.512412753,5:27.37738324):4.325929404,247:31.70331265):1.41737394,((238:21.29790024,(195:21.18875866,(274:18.02129948,275:18.02129948):3.167459176):0.1091415881):3.717356884,(((130:19.43502948,(259:17.66985,(196:7.336840015,187:7.3368…
tree 446 = [&R] (((((((349:30.19719457,(345:27.26106459,(236:10.54009426,158:10.54009426):16.72097034):2.936129974):4.320592682,(((((378:21.28755177,126:21.28755177):4.843325193,5:26.13087696):4.567418817,247:30.69829578):1.207532028,((238:21.84952453,(195:20.16474448,(274:16.3870285,275:16.3870285):3.777715988):1.684780051):2.223754599,(((130:18.59479213,(259:15.18929871,(196:6.783598779,187:6.7…
tree 447 = [&R] ((((((((236:10.62907979,158:10.62907979):21.4305585,(345:27.97740765,349:27.97740765):4.082230644):3.185571761,(((((378:20.19227276,126:20.19227276):8.168968575,5:28.36124134):2.892604567,247:31.25384591):1.421384654,((238:23.4352586,(195:22.33773237,(274:17.25643478,275:17.25643478):5.08129759):1.097526228):2.498927493,(((130:20.64286187,(259:18.72302841,(196:6.885989546,187:6.88…
tree 448 = [&R] ((((((((236:9.823277593,158:9.823277593):19.11398329,(345:27.13909561,349:27.13909561):1.79816528):5.35941318,(((((378:19.93482467,126:19.93482467):7.948829081,5:27.88365376):2.792117436,247:30.67577119):1.980052635,((195:22.74381594,((274:16.15596753,275:16.15596753):6.470339967,238:22.62630749):0.1175084456):3.283766349,(((130:20.12144308,(259:17.36206661,(196:7.562837568,187:7.…
tree 449 = [&R] ((((((((236:9.603826433,158:9.603826433):19.11750877,(345:27.34349099,349:27.34349099):1.377844212):5.86615153,(((((378:20.01340504,126:20.01340504):7.980162282,5:27.99356732):2.682129378,247:30.6756967):2.108851937,(((274:16.30493059,275:16.30493059):6.301506571,(195:22.55976303,238:22.55976303):0.04667412481):3.523742313,(((130:20.10747636,(259:18.20886769,(196:7.843476173,187:7…
tree 450 = [&R] (((((((349:27.50439614,(345:26.2892817,(236:9.600311415,158:9.600311415):16.68897029):1.215114443):7.914688954,(((((378:20.52957728,126:20.52957728):7.328707387,5:27.85828466):3.203997668,247:31.06228233):1.294648358,(((274:18.13463523,275:18.13463523):5.204762929,(195:22.97479455,238:22.97479455):0.3646036059):2.929416797,(((130:20.21415797,(259:18.3054761,(196:7.133488376,187:7.…
tree 451 = [&R] ((((((((236:10.15633225,158:10.15633225):16.00820531,(345:22.51426647,349:22.51426647):3.650271086):9.818343599,(((((378:18.6669141,126:18.6669141):6.30179874,5:24.96871284):6.580279386,247:31.54899223):1.716534918,(((274:19.86142513,275:19.86142513):3.271292319,(195:22.70422682,238:22.70422682):0.4284906223):2.994553255,(((130:21.82910058,(259:20.84731782,(196:9.175391411,187:9.1…
tree 452 = [&R] ((((((((236:11.20469694,158:11.20469694):13.67710178,(345:22.15213761,349:22.15213761):2.729661106):10.44078441,(((((378:18.36666767,126:18.36666767):6.20043798,5:24.56710565):6.576684633,247:31.14379028):1.584616355,((238:23.29785646,(195:22.25338616,(274:19.75186994,275:19.75186994):2.501516217):1.044470304):2.314191577,(((130:21.68617081,(259:18.66598239,(196:8.239058505,187:8.…
tree 453 = [&R] ((((((((236:11.74105909,158:11.74105909):12.61809092,(345:20.46968308,349:20.46968308):3.889466936):10.51665871,(((((378:17.83295151,126:17.83295151):8.626830592,5:26.4597821):4.524438162,247:30.98422026):1.220566268,((238:23.44527484,(195:21.88919651,(274:19.07692834,275:19.07692834):2.812268175):1.556078323):1.582797752,(((130:20.79057951,(259:17.81972526,(196:8.920204986,187:8.…
tree 454 = [&R] ((((((((236:10.98894727,158:10.98894727):11.45515216,(345:19.50250284,349:19.50250284):2.941596589):12.24718675,(((((378:19.09440008,126:19.09440008):4.047679724,5:23.1420798):6.956869548,247:30.09894935):1.352636358,((238:22.58940648,(195:21.38300692,(274:17.99784318,275:17.99784318):3.38516374):1.206399564):2.362177875,(((130:20.12717764,(259:15.75674929,(196:7.714891688,187:7.7…
tree 455 = [&R] (((((((349:22.55040559,(345:19.45893801,(236:10.81499245,158:10.81499245):8.643945558):3.091467582):11.45399679,(((((378:19.18484043,126:19.18484043):4.728065784,5:23.91290622):6.328606379,247:30.24151259):1.674801765,(((274:18.48164023,275:18.48164023):3.767604617,(238:21.18077093,195:21.18077093):1.068473921):2.53403644,(((130:21.04538762,(259:18.90247815,(196:7.641610792,187:7.…
tree 456 = [&R] ((((((((236:11.50352324,158:11.50352324):12.19754633,(345:22.33781762,349:22.33781762):1.363251949):11.72622472,(((((378:21.24202355,126:21.24202355):3.513804212,5:24.75582777):6.62249331,247:31.37832108):1.049097955,((195:22.37010517,((274:19.52270754,275:19.52270754):1.885315078,238:21.40802262):0.9620825564):3.034664339,(((130:20.32268385,(259:17.41971678,(196:7.509584958,187:7…
tree 457 = [&R] (((((((349:23.30802915,(345:22.16541702,(236:10.91645671,158:10.91645671):11.24896031):1.142612124):11.6880245,(((((378:21.47627856,126:21.47627856):4.130177756,5:25.60645631):5.429992316,247:31.03644863):1.518329913,((238:22.08200774,((274:19.03463362,275:19.03463362):2.258380597,195:21.29301422):0.7889935263):3.331037922,(((130:20.52953695,(259:16.78818212,(196:7.385051741,187:7…
tree 458 = [&R] ((((((((236:13.81706516,158:13.81706516):15.19036852,(349:20.8690097,345:20.8690097):8.138423988):7.200293653,(((((378:18.62333194,126:18.62333194):3.693607293,5:22.31693923):7.932056639,247:30.24899587):1.229635975,((238:23.89959105,((274:17.97990271,275:17.97990271):4.501126512,195:22.48102923):1.418561828):1.803657592,(((130:20.85615347,(259:18.76523867,(196:8.89941786,187:8.89…
tree 459 = [&R] ((((((((236:12.54962587,158:12.54962587):16.56718089,(349:23.88323617,345:23.88323617):5.23357059):7.968650936,(((((378:18.3527319,126:18.3527319):8.351112908,5:26.70384481):4.337761451,247:31.04160626):1.258503497,(((274:18.04513071,275:18.04513071):5.941163952,(238:21.83944832,195:21.83944832):2.146846348):2.044553006,(((130:20.93181601,(259:18.96515956,(196:8.021940355,187:8.02…
tree 460 = [&R] ((((((((236:12.83569362,158:12.83569362):15.1783847,(349:23.09117689,345:23.09117689):4.922901433):8.63394456,(((((378:19.11136254,126:19.11136254):7.111116514,5:26.22247906):4.940817737,247:31.16329679):1.390975189,((195:23.61687185,(238:22.76551608,(274:17.05938486,275:17.05938486):5.706131219):0.8513557696):2.490988171,(((130:20.99374286,(259:18.89415247,(196:8.045673293,187:8.…
tree 461 = [&R] ((((((((236:14.13414919,158:14.13414919):14.15163903,(349:23.51641237,345:23.51641237):4.769375859):8.494767708,(((((378:19.55817197,126:19.55817197):5.659434157,5:25.21760613):7.900257388,247:33.11786352):0.7964049428,(((274:16.71959313,275:16.71959313):5.931361541,(195:21.54575932,238:21.54575932):1.105195346):2.633994615,(((130:21.33000516,(259:18.90268699,(196:9.226843195,187:…
tree 462 = [&R] ((((((((236:13.12293548,158:13.12293548):14.78883972,(349:23.0527743,345:23.0527743):4.859000906):7.667864904,(((((378:19.43132941,126:19.43132941):5.894252916,5:25.32558232):5.861425032,247:31.18700735):2.155719732,((195:20.76779966,(238:20.49165058,(274:16.8492372,275:16.8492372):3.642413378):0.2761490832):4.571006417,(((130:20.33309691,(259:18.19958063,(196:8.14436416,187:8.144…
tree 463 = [&R] ((((((((236:13.85877119,158:13.85877119):10.83429522,(349:20.68266772,345:20.68266772):4.010398685):12.7109842,(((((378:26.51576058,126:26.51576058):3.06768519,5:29.58344577):4.016331434,247:33.59977721):1.568675375,(((274:18.53639596,275:18.53639596):1.815626333,(195:20.0527609,238:20.0527609):0.299261385):5.798511912,(((130:21.0301319,(259:18.81135515,(196:9.397371377,187:9.3973…
tree 464 = [&R] (((((((((((276:15.91058167,285:15.91058167):5.452998034,241:21.3635797):2.723111879,47:24.08669158):10.09011328,(45:27.52543877,302:27.52543877):6.651366091):2.153089857,((((378:23.32297396,126:23.32297396):4.663625834,5:27.9865998):4.229027174,247:32.21562697):2.921922751,((((274:19.32654545,275:19.32654545):1.866113666,195:21.19265912):1.950534534,238:23.14319365):4.893037082,((…
tree 465 = [&R] ((((((((((47:19.30457551,241:19.30457551):4.737065542,(276:17.55796384,285:17.55796384):6.483677212):9.257087391,(45:29.91697768,302:29.91697768):3.381750759):3.114301201,((((378:23.36857062,126:23.36857062):3.52824158,5:26.8968122):7.873550074,247:34.77036227):0.5342186219,(((195:21.64368848,(274:20.08706903,275:20.08706903):1.556619454):0.839687304,238:22.48337579):4.704717701,(…
tree 466 = [&R] ((((((((((47:20.30339345,241:20.30339345):3.164439463,(276:14.87371767,285:14.87371767):8.59411524):9.222838581,(45:29.65551216,302:29.65551216):3.035159327):3.269733785,((((378:25.66017173,126:25.66017173):4.186067153,5:29.84623888):4.877057271,247:34.72329615):0.5717361471,(((195:21.38059537,238:21.38059537):1.404735618,(274:20.05987862,275:20.05987862):2.725452367):4.714663876,…
tree 467 = [&R] (((((((((((276:13.67120432,285:13.67120432):5.8877887,241:19.55899302):3.51634182,47:23.07533484):6.81359488,(45:26.12582237,302:26.12582237):3.763107348):5.309084059,(((378:24.93194395,126:24.93194395):4.46897207,5:29.40091602):5.144433232,(247:33.74221941,((((274:18.67025286,275:18.67025286):1.229304551,195:19.89955741):0.8253561229,238:20.72491353):5.659471238,(((130:20.4073235…
tree 468 = [&R] (((((((((((276:14.3704325,285:14.3704325):6.233540897,241:20.60397339):3.249921611,47:23.85389501):7.760039604,(45:27.18399696,302:27.18399696):4.429937649):4.153095331,((((238:20.87450538,(274:17.02995015,275:17.02995015):3.844555225):0.008943205123,195:20.88344858):5.729913117,(((130:21.33524896,(259:19.53482069,(196:10.11477854,187:10.11477854):9.420042149):1.80042827):1.797416…
tree 469 = [&R] (((((((((((276:13.5146585,285:13.5146585):9.22034867,241:22.73500717):2.176057553,47:24.91106472):8.332973557,(45:28.47119496,302:28.47119496):4.77284332):3.438744692,((((195:21.43695795,(274:18.09855032,275:18.09855032):3.338407626):0.7098584105,238:22.14681636):5.401877343,(((130:23.17355292,(259:19.85522815,(196:10.36077276,187:10.36077276):9.494455391):3.31832477):0.7927123569…
tree 470 = [&R] (((((((((((276:12.86378236,285:12.86378236):8.144629628,241:21.00841199):3.692848799,47:24.70126078):8.865881603,(45:25.6672306,302:25.6672306):7.899911787):2.983331309,((((195:19.80981404,(274:17.96996135,275:17.96996135):1.839852686):3.738771852,238:23.54858589):3.534927704,(((130:22.6942292,(259:19.53712942,(196:10.49450895,187:10.49450895):9.042620474):3.157099777):1.264170853…
tree 471 = [&R] (((((((((((276:12.73420383,285:12.73420383):8.249260112,241:20.98346395):2.468644204,47:23.45210815):10.70973889,(45:29.78261383,302:29.78261383):4.37923321):3.314982842,((((238:22.44013023,195:22.44013023):1.248593687,(274:18.27269123,275:18.27269123):5.416032684):3.887154769,(((130:23.03906573,(259:20.0411812,(196:8.877421386,187:8.877421386):11.16375981):2.997884529):0.60240828…
tree 472 = [&R] (((((((((((276:9.80434464,285:9.80434464):9.739684968,241:19.54402961):4.660304246,47:24.20433385):8.667173574,(45:27.89268347,302:27.89268347):4.978823955):2.812974444,(((((274:19.21388459,275:19.21388459):2.459841018,195:21.67372561):1.349110654,238:23.02283626):4.354223962,(((130:21.98436096,(259:19.70003204,(196:8.526669762,187:8.526669762):11.17336227):2.284328924):1.22117421…
tree 473 = [&R] (((((((((((276:7.719969196,285:7.719969196):8.811310108,241:16.5312793):2.240959102,47:18.77223841):14.72984174,(45:28.1009695,302:28.1009695):5.401110647):2.1486993,(((((274:19.17824348,275:19.17824348):2.30252489,195:21.48076837):1.966911163,238:23.44767953):2.826394837,(((130:21.86876213,(259:19.62692807,(196:7.571305289,187:7.571305289):12.05562278):2.241834062):0.9177190126,(…
tree 474 = [&R] (((((((((((276:9.78642527,285:9.78642527):9.276291885,241:19.06271715):3.214723135,47:22.27744029):11.36947916,(45:31.35766383,302:31.35766383):2.289255621):2.084256917,((((238:23.94408141,195:23.94408141):0.1252033325,(274:18.05741326,275:18.05741326):6.011871478):4.155873407,(((130:22.09701872,(259:20.74563565,(196:7.539543983,187:7.539543983):13.20609166):1.351383077):1.7416748…
tree 475 = [&R] (((((((((((276:8.779822048,285:8.779822048):10.63177399,241:19.41159604):4.022397171,47:23.43399321):10.15419534,(45:30.20694959,302:30.20694959):3.381238958):1.918458569,((((195:21.99628115,238:21.99628115):1.015808533,(274:17.63410856,275:17.63410856):5.377981122):5.010881541,(((130:23.12178335,(259:20.53310601,(196:7.397143993,187:7.397143993):13.13596201):2.588677343):1.682164…
tree 476 = [&R] (((((((((((276:9.562680693,285:9.562680693):11.28477407,241:20.84745476):3.068348896,47:23.91580365):10.77375145,(45:31.7547903,302:31.7547903):2.93476481):1.734129542,((((195:22.90811699,238:22.90811699):0.8585458731,(274:18.21233616,275:18.21233616):5.554326702):5.312920334,(((130:23.81667699,(259:20.87874076,(196:7.639698517,187:7.639698517):13.23904224):2.937936229):1.8006,((3…
tree 477 = [&R] (((((((((((276:12.8287981,285:12.8287981):5.287450058,241:18.11624815):6.763659088,47:24.87990724):9.89845126,(45:31.4422512,302:31.4422512):3.336107298):0.9565712797,(((((274:14.73585309,275:14.73585309):7.519071513,238:22.2549246):1.351106559,195:23.60603116):5.652111097,(((130:23.95811714,(259:20.89216528,(196:5.224441985,187:5.224441985):15.6677233):3.065951856):0.8920140423,(…
tree 478 = [&R] (((((((((((276:14.1478474,285:14.1478474):9.90142025,241:24.04926765):1.843715845,47:25.89298349):9.315783864,(45:31.55073194,302:31.55073194):3.658035418):1.477911718,((((195:24.92933047,(274:16.27050016,275:16.27050016):8.658830312):0.5817639724,238:25.51109444):4.764884746,(((130:23.90186684,(259:22.05370475,(196:7.427098296,187:7.427098296):14.62660645):1.848162093):1.37164877…
tree 479 = [&R] (((((((((((276:13.04697234,285:13.04697234):10.04585703,241:23.09282937):1.772669444,47:24.86549881):9.800585842,(45:30.47206872,302:30.47206872):4.194015932):0.7663423372,((((195:22.4689135,(274:15.0379019,275:15.0379019):7.431011599):2.170002157,238:24.63891565):4.555439188,(((130:23.08470467,(259:20.65908546,(196:4.501951111,187:4.501951111):16.15713435):2.425619212):1.32475455…
tree 480 = [&R] (((((((((((276:14.10087327,285:14.10087327):9.792788984,241:23.89366225):4.280223953,47:28.1738862):6.458433436,(45:28.97697167,302:28.97697167):5.655347965):1.131832403,((((195:23.04459009,238:23.04459009):1.824999726,(274:16.30666241,275:16.30666241):8.562927405):4.223542147,(((130:23.06689929,(259:20.8524997,(196:4.700627025,187:4.700627025):16.15187268):2.214399584):1.44578302…
tree 481 = [&R] (((((((((((276:8.484007158,285:8.484007158):11.09257682,241:19.57658398):7.756522644,47:27.33310662):6.86561785,(45:26.73035005,302:26.73035005):7.468374423):2.532736933,((((195:20.183723,(274:15.71306341,275:15.71306341):4.47065959):1.233898773,238:21.41762177):5.279194142,(((130:20.84053603,(259:17.98503822,(196:6.276616939,187:6.276616939):11.70842128):2.855497808):2.027111557,…
tree 482 = [&R] (((((((((((276:15.06290617,285:15.06290617):7.813257996,241:22.87616416):5.209992458,47:28.08615662):5.808002583,(45:26.83977761,302:26.83977761):7.054381591):2.003164671,((((238:20.78804821,(274:16.1668952,275:16.1668952):4.621153011):0.4658329018,195:21.25388111):4.618345074,(((130:21.4340561,(259:19.66572433,(196:5.38360725,187:5.38360725):14.28211708):1.76833177):2.313654855,(…
tree 483 = [&R] (((((((((((276:10.76579766,285:10.76579766):11.41368114,241:22.1794788):2.18355224,47:24.36303104):9.790817376,(45:27.77142671,302:27.77142671):6.382421707):2.960821622,((((195:19.432102,(274:13.80405603,275:13.80405603):5.62804597):2.930297446,238:22.36239944):4.151039169,(((130:22.72272013,(259:20.64449979,(196:6.717639843,187:6.717639843):13.92685994):2.078220341):1.459017156,(…
tree 484 = [&R] (((((((((((276:7.120139309,285:7.120139309):12.28402362,241:19.40416293):5.039576512,47:24.44373944):10.37306542,(45:30.21779904,302:30.21779904):4.599005815):1.573789541,((((195:18.82493295,(274:12.60394704,275:12.60394704):6.220985911):1.396677599,238:20.22161055):6.042129739,(((130:21.95461642,(259:19.30670374,(196:7.285788706,187:7.285788706):12.02091504):2.64791268):2.5884750…
tree 485 = [&R] (((((((((((276:6.566585889,285:6.566585889):14.2465785,241:20.81316439):3.24689354,47:24.06005793):10.97480497,(45:30.35712186,302:30.35712186):4.677741035):1.523514742,((((195:18.79552882,(274:14.63939404,275:14.63939404):4.156134775):1.359289572,238:20.15481839):6.230014059,(((130:22.71077115,(259:18.72370059,(196:6.777826194,187:6.777826194):11.9458744):3.987070556):1.987338928…
tree 486 = [&R] (((((((((((276:6.315068986,285:6.315068986):13.53968713,241:19.85475611):5.944384304,47:25.79914042):8.358120886,(45:28.53363474,302:28.53363474):5.623626561):1.366141624,((((195:18.52166729,(274:14.571601,275:14.571601):3.950066286):1.378779265,238:19.90044655):6.411786014,(((130:21.7106905,(259:15.80482865,(196:6.679069417,187:6.679069417):9.12575923):5.905861858):2.142430664,((…
tree 487 = [&R] (((((((((((276:6.694909116,285:6.694909116):11.77183713,241:18.46674625):7.352814666,47:25.81956091):7.959191077,(45:29.12506257,302:29.12506257):4.653689423):1.033289027,((((195:18.08079859,(274:14.98846116,275:14.98846116):3.092337428):2.364887568,238:20.44568615):5.928547588,(((130:22.69511937,(259:16.23035183,(196:6.462337972,187:6.462337972):9.768013857):6.464767542):1.650094…
tree 488 = [&R] (((((((((((276:8.682625768,285:8.682625768):11.4855309,241:20.16815666):3.587067315,47:23.75522398):8.619016452,(45:27.89197099,302:27.89197099):4.482269445):1.474124987,((((195:19.02215677,238:19.02215677):1.398538229,(274:15.72790952,275:15.72790952):4.692785484):6.755244419,(((130:23.00797065,(259:17.25146511,(196:5.456438933,187:5.456438933):11.79502618):5.756505545):1.4746156…
tree 489 = [&R] (((((((((((276:8.807201607,285:8.807201607):9.361512388,241:18.16871399):4.427900415,47:22.59661441):9.934259811,(45:28.66315433,302:28.66315433):3.867719888):1.407128819,((((195:17.86158234,(274:15.60446573,275:15.60446573):2.257116611):6.492118029,238:24.35370037):2.839909235,(((130:22.7002849,(259:17.66477652,(196:5.874985392,187:5.874985392):11.78979113):5.035508382):1.5753875…
tree 490 = [&R] (((((((((((276:7.909034932,285:7.909034932):10.03134599,241:17.94038092):4.878448656,47:22.81882958):10.02320927,(45:27.79481464,302:27.79481464):5.047224206):1.361954985,((((195:18.8530149,(274:16.89767529,275:16.89767529):1.955339618):4.718886427,238:23.57190133):3.889130302,(((130:22.92351956,(259:17.83849198,(196:5.143935019,187:5.143935019):12.69455696):5.085027585):1.5908799…
tree 491 = [&R] (((((((((((276:8.256889054,285:8.256889054):9.819148954,241:18.07603801):4.767824179,47:22.84386219):10.69457547,(45:28.00498652,302:28.00498652):5.533451128):0.7919828122,((((195:18.99557292,(274:17.0254479,275:17.0254479):1.970125017):4.754568523,238:23.75014144):3.918538155,(((130:23.0968569,(259:17.97337863,(196:5.182831141,187:5.182831141):12.79054749):5.123478275):1.35503793…
tree 492 = [&R] (((((((((((276:11.63444493,285:11.63444493):8.233352393,241:19.86779733):3.467612047,47:23.33540937):8.223689548,(45:24.35148891,302:24.35148891):7.20761001):2.269378237,((((195:19.79693255,238:19.79693255):1.128527999,(274:16.72680585,275:16.72680585):4.198654706):4.771275599,(((130:22.32405479,(259:17.17478077,(196:4.381884522,187:4.381884522):12.79289625):5.149274024):0.4317792…
tree 493 = [&R] (((((((((((276:11.63444493,285:11.63444493):8.233352393,241:19.86779733):5.418418878,47:25.2862162):5.416451063,(45:24.35148891,302:24.35148891):6.351178355):3.254041927,((((195:20.60146473,(274:16.86104476,275:16.86104476):3.740419963):1.519725318,238:22.12119004):4.694497885,(((130:21.65137064,(259:15.58324281,(196:6.722129417,187:6.722129417):8.861113395):6.068127831):1.1044633…
tree 494 = [&R] (((((((((((276:12.06782185,285:12.06782185):8.555528545,241:20.6233504):4.662865808,47:25.2862162):5.416451063,(45:24.9256922,302:24.9256922):5.776975068):2.77347733,((((195:21.14414165,(274:16.86104476,275:16.86104476):4.28309689):1.63366358,238:22.77780523):4.685262379,(((130:22.0340135,(259:15.58324281,(196:5.858489075,187:5.858489075):9.724753738):6.450770683):0.7218205187,((3…
tree 495 = [&R] (((((((((((276:16.12267026,285:16.12267026):7.286664897,241:23.40933516):3.946297065,47:27.35563222):5.204153458,(45:22.72274106,302:22.72274106):9.837044616):1.228682528,((((195:22.06143294,(274:17.45961256,275:17.45961256):4.601820379):1.096054744,238:23.15748768):2.698781213,(((130:21.6799732,(259:17.33044188,(196:6.895749969,187:6.895749969):10.43469191):4.349531324):1.3642472…
tree 496 = [&R] ((((((((((47:20.7995599,241:20.7995599):3.28822497,(276:12.86565288,285:12.86565288):11.22213199):8.030590134,(45:24.82615756,302:24.82615756):7.292217443):0.7253227245,((((195:19.99063768,(274:16.03139895,275:16.03139895):3.959238737):3.663726704,238:23.65436439):2.532421092,(((130:20.88470511,(259:17.10940254,(196:7.406832699,187:7.406832699):9.702569846):3.775302561):1.92330704…
tree 497 = [&R] ((221:24.85230745,220:24.85230745):81.80056934,((((((((((276:10.56605054,285:10.56605054):7.619256622,241:18.18530716):3.758468027,47:21.94377518):11.41358126,(45:29.00942708,302:29.00942708):4.347929369):0.5466650651,((((195:20.24774896,238:20.24774896):1.780531344,(274:17.34634349,275:17.34634349):4.68193681):4.152178843,(((130:21.63118309,(259:18.81918219,(196:6.092561484,187:6…
tree 498 = [&R] ((221:24.76695472,220:24.76695472):81.77646669,((((((((((276:9.106130221,285:9.106130221):9.060513776,241:18.166644):3.754610798,47:21.9212548):9.305608372,(45:29.57771655,302:29.57771655):1.649146618):2.35874581,((((195:20.32881632,238:20.32881632):2.365082182,(274:18.22539338,275:18.22539338):4.468505119):3.341967868,(((130:20.83684033,(259:18.7998685,(196:6.917159259,187:6.9171…
tree 499 = [&R] (((((((((((276:11.45749454,285:11.45749454):8.11426108,241:19.57175562):1.676990884,47:21.24874651):9.001940903,(45:28.23477964,302:28.23477964):2.015907773):1.778384601,(((((274:15.78848299,275:15.78848299):2.979119878,195:18.76760287):2.049317006,238:20.81691987):4.283205484,(((130:18.57360072,(259:16.3814872,(196:7.505601306,187:7.505601306):8.875885897):2.192113515):1.70627817…
tree 500 = [&R] ((((((((((47:19.16891962,241:19.16891962):3.113288825,(276:13.7573457,285:13.7573457):8.52486275):9.554938574,(45:28.94310219,302:28.94310219):2.894044836):1.203786458,((((238:21.81289392,195:21.81289392):1.21091014,(274:16.11530171,275:16.11530171):6.908502352):2.994780046,(((130:18.0833459,(259:16.6904611,(196:7.755752103,187:7.755752103):8.934708993):1.392884802):2.135687993,((…
tree 501 = [&R] (((((((((((276:14.11355315,285:14.11355315):3.870382767,241:17.98393591):4.503846088,47:22.487782):9.482844692,(45:29.26026684,302:29.26026684):2.710359849):1.375139322,(((((274:16.37004275,275:16.37004275):6.549995568,195:22.92003831):0.3161811893,238:23.2362195):3.022409604,(((130:18.17861801,(259:16.48344252,(196:7.827305939,187:7.827305939):8.656136578):1.695175498):3.31929616…
tree 502 = [&R] ((221:24.58731802,220:24.58731802):79.62682279,((((((((((276:10.50615736,285:10.50615736):8.689105733,241:19.19526309):3.331852909,47:22.527116):8.005277997,(45:27.19631019,302:27.19631019):3.336083804):2.547185138,((((238:19.35286644,195:19.35286644):1.415680011,(274:14.79440376,275:14.79440376):5.974142694):5.969711426,(((130:18.80283659,(259:16.14974803,(196:7.616174271,187:7.6…
tree 503 = [&R] (((((((((((276:12.30477899,285:12.30477899):4.399180586,241:16.70395958):4.51186583,47:21.21582541):7.538476095,(45:26.1961065,302:26.1961065):2.558194997):2.868999406,(((((274:13.5417663,275:13.5417663):2.12123477,195:15.66300107):3.857197987,238:19.52019906):5.188233883,(((130:19.41091495,(259:15.03436936,(196:8.690108082,187:8.690108082):6.344261282):4.37654559):1.196676339,((3…
tree 504 = [&R] (((((((((((276:11.0097882,285:11.0097882):4.852910287,241:15.86269848):4.634244449,47:20.49694293):8.273750988,(45:25.7714595,302:25.7714595):2.999234419):0.9635809899,(((((274:13.40612177,275:13.40612177):2.532199631,195:15.9383214):0.6498482412,238:16.58816964):7.438702937,(((130:18.87946358,(259:15.17188932,(196:8.450399103,187:8.450399103):6.721490217):3.707574261):1.159685452…
tree 505 = [&R] (((((((((((276:11.90102973,285:11.90102973):6.385675473,241:18.2867052):3.530668633,47:21.81737383):8.984956089,(45:27.17025909,302:27.17025909):3.632070831):0.479747669,((((238:15.04359644,195:15.04359644):2.421511682,(274:15.03727473,275:15.03727473):2.427833391):9.502816663,(((130:19.48187822,(259:15.99537518,(196:7.456522829,187:7.456522829):8.538852353):3.48650304):2.43453827…
tree 506 = [&R] (((((((((((276:10.99705501,285:10.99705501):7.182108039,241:18.17916304):1.476341471,47:19.65550452):9.354457678,(45:25.48408653,302:25.48408653):3.525875663):1.2412995,(((((274:12.12259763,275:12.12259763):3.066077781,195:15.18867541):1.000700704,238:16.18937611):9.26910838,(((130:18.71785579,(259:14.71379874,(196:7.247813499,187:7.247813499):7.465985236):4.004057051):1.978057723…
tree 507 = [&R] (((((((((((276:11.59295693,285:11.59295693):4.94374674,241:16.53670367):5.103761878,47:21.64046555):7.542422492,(45:20.61769181,302:20.61769181):8.565196232):1.963026653,((((195:14.07516934,238:14.07516934):3.936936097,(274:13.35885622,275:13.35885622):4.653249216):8.377251553,(((130:18.48315549,(259:15.74048477,(196:7.695870194,187:7.695870194):8.044614581):2.74267072):2.45611969…
tree 508 = [&R] ((221:25.07012013,220:25.07012013):74.56125436,((((((((((276:10.46390863,285:10.46390863):7.888916947,241:18.35282558):2.156489146,47:20.50931472):9.404218651,(45:20.95175451,302:20.95175451):8.961778867):1.018011384,(((((274:13.55238788,275:13.55238788):3.233572368,238:16.78596024):0.2611772014,195:17.04713744):8.592451071,(((130:18.23790171,(259:14.88314951,(196:8.717377264,187:…
tree 509 = [&R] ((221:25.23624709,220:25.23624709):72.077159,(((((((((47:18.46429438,241:18.46429438):2.071761323,(276:11.5344901,285:11.5344901):9.001565607):9.559162272,(45:21.07900832,302:21.07900832):9.016209656):1.527591881,(((((274:13.85089395,275:13.85089395):3.147637161,238:16.99853111):0.5579938347,195:17.55652495):6.596169321,(((130:17.36432242,(259:14.97354468,(196:8.261652428,187:8.26…
tree 510 = [&R] ((221:26.07161314,220:26.07161314):70.66819657,(((((((((47:19.51886421,241:19.51886421):2.522316152,(276:11.50582573,285:11.50582573):10.53535463):8.815603482,(45:21.13290924,302:21.13290924):9.723874606):1.250320235,((((195:16.45630755,238:16.45630755):1.048910097,(274:14.64906693,275:14.64906693):2.856150717):8.334632435,(((130:17.83645386,(259:15.69635797,(196:8.083396588,187:8…
tree 511 = [&R] ((221:26.20193378,220:26.20193378):69.80415489,((((((((((276:11.56333834,285:11.56333834):8.162658663,241:19.725997):2.811018929,47:22.53701593):8.474007543,(45:21.40512126,302:21.40512126):9.605902213):2.251363581,((((195:16.37619231,(274:14.63181011,275:14.63181011):1.744382201):1.623725439,238:17.99991775):6.956928203,(((130:17.92561053,(259:16.0093052,(196:8.123801969,187:8.12…
tree 512 = [&R] ((221:25.59995127,220:25.59995127):73.36430676,((((((((((276:12.72694812,285:12.72694812):6.259545127,241:18.98649325):2.952662106,47:21.93915536):8.713323075,(45:22.48468872,302:22.48468872):8.167789713):0.9867453324,((((195:16.79478718,238:16.79478718):0.8479100223,(274:15.67981214,275:15.67981214):1.962885063):7.157768946,(((130:17.18131617,(259:15.09520446,(196:7.92013592,187:…
tree 513 = [&R] ((221:25.6879002,220:25.6879002):71.61792658,((((((((((276:9.972115474,285:9.972115474):9.905336404,241:19.87745188):1.531053964,47:21.40850584):8.362562616,(45:22.60313741,302:22.60313741):7.16793105):2.231165042,((((195:17.36883776,(274:15.22733265,275:15.22733265):2.141505106):0.4015341533,238:17.77037191):7.09867304,(((130:19.05451789,(259:14.82013371,(196:7.954753772,187:7.95…
tree 514 = [&R] (((((((((((276:10.39429336,285:10.39429336):7.892049751,241:18.28634311):2.509156472,47:20.79549959):8.172958952,(45:24.68477874,302:24.68477874):4.283679798):2.622270518,(((((274:13.65673106,275:13.65673106):5.895200119,195:19.55193118):0.7481914493,238:20.30012262):4.256020113,(((130:20.27613274,(259:15.96327065,(196:7.982271589,187:7.982271589):7.980999058):4.312862097):1.76462…
tree 515 = [&R] (((((((((((276:14.7504491,285:14.7504491):4.556231412,241:19.30668052):4.775702036,47:24.08238255):5.089700202,(45:25.55388179,302:25.55388179):3.618200965):1.756762418,((((195:19.40310827,238:19.40310827):0.3816615886,(274:14.08660015,275:14.08660015):5.698169706):4.843714089,(((130:19.97394611,(259:15.91651474,(196:8.06738695,187:8.06738695):7.849127786):4.057431374):2.141607706…
tree 516 = [&R] ((221:26.7855965,220:26.7855965):75.62808316,((((((((((276:16.68244798,285:16.68244798):3.883148606,241:20.56559659):5.574838536,47:26.14043512):4.833234555,(45:26.94944609,302:26.94944609):4.024223591):1.574829307,((((195:20.31340811,(274:16.56735807,275:16.56735807):3.746050039):0.548549206,238:20.86195731):5.420745769,(((130:20.70107773,(259:18.32420864,(196:10.32658579,187:10.…
tree 517 = [&R] (((((((((((276:12.4268708,285:12.4268708):7.414276294,241:19.8411471):4.325504621,47:24.16665172):5.858915535,(45:26.40025199,302:26.40025199):3.62531526):2.094480883,((((195:19.59256999,238:19.59256999):1.151722513,(274:17.45919009,275:17.45919009):3.285102412):5.2216631,(((130:21.41024714,(259:17.1010871,(196:9.115558001,187:9.115558001):7.985529104):4.30916003):1.445378571,((31…
tree 518 = [&R] (((((((((((276:9.709493144,285:9.709493144):8.119398245,241:17.82889139):3.910282688,47:21.73917408):9.802828071,(45:25.6122634,302:25.6122634):5.929738751):1.299342905,(((((274:18.12415558,275:18.12415558):2.856434347,195:20.98058992):1.217218234,238:22.19780816):4.339785928,(((130:19.45669847,(259:14.81018512,(196:7.095097638,187:7.095097638):7.715087478):4.646513354):1.29951123…
tree 519 = [&R] ((221:25.78484598,220:25.78484598):79.90250867,((((((((((276:8.996902381,285:8.996902381):8.584920157,241:17.58182254):2.287292813,47:19.86911535):10.16291383,(45:27.11830805,302:27.11830805):2.913721125):2.453667534,((((238:19.6165063,195:19.6165063):1.271413398,(274:17.30062948,275:17.30062948):3.587290224):4.913381697,(((130:21.07579998,(259:18.61310377,(196:8.686431054,187:8.6…
tree 520 = [&R] (((((((((((276:10.79293614,285:10.79293614):6.047261882,241:16.84019802):2.172417084,47:19.01261511):11.09243718,(45:25.67056145,302:25.67056145):4.434490843):0.8286956741,((((195:20.14813669,(274:17.66878991,275:17.66878991):2.479346784):2.662562613,238:22.81069931):2.742550585,(((130:20.43224269,(259:17.61060804,(196:7.008330104,187:7.008330104):10.60227793):2.821634652):1.79516…
tree 521 = [&R] ((221:25.5691454,220:25.5691454):80.39663113,((((((((((276:9.806793071,285:9.806793071):6.033067982,241:15.83986105):3.386741759,47:19.22660281):10.70852178,(45:24.59376735,302:24.59376735):5.341357243):1.148830205,((((195:19.92898425,(274:18.44979014,275:18.44979014):1.479194113):0.3869578676,238:20.31594212):5.746505462,(((130:20.10468232,(259:17.47216025,(196:9.577305383,187:9.…
tree 522 = [&R] ((221:24.48303732,220:24.48303732):81.3424484,((((((((((276:9.381276394,285:9.381276394):6.128267279,241:15.50954367):4.334203529,47:19.8437472):9.250565076,(45:20.94138142,302:20.94138142):8.152930864):1.221657908,((((195:18.70556996,(274:17.06593039,275:17.06593039):1.639639563):1.134728083,238:19.84029804):4.528240828,(((130:20.79326134,(259:17.32462094,(196:9.208382726,187:9.2…
tree 523 = [&R] ((221:25.52550368,220:25.52550368):84.22759558,((((((((((276:9.910287924,285:9.910287924):6.473841155,241:16.38412908):3.784726635,47:20.16885571):10.15190848,(45:24.87957587,302:24.87957587):5.44118832):2.148141416,((((195:20.15337613,(274:17.24732694,275:17.24732694):2.906049197):1.083866092,238:21.23724223):5.1001392,(((130:21.82089921,(259:20.57125068,(196:10.07077727,187:10.0…
tree 524 = [&R] (((((((((((276:8.078628913,285:8.078628913):7.664820381,241:15.74344929):5.553672409,47:21.2971217):9.328170056,(45:27.5576865,302:27.5576865):3.067605258):0.8807066417,((((274:18.2414504,275:18.2414504):4.986326131,(195:22.73784254,238:22.73784254):0.489933992):3.239058152,(((130:22.91222582,(259:20.74874759,(196:11.32045922,187:11.32045922):9.428288371):2.163478228):0.6848560758…
tree 525 = [&R] (((((((((((276:9.782396793,285:9.782396793):9.912610397,241:19.69500719):2.057599136,47:21.75260633):9.067746368,(45:24.04286136,302:24.04286136):6.777491337):2.073456431,((((274:18.26898536,275:18.26898536):6.042048082,(195:22.39731598,238:22.39731598):1.913717457):1.869923082,(((130:20.38837167,(259:19.71245348,(196:8.52601775,187:8.52601775):11.18643574):0.675918189):4.17068032…
tree 526 = [&R] ((221:25.89172258,220:25.89172258):83.22577616,((((((((((276:10.98649348,285:10.98649348):7.246711396,241:18.23320487):4.720198219,47:22.95340309):9.132451378,(45:20.35056659,302:20.35056659):11.73528788):1.130998231,(((((274:19.14246885,275:19.14246885):3.960674625,238:23.10314348):0.08627892873,195:23.18942241):3.606166431,(((130:21.9828886,(259:19.26467951,(196:10.45034558,187:…
tree 527 = [&R] ((221:25.50304485,220:25.50304485):83.54850055,((((((((((276:11.3395869,285:11.3395869):6.929427591,241:18.26901449):4.752422951,47:23.02143744):8.437196574,(45:20.39053466,302:20.39053466):11.06809935):1.05341243,(((((274:18.20149853,275:18.20149853):4.027376094,195:22.22887463):1.249703221,238:23.47857785):3.36963694,(((130:20.05569084,(259:18.20173624,(196:8.896376717,187:8.896…
tree 528 = [&R] ((221:25.51444191,220:25.51444191):84.12644426,((((((((((276:10.50831953,285:10.50831953):8.232931439,241:18.74125097):4.29047452,47:23.03172549):6.935246909,(45:21.09107645,302:21.09107645):8.875895956):3.251287354,((((238:21.43178761,195:21.43178761):1.973981953,(274:18.2096326,275:18.2096326):5.196136959):2.956387719,(((130:21.93650535,(259:18.43231782,(196:9.078532204,187:9.07…
tree 529 = [&R] ((221:23.67628873,220:23.67628873):82.60491503,(((((((((47:17.20168986,241:17.20168986):3.298479142,(276:9.98328548,285:9.98328548):10.51688353):10.01164121,(45:20.36024955,302:20.36024955):10.15156067):1.870269168,(((((274:17.85235494,275:17.85235494):2.68502775,238:20.53738269):0.5794171076,195:21.1167998):5.071288217,(((130:20.23871207,(259:19.1231971,(196:8.90323629,187:8.9032…
tree 530 = [&R] ((221:23.70634118,220:23.70634118):80.32259476,(((((((((47:17.22352407,241:17.22352407):3.835373086,(276:11.30736524,285:11.30736524):9.751531912):9.228433034,(45:19.95622648,302:19.95622648):10.33110371):2.870832331,(((((274:18.09847531,275:18.09847531):3.038914525,238:21.13738983):0.4788949668,195:21.6162848):3.905316658,(((130:20.46809569,(259:19.14747028,(196:8.435784732,187:8…
tree 531 = [&R] ((221:23.65414442,220:23.65414442):86.07868492,((((((((((276:10.2178857,285:10.2178857):8.26780232,241:18.48568802):3.143273671,47:21.62896169):7.50495018,(45:18.76726657,302:18.76726657):10.3666453):3.424182186,((((195:18.24402194,(274:15.89660554,275:15.89660554):2.3474164):3.123720046,238:21.36774199):3.263120773,(((130:21.8141565,(259:20.39619033,(196:7.260318495,187:7.2603184…
tree 532 = [&R] ((221:26.4290167,220:26.4290167):83.98831253,((((((((((276:7.919795276,285:7.919795276):9.479849247,241:17.39964452):3.046410316,47:20.44605484):10.26382552,(45:19.74834595,302:19.74834595):10.96153441):2.495752038,((((195:17.74441018,238:17.74441018):1.023740419,(274:16.60792323,275:16.60792323):2.160227368):6.170687151,(((130:20.18470389,(259:18.71556561,(196:6.516504204,187:6.5…
tree 533 = [&R] ((221:20.42050018,220:20.42050018):89.8191755,((((((((((276:11.63385529,285:11.63385529):3.305554428,241:14.93940972):4.239561172,47:19.17897089):11.69495238,(45:20.07507793,302:20.07507793):10.79884534):1.236431548,((((195:18.82005012,238:18.82005012):0.8579046457,(274:17.1536541,275:17.1536541):2.524300669):5.645142668,(((130:22.13311439,(259:19.7485784,(196:9.130694573,187:9.13…
tree 534 = [&R] ((221:20.91565217,220:20.91565217):85.59422435,((((((((((276:9.636240116,285:9.636240116):6.159984185,241:15.7962243):3.194005255,47:18.99022956):10.38206104,(45:19.98510471,302:19.98510471):9.387185886):1.666156899,((((238:15.48101251,(274:11.93463777,275:11.93463777):3.546374743):2.221979104,195:17.70299162):6.958305732,(((130:20.56797041,(259:18.70414218,(196:6.994810713,187:6.…
tree 535 = [&R] ((221:20.87475952,220:20.87475952):83.95432998,((((((((((276:10.63629598,285:10.63629598):4.634327679,241:15.27062366):3.680511821,47:18.95113548):10.15853689,(45:16.99112325,302:16.99112325):12.11854912):2.728090221,((((195:15.31061636,(274:12.33553902,275:12.33553902):2.975077342):1.884244425,238:17.19486079):7.273391806,(((130:19.76842824,(259:18.87147979,(196:6.981135005,187:6…
tree 536 = [&R] ((221:22.56351618,220:22.56351618):78.34914303,((((((((((276:7.62115501,285:7.62115501):10.11430004,241:17.73545505):2.61071269,47:20.34616774):7.380565276,(45:18.49086073,302:18.49086073):9.235872283):2.262057966,(((((274:12.13181217,275:12.13181217):4.478489665,195:16.61030184):1.522427788,238:18.13272963):5.19645984,(((130:19.58525597,(259:17.56821037,(196:6.315263827,187:6.315…
tree 537 = [&R] ((221:23.82414288,220:23.82414288):79.19677539,((((((((((276:10.3244585,285:10.3244585):6.552822679,241:16.87728118):2.392940144,47:19.27022132):9.193269419,(45:18.6835973,302:18.6835973):9.779893442):1.653535082,(((((274:12.45417999,275:12.45417999):3.968360264,238:16.42254025):0.4602493317,195:16.88278958):7.180769685,(((130:20.46861787,(259:18.08745901,(196:6.741200278,187:6.74…
tree 538 = [&R] ((221:23.0434294,220:23.0434294):78.59040655,((((((((((276:9.77069098,285:9.77069098):6.121784862,241:15.89247584):3.059231087,47:18.95170693):9.041315347,(45:17.75447938,302:17.75447938):10.23854289):2.885472479,((((195:16.15109473,238:16.15109473):0.4526419445,(274:12.23461632,275:12.23461632):4.369120352):7.358138236,(((130:19.31886055,(259:17.78849431,(196:5.517900318,187:5.51…
tree 539 = [&R] ((221:23.93758712,220:23.93758712):81.47767317,((((((((((276:9.949144268,285:9.949144268):6.843233026,241:16.79237729):3.788311785,47:20.58068908):8.707622518,(45:16.47325661,302:16.47325661):12.81505499):1.651144157,((((195:16.31776067,238:16.31776067):1.370796079,(274:12.80073482,275:12.80073482):4.887821928):7.382078776,(((130:20.93713063,(259:18.6116011,(196:4.956739713,187:4.…
tree 540 = [&R] ((221:23.48757594,220:23.48757594):80.93222286,((((((((((276:9.297023789,285:9.297023789):7.032143502,241:16.32916729):1.882357861,47:18.21152515):8.951722158,(45:16.42469625,302:16.42469625):10.73855106):2.873868511,((((195:16.0109973,(274:12.5757173,275:12.5757173):3.435280002):1.579115061,238:17.59011237):6.487155465,(((130:20.21482466,(259:18.43033226,(196:4.863556207,187:4.86…
tree 541 = [&R] ((221:25.42636798,220:25.42636798):79.00425524,((((((((((276:9.754001366,285:9.754001366):6.728863257,241:16.48286462):1.212709137,47:17.69557376):10.16721264,(45:20.45799815,302:20.45799815):7.404788246):2.15666114,(((((274:10.37421662,275:10.37421662):4.617717502,195:14.99193412):1.394396211,238:16.38633033):7.742070741,(((130:20.10326053,(259:16.92585531,(196:5.081185947,187:5.…
tree 542 = [&R] ((221:24.3517034,220:24.3517034):79.63811867,(((((((((47:16.12366613,241:16.12366613):3.489364755,(276:9.680951528,285:9.680951528):9.932079359):6.618308889,(45:18.68748688,302:18.68748688):7.543852891):2.125546824,(((((274:10.84842319,275:10.84842319):3.755197099,195:14.60362029):0.7305543216,238:15.33417462):7.019558565,(((130:18.12291839,(259:16.5760648,(196:4.534253235,187:4.5…
tree 543 = [&R] ((221:24.88352734,220:24.88352734):81.85156286,((((((((((276:9.952768769,285:9.952768769):6.971066854,241:16.92383562):2.946786749,47:19.87062237):6.930502215,(45:20.51425315,302:20.51425315):6.286871433):2.873600513,(((((274:13.12589288,275:13.12589288):3.444185025,238:16.5700779):1.095771477,195:17.66584938):5.440016019,(((130:19.77620501,(259:18.17696985,(196:4.759274708,187:4.…
tree 544 = [&R] ((221:23.88288711,220:23.88288711):82.60816736,((((((((((276:9.930013073,285:9.930013073):6.510063996,241:16.44007707):3.54351901,47:19.98359608):6.411283429,(45:18.26325477,302:18.26325477):8.131624736):2.875057243,(((((274:11.34089357,275:11.34089357):4.367480046,238:15.70837362):3.748530721,195:19.45690434):3.608458082,(((130:19.80606357,(259:17.77386133,(196:5.649909825,187:5.…
tree 545 = [&R] ((221:24.60595999,220:24.60595999):85.10919351,((((((((((276:9.058513432,285:9.058513432):7.398688169,241:16.4572016):4.131413303,47:20.58861491):7.794406433,(45:19.43083644,302:19.43083644):8.952184901):1.773085385,(((((274:11.33974116,275:11.33974116):7.663566855,195:19.00330802):0.3491607815,238:19.3524688):5.548870528,(((130:19.83074705,(259:18.31197873,(196:5.820965215,187:5.…
tree 546 = [&R] ((221:24.22605294,220:24.22605294):83.15904853,((((((((((276:8.872624474,285:8.872624474):7.504113522,241:16.376738):3.78937975,47:20.16611775):8.188447698,(45:19.87263306,302:19.87263306):8.481932388):2.413207882,(((((274:11.49615802,275:11.49615802):4.166748057,195:15.66290608):2.932420214,238:18.59532629):5.612803309,(((130:20.68131783,(259:17.93620022,(196:5.554273013,187:5.55…
tree 547 = [&R] ((221:22.24116177,220:22.24116177):82.71366596,((((((((((276:8.424091011,285:8.424091011):9.257697042,241:17.68178805):2.212946308,47:19.89473436):6.957118375,(45:17.61342873,302:17.61342873):9.238424007):2.868900069,(((((274:11.19251891,275:11.19251891):3.298232717,195:14.49075163):4.365081002,238:18.85583263):4.856707171,(((130:20.88484725,(259:16.44373946,(196:6.586910342,187:6…
tree 548 = [&R] ((221:23.28827089,220:23.28827089):83.96373072,((((((((((276:8.025127135,285:8.025127135):7.166073487,241:15.19120062):3.744591677,47:18.9357923):7.733620764,(45:19.24593697,302:19.24593697):7.423476097):2.746140159,(((((274:16.12321192,275:16.12321192):1.677506874,195:17.8007188):2.0159352,238:19.816654):4.925794822,(((130:20.47945731,(259:16.15028148,(196:8.767451657,187:8.76745…
tree 549 = [&R] ((221:23.4379322,220:23.4379322):84.34883542,((((((((((276:7.279147278,285:7.279147278):9.131857069,241:16.41100435):2.611823762,47:19.02282811):7.070173518,(45:20.00720298,302:20.00720298):6.085798642):2.952301583,(((((274:14.54270282,275:14.54270282):3.28937534,238:17.83207816):1.045390521,195:18.87746869):5.904226636,(((130:20.77273205,(259:17.09227617,(196:8.781358599,187:8.78…
tree 550 = [&R] ((221:23.30993952,220:23.30993952):80.42279901,((((((((((276:10.90882744,285:10.90882744):8.238388035,241:19.14721547):1.898473188,47:21.04568866):5.300075845,(45:21.69739431,302:21.69739431):4.648370192):1.868023062,((((238:17.242521,(274:14.02705674,275:14.02705674):3.215464264):1.64237696,195:18.88489796):3.988225094,(((130:20.31443931,(259:18.66789411,(196:9.126447546,187:9.12…
tree 551 = [&R] ((221:23.17024502,220:23.17024502):79.61891019,((((((((((276:11.62492578,285:11.62492578):7.453471644,241:19.07839742):1.841166206,47:20.91956363):5.423576193,(45:21.56736367,302:21.56736367):4.775776156):2.311036399,((((238:16.756731,(274:13.94299378,275:13.94299378):2.813737225):0.949191682,195:17.70592268):5.030123685,(((130:19.69418416,(259:17.78987073,(196:9.07175352,187:9.07…
tree 552 = [&R] ((221:23.45064366,220:23.45064366):82.38490299,(((((((((47:19.09045482,241:19.09045482):1.698944327,(276:8.881140012,285:8.881140012):11.90825913):5.911693355,(45:22.1071225,302:22.1071225):4.593969997):2.454799425,((((195:16.97834577,(274:14.13245228,275:14.13245228):2.845893483):0.9477085102,238:17.92605428):7.28035061,(((130:18.74881193,(259:17.68943781,(196:9.692196491,187:9.6…
tree 553 = [&R] ((221:25.20671549,220:25.20671549):84.28053924,((((((((((276:9.458027041,285:9.458027041):10.24939241,241:19.70741945):1.753850748,47:21.4612702):6.356725156,(45:22.64547657,302:22.64547657):5.172518781):2.280155636,((((195:17.01561409,(274:13.961767,275:13.961767):3.053847095):1.489773759,238:18.50538785):6.794140708,(((130:19.35473536,(259:18.26112443,(196:9.226892013,187:9.2268…
tree 554 = [&R] ((221:24.82943932,220:24.82943932):79.4799829,((((((((((276:8.450454857,285:8.450454857):7.150377069,241:15.60083193):5.778969591,47:21.37980152):4.314416531,(45:20.02238281,302:20.02238281):5.671835241):3.345613126,((((195:16.05665645,(274:13.39224266,275:13.39224266):2.664413792):1.801329271,238:17.85798572):6.565677827,(((130:18.59040831,(259:17.30478951,(196:8.850511319,187:8.…
tree 555 = [&R] ((221:24.03248511,220:24.03248511):79.90957559,((((((((((276:10.65498346,285:10.65498346):4.507606627,241:15.16259009):5.50299754,47:20.66558763):5.329251064,(45:20.46336647,302:20.46336647):5.531472221):4.619022913,((((238:17.8489337,(274:12.97402696,275:12.97402696):4.874906744):0.1236048253,195:17.97253853):6.951358902,(((130:18.81009388,(259:15.81003178,(196:8.40487889,187:8.4…
tree 556 = [&R] ((221:23.61771323,220:23.61771323):79.90203011,((((((((((276:9.007272731,285:9.007272731):5.959108073,241:14.9663808):4.964594154,47:19.93097496):7.160079407,(45:21.09878669,302:21.09878669):5.992267674):2.781073695,(((((274:13.75293571,275:13.75293571):2.159170941,238:15.91210665):0.3557691779,195:16.26787583):8.147584291,(((130:17.91944315,(259:13.69409057,(196:7.186796272,187:7…
tree 557 = [&R] ((221:22.48912811,220:22.48912811):75.90742431,((((((((((276:10.35043646,285:10.35043646):4.739722183,241:15.09015864):2.784826941,47:17.87498558):8.801724535,(45:20.48540599,302:20.48540599):6.191304132):2.487664786,((((195:13.9545284,(274:11.41720214,275:11.41720214):2.537326263):2.284394526,238:16.23892293):8.370111578,(((130:17.35612507,(259:15.25796208,(196:7.514667713,187:7.…
tree 558 = [&R] ((221:23.41477939,220:23.41477939):74.34175315,((((((((((276:7.365362769,285:7.365362769):6.773719272,241:14.13908204):1.700339612,47:15.83942165):11.5310304,(45:20.39023649,302:20.39023649):6.980215569):2.904371111,((((195:14.88439373,(274:11.53337326,275:11.53337326):3.351020471):1.403956565,238:16.28835029):8.395588179,(((130:17.40895293,(259:15.91027272,(196:7.53754055,187:7.5…
tree 559 = [&R] ((221:23.36116938,220:23.36116938):77.05615361,((((((((((276:6.646260746,285:6.646260746):7.112543223,241:13.75880397):3.293204677,47:17.05200865):8.922433389,(45:17.80522648,302:17.80522648):8.169215552):4.700592101,((((195:17.70094457,(274:13.6310986,275:13.6310986):4.069845968):0.35037782,238:18.05132239):7.534938967,(((130:19.37698185,(259:17.65403494,(196:7.114695266,187:7.11…
tree 560 = [&R] ((221:25.19132826,220:25.19132826):78.36370635,((((((((((276:9.604135178,285:9.604135178):4.729323571,241:14.33345875):3.4940951,47:17.82755385):6.632786656,(45:16.44019743,302:16.44019743):8.020143071):6.435792358,((((238:18.38634508,195:18.38634508):0.3035348709,(274:15.79182837,275:15.79182837):2.898051586):6.849117368,(((130:21.72919424,((196:7.581182135,187:7.581182135):11.67…
tree 561 = [&R] ((221:24.42907969,220:24.42907969):76.62293128,(((((((247:27.07380251,((378:18.09604734,126:18.09604734):3.367091038,5:21.46313838):5.610664135):2.688304503,((((238:18.33577598,195:18.33577598):0.2941781011,(274:15.11845722,275:15.11845722):3.511496858):5.788725708,(((130:18.79317974,((196:9.101596783,187:9.101596783):6.990460852,259:16.09205764):2.701122102):1.921630819,((313:12.…
tree 562 = [&R] ((221:24.4914272,220:24.4914272):77.07892983,((((((((((276:8.152853944,285:8.152853944):6.967033157,241:15.1198871):1.468763984,47:16.58865109):6.86888961,(45:18.93237221,302:18.93237221):4.525168485):6.351077966,((((195:18.26638745,(274:14.77218253,275:14.77218253):3.494204927):0.6772351738,238:18.94362263):5.841313291,(((130:19.72530159,((196:8.438564587,187:8.438564587):7.36943…
tree 563 = [&R] ((221:26.76976363,220:26.76976363):81.10559677,((((((((((276:7.03933445,285:7.03933445):5.533690765,241:12.57302521):4.92905745,47:17.50208266):8.481994183,(45:20.33669138,302:20.33669138):5.647385463):4.149271321,((((195:17.88986184,238:17.88986184):1.36040548,(274:15.56686481,275:15.56686481):3.683402511):5.123275421,(((130:20.69076993,((196:6.473171663,187:6.473171663):10.16404…
tree 564 = [&R] ((221:25.9093113,220:25.9093113):74.79969032,(((((((((47:12.46158395,241:12.46158395):3.637689285,(276:5.931655233,285:5.931655233):10.16761801):8.454638057,(45:19.39334952,302:19.39334952):5.160561778):3.336332401,((((195:16.67752816,(274:15.75591788,275:15.75591788):0.9216102833):0.5580517708,238:17.23557993):6.34914133,(((130:18.43532669,((196:6.425887333,187:6.425887333):9.515…
tree 565 = [&R] ((221:25.45956235,220:25.45956235):78.48122867,((((((((((276:5.974164309,285:5.974164309):7.736628466,241:13.71079277):3.6313899,47:17.34218267):8.594360113,(45:19.95917824,302:19.95917824):5.977364552):3.154455328,((((195:16.97688519,238:16.97688519):0.2558358455,(274:14.92606188,275:14.92606188):2.306659148):7.4195541,(((130:19.26677975,((196:5.462183056,187:5.462183056):10.3332…
tree 566 = [&R] ((221:28.90938249,220:28.90938249):73.02567302,((((((((((276:10.9633803,285:10.9633803):5.188975316,241:16.15235561):3.371769302,47:19.52412491):8.472924361,(45:21.90080749,302:21.90080749):6.096241782):2.207973371,((((238:17.94893378,(274:16.28164665,275:16.28164665):1.667287135):0.288472828,195:18.23740661):6.945943478,(((130:20.0423612,((196:6.375440634,187:6.375440634):11.4213…
tree 567 = [&R] ((221:29.84776941,220:29.84776941):70.17972548,(((((((((47:17.22363512,241:17.22363512):2.102105685,(276:11.25785982,285:11.25785982):8.067880986):8.875506254,(45:22.43878778,302:22.43878778):5.762459279):1.880808605,(((238:19.18335537,((274:14.30065949,275:14.30065949):2.382773433,195:16.68343292):2.499922443):6.659581582,(((130:23.00677059,((196:7.14334314,187:7.14334314):11.309…
tree 568 = [&R] ((221:29.72388144,220:29.72388144):69.88843323,((((((((((276:9.102374942,285:9.102374942):5.767650754,241:14.8700257):3.616132074,47:18.48615777):9.59803547,(45:22.16277142,302:22.16277142):5.92142182):1.873002006,(((238:19.10373176,((274:13.01913816,275:13.01913816):2.992260706,195:16.01139886):3.092332896):6.27055012,(((130:20.95693679,((196:7.113693544,187:7.113693544):11.26239…
tree 569 = [&R] ((221:30.58340454,220:30.58340454):69.30572014,((((((((((276:9.071010259,285:9.071010259):6.756391429,241:15.82740169):5.102435224,47:20.92983691):7.05758468,(45:22.08640362,302:22.08640362):5.901017967):1.823598896,(((238:19.03790471,((274:13.03369692,275:13.03369692):2.922530355,195:15.95622728):3.081677431):6.248943251,(((130:21.70275558,((196:5.959564454,187:5.959564454):12.82…
tree 570 = [&R] ((221:29.20091095,220:29.20091095):71.15972804,((((((((((276:8.829852,285:8.829852):10.38402854,241:19.21388054):2.390417452,47:21.604298):6.918032049,(45:22.09350641,302:22.09350641):6.428823639):1.468219652,(((238:17.67578665,((274:13.02479284,275:13.02479284):2.340800767,195:15.36559361):2.310193045):6.909752062,(((130:20.53263083,((196:5.773485922,187:5.773485922):11.04458744,…
tree 571 = [&R] ((221:30.89130861,220:30.89130861):68.34445447,((((((((((276:9.444458185,285:9.444458185):9.427942057,241:18.87240024):2.696584201,47:21.56898444):6.625052824,(45:19.26207756,302:19.26207756):8.931959709):2.030018152,(((195:16.94343533,(238:15.93363392,(274:13.3787505,275:13.3787505):2.554883418):1.009801411):7.882509549,(((130:20.38071196,((196:6.060587596,187:6.060587596):12.309…
tree 572 = [&R] ((221:29.47348498,220:29.47348498):67.15742214,((((((((((276:8.663973719,285:8.663973719):8.06931146,241:16.73328518):3.952961574,47:20.68624675):7.25082047,(45:20.76646087,302:20.76646087):7.170606357):1.957269173,(((238:17.64846924,(195:15.42591869,(274:13.04316609,275:13.04316609):2.382752599):2.222550555):7.919467413,(((130:20.82228612,((196:6.665487876,187:6.665487876):12.743…
tree 573 = [&R] ((221:30.61738936,220:30.61738936):70.80499854,((((((((((276:10.13575187,285:10.13575187):5.523941999,241:15.65969386):5.300994946,47:20.96068881):7.897106481,(45:22.07974444,302:22.07974444):6.778050853):1.581159433,(((238:17.84111512,(195:14.46570758,(274:10.6797074,275:10.6797074):3.786000175):3.375407538):8.275808714,(((130:21.82607562,((196:7.033524834,187:7.033524834):11.047…
tree 574 = [&R] ((221:30.11073606,220:30.11073606):69.63332497,((((((((((276:9.968026524,285:9.968026524):8.280977495,241:18.24900402):2.812794251,47:21.06179827):7.3184613,(45:21.71437118,302:21.71437118):6.66588839):2.14421555,(((238:17.62655383,(195:14.69601153,(274:10.67652473,275:10.67652473):4.019486808):2.930542298):8.159628455,(((130:21.46490005,((196:7.441366788,187:7.441366788):11.09738…
tree 575 = [&R] ((221:32.26822447,220:32.26822447):63.34713727,((((((((((276:9.882983516,285:9.882983516):7.642211076,241:17.52519459):4.439767588,47:21.96496218):5.828517229,(45:19.80679205,302:19.80679205):7.98668736):2.84383912,(((238:18.23465638,(195:15.84183885,(274:9.928277624,275:9.928277624):5.913561224):2.392817535):7.476518634,(((130:21.32642625,((196:7.426026987,187:7.426026987):11.640…
tree 576 = [&R] ((221:33.36240128,220:33.36240128):64.30509084,(((((((((47:18.66857041,241:18.66857041):3.794258894,(276:9.41702146,285:9.41702146):13.04580784):6.2197216,(45:21.72860801,302:21.72860801):6.953942896):2.649206047,((((274:10.34243924,275:10.34243924):6.99766826,(195:15.86444869,238:15.86444869):1.475658813):8.3321523,(((130:20.60863201,((196:8.648565447,187:8.648565447):10.85379773…
tree 577 = [&R] ((221:32.22185881,220:32.22185881):63.13025933,((((((((((276:8.300609035,285:8.300609035):11.73952462,241:20.04013365):1.978363525,47:22.01849718):5.557868411,(45:17.26506608,302:17.26506608):10.31129951):2.288117757,(((238:16.5878723,(195:15.66602148,(274:11.93897657,275:11.93897657):3.727044916):0.9218508214):7.906103629,(((130:20.88975929,((196:9.022131291,187:9.022131291):9.55…
tree 578 = [&R] ((221:32.01695885,220:32.01695885):60.90955797,((((((((((276:8.195171068,285:8.195171068):11.00234692,241:19.19751799):1.907680325,47:21.10519831):6.129280267,(45:20.15702628,302:20.15702628):7.077452299):3.058499642,(((238:16.98310079,(195:15.63912782,(274:10.99680705,275:10.99680705):4.642320771):1.343972963):7.233467925,(((130:20.06300099,((196:10.55952427,187:10.55952427):8.28…
tree 579 = [&R] ((221:30.84695727,220:30.84695727):60.6201985,((((((((((276:8.440517646,285:8.440517646):8.665516312,241:17.10603396):3.024479708,47:20.13051366):5.464432018,(45:19.70318111,302:19.70318111):5.891764577):2.675189909,(((238:17.36919863,(195:16.10787732,(274:13.98799179,275:13.98799179):2.11988553):1.261321313):6.485354542,(((130:19.3846446,((196:10.45147997,187:10.45147997):6.88470…
tree 580 = [&R] ((221:31.04440319,220:31.04440319):61.83878415,((((((((((276:8.396976793,285:8.396976793):7.332512311,241:15.7294891):4.297180252,47:20.02666936):6.637760235,(45:20.07650544,302:20.07650544):6.587924154):1.459873026,((((274:12.78828374,275:12.78828374):3.541462026,(195:16.00998764,238:16.00998764):0.3197581213):7.401752451,(((130:18.57741367,((196:10.39756547,187:10.39756547):6.22…
tree 581 = [&R] ((221:31.04590183,220:31.04590183):64.97640401,((((((((((276:9.364193562,285:9.364193562):5.372753902,241:14.73694746):4.564555352,47:19.30150282):8.724079387,(45:22.66698079,302:22.66698079):5.358601415):1.42401445,((((274:15.25049685,275:15.25049685):2.213170202,(195:15.13069903,238:15.13069903):2.33296802):6.905977902,(((130:19.93258356,((196:11.25191977,187:11.25191977):6.5976…
tree 582 = [&R] ((221:31.77514939,220:31.77514939):67.73945575,((((((((((276:8.371037029,285:8.371037029):6.907437194,241:15.27847422):5.387590732,47:20.66606496):8.274261275,(45:23.70950521,302:23.70950521):5.230821018):1.591431072,((((274:15.8108946,275:15.8108946):2.294495788,(195:15.95493428,238:15.95493428):2.150456108):7.159746319,(((130:20.66503019,((196:10.07639669,187:10.07639669):8.4290…
tree 583 = [&R] ((221:31.62418205,220:31.62418205):66.77038419,((((((((((276:9.725790916,285:9.725790916):5.394825241,241:15.12061616):4.53994107,47:19.66055723):8.919107096,(45:23.61165063,302:23.61165063):4.968013692):1.669551792,((((274:16.31937155,275:16.31937155):2.246022143,(195:16.09452416,238:16.09452416):2.470869541):6.028619548,(((130:20.69481497,((196:11.84735753,187:11.84735753):5.851…
tree 584 = [&R] ((221:31.75447649,220:31.75447649):64.75669379,(((((((((47:15.00382089,241:15.00382089):4.496934757,(276:10.82442854,285:10.82442854):8.676327102):8.858152488,(45:24.76991083,302:24.76991083):3.588997302):1.656655773,((((274:16.19331681,275:16.19331681):3.487149102,(195:15.97020619,238:15.97020619):3.710259724):4.80303412,(((130:20.53496325,((196:9.452171985,187:9.452171985):7.713…
tree 585 = [&R] ((221:30.63449919,220:30.63449919):67.15346052,((((((((((276:10.33346505,285:10.33346505):6.129501239,241:16.46296629):2.808273193,47:19.27123948):7.142172306,(45:20.52778568,302:20.52778568):5.885626108):3.671720615,((((274:16.79655615,275:16.79655615):3.149920556,(195:16.09440832,238:16.09440832):3.85206839):4.931268941,(((130:19.8093809,((196:9.525682614,187:9.525682614):8.2136…
tree 586 = [&R] ((221:35.72245532,220:35.72245532):61.35651794,((((((((((276:11.47880694,285:11.47880694):2.651202671,241:14.13000961):4.223550199,47:18.35355981):10.93786366,(45:21.33398061,302:21.33398061):7.957442857):1.854534628,((((274:15.56214182,275:15.56214182):2.396568698,(195:17.4955645,238:17.4955645):0.463146012):5.53909964,(((130:19.5263936,((196:8.69826289,187:8.69826289):8.95610715…
tree 587 = [&R] ((221:35.33785462,220:35.33785462):61.58287304,((((((((((276:7.831880844,285:7.831880844):6.257329771,241:14.08921061):7.075525605,47:21.16473622):6.051999891,(45:21.63130197,302:21.63130197):5.585434137):2.431540002,((((274:16.88094088,275:16.88094088):2.733803439,(195:18.10772549,238:18.10772549):1.507018826):4.398484308,(((130:19.3400968,((196:5.323151615,187:5.323151615):11.10…
tree 588 = [&R] ((221:35.28792885,220:35.28792885):62.12675704,((((((((((276:8.411278523,285:8.411278523):5.205980172,241:13.6172587):5.938205276,47:19.55546397):7.817501384,(45:22.13341622,302:22.13341622):5.239549136):2.431741051,(((238:18.99150309,(195:18.16612474,(274:16.70701322,275:16.70701322):1.459111516):0.8253783508):5.159566038,(((130:19.56403781,((196:6.508270716,187:6.508270716):10.0…
tree 589 = [&R] ((221:36.06714367,220:36.06714367):60.96748593,((((((((((276:9.584771353,285:9.584771353):3.913740912,241:13.49851226):6.691688001,47:20.19020027):6.944064921,(45:20.62683169,302:20.62683169):6.507433501):2.410535566,(((238:19.7952982,(195:18.65571091,(274:16.17196862,275:16.17196862):2.483742291):1.139587288):3.978309088,(((130:19.73794886,((196:6.451516715,187:6.451516715):10.22…
tree 590 = [&R] ((221:36.36043663,220:36.36043663):61.14069756,((((((((((276:10.63193186,285:10.63193186):3.107884902,241:13.73981677):4.270695455,47:18.01051222):8.920031612,(45:20.93342064,302:20.93342064):5.99712319):2.178299451,(((238:20.17626227,(195:18.77412012,(274:16.16726746,275:16.16726746):2.606852663):1.402142144):3.998782008,(((130:19.12722444,((196:6.640335357,187:6.640335357):10.18…
tree 591 = [&R] ((221:36.30035504,220:36.30035504):62.27771327,((((((((((276:8.811752195,285:8.811752195):5.952314619,241:14.76406681):3.635339395,47:18.39940621):8.356891778,(45:20.38535912,302:20.38535912):6.370938869):2.601226979,(((238:19.49514162,(195:18.83478426,(274:16.65136683,275:16.65136683):2.183417423):0.6603573641):5.313723108,(((130:18.75942862,((196:6.844621418,187:6.844621418):10.…
tree 592 = [&R] ((221:34.65947454,220:34.65947454):60.79477034,((((((((((276:10.06900214,285:10.06900214):5.082624148,241:15.15162629):2.009200191,47:17.16082648):8.462180221,(45:20.06836046,302:20.06836046):5.55464624):1.444547842,((((238:17.47963525,195:17.47963525):2.25156134,(274:15.38930806,275:15.38930806):4.34188853):2.86775875,(((130:19.2730109,((196:6.36240843,187:6.36240843):9.723696882…
tree 593 = [&R] ((221:35.18268104,220:35.18268104):62.68991933,((((((((((276:10.19667671,285:10.19667671):5.184785655,241:15.38146237):2.510729425,47:17.89219179):7.167230502,(45:19.42167713,302:19.42167713):5.637745161):2.738415295,(((((274:14.46407402,275:14.46407402):2.645011843,195:17.10908587):0.664726013,238:17.77381188):5.905959941,(((130:18.55715961,((196:7.283397242,187:7.283397242):9.54…
tree 594 = [&R] ((221:33.00772577,220:33.00772577):62.11387852,(((((((((47:16.18377164,241:16.18377164):1.846356165,(276:9.055348673,285:9.055348673):8.974779136):7.604936776,(45:19.68163268,302:19.68163268):5.953431909):0.9995701718,((((238:16.40716887,195:16.40716887):0.6229880039,(274:12.16615757,275:12.16615757):4.863999308):6.005892704,(((130:19.05119066,((196:5.948439756,187:5.948439756):11…
tree 595 = [&R] ((221:32.6568298,220:32.6568298):61.79809954,(((((((((47:16.14789035,241:16.14789035):2.026113766,(276:8.713081926,285:8.713081926):9.460922188):6.070291776,(45:19.63799622,302:19.63799622):4.606299672):2.484144151,(((238:19.29604254,(195:16.82368889,(274:12.13918379,275:12.13918379):4.684505103):2.472353649):3.591083053,(((130:18.69024958,((196:6.427791451,187:6.427791451):11.142…
tree 596 = [&R] ((221:33.1881608,220:33.1881608):62.13558535,((((((((((276:9.242566809,285:9.242566809):6.303903178,241:15.54646999):2.871572193,47:18.41804218):5.981873022,(45:21.79042358,302:21.79042358):2.609491621):2.121116768,(((195:18.17358911,(238:17.53855898,(274:13.35290227,275:13.35290227):4.185656702):0.6350301291):4.741349065,(((130:18.61282996,((196:7.296670174,187:7.296670174):9.771…
tree 597 = [&R] ((221:41.15613566,220:41.15613566):56.45805446,((((((((((276:10.51433441,285:10.51433441):6.9615963,241:17.47593071):2.918674633,47:20.39460535):7.123337993,(45:19.54428958,302:19.54428958):7.973653761):1.350871628,((((274:17.29864591,275:17.29864591):4.564928166,(195:20.40352256,238:20.40352256):1.460051517):2.586083723,(((130:19.03488929,((196:8.478679708,187:8.478679708):7.6141…
tree 598 = [&R] ((221:37.86597824,220:37.86597824):62.56933489,(((((((((47:17.10416404,241:17.10416404):1.303892272,(276:11.73662178,285:11.73662178):6.671434531):9.121609287,(45:20.75340118,302:20.75340118):6.776264415):1.909512249,(((195:21.86607002,((274:16.31230301,275:16.31230301):5.483325023,238:21.79562804):0.07044198446):2.81990146,(((130:17.84342428,((196:6.903129955,187:6.903129955):8.5…
tree 599 = [&R] ((221:36.9287696,220:36.9287696):62.35529758,((((((((((195:20.76633316,238:20.76633316):0.3398410328,(274:17.00058516,275:17.00058516):4.105589029):3.77233982,(((130:17.43299921,((196:7.445716648,187:7.445716648):8.229674984,259:15.67539163):1.757607579):1.599873133,((313:9.000987041,284:9.000987041):4.648401384,202:13.64938843):5.383483919):2.699639932,((((((192:8.184629987,(235:…
tree 600 = [&R] ((221:37.63449946,220:37.63449946):61.46199199,(((((((((238:20.33538296,((274:16.96302252,275:16.96302252):1.93475075,195:18.89777327):1.437609692):3.610748677,(((130:18.16730832,((196:9.547532327,187:9.547532327):7.074809839,259:16.62234217):1.544966153):1.346785151,((313:8.82583551,284:8.82583551):3.297393025,202:12.12322853):7.390864935):3.405619959,(((((334:8.744406968,166:8.7…
tree 601 = [&R] ((221:35.48515986,220:35.48515986):63.47126041,((((((((((274:16.65066865,275:16.65066865):3.870887785,(238:18.61637772,195:18.61637772):1.90517871):3.044216153,(((130:18.6390927,((196:10.8111837,187:10.8111837):6.983776621,259:17.79496032):0.8441323783):1.087093807,((313:7.987965553,284:7.987965553):4.726545273,202:12.71451083):7.011675679):2.711860707,(((((334:9.521007312,166:9.5…
tree 602 = [&R] ((221:36.30769404,220:36.30769404):63.79365097,((((((((((274:17.59177093,275:17.59177093):3.322998152,(238:19.39211904,195:19.39211904):1.522650049):2.641872822,(((130:18.71334255,((196:10.5956562,187:10.5956562):5.305610901,259:15.9012671):2.81207545):1.52393395,((313:7.586757547,284:7.586757547):4.880666841,202:12.46742439):7.769852112):2.391990305,(((((334:11.98970284,166:11.98…
tree 603 = [&R] ((221:34.19011271,220:34.19011271):58.68536916,((((((((((274:16.92326021,275:16.92326021):3.168119167,(238:18.18738851,195:18.18738851):1.903990868):2.36980125,(((130:18.16473862,((196:8.876468897,187:8.876468897):7.6703764,259:16.5468453):1.617893324):1.431604563,((313:10.01035076,284:10.01035076):1.845602617,202:11.85595338):7.740389803):1.676429151,(((((334:10.88037316,166:10.8…
tree 604 = [&R] ((221:35.56864214,220:35.56864214):60.2842711,(((((((((195:19.25958349,(238:18.97162551,(274:17.5415606,275:17.5415606):1.430064905):0.2879579877):3.502713174,(((130:19.62014095,((196:7.719396713,187:7.719396713):8.84822811,259:16.56762482):3.05251613):0.612332189,((313:9.017022369,284:9.017022369):4.252889084,202:13.26991145):6.962561689):1.842499568,((((165:14.81457793,(334:10.5…
tree 605 = [&R] ((221:35.72780582,220:35.72780582):64.17645133,(((((((((238:20.06017702,((274:17.36335421,275:17.36335421):1.169466828,195:18.53282104):1.527355975):2.786930537,(((130:18.7508671,((196:9.426510375,187:9.426510375):7.693737237,259:17.12024761):1.630619492):1.947611971,((313:10.32789691,284:10.32789691):3.384640183,202:13.71253709):6.985941986):1.551988376,((((((192:8.367804097,(235…
tree 606 = [&R] ((221:33.60335132,220:33.60335132):60.48077291,(((((((((238:17.91421373,((274:15.07423459,275:15.07423459):2.675773018,195:17.75000761):0.164206122):4.832523905,(((130:18.96265469,((196:8.99650215,187:8.99650215):7.588250621,259:16.58475277):2.377901921):1.452087733,((313:7.902173682,284:7.902173682):4.713810667,202:12.61598435):7.798758076):1.484743687,((((165:14.35414022,((192:9…
tree 607 = [&R] ((221:34.02389381,220:34.02389381):61.0359459,(((((((((238:19.08941681,((274:14.5452477,275:14.5452477):3.295857447,195:17.84110514):1.24831167):3.886591198,(((130:19.19997037,((196:7.846996099,187:7.846996099):9.720201266,259:17.56719736):1.632773004):1.273863551,((313:8.284341395,284:8.284341395):4.489530702,202:12.7738721):7.699961822):1.725519889,((((165:15.09312596,(334:12.90…
tree 608 = [&R] ((221:35.34925204,220:35.34925204):56.91741317,(((((((((195:18.01882696,((274:14.95372671,275:14.95372671):2.835899729,238:17.78962644):0.2292005213):4.841827728,(((130:18.59623913,((196:8.693037772,187:8.693037772):8.071698386,259:16.76473616):1.831502967):1.088075498,((313:8.073029496,284:8.073029496):5.08643196,202:13.15946146):6.524853166):2.249982154,((((((192:8.630831813,(23…
tree 609 = [&R] ((221:36.0611216,220:36.0611216):58.87659653,(((((((((195:18.38169332,((274:15.25486753,275:15.25486753):2.893009585,238:18.14787712):0.2338162024):4.709745679,(((130:18.97073352,((196:9.819490285,187:9.819490285):7.282857129,259:17.10234741):1.868386102):1.109987357,((313:8.235605608,284:8.235605608):5.279806108,202:13.51541172):6.565309156):2.295292697,((((((192:7.422724293,(235…
tree 610 = [&R] ((221:34.85988554,220:34.85988554):60.19270554,(((((((((238:18.62947179,(195:17.73373092,(274:14.89272477,275:14.89272477):2.841006148):0.8957408651):4.629022659,(((130:18.36437767,((196:8.848396332,187:8.848396332):7.120638665,259:15.969035):2.395342669):1.459735965,((313:9.156174078,284:9.156174078):3.684174026,202:12.8403481):6.983765527):2.254598499,(((165:15.3531934,(((192:9.…
tree 611 = [&R] ((221:34.49063847,220:34.49063847):58.04260266,(((((((((238:18.14605644,(195:17.68343673,(274:13.79188884,275:13.79188884):3.891547893):0.4626197106):4.331803862,(((130:17.09014576,((196:8.078682076,187:8.078682076):6.198274031,259:14.27695611):2.813189656):1.52514281,((313:10.84740865,284:10.84740865):4.182955461,202:15.03036411):3.58492446):2.88863774,(((165:14.39242193,(((192:8…
tree 612 = [&R] ((221:35.06653346,220:35.06653346):61.68587348,(((((((((195:18.58081697,(238:17.99646079,(274:14.75583783,275:14.75583783):3.240622957):0.5843561891):6.691254731,(((130:18.56051507,((196:6.311280388,187:6.311280388):10.75416924,259:17.06544963):1.495065437):1.25028911,((313:9.671137227,284:9.671137227):5.1125519,202:14.78368913):5.027115051):3.574507773,((((334:12.18528789,166:12.…
tree 613 = [&R] ((221:33.14575325,220:33.14575325):62.12835032,(((((((((195:19.47303212,(238:18.24265371,(274:14.35234975,275:14.35234975):3.890303965):1.230378408):5.107992433,(((130:18.0131429,((196:6.138702833,187:6.138702833):10.54308592,259:16.68178875):1.331354147):1.255948677,((313:9.04496779,284:9.04496779):5.241251089,202:14.28621888):4.982872694):3.476765354,(((165:16.54239799,(((192:8.…
tree 614 = [&R] ((221:27.89662781,220:27.89662781):65.33936709,((((((((((274:12.01621356,275:12.01621356):6.321889514,(195:16.92755713,238:16.92755713):1.410545944):3.565555968,(((130:18.49488955,((196:5.321611425,187:5.321611425):11.76643523,259:17.08804666):1.406842894):0.8652359446,((313:11.62773885,284:11.62773885):2.601658673,202:14.22939752):5.130727971):1.915341003,(((165:16.17127664,((334…
tree 615 = [&R] ((221:29.02466789,220:29.02466789):63.46894237,((((((((((274:11.23867635,275:11.23867635):6.882790049,(238:15.19052908,195:15.19052908):2.930937315):3.228106568,(((130:18.79920383,((196:7.04406175,187:7.04406175):9.935970077,259:16.98003183):1.819172001):0.72637068,((313:10.91427075,284:10.91427075):2.923050607,202:13.83732135):5.688253155):1.460334534,(((((192:9.677429924,(235:6.…
tree 616 = [&R] ((221:26.72706814,220:26.72706814):66.51578712,((((((((((274:15.25516584,275:15.25516584):2.691621821,(238:15.53506816,195:15.53506816):2.411719505):3.550063563,(((130:18.69076933,((196:6.998030708,187:6.998030708):10.27304718,259:17.27107788):1.419691447):0.5466038124,((313:10.95994893,284:10.95994893):3.92791363,202:14.88786256):4.349510582):1.538202725,(((((334:12.95755696,166:…
tree 617 = [&R] ((221:26.2996064,220:26.2996064):66.47255821,((((((((((274:13.95722064,275:13.95722064):3.783349524,(238:15.51337259,195:15.51337259):2.227197574):3.73309212,(((130:18.92276989,((196:7.033059409,187:7.033059409):10.21938793,259:17.25244734):1.670322546):0.8539922538,((313:12.6135659,284:12.6135659):2.255780257,202:14.86934615):4.907415988):0.974716346,((((((192:11.35787023,(235:6.…
tree 618 = [&R] ((221:26.38757796,220:26.38757796):63.23334994,((((((((((274:11.96718567,275:11.96718567):5.605116026,(238:15.6155319,195:15.6155319):1.956769799):4.151120753,(((130:18.35493222,((196:7.7888807,187:7.7888807):8.94659013,259:16.73547083):1.619461392):0.3689609991,((313:12.53664769,284:12.53664769):2.430616698,202:14.96726439):3.756628829):2.174439001,((((165:16.14805994,(334:14.393…
tree 619 = [&R] ((221:26.42800639,220:26.42800639):68.0653666,((((((((((274:14.23567005,275:14.23567005):3.950317308,(238:16.21553003,195:16.21553003):1.970457322):3.968837361,(((130:18.98106814,((196:7.528984317,187:7.528984317):9.156290266,259:16.68527458):2.295793554):0.5758535103,((313:12.34248567,284:12.34248567):3.183909378,202:15.52639505):4.0305266):1.675006295,(((165:16.31272966,((334:14…
tree 620 = [&R] ((221:24.22216852,220:24.22216852):71.56852754,((((((((((274:15.33702163,275:15.33702163):2.694604538,(238:15.77858865,195:15.77858865):2.253037522):3.721106162,(((130:18.91510221,((196:7.985753641,187:7.985753641):7.818749414,259:15.80450306):3.110599154):0.6502780781,((313:11.1496298,284:11.1496298):4.42026615,202:15.56989595):3.995484337):1.462337116,(((165:16.46229085,(((192:8…
tree 621 = [&R] ((221:23.59969705,220:23.59969705):66.5089476,((((((((((274:14.78143203,275:14.78143203):2.075614867,(238:15.64786939,195:15.64786939):1.209177503):4.685973474,(((130:18.8728985,((196:8.263883628,187:8.263883628):6.659506597,259:14.92339022):3.949508279):0.5233694523,((313:10.55426058,284:10.55426058):3.507657095,202:14.06191767):5.334350281):0.9193406419,(((((192:9.326679405,(235…
tree 622 = [&R] ((221:24.33540515,220:24.33540515):68.01021163,((((((((((274:14.40813845,275:14.40813845):2.663310417,(238:15.04754869,195:15.04754869):2.023900175):5.345425579,(((130:19.00154951,((196:8.084981067,187:8.084981067):7.414080091,259:15.49906116):3.502488351):0.3509246814,((313:11.83061195,284:11.83061195):2.994152439,202:14.82476439):4.527709799):1.39409761,(((165:16.65717155,((334:…
tree 623 = [&R] ((221:23.57754835,220:23.57754835):67.31465271,(((((((((238:18.35334345,((274:14.26626833,275:14.26626833):3.307262854,195:17.57353119):0.7798122655):3.209543879,(((130:18.52837882,((196:8.077758511,187:8.077758511):6.050016562,259:14.12777507):4.400603748):0.8068072252,((313:10.99049416,284:10.99049416):3.050299837,202:14.04079399):5.294392053):1.699602056,(((165:16.84144876,(((1…
tree 624 = [&R] ((221:23.82858132,220:23.82858132):71.48399602,(((((((((238:18.35885997,(195:18.1384109,(274:15.03131367,275:15.03131367):3.107097228):0.2204490718):4.624439153,(((130:17.45432504,((196:6.568582518,187:6.568582518):9.591883719,259:16.16046624):1.293858808):1.510808982,((313:11.67268883,284:11.67268883):3.540790453,202:15.21347928):3.751654745):2.331654464,(((((334:10.97424923,166:…
tree 625 = [&R] ((221:23.94263121,220:23.94263121):73.99870964,(((((((((195:18.79823685,(238:18.68337738,(274:15.31547713,275:15.31547713):3.367900245):0.114859467):3.682261951,(((130:17.85435154,((196:5.841816335,187:5.841816335):11.18820667,259:17.03002301):0.8243285371):0.9897154582,((313:10.35564056,284:10.35564056):5.645181813,202:16.00082238):2.843244625):2.585981965,(((((334:11.01516665,16…
tree 626 = [&R] ((221:24.15119332,220:24.15119332):72.68691633,(((((((((238:18.68115698,((274:14.53642367,275:14.53642367):2.466287793,195:17.00271146):1.678445521):4.598736369,(((130:17.9100517,((196:5.174204063,187:5.174204063):8.285073237,259:13.4592773):4.4507744):2.034181771,((313:13.08693383,284:13.08693383):3.824540028,202:16.91147386):3.032759612):2.798236465,(((((334:10.79107372,166:10.7…
tree 627 = [&R] ((221:23.17552337,220:23.17552337):72.6756442,((((((((((274:14.92147601,275:14.92147601):2.087931131,(195:16.53367064,238:16.53367064):0.4757365009):6.960241049,(((130:17.23681518,((196:5.260252807,187:5.260252807):9.935027859,259:15.19528067):2.041534519):2.113636803,((313:13.0561474,284:13.0561474):2.939225722,202:15.99537312):3.355078862):2.892297275,((((165:14.55258604,(334:12…
tree 628 = [&R] ((221:23.75939695,220:23.75939695):69.60233904,((((((((((274:14.46505072,275:14.46505072):2.980398238,(195:15.98739743,238:15.98739743):1.458051526):6.320547118,(((130:16.7908412,((196:6.609284861,187:6.609284861):8.42397596,259:15.03326082):1.757580379):2.237955753,((313:12.54815901,284:12.54815901):3.788705825,202:16.33686484):2.691932116):3.609036431,(((((192:10.09763237,(235:6…
tree 629 = [&R] ((221:23.86239649,220:23.86239649):71.69180845,(((((((((238:17.13977851,(195:16.46894323,(274:14.52775827,275:14.52775827):1.941184964):0.6708352758):6.729245714,(((130:17.25017132,((196:6.637936821,187:6.637936821):8.128717646,259:14.76665447):2.483516855):2.366095911,((313:13.59946169,284:13.59946169):2.978909847,202:16.57837154):3.037895695):2.919424024,(((165:15.89005083,((334…
tree 630 = [&R] ((221:24.04201945,220:24.04201945):68.60010298,(((((((((((274:15.05740735,275:15.05740735):1.445783014,238:16.50319036):0.4108308396,195:16.9140212):5.780757449,(((130:19.21194553,((196:7.490814876,187:7.490814876):8.458118315,259:15.94893319):3.263012344):0.6359231494,((313:12.69912367,284:12.69912367):3.771444956,202:16.47056863):3.377300058):2.072999054,(((165:15.67241395,(((19…
tree 631 = [&R] ((221:24.54383402,220:24.54383402):69.95811011,((((((((((195:16.8476515,238:16.8476515):0.4194058639,(274:15.41467775,275:15.41467775):1.852379615):6.250381469,(((130:20.01563725,((196:7.673596217,187:7.673596217):8.053139784,259:15.726736):4.288901251):0.3758358477,((313:12.96418482,284:12.96418482):3.850164051,202:16.81434887):3.577124231):2.397280571,(((165:15.62443568,(((192:1…
tree 632 = [&R] ((221:26.41169018,220:26.41169018):71.98778324,((((((((((195:18.65181092,(274:13.36211988,275:13.36211988):5.289691038):1.394769087,238:20.04658):4.174565936,(((130:20.590821,((196:9.868447003,187:9.868447003):7.925966404,259:17.79441341):2.796407593):2.04026052,((313:15.19666656,284:15.19666656):3.389356861,202:18.58602342):4.045058102):1.120776271,(((((192:11.53889233,(235:8.717…
tree 633 = [&R] ((221:25.93677281,220:25.93677281):68.22029168,((((((((((195:16.27181715,238:16.27181715):2.711039785,(274:14.92315143,275:14.92315143):4.059705512):5.163646214,(((130:20.37736273,((196:9.871463621,187:9.871463621):8.840842714,259:18.71230633):1.665056399):1.321312424,((313:13.34832336,284:13.34832336):3.087914527,202:16.43623789):5.262437267):1.565707918,(((((192:10.18810853,(235…
tree 634 = [&R] ((221:25.48224904,220:25.48224904):65.82253098,(((((((((((274:13.51584689,275:13.51584689):3.394032562,238:16.90987945):0.8376954119,195:17.74757487):6.093261294,(((130:19.9127492,((196:9.411418723,187:9.411418723):8.792856514,259:18.20427524):1.708473959):1.783376162,((313:13.87252347,284:13.87252347):1.721614459,202:15.59413793):6.101987426):1.084874114,(((165:15.00705375,((334:…
tree 635 = [&R] ((221:25.44516182,220:25.44516182):65.72673195,((((((((((238:16.25507678,(274:12.61597396,275:12.61597396):3.639102824):0.998488033,195:17.25356482):5.87421544,(((130:19.28973499,((196:10.43508011,187:10.43508011):7.388663292,259:17.8237434):1.465991594):2.117689979,((313:13.85233321,284:13.85233321):3.591258887,202:17.44359209):3.963832879):1.340418712,(((((192:9.175158558,(235:6…
tree 636 = [&R] ((221:25.2441001,220:25.2441001):67.01353919,((((((((((274:12.53357015,275:12.53357015):3.413495118,(238:13.18300811,195:13.18300811):2.764057156):7.587883526,(((130:19.53461858,((196:10.11911571,187:10.11911571):7.632084414,259:17.75120012):1.78341846):1.310519576,((313:13.5231011,284:13.5231011):2.732627092,202:16.2557282):4.589409964):2.101556535,(((((192:9.030060209,(235:6.330…
tree 637 = [&R] ((221:24.96661035,220:24.96661035):64.68533332,((((((((((274:12.2845087,275:12.2845087):2.651586712,(238:13.45446244,195:13.45446244):1.481632974):8.317812698,(((130:19.13581883,((196:8.185693021,187:8.185693021):5.860506362,259:14.04619938):5.089619445):1.480184123,((313:12.10679282,284:12.10679282):3.558501408,202:15.66529423):4.950708724):1.930685315,((((334:12.79096385,166:12.…
tree 638 = [&R] ((221:24.32712678,220:24.32712678):66.50018791,(((((((((238:18.17900185,((274:13.94376144,275:13.94376144):2.850718466,195:16.79447991):1.384521942):6.389744843,(((130:19.52733071,((196:9.813911462,187:9.813911462):8.578769866,259:18.39268133):1.134649386):1.398896098,((313:11.92526273,284:11.92526273):3.721352016,202:15.64661475):5.279612062):1.535262203,((((((192:8.796026697,(23…
tree 639 = [&R] ((221:27.43092804,220:27.43092804):65.06355886,((((((((((274:12.94708583,275:12.94708583):5.196424675,(195:17.65791993,238:17.65791993):0.4855905679):5.268183068,(((130:18.8124953,((196:10.92733217,187:10.92733217):6.480443114,259:17.40777529):1.404720015):1.336953324,((313:10.9080984,284:10.9080984):5.741009662,202:16.64910806):3.500340564):2.537567759,(((((192:10.37981528,(235:5…
tree 640 = [&R] ((221:25.18491332,220:25.18491332):65.84671902,((((((((((274:14.09570127,275:14.09570127):4.767562843,(195:17.8382353,238:17.8382353):1.025028812):4.638644866,(((130:19.97950405,((196:11.73565677,187:11.73565677):5.431468308,259:17.16712507):2.812378981):0.8331489157,((313:10.82616858,284:10.82616858):4.918925196,202:15.74509377):5.067559197):1.638792305,((((((192:10.2457938,(235:…
tree 641 = [&R] ((221:25.56362401,220:25.56362401):66.95379023,(((((((((238:19.04790663,(195:18.13498123,(274:13.45214329,275:13.45214329):4.682837944):0.9129253968):4.84496568,(((130:20.31187082,((196:11.47748862,187:11.47748862):5.440636476,259:16.9181251):3.393745725):0.9477989695,((313:11.72318291,284:11.72318291):4.283836574,202:16.00701949):5.252650301):1.565263948,(((165:16.18407769,((334:…
tree 642 = [&R] ((221:26.08528021,220:26.08528021):62.94830932,((((((((((274:14.50618587,275:14.50618587):4.213794476,(195:17.67998934,238:17.67998934):1.039991005):4.147699803,(((130:19.89003456,((196:10.83318551,187:10.83318551):6.631729096,259:17.46491461):2.425119952):1.029156007,((313:10.65891868,284:10.65891868):5.170204509,202:15.82912319):5.090067378):1.776247317,(((165:16.00124557,((334:…
tree 643 = [&R] ((221:26.6828745,220:26.6828745):63.8363292,((((((((((274:14.70722692,275:14.70722692):3.583247491,(195:17.59441087,238:17.59441087):0.6960635426):5.966801533,(((130:20.42262332,((196:10.96347916,187:10.96347916):6.927626179,259:17.89110534):2.531517981):1.07792342,((313:10.91902487,284:10.91902487):5.296371358,202:16.21539623):5.285150516):1.748720663,((((334:13.33690776,166:13.3…
tree 644 = [&R] ((221:26.58355606,220:26.58355606):59.29118755,(((((((((195:17.00925115,((274:13.24602277,275:13.24602277):3.278745063,238:16.52476783):0.4844833154):5.280453368,(((130:18.74049389,((196:9.36234253,187:9.36234253):7.99198551,259:17.35432804):1.386165854):1.317819755,((313:10.59474436,284:10.59474436):5.076484253,202:15.67122861):4.387085037):1.55607529,(((165:16.24158943,(((192:9.…
tree 645 = [&R] ((221:28.19112542,220:28.19112542):62.44390858,(((((((((195:18.92755382,((274:13.84267876,275:13.84267876):3.397667546,238:17.2403463):1.687207515):4.992810822,(((130:19.55202082,((196:9.767763704,187:9.767763704):8.850678708,259:18.61844241):0.9335784058):1.175391967,((313:10.49046451,284:10.49046451):3.883710091,202:14.3741746):6.353238183):1.822952477,(((165:16.94490531,(((192:…
tree 646 = [&R] ((221:27.63413109,220:27.63413109):59.67498971,(((((((((238:19.34954047,(195:17.88201394,(274:14.31646976,275:14.31646976):3.565544183):1.467526529):4.208661572,(((130:19.19022934,((196:9.496528162,187:9.496528162):7.706198459,259:17.20272662):1.987502715):1.734769613,((313:10.01406305,284:10.01406305):5.39669766,202:15.41076071):5.514238242):1.563664704,(((165:16.39492908,(((192:…
tree 647 = [&R] ((221:29.38873363,220:29.38873363):61.90480245,(((((((((238:23.06778733,(195:20.96535665,(274:16.9714715,275:16.9714715):3.993885144):2.102430678):2.587921641,(((130:19.84492117,((196:8.983833284,187:8.983833284):6.494221979,259:15.47805526):4.366865908):2.451658586,((313:11.38684957,284:11.38684957):3.401756932,202:14.7886065):7.507973259):1.549578988,(((((192:9.944565086,(235:5.…
tree 648 = [&R] ((221:28.73867053,220:28.73867053):63.25223802,(((((((((238:24.07272452,(195:21.5607284,(274:16.44376748,275:16.44376748):5.116960915):2.511996124):1.549186589,(((130:20.49166743,((196:8.985081773,187:8.985081773):5.713157299,259:14.69823907):5.79342836):2.180010696,((313:11.5599709,284:11.5599709):3.415143711,202:14.97511461):7.696563515):1.5524956,(((((192:10.84077409,(235:5.907…
tree 649 = [&R] ((221:28.94339576,220:28.94339576):60.67094493,(((((((((238:21.70947657,((274:14.86797596,275:14.86797596):3.415312788,195:18.28328875):3.42618782):4.46233579,(((130:19.86874972,((196:10.31592924,187:10.31592924):5.583606621,259:15.89953586):3.969213858):1.353893128,((313:13.03956953,284:13.03956953):4.150796998,202:17.19036652):4.032276322):3.141713679,(((165:17.05044837,((334:14…
tree 650 = [&R] ((221:27.98116451,220:27.98116451):62.77866399,(((((((((238:22.4300121,((274:14.9670616,275:14.9670616):3.843423668,195:18.81048527):3.619526833):4.954160176,(((130:21.11050087,((196:9.808215953,187:9.808215953):4.041444717,259:13.84966067):7.260840201):0.6519853955,((313:14.01808791,284:14.01808791):3.923284369,202:17.94137228):3.821113988):3.143168729,(((165:17.2683943,((334:13.…
tree 651 = [&R] ((221:27.01363274,220:27.01363274):63.41995654,((((((((((274:17.11428219,275:17.11428219):5.301679703,(238:21.49156135,195:21.49156135):0.9244005446):3.594377396,(((130:20.90633221,((196:9.882448012,187:9.882448012):5.710223132,259:15.59267114):5.313661065):0.6456797665,((313:11.47582556,284:11.47582556):5.615898247,202:17.09172381):4.46028817):3.579942298,(((((192:9.940852856,(23…
tree 652 = [&R] ((221:23.48470483,220:23.48470483):66.72193133,((((((((((274:17.33567395,275:17.33567395):5.708648149,(195:22.5879492,238:22.5879492):0.4563729013):3.474882104,(((130:18.24156601,((196:9.480541509,187:9.480541509):5.615626075,259:15.09616758):3.145398428):2.838071962,((313:13.1807874,284:13.1807874):4.366290384,202:17.54707778):3.53256019):2.034237132,(((((192:11.12108226,(235:6.9…
tree 653 = [&R] ((221:23.69478315,220:23.69478315):64.78916034,(((((((((195:23.08578302,(238:22.69935173,(274:17.49230937,275:17.49230937):5.207042358):0.3864312912):3.754003322,(((130:18.65616428,((196:10.26726898,187:10.26726898):5.37662691,259:15.64389589):3.012268389):2.560883666,((313:13.12047909,284:13.12047909):5.568714151,202:18.68919324):2.527854702):1.567046213,((((334:13.31041918,166:1…
tree 654 = [&R] ((221:23.28140812,220:23.28140812):63.00506128,(((((((((238:22.80736904,(195:22.13663339,(274:18.19283151,275:18.19283151):3.943801879):0.6707356417):3.240248388,(((130:19.12140917,((196:10.14344597,187:10.14344597):5.568162379,259:15.71160834):3.409800825):1.83976169,((313:13.60463297,284:13.60463297):4.859169058,202:18.46380203):2.497368836):2.579049496,(((165:16.96910438,(((192…
tree 655 = [&R] ((221:23.27945295,220:23.27945295):64.05509288,(((((((((238:23.08439817,(195:21.32037824,(274:18.03956659,275:18.03956659):3.280811651):1.764019935):2.856182029,(((130:19.06558727,((196:10.50557887,187:10.50557887):5.797536629,259:16.3031155):2.762471771):2.150187927,((313:14.98965646,284:14.98965646):2.677039056,202:17.66669551):3.549079684):2.356841516,(((165:17.17228448,(((192:…
tree 656 = [&R] ((221:23.39214654,220:23.39214654):64.28631433,((((((((((274:18.08064857,275:18.08064857):5.011806026,(195:23.04242192,238:23.04242192):0.05003267686):1.958788384,(((130:19.90118605,((196:10.8582214,187:10.8582214):5.465636805,259:16.32385821):3.577327837):0.8375819161,((313:14.39784945,284:14.39784945):2.905682037,202:17.30353148):3.435236478):2.255957449,(((165:16.36699614,((334…
tree 657 = [&R] ((221:24.42801664,220:24.42801664):63.80392737,((((((((((238:21.1799335,195:21.1799335):0.9666966949,(274:19.73525044,275:19.73525044):2.411379754):2.487071217,(((130:19.80524949,((196:7.964621834,187:7.964621834):7.961162224,259:15.92578406):3.879465435):0.8564980647,((313:14.20263594,284:14.20263594):3.08871271,202:17.29134865):3.370398902):1.588907196,(((((192:10.21273644,(235:…
tree 658 = [&R] ((221:26.35052601,220:26.35052601):64.89588899,((((((((((238:21.84198722,(274:17.65369322,275:17.65369322):4.188294003):0.2635766679,195:22.10556389):2.873589687,(((130:18.63186501,((196:8.62236122,187:8.62236122):8.921511541,259:17.54387276):1.087992247):3.652619056,((313:16.04260683,284:16.04260683):2.67312255,202:18.71572938):3.568754686):1.350138661,(((((192:10.25509832,(235:8…
tree 659 = [&R] ((221:28.84202682,220:28.84202682):63.39611688,((((((((((274:16.01794538,275:16.01794538):1.818206948,(195:17.63091727,238:17.63091727):0.2052350582):6.502340225,(((130:19.71891249,((196:10.39024558,187:10.39024558):7.507262955,259:17.89750854):1.821403952):1.973490154,((313:14.08943962,284:14.08943962):3.68623811,202:17.77567773):3.916724914):1.128274373,((((165:18.29972754,(334:…
tree 660 = [&R] ((221:28.7802173,220:28.7802173):63.35819602,(((((((((195:17.7979288,(238:17.59313357,(274:15.98361834,275:15.98361834):1.609515232):0.204795232):6.116004952,(((130:20.00276842,((196:10.36797891,187:10.36797891):7.177341352,259:17.54532026):2.457448164):1.505863198,((313:14.05924544,284:14.05924544):3.281702172,202:17.34094761):4.167684013):1.263139851,((((165:16.95435868,((192:9.…
tree 661 = [&R] ((221:27.67683303,220:27.67683303):63.19353894,(((((((((238:18.34176393,(195:17.65576116,(274:14.45914952,275:14.45914952):3.196611641):0.6860027765):6.043159896,(((130:19.5258888,((196:7.433275916,187:7.433275916):10.08891043,259:17.52218634):2.003702459):2.282497212,((313:13.32063078,284:13.32063078):2.810788001,202:16.13141878):5.676967231):1.804270507,((((165:16.68031118,((192…
tree 662 = [&R] ((221:27.06422884,220:27.06422884):63.48685162,(((((((((238:19.24426314,((274:14.00512167,275:14.00512167):3.731414858,195:17.73653652):1.507726616):5.964682366,(((130:20.15481816,((196:7.915464126,187:7.915464126):9.982243595,259:17.89770772):2.257110434):1.347741,((313:13.50009804,284:13.50009804):3.157803467,202:16.65790151):4.84465765):1.080699806,((((165:15.80329003,((192:10.…
tree 663 = [&R] ((221:25.42404154,220:25.42404154):58.61169749,(((((((((238:16.98450181,(195:16.50281207,(274:13.04768126,275:13.04768126):3.455130805):0.4816897425):6.263419581,(((130:18.33117061,((196:6.925501043,187:6.925501043):10.21153335,259:17.13703439):1.194136222):2.159364273,((313:12.7968145,284:12.7968145):3.106897107,202:15.90371161):4.586823274):1.291365923,(((((192:9.556767112,(235:…
tree 664 = [&R] ((221:27.268467,220:27.268467):57.64204905,(((((((((238:16.85975694,(195:16.54416023,(274:13.29787414,275:13.29787414):3.246286094):0.3155967081):6.205519663,(((130:18.87872699,((196:8.244782149,187:8.244782149):8.935189462,259:17.17997161):1.698755376):1.34513879,((313:12.58916217,284:12.58916217):3.153098432,202:15.74226061):4.481605171):1.699140817,(((((334:9.83910815,166:9.839…
tree 665 = [&R] ((221:26.98298365,220:26.98298365):59.17279179,(((((((((238:17.28123744,(195:16.81510625,(274:14.64175365,275:14.64175365):2.173352602):0.4661311923):6.002303223,(((130:19.44591606,((196:8.438557379,187:8.438557379):8.965840939,259:17.40439832):2.041517742):1.187030058,((313:13.62417899,284:13.62417899):2.488068369,202:16.11224736):4.520698761):1.317231953,(((((334:11.02221011,166…
tree 666 = [&R] ((221:25.64047852,220:25.64047852):58.66641123,(((((((((238:17.0723649,(195:16.76767428,(274:14.36331524,275:14.36331524):2.404359041):0.3046906174):6.211097013,(((130:17.95977148,((196:8.257467628,187:8.257467628):8.696688345,259:16.95415597):1.005615511):2.484456967,((313:13.33180684,284:13.33180684):2.43467492,202:15.76648176):4.677746695):1.492252657,((((165:15.61042888,((192:…
tree 667 = [&R] ((221:25.25441467,220:25.25441467):63.41851183,((((((((((274:15.18795573,275:15.18795573):2.722467079,(195:15.61949884,238:15.61949884):2.290923961):5.618361173,(((130:20.15380905,((196:9.03910945,187:9.03910945):9.374623544,259:18.41373299):1.740076058):0.4009029087,((313:10.29561164,284:10.29561164):5.687666095,202:15.98327773):4.571434229):1.729845799,(((((334:10.51590919,166:1…
tree 668 = [&R] ((221:24.98160621,220:24.98160621):62.68229649,((((((((((274:15.02388925,275:15.02388925):2.657438007,(195:15.45077067,238:15.45077067):2.230556594):5.102265209,(((130:19.44219299,((196:9.381030655,187:9.381030655):8.577997071,259:17.95902773):1.483165263):0.7838405656,((313:10.66534379,284:10.66534379):5.438625191,202:16.10396899):4.122064569):2.143273675,(((((334:10.44018189,166…
tree 669 = [&R] ((221:25.72378556,220:25.72378556):62.94622451,(((((((((((274:14.71410187,275:14.71410187):2.262059614,195:16.97616149):0.001070810168,238:16.9772323):6.067844543,(((130:19.45630261,((196:8.374076225,187:8.374076225):8.967653165,259:17.34172939):2.114573224):1.379067838,((313:10.64365287,284:10.64365287):6.076283614,202:16.71993648):4.115433971):1.704681564,((((((192:11.40677768,(…
tree 670 = [&R] ((221:24.54218542,220:24.54218542):63.56677544,(((((((((((274:15.07843557,275:15.07843557):2.842121872,195:17.92055744):0.1022786486,238:18.02283609):4.857473633,(((130:19.64516425,((196:8.321090228,187:8.321090228):8.616080017,259:16.93717025):2.707994006):0.7995262805,((313:10.02440087,284:10.02440087):5.293190948,202:15.31759182):5.127098712):2.057772903,((((((192:11.33460262,(…
tree 671 = [&R] ((221:23.81602265,220:23.81602265):63.15382781,((((((((((195:17.87500547,(274:14.42251255,275:14.42251255):3.452492918):0.2383700545,238:18.11337552):5.049838624,(((130:19.49182562,((196:7.592374647,187:7.592374647):10.0013277,259:17.59370235):1.898123272):0.9028825829,((313:11.09246065,284:11.09246065):5.884228121,202:16.97668877):3.418019429):1.968980226,((((((192:10.44737231,(2…
tree 672 = [&R] ((221:25.91478112,220:25.91478112):59.9071136,(((((((((((274:13.72375662,275:13.72375662):3.296354778,238:17.0201114):2.109595298,195:19.1297067):3.780780313,(((130:19.15897693,((196:6.838149858,187:6.838149858):10.95003235,259:17.78818221):1.370794718):1.756896276,((313:10.71424067,284:10.71424067):7.183611864,202:17.89785253):3.018020671):1.422996488,((((((192:11.16649363,(235:7…
tree 673 = [&R] ((221:26.28016006,220:26.28016006):61.45027843,(((((((((((274:15.11467677,275:15.11467677):3.091779309,195:18.20645608):2.21480506,238:20.42126114):3.975160664,(((130:20.32090182,((196:7.128574655,187:7.128574655):11.01614787,259:18.14472252):2.176179297):1.491206882,((313:10.62932434,284:10.62932434):6.994184356,202:17.6235087):4.188600006):1.844251135,(((165:14.99486358,((334:10…
tree 674 = [&R] ((221:25.00297485,220:25.00297485):60.6092559,((((((((((195:18.32035969,238:18.32035969):0.9391068836,(274:15.39975831,275:15.39975831):3.859708262):3.508697067,(((130:19.06124451,((196:7.93435322,187:7.93435322):9.503344346,259:17.43769757):1.623546946):1.356174256,((313:10.60466694,284:10.60466694):4.312056211,202:14.91672315):5.500695619):1.889466122,(((165:14.33629679,((334:10…
tree 675 = [&R] ((221:24.63214922,220:24.63214922):60.84549575,((((((((((195:18.27730902,238:18.27730902):2.280032751,(274:15.5461864,275:15.5461864):5.011155375):1.920823092,(((130:18.78348123,((196:7.596095436,187:7.596095436):9.48478906,259:17.0808845):1.702596729):0.9777753171,((313:11.44253356,284:11.44253356):3.31111072,202:14.75364428):5.007612259):2.392974504,(((165:14.00959465,((334:10.4…
tree 676 = [&R] ((221:25.74631032,220:25.74631032):61.06847416,((((((((((195:18.38169379,(274:15.62342176,275:15.62342176):2.758272032):1.729202706,238:20.1108965):2.740982564,(((130:19.01142039,((196:9.28560509,187:9.28560509):7.310456281,259:16.59606137):2.415359017):1.40274095,((313:11.09399734,284:11.09399734):3.845164928,202:14.93916226):5.474999072):1.64571545,((((334:10.82235399,166:10.822…
tree 677 = [&R] ((221:25.54945298,220:25.54945298):61.67920618,((((((((((195:17.56635495,(274:15.7128057,275:15.7128057):1.853549251):2.62063372,238:20.18698867):3.220016032,(((130:18.31976583,((196:10.06492907,187:10.06492907):6.672578123,259:16.7375072):1.582258635):1.515012241,((313:11.8570324,284:11.8570324):4.429577893,202:16.28661029):3.548167782):1.601265696,(((((192:8.398775871,(235:5.519…
tree 678 = [&R] ((221:21.17448034,220:21.17448034):64.80178152,(((((((((((274:14.54946304,275:14.54946304):1.984739056,195:16.53420209):0.9837478834,238:17.51794998):3.474408728,(((130:18.58966805,((196:6.856031626,187:6.856031626):10.21550557,259:17.0715372):1.518130857):0.6476688692,((313:10.87675368,284:10.87675368):3.688951397,202:14.56570508):4.671631844):0.8802501594,((((334:8.553617574,166…
tree 679 = [&R] ((221:24.29516209,220:24.29516209):64.54529019,((((((((((238:16.30595264,195:16.30595264):1.5743988,(274:14.1515144,275:14.1515144):3.728837039):3.698548295,(((130:18.93781723,((196:7.233574695,187:7.233574695):8.954135893,259:16.18771059):2.750106644):1.086210539,((313:11.08617197,284:11.08617197):4.84835584,202:15.93452781):4.089499959):0.8944210281,(((((192:8.05998891,(235:5.80…
tree 680 = [&R] ((221:24.86114918,220:24.86114918):62.82564159,((((((((((195:17.03559895,(274:14.07475636,275:14.07475636):2.960842588):0.1619967135,238:17.19759566):4.088863886,(((130:17.6972532,((196:6.997376262,187:6.997376262):9.018669279,259:16.01604554):1.681207657):1.675160882,((313:12.88067229,284:12.88067229):3.936487256,202:16.81715955):2.555254531):1.425623413,(((165:14.31164859,((334:…
tree 681 = [&R] ((221:25.20814541,220:25.20814541):63.70252224,((((((((((195:17.14923247,238:17.14923247):0.6545761203,(274:15.74506656,275:15.74506656):2.058742026):3.77975393,(((130:18.73447117,((196:6.410917478,187:6.410917478):9.828669919,259:16.2395874):2.494883776):0.7567729335,((313:13.38234343,284:13.38234343):3.66953942,202:17.05188285):2.439361258):1.382702702,(((165:14.51140155,((334:1…
tree 682 = [&R] ((221:24.94867908,220:24.94867908):63.17827181,(((((((((((274:14.96468327,275:14.96468327):2.063638617,238:17.02832188):0.6499610345,195:17.67828292):5.267504379,(((130:18.59684849,((196:4.834945428,187:4.834945428):11.87162018,259:16.70656561):1.890282881):1.442753628,((313:12.73363073,284:12.73363073):2.267677499,202:15.00130823):5.038293895):0.6871730238,((((334:11.16776464,166…
tree 683 = [&R] ((221:26.54947318,220:26.54947318):62.75469413,(((((((((((274:13.4654509,275:13.4654509):2.208735025,195:15.67418593):1.17279458,238:16.84698051):6.162543245,(((130:17.52497779,((196:6.062392239,187:6.062392239):9.102549712,259:15.16494195):2.360035841):2.164837086,((313:12.15040424,284:12.15040424):2.550001782,202:14.70040602):4.989408858):1.461284885,(((165:14.30571477,((334:10.…
tree 684 = [&R] ((221:26.44841795,220:26.44841795):62.97222234,((((((((((238:16.00997263,195:16.00997263):0.1827736093,(274:12.71057612,275:12.71057612):3.482170114):6.434578631,(((130:17.3289817,((196:4.580925811,187:4.580925811):7.854004974,259:12.43493078):4.894050912):2.258505828,((313:12.29044496,284:12.29044496):2.936173153,202:15.22661812):4.360869409):1.812906584,(((((334:10.59950638,166:…
tree 685 = [&R] ((221:26.48781532,220:26.48781532):65.62426417,((((((((((378:20.05833529,126:20.05833529):4.696834035,5:24.75516932):3.346617713,247:28.10178704):3.019121955,((195:19.33266771,((274:14.86433438,275:14.86433438):3.530002823,238:18.39433721):0.9383305077):3.016849831,(((130:18.46457071,((196:6.849258469,187:6.849258469):8.638032327,259:15.4872908):2.977279914):0.5586400195,((313:10.…
tree 686 = [&R] ((221:26.46398782,220:26.46398782):65.5652309,((((((((((378:19.9436982,126:19.9436982):5.46637948,5:25.41007768):3.65561553,247:29.06569321):2.311710628,((238:19.31527673,((274:14.85096295,275:14.85096295):3.674345584,195:18.52530854):0.7899681923):2.473586451,(((130:18.61214441,((196:6.474660768,187:6.474660768):8.998698211,259:15.47335898):3.138785434):0.6023070445,((313:10.8045…
tree 687 = [&R] ((221:28.64615939,220:28.64615939):63.79232952,((((((((((378:19.83511333,126:19.83511333):5.743177886,5:25.57829121):5.428359036,247:31.00665025):1.051212855,((195:19.29320255,(238:17.56733549,(274:16.43310184,275:16.43310184):1.134233652):1.725867057):3.123091013,(((130:19.10505603,((196:6.527895572,187:6.527895572):9.911380137,259:16.43927571):2.665780322):0.553889153,((313:12.2…
tree 688 = [&R] ((221:27.39158504,220:27.39158504):63.69272744,((((((((((378:17.31114993,126:17.31114993):6.491476361,5:23.80262629):7.968970823,247:31.77159711):0.5037009819,((195:19.11244508,(238:17.98708679,(274:16.08637436,275:16.08637436):1.900712433):1.125358287):4.863180458,(((130:18.53785398,((196:6.170128724,187:6.170128724):10.27687663,259:16.44700536):2.090848624):2.149765543,((313:11.…
tree 689 = [&R] ((221:26.07512208,220:26.07512208):60.51960413,((((((((((378:16.47916129,126:16.47916129):8.607345392,5:25.08650668):3.821193264,247:28.90769994):1.816419779,((195:17.05885765,(238:16.64315277,(274:14.08642675,275:14.08642675):2.556726013):0.4157048865):5.76447886,(((130:17.6469089,((196:5.873587073,187:5.873587073):9.782961171,259:15.65654824):1.990360655):2.046445977,((313:10.77…
tree 690 = [&R] ((221:27.7861817,220:27.7861817):66.01941657,((((((((((378:17.56053024,126:17.56053024):5.193539797,5:22.75407003):8.480629668,247:31.2346997):1.505548661,(((274:15.01078353,275:15.01078353):3.167482967,(238:17.43865291,195:17.43865291):0.7396135899):6.142746196,(((130:17.27440398,((196:5.685442867,187:5.685442867):10.99849414,259:16.68393701):0.5904669776):3.779854355,((313:11.47…
tree 691 = [&R] ((221:27.21833254,220:27.21833254):64.67021823,((((((((((378:16.4116149,126:16.4116149):6.931698283,5:23.34331318):6.81167281,247:30.15498599):1.234648971,(((274:14.70401735,275:14.70401735):3.10275106,(238:17.62537725,195:17.62537725):0.1813911654):4.786087814,(((130:18.17532028,((196:5.569252957,187:5.569252957):10.77372466,259:16.34297761):1.832342668):2.031560511,((313:10.8040…
tree 692 = [&R] ((221:24.33949033,220:24.33949033):64.87149638,((((((((((378:16.6175801,126:16.6175801):5.701888853,5:22.31946896):4.594985508,247:26.91445447):1.806190244,(((274:13.89607701,275:13.89607701):2.423771219,(195:14.84150314,238:14.84150314):1.478345092):5.987633064,(((130:16.98121634,((196:5.941960015,187:5.941960015):8.829686097,259:14.77164611):2.209570223):1.32551977,((313:13.0056…
tree 693 = [&R] ((((((((308:33.4062064,(119:31.11925135,120:31.11925135):2.286955045):1.725286944,((111:15.73116607,9:15.73116607):15.194438,(176:17.27971573,140:17.27971573):13.64588834):4.205889275):9.505394464,(81:39.45557359,(1:30.98721152,((14:9.092092079,2:9.092092079):19.24136954,54:28.33346161):2.653749903):8.468362069):5.18131422):11.47234941,((387:42.49100722,(((11:11.29257046,90:11.292…
tree 694 = [&R] ((((((((308:33.71620363,(119:29.96340741,120:29.96340741):3.752796226):1.826627829,((111:15.91535489,9:15.91535489):16.33448695,(176:16.83311592,140:16.83311592):15.41672592):3.292989619):9.616688654,(81:40.05137694,(1:30.18786646,((14:9.435926628,2:9.435926628):18.87843336,54:28.31435998):1.87350648):9.863510473):5.108143179):11.12280165,((387:42.82855641,(((12:11.42478985,90:11.…
tree 695 = [&R] ((((((((308:31.65128544,(120:29.66282561,119:29.66282561):1.988459829):2.945228293,((111:15.25212115,9:15.25212115):15.91381641,(176:16.86166481,140:16.86166481):14.30427275):3.430576178):11.80540566,(81:41.3367446,(1:29.7628719,((14:9.944202052,2:9.944202052):17.66444492,54:27.60864698):2.154224927):11.5738727):5.065174793):8.999142942,((387:41.94114229,(((12:11.26332398,90:11.26…
tree 696 = [&R] ((((((((308:31.88650837,(120:29.28494067,119:29.28494067):2.6015677):2.953899123,((111:15.35964346,9:15.35964346):15.67960455,(176:16.98053386,140:16.98053386):14.05871415):3.801159483):11.88862978,(81:41.23195782,(1:29.8033579,((14:10.00260664,2:10.00260664):17.98596058,54:27.98856722):1.814790684):11.42859992):5.497079452):7.977035928,((387:40.56076952,(((12:11.34272662,90:11.34…
tree 697 = [&R] ((((((((308:31.29013008,(120:27.95763265,119:27.95763265):3.332497437):3.86286648,((111:14.4428319,9:14.4428319):16.84754034,(176:18.34292884,140:18.34292884):12.9474434):3.862624328):7.944947864,(81:40.06728983,((14:10.22835045,2:10.22835045):17.1920514,(54:27.00485222,1:27.00485222):0.4155496391):12.64688798):3.030654594):12.83939178,((387:41.02082713,(((12:11.26206227,90:11.262…
tree 698 = [&R] ((((((((308:32.47766555,(120:30.30918077,119:30.30918077):2.168484787):3.235359918,((111:14.03385982,9:14.03385982):17.4625766,(176:20.81971542,140:20.81971542):10.676721):4.216589048):9.389817494,(81:41.09686967,(1:28.8078115,(54:26.38177096,(14:10.70568713,2:10.70568713):15.67608383):2.426040537):12.28905817):4.005973297):10.52208768,((387:43.08281214,(((11:11.7515528,90:11.7515…
tree 699 = [&R] ((((((((119:32.07455354,(308:30.77624633,120:30.77624633):1.298307215):2.208915305,((111:15.18502548,9:15.18502548):13.54708806,(176:19.34222818,140:19.34222818):9.389885358):5.551355308):9.682875267,(81:39.15580838,(54:27.59460769,((14:11.13876479,2:11.13876479):15.81886964,1:26.95763443):0.6369732513):11.5612007):4.810535735):10.25685445,((387:43.52435524,(((12:11.82642561,90:11…
tree 700 = [&R] ((((((((119:33.65846537,(308:32.16102972,120:32.16102972):1.49743565):2.615817634,((111:16.066808,9:16.066808):14.33375685,(176:19.45185166,140:19.45185166):10.94871319):5.873718157):10.19778576,(81:41.42955547,(54:29.26279097,((14:11.78558413,2:11.78558413):16.737459,1:28.52304313):0.7397478424):12.1667645):5.042513292):10.78975402,((387:46.05178042,(((12:12.96135079,90:12.961350…
tree 701 = [&R] ((221:25.10958373,220:25.10958373):63.21541951,((((((((((378:21.73088918,126:21.73088918):2.501083651,5:24.23197284):3.38974691,247:27.62171975):1.463131354,(((238:18.33207224,195:18.33207224):0.2517357414,(274:14.31474812,275:14.31474812):4.26905986):3.177284374,(((130:16.33297399,((196:4.809909079,187:4.809909079):9.363434063,259:14.17334314):2.159630843):1.310642014,((313:10.55…
tree 702 = [&R] ((221:25.39445557,220:25.39445557):67.972004,((((((((((378:22.31973421,126:22.31973421):3.597048775,5:25.91678298):3.860512002,247:29.77729498):1.091229628,((((274:13.04645918,275:13.04645918):4.930218852,195:17.97667803):1.477560646,238:19.45423868):3.025141777,(((130:16.79439072,((196:7.66386592,187:7.66386592):7.784022091,259:15.44788801):1.346502704):1.812750592,((313:10.01150…
tree 703 = [&R] ((221:25.97253057,220:25.97253057):68.3215705,((((((((((378:22.29074342,126:22.29074342):2.179561299,5:24.47030472):5.085818015,247:29.55612274):1.893198871,((((274:13.35788365,275:13.35788365):4.496908636,238:17.85479229):1.823713558,195:19.67850585):5.074414417,(((130:17.65184756,((196:6.469510583,187:6.469510583):8.497822018,259:14.9673326):2.684514958):1.690084014,((313:10.291…
tree 704 = [&R] ((221:22.92670053,220:22.92670053):64.67577353,((((((((((378:19.45229593,126:19.45229593):3.268953831,5:22.72124976):3.020556547,247:25.7418063):3.591790752,(((238:16.86105396,195:16.86105396):0.7105314008,(274:13.71141663,275:13.71141663):3.860168724):5.044625161,(((130:16.42131665,((196:5.54541308,187:5.54541308):8.797970569,259:14.34338365):2.077933):1.418956459,((313:10.458453…
tree 705 = [&R] ((221:24.32957947,220:24.32957947):67.96910622,((((((((((378:17.06564177,126:17.06564177):6.514250456,5:23.57989223):4.313436628,247:27.89332885):1.866132509,(((195:16.41374983,238:16.41374983):1.320930598,(274:14.06405886,275:14.06405886):3.670621571):5.343026133,(((130:16.78566414,((196:5.349589613,187:5.349589613):8.456876934,259:13.80646655):2.979197596):2.023248598,((313:10.5…
tree 706 = [&R] ((221:25.57147754,220:25.57147754):69.54456577,((((((((((378:16.8700163,126:16.8700163):6.508658907,5:23.37867521):5.207057421,247:28.58573263):2.435419656,(((195:17.26362968,(274:14.42428286,275:14.42428286):2.839346813):1.090245659,238:18.35387534):5.29669549,(((130:17.2448116,((196:5.406344096,187:5.406344096):8.74284417,259:14.14918827):3.095623337):1.934783562,((313:10.605646…
tree 707 = [&R] ((221:24.57546679,220:24.57546679):70.48835566,((((((((((378:20.83884563,126:20.83884563):3.053790938,5:23.89263657):3.631642318,247:27.52427889):1.753650691,((((274:15.35915817,275:15.35915817):3.257062807,195:18.61622097):0.1534585421,238:18.76967952):4.242634338,(((130:18.28837827,((196:9.013135257,187:9.013135257):7.833988701,259:16.84712396):1.441254317):1.887896383,((313:10.…
tree 708 = [&R] ((221:25.14799491,220:25.14799491):69.93703421,((((((((((378:20.85594356,126:20.85594356):2.671267233,5:23.52721079):4.795574457,247:28.32278525):1.674603736,(((238:17.98262766,195:17.98262766):0.9454572926,(274:15.30537295,275:15.30537295):3.622711998):4.089362449,(((130:17.96456354,((196:8.79257697,187:8.79257697):8.058305214,259:16.85088218):1.113681356):1.767390116,((313:10.81…
tree 709 = [&R] ((221:25.59705765,220:25.59705765):71.62747653,((((((((((378:21.17546646,126:21.17546646):3.863272792,5:25.03873926):3.71796444,247:28.7567037):2.161699467,(((195:18.25813001,(274:15.29236409,275:15.29236409):2.965765919):0.9452450098,238:19.20337502):4.166710548,(((130:17.97419164,((196:8.927283403,187:8.927283403):7.164610045,259:16.09189345):1.882298189):1.868137549,((313:10.11…
tree 710 = [&R] ((221:25.59029278,220:25.59029278):69.74654391,((((((((((378:21.16987014,126:21.16987014):3.337641496,5:24.50751164):4.241592144,247:28.74910378):1.59833594,(((195:18.87994683,238:18.87994683):2.611705113,(274:15.24368687,275:15.24368687):6.247965072):2.293091465,(((130:18.73743431,((196:9.860910149,187:9.860910149):6.148798404,259:16.00970855):2.727725753):1.416224936,((313:9.901…
tree 711 = [&R] ((221:26.25308017,220:26.25308017):73.23813194,((((((((((378:24.692963,126:24.692963):1.727083575,5:26.42004658):3.654419745,247:30.07446632):1.439213344,(((238:19.69326218,195:19.69326218):1.011685095,(274:16.70105294,275:16.70105294):4.003894341):3.868952482,(((130:19.58196923,((196:9.719001205,187:9.719001205):7.355477538,259:17.07447874):2.507490491):1.18219105,((313:11.085737…
tree 712 = [&R] ((221:25.33361749,220:25.33361749):76.31086415,((((((((((378:24.49757128,126:24.49757128):2.361839079,5:26.85941036):3.308441853,247:30.16785221):1.111231695,(((238:19.82969884,195:19.82969884):1.16744868,(274:16.7529123,275:16.7529123):4.244235222):3.336502152,(((130:19.93068727,((196:9.749180213,187:9.749180213):6.959865677,259:16.70904589):3.221641378):0.6960232348,((313:11.120…
tree 713 = [&R] ((221:23.88647146,220:23.88647146):74.60869967,((((((((((378:22.40041419,126:22.40041419):3.392356709,5:25.7927709):2.912252492,247:28.70502339):2.629268008,((((274:18.81933353,275:18.81933353):2.366785637,195:21.18611917):0.4162467583,238:21.60236593):4.398203216,(((130:21.07160229,((196:6.463857677,187:6.463857677):11.4776763,259:17.94153398):3.130068313):1.236343486,((313:10.04…
tree 714 = [&R] ((221:25.35412319,220:25.35412319):73.1639353,((((((((((378:24.41544627,126:24.41544627):2.459119904,5:26.87456617):2.018287243,247:28.89285342):1.756307547,(((274:19.47432588,275:19.47432588):3.308479434,(238:21.30599458,195:21.30599458):1.476810731):2.843005699,(((130:21.05367139,((196:7.714872604,187:7.714872604):10.67019668,259:18.38506928):2.66860211):2.112718024,((313:11.197…
tree 715 = [&R] ((221:25.53873603,220:25.53873603):74.5274507,((((((((((378:24.06935217,126:24.06935217):3.076616397,5:27.14596856):2.799555357,247:29.94552392):1.678163692,((195:23.40637497,((274:19.27549171,275:19.27549171):2.545103023,238:21.82059474):1.585780234):2.406027135,(((130:21.6129822,((196:7.240221671,187:7.240221671):11.57449251,259:18.81471418):2.798268023):1.536603053,((313:11.418…
tree 716 = [&R] ((221:25.37992745,220:25.37992745):71.56177203,((((((((((378:24.3099293,126:24.3099293):2.374750044,5:26.68467935):1.973738747,247:28.65841809):1.239617807,(((238:20.89469056,(274:19.04840963,275:19.04840963):1.846280931):0.4104065779,195:21.30509714):3.562392897,(((130:21.69411264,((196:8.257432657,187:8.257432657):11.19030526,259:19.44773792):2.246374724):0.7964973437,((313:11.3…
tree 717 = [&R] ((221:25.72081563,220:25.72081563):71.98307082,((((((((((378:21.92462565,126:21.92462565):4.48383935,5:26.408465):3.229538947,247:29.63800395):1.284062766,((((274:18.07310542,275:18.07310542):3.428716972,195:21.50182239):0.08943220771,238:21.5912546):4.110614516,(((130:21.17216947,((196:8.544566935,187:8.544566935):10.65154368,259:19.19611061):1.976058861):1.237204905,((313:11.604…
tree 718 = [&R] ((221:25.49512901,220:25.49512901):71.33512611,((((((((((378:22.72383973,126:22.72383973):2.496503072,5:25.2203428):4.467717624,247:29.68806043):1.302397791,(((238:21.31315523,195:21.31315523):1.493533744,(274:18.87878323,275:18.87878323):3.927905745):2.669659781,(((130:20.5196754,((196:9.600093456,187:9.600093456):9.118582941,259:18.7186764):1.800999004):1.336006302,((313:11.7363…
tree 719 = [&R] ((221:25.59436067,220:25.59436067):71.45447167,((((((((((378:22.81228503,126:22.81228503):2.480230393,5:25.29251542):3.499339955,247:28.79185537):2.222652269,(((238:21.0495743,195:21.0495743):1.845882436,(274:18.95226287,275:18.95226287):3.943193865):3.908267852,(((130:20.59954169,((196:9.566881731,187:9.566881731):9.224651142,259:18.79153287):1.808008818):1.341206281,((313:11.540…
tree 720 = [&R] ((221:25.56766414,220:25.56766414):70.36487402,((((((((((378:23.04857287,126:23.04857287):2.899196769,5:25.94776964):3.810965849,247:29.75873549):0.9820036441,(((238:21.54212443,195:21.54212443):0.1565621759,(274:19.74346456,275:19.74346456):1.955222045):3.220282535,(((130:20.08022774,((196:9.588943981,187:9.588943981):8.458107724,259:18.0470517):2.033176035):1.602792027,((313:11.…
tree 721 = [&R] ((221:25.64607754,220:25.64607754):70.86658406,((((((((((378:23.60752016,126:23.60752016):2.870232971,5:26.47775313):3.286260024,247:29.76401315):1.071004664,(((238:21.60819191,(274:19.80401574,275:19.80401574):1.804176173):0.1765964615,195:21.78478837):3.183260122,(((130:20.37466787,((196:10.12101799,187:10.12101799):8.080658978,259:18.20167697):2.172990902):1.37220988,((313:11.3…
tree 722 = [&R] ((221:25.13240389,220:25.13240389):66.22995256,((((((((((378:21.51384676,126:21.51384676):1.846419314,5:23.36026607):3.144739551,247:26.50500563):1.48008568,(((195:19.02927536,(274:17.44380399,275:17.44380399):1.58547137):2.355617236,238:21.3848926):2.487332594,(((130:18.96486775,((196:9.522466258,187:9.522466258):7.456915811,259:16.97938207):1.985485678):0.8349203283,((313:10.374…
tree 723 = [&R] ((221:32.65723021,220:32.65723021):59.931492,((((((((((378:17.79732321,126:17.79732321):6.178605237,5:23.97592845):6.533415885,247:30.50934434):0.8532667921,(((195:18.33057457,(274:13.76605737,275:13.76605737):4.564517196):2.451905081,238:20.78247965):3.336338433,(((130:20.00189905,((196:7.124520251,187:7.124520251):11.21466528,259:18.33918553):1.662713517):1.25321119,((313:13.280…
tree 724 = [&R] ((221:27.31542842,220:27.31542842):62.36572724,((((((((((378:17.4601451,126:17.4601451):6.381280577,5:23.84142567):5.634727601,247:29.47615327):1.085604039,(((195:16.5747224,(274:13.6030119,275:13.6030119):2.971710501):3.800226319,238:20.37494872):3.551959605,(((130:19.92551294,((196:6.332329303,187:6.332329303):10.54763332,259:16.87996262):3.045550317):0.6305443174,((313:12.87444…
tree 725 = [&R] ((221:29.24019656,220:29.24019656):62.20823648,((((((((((378:17.03566251,126:17.03566251):7.310007813,5:24.34567032):5.591791857,247:29.93746218):2.012746706,(((195:19.90002819,(274:15.89619714,275:15.89619714):4.003831054):0.6196282754,238:20.51965647):3.913304453,(((130:20.16788694,((196:6.231736341,187:6.231736341):11.08180634,259:17.31354269):2.854344258):0.8229296271,((313:12…
tree 726 = [&R] ((221:31.58357866,220:31.58357866):61.6256356,((((((((((378:17.56580857,126:17.56580857):6.897239489,5:24.46304805):5.194679831,247:29.65772789):2.27919714,(((195:19.19561902,(274:15.66229917,275:15.66229917):3.53331985):2.950428274,238:22.1460473):2.298886765,(((130:20.62952807,((196:6.930289077,187:6.930289077):12.28464449,259:19.21493357):1.414594502):0.6794046545,((313:10.8688…
tree 727 = [&R] ((221:30.05488954,220:30.05488954):61.34386174,((((((((((378:17.43917391,126:17.43917391):7.161047836,5:24.60022174):5.244052263,247:29.844274):2.145887409,(((195:18.08097483,(274:15.42335741,275:15.42335741):2.657617425):3.30637598,238:21.38735081):2.684654882,(((130:20.31480699,((196:6.824561593,187:6.824561593):10.82624922,259:17.65081082):2.66399617):0.5951353889,((313:10.7030…
tree 728 = [&R] ((221:32.14918056,220:32.14918056):61.10139128,((((((((((378:17.95876602,126:17.95876602):6.728871753,5:24.68763777):3.672608143,247:28.36024591):3.882188206,(((238:19.32201605,(274:12.60717585,275:12.60717585):6.714840206):1.717891414,195:21.03990747):4.416129839,(((130:20.09733022,((196:6.290274593,187:6.290274593):13.12995692,259:19.42023152):0.6770987059):1.707265712,((313:12.…
tree 729 = [&R] ((221:31.19498841,220:31.19498841):61.574711,(((((((((((276:9.684470552,285:9.684470552):7.270487019,241:16.95495757):2.021469586,47:18.97642716):9.30558506,(45:20.46057095,302:20.46057095):7.821441263):3.89071316,((((274:13.52610327,275:13.52610327):5.005382007,195:18.53148528):2.732216922,238:21.2637022):3.755181119,(((130:20.75558293,((196:7.53061086,187:7.53061086):11.90744644…
tree 730 = [&R] ((221:30.86822208,220:30.86822208):60.82255507,(((((((((((276:9.383136405,285:9.383136405):6.552934163,241:15.93607057):2.103592781,47:18.03966335):10.79030798,(45:20.15072414,302:20.15072414):8.679247188):3.355449007,((((274:15.62788928,275:15.62788928):3.949642903,195:19.57753219):1.755879899,238:21.33341209):4.305783069,(((130:20.70045666,((196:7.206340719,187:7.206340719):11.1…
tree 731 = [&R] ((221:31.49032265,220:31.49032265):61.96883952,(((((((((((276:9.441079945,285:9.441079945):5.311516256,241:14.7525962):2.829955221,47:17.58255142):11.46119718,(45:20.72630955,302:20.72630955):8.317439054):3.790318376,(((238:17.9319979,195:17.9319979):3.831355633,(274:15.94284487,275:15.94284487):5.820508661):4.163083322,(((130:21.11764188,((196:8.933815306,187:8.933815306):10.5426…
tree 732 = [&R] ((221:31.91926066,220:31.91926066):65.67328353,((((((((((378:18.47717995,126:18.47717995):8.497462311,5:26.97464226):6.537883707,247:33.51252597):1.102628089,(((238:17.74647554,195:17.74647554):3.117992295,(274:15.5716724,275:15.5716724):5.292795436):5.609848073,(((130:21.55501561,((196:6.185686119,187:6.185686119):13.32098778,259:19.50667389):2.048341715):1.072332681,((313:9.3471…
tree 733 = [&R] ((221:31.09256609,220:31.09256609):67.89455024,((((((((((378:22.70183939,126:22.70183939):3.039316972,5:25.74115636):6.505766098,247:32.24692246):1.493891428,(((238:17.47895079,195:17.47895079):1.888840841,(274:14.53740851,275:14.53740851):4.830383121):5.881202349,(((130:20.26036434,((196:7.137837846,187:7.137837846):10.58335876,259:17.72119661):2.53916773):1.548703089,((313:9.677…
tree 734 = [&R] ((221:28.23497756,220:28.23497756):72.90480183,((((((((((378:23.4934865,126:23.4934865):1.530744544,5:25.02423104):7.082290884,247:32.10652193):1.507522109,(((238:16.68912021,195:16.68912021):2.6041726,(274:15.9808702,275:15.9808702):3.312422611):8.873170247,(((130:21.60824323,((196:6.185356779,187:6.185356779):11.83564173,259:18.02099851):3.587244714):0.7522762566,((313:12.710834…
tree 735 = [&R] ((221:28.38440658,220:28.38440658):72.77842748,((((((((((378:22.36790082,126:22.36790082):2.788766895,5:25.15666771):6.293495205,247:31.45016292):2.985525779,(((238:19.33060046,(274:16.06544635,275:16.06544635):3.265154109):0.06479896004,195:19.39539942):6.553721126,(((130:21.19752591,((196:5.798710082,187:5.798710082):12.31766163,259:18.11637171):3.081154199):0.7059589737,((313:1…
tree 736 = [&R] ((221:27.34394772,220:27.34394772):75.06795707,((((((((((378:20.26436086,126:20.26436086):5.981058221,5:26.24541909):6.271834388,247:32.51725347):1.604144165,(((238:19.89982861,(274:18.2818186,275:18.2818186):1.618010012):0.2802119976,195:20.18004061):7.306761955,(((130:22.47602232,((196:6.915678077,187:6.915678077):11.43344779,259:18.34912586):4.126896455):0.5543139802,((313:11.7…
tree 737 = [&R] ((221:28.8084926,220:28.8084926):73.94027655,((((((((((378:19.59719676,126:19.59719676):5.960331415,5:25.55752817):6.624501894,247:32.18203007):1.151168299,(((238:21.36992767,195:21.36992767):0.07041166456,(274:15.88082881,275:15.88082881):5.559510522):6.007869803,(((130:21.6230454,((196:7.905613665,187:7.905613665):10.80050763,259:18.7061213):2.916924107):1.208908942,((313:11.570…
tree 738 = [&R] ((221:25.40241306,220:25.40241306):69.88241588,((((((((((378:20.71110098,126:20.71110098):3.500183302,5:24.21128428):7.900695001,247:32.11197928):0.9668315256,((((274:17.53075326,275:17.53075326):6.939347854,238:24.47010112):0.5119459522,195:24.98204707):2.800620599,(((130:20.79852938,((196:9.34150229,187:9.34150229):9.333477086,259:18.67497938):2.123550003):1.164147409,((313:13.7…
tree 739 = [&R] ((221:25.33260349,220:25.33260349):70.72159447,((((((((((378:19.09782922,126:19.09782922):3.694633679,5:22.7924629):8.350997171,247:31.14346007):2.532008178,((((274:19.33310225,275:19.33310225):5.879883893,238:25.21298614):0.5430727659,195:25.75605891):2.420913372,(((130:19.86746944,((196:8.066495425,187:8.066495425):10.59387796,259:18.66037338):1.207096052):2.954954064,((313:13.4…
tree 740 = [&R] ((221:24.40618294,220:24.40618294):67.46351431,((((((((((378:19.18311579,126:19.18311579):3.220195442,5:22.40331123):6.657289016,247:29.06060025):3.133206858,((((274:21.48916058,275:21.48916058):3.713645598,195:25.20280618):0.4256687765,238:25.62847495):2.476446409,(((130:19.75722822,((196:5.80373038,187:5.80373038):11.54447185,259:17.34820223):2.409025988):1.902154579,((313:12.32…
tree 741 = [&R] ((221:24.69846312,220:24.69846312):69.65785097,((((((((((378:20.71830388,126:20.71830388):6.468441737,5:27.18674562):2.319843793,247:29.50658941):1.55388198,((((274:20.96792391,275:20.96792391):4.019476827,238:24.98740073):1.016739107,195:26.00413984):1.518394479,(((130:20.63608396,((196:6.740109736,187:6.740109736):12.03137467,259:18.77148441):1.86459955):1.712778669,((313:15.081…
tree 742 = [&R] ((221:24.11866563,220:24.11866563):70.66635748,((((((((((378:19.0409644,126:19.0409644):4.761214214,5:23.80217862):5.305360678,247:29.10753929):1.476401009,((238:21.53781849,((274:17.13932112,275:17.13932112):3.824397256,195:20.96371838):0.574100112):3.960861598,(((130:20.02112889,((196:5.717757251,187:5.717757251):11.66286077,259:17.38061802):2.640510871):2.393994147,((313:14.500…
tree 743 = [&R] ((221:25.05373024,220:25.05373024):69.09879768,((((((((((378:19.81408847,126:19.81408847):2.715922925,5:22.5300114):3.732433999,247:26.2624454):3.317575493,(((274:16.69481284,275:16.69481284):3.966817468,(238:20.36347343,195:20.36347343):0.2981568791):5.666079278,(((130:20.66521456,((196:5.51243786,187:5.51243786):10.37638258,259:15.88882044):4.776394115):1.490193878,((313:15.6733…
tree 744 = [&R] ((221:23.38378605,220:23.38378605):68.34222546,((((((((((378:20.00015226,126:20.00015226):4.662534416,5:24.66268668):3.165241278,247:27.82792795):2.605446515,((238:20.66869098,((274:15.82577394,275:15.82577394):3.775264326,195:19.60103827):1.067652706):6.567605596,(((130:21.37707063,((196:5.815385578,187:5.815385578):10.17341458,259:15.98880016):5.388270464):0.8369257483,((313:13.…
tree 745 = [&R] ((221:24.1901674,220:24.1901674):70.31093038,((((((((((378:20.37544111,126:20.37544111):4.794297987,5:25.1697391):2.534127675,247:27.70386677):3.298088637,((238:20.35503448,((274:16.17128499,275:16.17128499):2.733569266,195:18.90485425):1.450180233):7.39011263,(((130:21.77645436,((196:6.358813122,187:6.358813122):8.934413874,259:15.293227):6.483227369):1.73573172,((313:14.34687,28…
tree 746 = [&R] ((221:23.61802038,220:23.61802038):68.02547121,((((((((((378:19.36989158,126:19.36989158):5.204531627,5:24.57442321):3.333582147,247:27.90800536):1.780777274,((238:22.22614974,((274:14.99919254,275:14.99919254):4.591076771,195:19.59026931):2.635880427):3.550799902,(((130:21.26139661,((196:6.208414166,187:6.208414166):9.832298648,259:16.04071281):5.220683797):1.365131462,((313:14.0…
tree 747 = [&R] ((221:25.34457634,220:25.34457634):71.01613282,((((((((((378:19.94977743,126:19.94977743):4.495381353,5:24.44515878):4.479017065,247:28.92417584):1.147052687,((238:23.03204183,((274:16.30094149,275:16.30094149):3.417046049,195:19.71798754):3.314054287):3.112289597,(((130:22.53177904,((196:6.631358364,187:6.631358364):9.173531995,259:15.80489036):6.726888681):0.5335279409,((313:15.…
tree 748 = [&R] ((221:24.67124223,220:24.67124223):69.81367923,((((((((((378:19.86638919,126:19.86638919):2.538992532,5:22.40538172):6.716233989,247:29.12161571):3.535435352,((238:21.03724599,((274:16.78647013,275:16.78647013):3.501935409,195:20.28840554):0.7488404482):5.012500013,(((130:22.11457198,((196:7.037373232,187:7.037373232):9.144713541,259:16.18208677):5.93248521):1.188250547,((313:14.1…
tree 749 = [&R] ((221:23.69555234,220:23.69555234):69.8593835,((((((((((378:21.06772109,126:21.06772109):1.511716327,5:22.57943742):4.71286959,247:27.29230701):4.058504439,((238:19.39534156,((274:14.74707127,275:14.74707127):3.942632824,195:18.6897041):0.7056374658):6.082019727,(((130:21.63815646,((196:5.932479011,187:5.932479011):10.48374776,259:16.41622677):5.221929684):1.296545107,((313:13.528…
tree 750 = [&R] ((221:23.53191798,220:23.53191798):72.2983463,((((((((((378:18.38268488,126:18.38268488):3.993575062,5:22.37625994):6.051808947,247:28.42806889):2.361259528,((238:20.36717694,((274:15.14170088,275:15.14170088):4.456985991,195:19.59868687):0.7684900644):4.897346149,(((130:21.24858395,((196:6.795670799,187:6.795670799):9.932686646,259:16.72835745):4.520226506):1.441632904,((313:13.8…
tree 751 = [&R] ((221:23.6999802,220:23.6999802):72.46899473,((((((((((378:18.9860449,126:18.9860449):3.55002368,5:22.53606858):6.095030261,247:28.63109884):2.378123368,((238:20.51263694,((274:14.65116655,275:14.65116655):4.158672537,195:18.80983909):1.702797854):5.748958623,(((130:21.76620736,((196:6.844204689,187:6.844204689):11.89955946,259:18.74376414):3.022443219):1.697191751,((313:14.453485…
tree 752 = [&R] ((221:22.58135503,220:22.58135503):70.32382503,((((((((((378:18.42816689,126:18.42816689):2.888924637,5:21.31709153):6.151245323,247:27.46833685):3.435140233,((238:22.11770075,((274:15.07001834,275:15.07001834):3.133521221,195:18.20353956):3.914161186):4.242207103,(((130:22.21298429,((196:6.317141645,187:6.317141645):12.15734668,259:18.47448832):3.738495973):0.9519058443,((313:15.…
tree 753 = [&R] ((221:24.98433598,220:24.98433598):71.30376482,((((((((((378:18.75945463,126:18.75945463):4.140683953,5:22.90013858):4.717076414,247:27.61721499):2.421960378,((238:21.99937753,((274:16.73559009,275:16.73559009):2.998821867,195:19.73441196):2.264965573):3.960528839,(((130:21.94212088,((196:6.69724507,187:6.69724507):10.95771966,259:17.65496473):4.287156152):1.168688931,((313:16.789…
tree 754 = [&R] ((221:21.45293319,220:21.45293319):74.02238423,((((((((((378:18.00637137,126:18.00637137):4.163994817,5:22.17036619):6.33022862,247:28.50059481):2.2851289,((195:23.39627901,((274:16.23764013,275:16.23764013):6.038254163,238:22.2758943):1.120384714):3.14952236,(((130:21.98272478,((196:8.532181574,187:8.532181574):11.44320608,259:19.97538766):2.007337118):0.4677750682,((313:11.63588…
tree 755 = [&R] ((221:21.21869965,220:21.21869965):72.53492577,((((((((((378:17.62897882,126:17.62897882):6.962247217,5:24.59122603):2.917704734,247:27.50893077):3.579192587,((((274:16.98029513,275:16.98029513):5.360851571,195:22.3411467):0.083436202,238:22.4245829):3.603187586,(((130:20.74590589,((196:9.35225177,187:9.35225177):9.779887955,259:19.13213972):1.613766168):1.180333445,((313:12.73054…
tree 756 = [&R] ((221:19.87342385,220:19.87342385):74.27565713,((((((((((378:15.50407319,126:15.50407319):4.227778864,5:19.73185206):7.612088445,247:27.3439405):2.987254969,((((274:18.95014177,275:18.95014177):2.651538889,195:21.60168066):0.6827598125,238:22.28444047):3.596615062,(((130:19.48386866,((196:7.873104877,187:7.873104877):9.472324413,259:17.34542929):2.13843937):1.985481292,((313:11.37…
tree 757 = [&R] ((221:20.55282326,220:20.55282326):81.17627037,((((((((((378:16.51619343,126:16.51619343):3.647006988,5:20.16320042):8.353241914,247:28.51644233):3.704338079,((238:23.23228153,((274:17.89898118,275:17.89898118):4.521520957,195:22.42050214):0.811779386):3.750179628,(((130:21.74208026,((196:9.398055351,187:9.398055351):9.756390863,259:19.15444621):2.587634048):1.782984627,((313:17.9…
tree 758 = [&R] ((221:21.50222457,220:21.50222457):78.80765629,((((((((((378:16.59050145,126:16.59050145):3.322873771,5:19.91337522):9.637667188,247:29.55104241):2.138902837,((238:24.18593766,(195:23.48951454,(274:17.80213185,275:17.80213185):5.687382693):0.696423116):3.31918566,(((130:20.06260747,((196:9.328522974,187:9.328522974):9.454753886,259:18.78327686):1.279330606):4.07347513,((313:17.993…
tree 759 = [&R] ((221:21.49623791,220:21.49623791):78.9972527,((((((((((378:16.58588232,126:16.58588232):3.518913487,5:20.10479581):8.513280555,247:28.61807636):3.174571013,((195:24.75868839,(238:23.38645069,(274:17.79717537,275:17.79717537):5.589275318):1.372237703):2.695377723,(((130:20.05702163,((196:9.325925723,187:9.325925723):9.45212149,259:18.77804721):1.278974414):4.072340992,((313:17.649…
tree 760 = [&R] ((221:23.51257457,220:23.51257457):73.72704808,((((((((((378:16.99881576,126:16.99881576):4.476026993,5:21.47484275):7.851282406,247:29.32612516):2.726683398,((195:22.41127913,((274:15.99531446,275:15.99531446):6.012360333,238:22.00767479):0.4036043365):3.779744084,(((130:20.17287517,((196:7.357835853,187:7.357835853):10.83251184,259:18.19034769):1.982527485):3.788176303,((313:14.…
tree 761 = [&R] ((221:24.51689288,220:24.51689288):74.06002201,((((((((((378:17.48686997,126:17.48686997):3.844189035,5:21.331059):9.078669464,247:30.40972847):2.669707601,((((274:17.2340778,275:17.2340778):4.210010215,195:21.44408802):0.7469866056,238:22.19107462):4.065681679,(((130:21.75227617,((196:7.620349127,187:7.620349127):9.972527716,259:17.59287684):4.15939933):2.061984364,((313:15.95608…
tree 762 = [&R] ((221:24.50627061,220:24.50627061):74.44970707,((((((((((378:17.28375211,126:17.28375211):4.500112813,5:21.78386493):7.767031258,247:29.55089618):2.567137394,((((274:16.99916348,275:16.99916348):3.474446224,195:20.4736097):0.6856799056,238:21.15928961):4.791749637,(((130:20.62468218,((196:8.322052757,187:8.322052757):10.8593606,259:19.18141336):1.443268826):2.442313962,((313:14.70…
tree 763 = [&R] ((221:25.08018151,220:25.08018151):75.48039153,((((((((((378:17.30311895,126:17.30311895):3.437519122,5:20.74063807):8.843370561,247:29.58400863):1.773143971,((((274:16.99671424,275:16.99671424):4.012573928,195:21.00928817):0.6112504276,238:21.6205386):4.359579378,(((130:20.71955776,((196:8.331377805,187:8.331377805):10.87152876,259:19.20290657):1.516651193):2.268149074,((313:15.0…
tree 764 = [&R] ((221:23.6647768,220:23.6647768):74.58820924,((((((((((378:16.6531065,126:16.6531065):2.365034027,5:19.01814052):8.073700368,247:27.09184089):3.013558856,(((238:20.74555865,195:20.74555865):0.9359755651,(274:17.76512435,275:17.76512435):3.916409872):4.169414993,(((259:21.71303975,(130:21.39776252,(196:8.487111302,187:8.487111302):12.91065122):0.3152772353):1.903360586,((313:12.036…
tree 765 = [&R] ((221:26.11886774,220:26.11886774):71.38976207,((((((((((378:15.33191107,126:15.33191107):5.517999543,5:20.84991061):5.026738253,247:25.87664886):4.443756708,((238:23.91776767,(195:22.10725197,(274:20.85229443,275:20.85229443):1.254957537):1.810515698):3.301365194,(((130:22.26731477,((196:6.574272458,187:6.574272458):11.72349798,259:18.29777044):3.969544331):1.151936751,((313:10.8…
tree 766 = [&R] ((221:25.24400834,220:25.24400834):70.74443477,((((((((((378:15.80780048,126:15.80780048):6.706738388,5:22.51453887):4.181255553,247:26.69579442):2.914503677,((238:23.85426152,(195:21.63225231,(274:16.55905172,275:16.55905172):5.073200591):2.222009208):3.077055761,(((130:21.9316505,((196:6.843650584,187:6.843650584):11.06599101,259:17.9096416):4.022008904):0.5951776373,((313:11.14…
tree 767 = [&R] ((221:25.86688978,220:25.86688978):74.83419493,((((((((((378:18.13045387,126:18.13045387):4.921076159,5:23.05153003):4.297974471,247:27.3495045):3.042656269,((238:23.06397912,(195:21.13390801,(274:16.96453952,275:16.96453952):4.169368483):1.930071116):3.57235401,(((130:22.13074169,((196:6.600949956,187:6.600949956):12.30612116,259:18.90707111):3.223670574):0.9477094681,((313:11.00…
tree 768 = [&R] ((221:25.16186263,220:25.16186263):74.93712423,((((((((((378:18.18741099,126:18.18741099):5.11355707,5:23.30096806):4.554953927,247:27.85592199):1.396857199,((238:21.14475286,(195:20.99522733,(274:16.52025774,275:16.52025774):4.474969581):0.1495255338):5.045983705,(((130:22.08275258,((196:7.404075803,187:7.404075803):12.46056154,259:19.86463735):2.218115232):0.8486513469,((313:13.…
tree 769 = [&R] ((221:24.45488035,220:24.45488035):72.83158777,((((((((((378:17.98071958,126:17.98071958):4.529704243,5:22.51042383):5.387949341,247:27.89837317):0.5324797213,(((274:16.05608187,275:16.05608187):4.505993147,(195:20.30088874,238:20.30088874):0.261186279):4.892770606,(((130:21.4622852,((196:7.132855434,187:7.132855434):11.84318775,259:18.97604318):2.48624202):0.9419133759,((313:13.0…
tree 770 = [&R] ((221:25.84526651,220:25.84526651):71.48539626,((((((((((378:14.97915669,126:14.97915669):6.074068165,5:21.05322485):4.588397968,247:25.64162282):2.935842403,((((274:16.61598458,275:16.61598458):4.448362932,195:21.06434751):0.9073566858,238:21.9717042):2.806450737,(((130:20.90686905,((196:6.371037396,187:6.371037396):12.49271459,259:18.86375199):2.043117061):1.520391139,((313:10.5…
tree 771 = [&R] ((221:25.79378107,220:25.79378107):70.49512751,((((((((((378:13.06764089,126:13.06764089):9.411713841,5:22.47935473):4.038212746,247:26.51756747):2.861477494,((((274:16.47539088,275:16.47539088):3.678968615,195:20.15435949):1.355155169,238:21.50951466):3.160354075,(((130:21.4843607,((196:5.687571912,187:5.687571912):14.20662825,259:19.89420016):1.590160544):0.7075644392,((313:11.6…
tree 772 = [&R] ((221:26.07888316,220:26.07888316):71.41541887,((((((((((378:14.572093,126:14.572093):7.257505501,5:21.8295985):4.780473399,247:26.6100719):2.695156993,(((238:21.14427146,195:21.14427146):0.8617893267,(274:16.15146762,275:16.15146762):5.854593167):2.991819099,(((130:21.81587927,((196:5.750437398,187:5.750437398):14.36365599,259:20.11409339):1.701785876):0.4050525801,((313:11.68900…
tree 773 = [&R] ((221:25.88105655,220:25.88105655):71.00668755,((((((((((378:12.00136183,126:12.00136183):8.920624112,5:20.92198594):5.069118265,247:25.9911042):3.074836165,((((274:16.69260469,275:16.69260469):4.060641624,195:20.75324632):0.5390154096,238:21.29226173):3.501500801,(((130:21.63774418,((196:5.034153267,187:5.034153267):13.32661921,259:18.36077248):3.276971699):0.6168781685,((313:10.…
tree 774 = [&R] ((221:27.25704884,220:27.25704884):65.60293853,((((((((((378:13.7865579,126:13.7865579):4.852396024,5:18.63895392):8.782693277,247:27.4216472):1.118790559,(((238:20.57071993,195:20.57071993):1.541736284,(274:19.44709982,275:19.44709982):2.665356392):2.355384172,(((130:20.61526613,((196:5.818503446,187:5.818503446):13.3165826,259:19.13508605):1.48018008):1.026374497,((313:12.836970…
tree 775 = [&R] ((221:27.69834855,220:27.69834855):65.86472173,((((((((((378:14.00976636,126:14.00976636):7.353267022,5:21.36303338):6.469461195,247:27.83249458):1.170021333,(((238:20.90376598,195:20.90376598):1.566697452,(274:19.16350851,275:19.16350851):3.306954918):3.632388006,(((130:20.94573397,((196:5.60614644,187:5.60614644):13.83874232,259:19.44488876):1.500845207):1.0660484,((313:12.71363…
tree 776 = [&R] ((221:29.1449732,220:29.1449732):66.26046399,((((((((((378:17.46636113,126:17.46636113):5.8372572,5:23.30361833):4.216197662,247:27.51981599):1.054905476,((((274:20.44256176,275:20.44256176):1.36351253,195:21.80607429):0.8857410946,238:22.69181539):2.026628006,(((130:21.38603026,((196:4.717249652,187:4.717249652):14.34303376,259:19.06028341):2.325746854):1.538669137,((313:12.39500…
tree 777 = [&R] ((221:35.6010409,220:35.6010409):62.1762459,((((((((((378:16.95360352,126:16.95360352):9.127733799,5:26.08133732):2.446258502,247:28.52759582):0.7855041426,(((195:20.58998555,238:20.58998555):0.945758467,(274:18.71873865,275:18.71873865):2.817005367):5.477647277,(((130:21.50419951,((196:4.601377417,187:4.601377417):15.27325913,259:19.87463654):1.629562969):1.318712735,((313:13.503…
tree 778 = [&R] ((221:34.62189949,220:34.62189949):61.49774563,((((((((((378:17.14471738,126:17.14471738):8.602912207,5:25.74762959):2.839184437,247:28.58681403):0.6340131523,(((195:19.83454748,238:19.83454748):1.210559366,(274:19.33913964,275:19.33913964):1.705967208):4.29652629,(((130:21.7894105,((196:5.306328756,187:5.306328756):13.5428016,259:18.84913036):2.940280142):0.3445132001,((313:12.90…
tree 779 = [&R] ((221:33.34384601,220:33.34384601):66.58819133,((((((((((378:15.3670718,126:15.3670718):9.487199457,5:24.85427126):3.278492176,247:28.13276343):2.704982081,((((274:17.67078259,275:17.67078259):4.474195483,195:22.14497808):0.882204261,238:23.02718234):2.813331868,(((130:20.260106,((196:7.184425665,187:7.184425665):9.655413954,259:16.83983962):3.420266384):2.89196211,((313:12.913709…
tree 780 = [&R] ((221:31.71284325,220:31.71284325):62.93697767,((((((((((378:14.71334963,126:14.71334963):8.949047153,5:23.66239679):2.942528898,247:26.60492569):2.056028895,((((274:15.98574109,275:15.98574109):3.107254832,195:19.09299593):2.297469655,238:21.39046558):2.66842788,(((130:17.54788693,((196:6.70935918,187:6.70935918):9.450621761,259:16.15998094):1.387905984):4.125600168,((313:14.2244…
tree 781 = [&R] ((221:32.53556674,220:32.53556674):63.91171438,((((((((((378:16.4108118,126:16.4108118):6.572292571,5:22.98310437):2.013035542,247:24.99613991):4.799349573,((((274:16.43514677,275:16.43514677):3.543646944,195:19.97879371):0.1893481757,238:20.16814189):4.508710866,(((130:17.56182765,((196:5.801724861,187:5.801724861):9.284817806,259:15.08654267):2.475284978):4.718710528,((313:14.12…
tree 782 = [&R] ((221:32.87265186,220:32.87265186):63.01765357,((((((((((378:16.17767067,126:16.17767067):2.397195556,5:18.57486623):6.622644563,247:25.19751079):4.83579862,((195:21.86283784,(238:21.77273413,(274:15.8296708,275:15.8296708):5.943063329):0.09010371036):3.853079908,(((130:18.78717368,((196:5.72972403,187:5.72972403):10.32120285,259:16.05092688):2.736246799):1.663430151,((313:12.7036…
tree 783 = [&R] ((221:35.83475611,220:35.83475611):60.5219232,((((((((((378:16.73556768,126:16.73556768):2.975165182,5:19.71073286):5.65872466,247:25.36945752):4.140862628,((238:22.29178515,(195:21.92131033,(274:15.69107591,275:15.69107591):6.23023442):0.3704748176):2.867398302,(((130:18.14075219,((196:5.76882342,187:5.76882342):10.39163429,259:16.16045771):1.980294474):2.82976709,((313:12.790378…
tree 784 = [&R] ((221:30.01489603,220:30.01489603):62.49692019,((((((((((378:14.87669441,126:14.87669441):6.539247668,5:21.41594207):5.185440723,247:26.6013828):0.9631645808,((238:22.60718847,(195:21.30345872,(274:14.86937167,275:14.86937167):6.434087043):1.303729753):1.580105172,(((130:18.27485137,((196:5.20900937,187:5.20900937):9.211548216,259:14.42055759):3.854293785):2.208748294,((313:12.128…
tree 785 = [&R] ((221:30.7575339,220:30.7575339):60.36178387,((((((((((378:17.76480269,126:17.76480269):1.77325118,5:19.53805387):6.675962059,247:26.21401592):0.4745725289,((195:21.87603151,((274:15.31608158,275:15.31608158):5.547283514,238:20.86336509):1.012666421):2.370952731,(((130:18.54663649,((196:5.139079212,187:5.139079212):9.533868082,259:14.67294729):3.873689199):2.42650611,((313:13.5842…
tree 786 = [&R] ((221:32.82968944,220:32.82968944):60.15273138,((((((((((378:16.6407376,126:16.6407376):5.225697399,5:21.866435):3.340534427,247:25.20696943):1.624823117,(((274:16.48063404,275:16.48063404):5.347389395,(195:20.99463885,238:20.99463885):0.8333845925):2.57763075,(((130:18.31433348,((196:6.854049689,187:6.854049689):7.854385217,259:14.70843491):3.605898572):2.906626331,((313:12.19089…
tree 787 = [&R] ((221:32.42531386,220:32.42531386):60.5181538,((((((((((378:16.98548941,126:16.98548941):4.813213602,5:21.79870301):3.397706449,247:25.19640946):2.178358188,(((274:15.32529717,275:15.32529717):6.721412086,(195:20.98584355,238:20.98584355):1.060865704):2.348720661,(((130:18.08218405,((196:5.772919256,187:5.772919256):10.36764074,259:16.14056):1.94162405):3.129885653,((313:12.185791…
tree 788 = [&R] ((221:33.09034072,220:33.09034072):55.44078618,((((((((((378:16.00212009,126:16.00212009):5.611779203,5:21.61389929):3.945681093,247:25.55958039):1.012461385,((238:21.57008518,((274:15.40863147,275:15.40863147):4.26641921,195:19.67505068):1.895034501):2.517140426,(((130:19.06365305,((196:8.118718935,187:8.118718935):9.479366354,259:17.59808529):1.465567762):2.143636231,((313:14.09…
tree 789 = [&R] ((221:34.01717692,220:34.01717692):57.50306325,((((((((((378:15.81905174,126:15.81905174):6.592500269,5:22.41155201):3.557822996,247:25.969375):1.458489914,((238:21.0256544,((274:15.92303708,275:15.92303708):4.408850416,195:20.33188749):0.6937669086):4.393770894,(((130:20.62380295,((196:8.389756277,187:8.389756277):10.01994383,259:18.40970011):2.214102845):2.517106747,((313:14.649…
tree 790 = [&R] ((221:28.96088633,220:28.96088633):61.02317392,((((((((((378:16.35428009,126:16.35428009):7.298111349,5:23.65239144):2.859183919,247:26.51157536):1.206529546,(((274:18.46196223,275:18.46196223):2.201477979,(238:19.5804803,195:19.5804803):1.082959909):4.927757579,(((130:19.95562777,((196:5.919749412,187:5.919749412):10.74557365,259:16.66532306):3.290304708):1.872118549,((313:12.311…
tree 791 = [&R] ((221:29.72609322,220:29.72609322):62.67247173,((((((((((378:16.94200317,126:16.94200317):7.480532935,5:24.4225361):2.789530256,247:27.21206636):1.447885633,(((274:17.111207,275:17.111207):3.938970232,(238:19.66841531,195:19.66841531):1.381761923):5.21719326,(((130:19.6928239,((196:8.538825533,187:8.538825533):8.142214224,259:16.68103976):3.011784148):1.592322008,((313:13.20411309…
tree 792 = [&R] ((221:29.47455924,220:29.47455924):61.98498306,((((((((((378:19.89295802,126:19.89295802):5.278213174,5:25.17117119):1.593708711,247:26.7648799):1.530634427,(((195:20.83624974,(274:16.93731024,275:16.93731024):3.898939499):0.2820098933,238:21.11825963):4.81132934,(((130:19.65272065,((196:8.452047663,187:8.452047663):8.059467012,259:16.51151468):3.141205974):1.544142298,((313:13.06…
tree 793 = [&R] ((221:29.82202492,220:29.82202492):61.59653992,((((((((((378:19.57209651,126:19.57209651):5.125321701,5:24.69741821):2.592789256,247:27.29020746):1.060277538,(((195:21.78087968,(274:16.39095046,275:16.39095046):5.389929223):0.3403700814,238:22.12124976):3.601479245,(((130:18.98020909,((196:7.41689278,187:7.41689278):8.225009299,259:15.64190208):3.338307012):2.324666401,((313:14.70…
tree 794 = [&R] ((221:30.24901991,220:30.24901991):60.44385698,((((((((((378:18.84704398,126:18.84704398):5.654324127,5:24.50136811):2.572207485,247:27.07357559):0.6275873473,(((195:20.67445218,(274:16.26083777,275:16.26083777):4.413614412):0.1583270673,238:20.83277925):3.808981086,(((130:18.79587507,((196:6.779286667,187:6.779286667):8.738448731,259:15.5177354):3.278139674):2.339880599,((313:14.…
tree 795 = [&R] ((221:29.88207384,220:29.88207384):59.71062214,((((((((((378:18.61841348,126:18.61841348):5.169534407,5:23.78794789):2.809757142,247:26.59770503):1.048515358,(((195:21.17118064,(274:18.03883412,275:18.03883412):3.132346514):0.0822411123,238:21.25342175):2.689675069,(((130:19.55494355,((196:7.269409494,187:7.269409494):9.451140862,259:16.72055036):2.834393197):1.324417617,((313:13.…
tree 796 = [&R] ((221:28.30946281,220:28.30946281):62.60788402,((((((((((378:18.29248982,126:18.29248982):3.649967427,5:21.94245725):4.592222864,247:26.53468011):0.9235745238,((((274:17.82759258,275:17.82759258):3.158475409,195:20.98606799):0.5312681673,238:21.51733615):1.4509785,(((130:19.0461987,((196:6.020429047,187:6.020429047):9.740560895,259:15.76098994):3.285208758):1.352545913,((313:13.88…
tree 797 = [&R] ((221:28.75053796,220:28.75053796):63.08846688,((((((((((378:18.29588648,126:18.29588648):3.083331362,5:21.37921785):5.206927006,247:26.58614485):0.8772084022,((((274:17.83090292,275:17.83090292):3.159061894,195:20.98996481):0.1706943183,238:21.16065913):2.582629066,(((130:19.42845427,((196:6.021546957,187:6.021546957):7.385296157,259:13.40684311):6.021611157):0.8586241956,((313:1…
tree 798 = [&R] ((221:28.19336023,220:28.19336023):64.77977563,((((((((((378:19.66385839,126:19.66385839):3.08087498,5:22.74473337):2.702284456,247:25.44701783):1.977732031,(((238:20.13867205,195:20.13867205):0.3188849029,(274:16.49989222,275:16.49989222):3.957664732):3.427229654,(((130:18.60295062,((196:6.009649532,187:6.009649532):8.179235979,259:14.18888551):4.414065112):0.9496746991,((313:12.…
tree 799 = [&R] ((221:27.31126515,220:27.31126515):58.479335,((((((((((378:18.33465596,126:18.33465596):2.354963517,5:20.68961948):6.478604405,247:27.16822389):0.7402056384,(((195:20.13173959,238:20.13173959):0.6811881981,(274:14.45294065,275:14.45294065):6.359987134):3.115881755,(((130:19.94139694,((196:7.068282521,187:7.068282521):5.684794763,259:12.75307728):7.18831966):0.899910698,((313:14.20…
tree 800 = [&R] ((221:27.11571857,220:27.11571857):60.99134219,((((((((247:25.9781459,((378:16.70910109,126:16.70910109):5.082535625,5:21.79163672):4.186509181):1.32106565,(((195:19.73230031,238:19.73230031):0.7963557983,(274:13.57172033,275:13.57172033):6.956935776):3.420319026,(((130:19.33530531,((196:6.21031536,187:6.21031536):10.40173002,259:16.61204538):2.72325994):1.70888933,((313:14.273074…
tree 801 = [&R] ((221:28.47756688,220:28.47756688):61.56533841,((((((((247:24.54978426,((378:16.74022684,126:16.74022684):5.337328674,5:22.07755551):2.472228746):3.277200896,((((274:14.9390404,275:14.9390404):4.842540428,195:19.78158083):1.163660227,238:20.94524106):3.284198028,(((130:19.91752417,((196:7.226679868,187:7.226679868):7.473781004,259:14.70046087):5.217063301):1.635468798,((313:13.379…
tree 802 = [&R] ((221:28.68037656,220:28.68037656):60.94770925,((((((((247:26.59779009,((378:16.15380201,126:16.15380201):5.053004775,5:21.20680678):5.390983304):1.500080781,(((195:19.71877222,(274:14.19315811,275:14.19315811):5.525614103):0.4664795769,238:20.18525179):4.932205697,(((130:19.10297781,((196:6.706075847,187:6.706075847):9.402408469,259:16.10848432):2.994493498):2.019881971,((313:12.…
tree 803 = [&R] ((221:28.4297733,220:28.4297733):59.88294414,((((((((247:25.35817826,((378:17.53086298,126:17.53086298):4.689936852,5:22.22079983):3.137378427):3.027329032,((((274:14.71329785,275:14.71329785):3.686058911,195:18.39935676):1.914833616,238:20.31419038):3.611080598,(((130:19.31005464,((196:6.581586815,187:6.581586815):10.45957823,259:17.04116504):2.268889602):1.165697553,((313:11.633…
tree 804 = [&R] ((221:30.47036152,220:30.47036152):62.58218205,((((((((247:27.57268787,((378:17.42186858,126:17.42186858):4.670019404,5:22.09188799):5.48079988):1.682911693,((((274:14.99607365,275:14.99607365):4.547953423,238:19.54402707):0.7355432869,195:20.27957036):4.776621069,(((130:20.06472941,((196:5.615237106,187:5.615237106):12.40001919,259:18.01525629):2.049473119):1.292741852,((313:11.6…
tree 805 = [&R] ((221:32.33782678,220:32.33782678):62.46395779,((((((((247:27.98868659,((378:18.3806385,126:18.3806385):6.073927523,5:24.45456603):3.534120566):2.335429793,((((274:15.24892095,275:15.24892095):4.167922251,238:19.4168432):1.218268395,195:20.63511159):4.843549776,(((130:20.16173268,((196:5.871212605,187:5.871212605):12.1767889,259:18.04800151):2.113731172):1.483682421,((313:11.52709…
tree 806 = [&R] ((221:29.25434497,220:29.25434497):61.40336484,((((((((247:26.57526076,((378:19.65301429,126:19.65301429):3.192783954,5:22.84579825):3.729462516):3.112898768,(((195:19.31713938,238:19.31713938):0.783655441,(274:13.54591377,275:13.54591377):6.554881047):6.1789562,(((130:19.34144398,((196:6.228093216,187:6.228093216):11.025122,259:17.25321521):2.088228766):1.533560008,((313:11.46864…
tree 807 = [&R] ((221:25.56653339,220:25.56653339):65.97485905,((((((((247:27.00246028,((378:19.87295981,126:19.87295981):2.924889302,5:22.79784911):4.204611169):2.571528594,(((238:19.99425592,195:19.99425592):0.05702472167,(274:15.52194015,275:15.52194015):4.529340485):4.899419536,(((130:19.75185187,((196:8.235485269,187:8.235485269):10.21243782,259:18.44792309):1.303928782):1.638190611,((313:12…
tree 808 = [&R] ((221:24.07454709,220:24.07454709):62.05666666,((((((((247:29.50472295,((378:19.80910668,126:19.80910668):3.999969077,5:23.80907575):5.695647198):0.2595990546,((195:19.27317275,((274:14.15592587,275:14.15592587):3.544761708,238:17.70068758):1.572485168):4.9462159,(((130:18.78961301,((196:8.168681081,187:8.168681081):8.758089995,259:16.92677108):1.862841929):2.461999459,((313:11.81…
tree 809 = [&R] ((221:24.73597337,220:24.73597337):63.67729882,((((((((247:28.4865679,((378:18.88098379,126:18.88098379):3.948726056,5:22.82970985):5.656858048):2.095501782,((238:18.74274108,((274:14.04135015,275:14.04135015):2.386221819,195:16.42757196):2.315169116):6.313249617,(((130:20.20853297,((196:8.798396519,187:8.798396519):9.301234492,259:18.09963101):2.108901958):1.873872453,((313:12.28…
tree 810 = [&R] ((221:25.21082021,220:25.21082021):66.2563963,((((((((247:29.4307741,((378:15.92494052,126:15.92494052):7.243693437,5:23.16863396):6.262140149):0.5623435665,((238:20.21852415,(195:19.75192191,(274:15.7329181,275:15.7329181):4.019003807):0.46660224):3.603033024,(((130:19.40070165,((196:5.819165461,187:5.819165461):8.59190077,259:14.41106623):4.989635421):1.652745861,((313:10.705387…
tree 811 = [&R] ((221:25.64439355,220:25.64439355):66.37117187,((((((((247:28.83886819,((378:18.3892248,126:18.3892248):6.159374328,5:24.54859912):4.29026907):0.870397713,((238:19.81820019,(195:19.11827558,(274:15.45255879,275:15.45255879):3.665716787):0.6999246174):3.694844038,(((130:18.72486259,((196:7.315994045,187:7.315994045):8.018251597,259:15.33424564):3.390616952):1.711878712,((313:10.972…
tree 812 = [&R] ((221:25.03238603,220:25.03238603):63.9796241,((((((((247:27.70180989,((378:17.70476276,126:17.70476276):7.474145841,5:25.1789086):2.522901293):1.377576701,((238:19.91351725,(195:18.07463051,(274:14.94815919,275:14.94815919):3.126471319):1.838886745):2.832018484,(((130:17.59331461,((196:6.088919583,187:6.088919583):8.75945187,259:14.84837145):2.744943159):2.176334316,((313:9.38836…
tree 813 = [&R] ((221:26.51594244,220:26.51594244):64.56406804,((((((((247:28.12009587,((378:17.38885597,126:17.38885597):7.686081884,5:25.07493785):3.045158025):1.124226046,((238:19.8564459,(195:19.65068121,(274:18.8324613,275:18.8324613):0.8182199183):0.2057646832):3.466384385,(((130:18.25988476,((196:6.230750808,187:6.230750808):8.857049653,259:15.08780046):3.172084296):1.759918193,((313:9.746…
tree 814 = [&R] ((221:26.64603157,220:26.64603157):63.75301006,((((((((247:27.4896237,((378:17.47416695,126:17.47416695):6.384105915,5:23.85827286):3.631350834):2.124372107,(((274:18.92485471,275:18.92485471):1.217162092,(238:19.95386305,195:19.95386305):0.1881537485):3.001367637,(((130:18.34946907,((196:6.261319321,187:6.261319321):8.150737967,259:14.41205729):3.937411782):1.768552479,((313:10.1…
tree 815 = [&R] ((221:26.20978509,220:26.20978509):66.0888776,(((((((((241:19.25488666,(276:12.62858385,285:12.62858385):6.626302803):3.052640724,47:22.30752738):5.171965623,(45:22.24057323,302:22.24057323):5.238919773):2.465281072,(((238:20.629771,(195:20.45412437,(274:18.37297337,275:18.37297337):2.081151003):0.1756466255):4.015327753,(((130:18.834802,((196:6.479757296,187:6.479757296):8.519507…
tree 816 = [&R] ((221:29.44992939,220:29.44992939):63.51041365,(((((((((241:15.74257322,(276:9.321264701,285:9.321264701):6.421308519):4.337941673,47:20.08051489):8.293279799,(45:22.50547458,302:22.50547458):5.868320116):2.110061811,((((274:19.6114598,275:19.6114598):1.478861253,(238:19.54725983,195:19.54725983):1.543061223):3.905489038,(((130:20.48137323,((196:5.829236422,187:5.829236422):11.575…
tree 817 = [&R] ((221:27.46882594,220:27.46882594):59.05230347,(((((((((241:14.83986909,(276:9.567555478,285:9.567555478):5.272313608):3.784024279,47:18.62389337):7.520785309,(45:22.47298555,302:22.47298555):3.671693124):2.591185115,((((274:18.69185274,275:18.69185274):1.866320865,(238:18.42638893,195:18.42638893):2.131784672):3.304499138,(((130:19.30693878,((196:6.191156657,187:6.191156657):10.3…
tree 818 = [&R] ((221:28.38928704,220:28.38928704):61.47448579,(((((((((241:16.49316333,(276:9.491042702,285:9.491042702):7.002120633):2.798840658,47:19.29200399):8.370444684,(45:22.41353958,302:22.41353958):5.248909094):2.541353048,((((274:18.74638806,275:18.74638806):2.549286233,(238:19.08741431,195:19.08741431):2.208259981):3.423044221,(((130:19.61820575,((196:7.793744032,187:7.793744032):9.52…
tree 819 = [&R] ((221:28.50370104,220:28.50370104):60.48107315,(((((((((241:18.03359793,47:18.03359793):1.924947325,(276:9.957218455,285:9.957218455):10.0013268):6.897726153,(45:23.44744697,302:23.44744697):3.408824436):2.084564685,((((274:18.52225233,275:18.52225233):2.083238725,(238:19.000304,195:19.000304):1.605187047):2.089227805,(((130:18.81324058,((196:8.34555942,187:8.34555942):8.449409731…
tree 820 = [&R] ((221:28.13560997,220:28.13560997):59.05323862,(((((((((241:18.32455025,(276:10.51450107,285:10.51450107):7.810049176):2.223454298,47:20.54800454):5.764372776,(45:22.88224046,302:22.88224046):3.430136865):2.148806852,((((274:19.22543674,275:19.22543674):1.052295561,(238:19.55095894,195:19.55095894):0.7267733645):2.114501728,(((130:19.17643184,((196:8.153473079,187:8.153473079):6.9…
tree 821 = [&R] ((221:29.1926356,220:29.1926356):60.75518572,(((((((((241:15.83288044,(276:9.600195383,285:9.600195383):6.23268506):4.365655044,47:20.19853549):7.961310704,(45:22.90967092,302:22.90967092):5.250175267):1.014750502,(((238:21.00642132,((274:17.8574488,275:17.8574488):1.865282084,195:19.72273088):1.283690438):2.067622025,(((130:19.87247553,((196:7.646165234,187:7.646165234):9.1953082…
tree 822 = [&R] ((221:31.64045883,220:31.64045883):58.15791019,(((((((((241:17.28213014,(276:11.41263577,285:11.41263577):5.86949438):1.244225439,47:18.52635558):9.030000566,(45:22.68336032,302:22.68336032):4.872995831):1.564654561,(((238:21.64340499,((274:17.8629082,275:17.8629082):2.920465764,195:20.78337397):0.8600310225):1.635746631,(((130:19.61535849,((196:7.825423319,187:7.825423319):9.7051…
tree 823 = [&R] ((221:32.52332268,220:32.52332268):59.78069059,(((((((((241:17.07393597,(276:9.265011366,285:9.265011366):7.808924602):2.405140435,47:19.4790764):8.846184863,(45:23.31629421,302:23.31629421):5.008967053):1.531994404,((((274:18.361337,275:18.361337):2.709313058,(238:21.01920967,195:21.01920967):0.05144039144):2.780237888,(((130:19.2150212,((196:8.043776138,187:8.043776138):9.975910…
tree 824 = [&R] ((221:30.24847707,220:30.24847707):62.1946915,(((((((((241:15.19275964,(276:9.763224046,285:9.763224046):5.429535598):3.452499821,47:18.64525947):10.03037968,(45:21.75250038,302:21.75250038):6.923138759):1.411816623,(((((274:18.20803064,275:18.20803064):1.957382132,195:20.16541277):0.1913342362,238:20.356747):3.14300622,(((130:20.78358219,((196:7.255887874,187:7.255887874):9.98964…
tree 825 = [&R] ((221:30.55403691,220:30.55403691):61.75988015,(((((((((241:14.46885947,(276:9.897470114,285:9.897470114):4.571389357):3.489500376,47:17.95835985):10.97575152,(45:21.02587407,302:21.02587407):7.908237302):1.457277641,((((238:19.63989658,195:19.63989658):0.9853898519,(274:16.48960608,275:16.48960608):4.135680352):3.111853313,(((130:19.96222012,((196:8.508190573,187:8.508190573):9.2…
tree 826 = [&R] ((221:32.11146284,220:32.11146284):69.1708248,(((((((((241:16.53047993,(276:10.31253514,285:10.31253514):6.217944793):2.021314589,47:18.55179452):11.20446177,(45:22.67416093,302:22.67416093):7.082095359):2.550727382,((((238:21.16322778,195:21.16322778):2.58921278,(274:20.0243514,275:20.0243514):3.728089156):2.357237181,(((130:21.23243135,((196:6.797452162,187:6.797452162):12.79411…
tree 827 = [&R] ((221:31.75973224,220:31.75973224):68.6001524,(((((((((241:15.68418124,(276:8.053691312,285:8.053691312):7.630489932):3.395716503,47:19.07989775):9.581594528,(45:20.87977524,302:20.87977524):7.78171704):3.291619174,(((((274:19.29404079,275:19.29404079):2.332553635,195:21.62659443):0.8037592946,238:22.43035372):3.393333538,(((130:21.28572659,((196:10.20748279,187:10.20748279):8.522…
tree 828 = [&R] ((221:34.36628049,220:34.36628049):65.58147758,(((((((((241:15.92783307,(276:10.46410269,285:10.46410269):5.463730375):2.194753605,47:18.12258667):11.3438131,(45:20.01247188,302:20.01247188):9.453927895):1.109007154,(((238:22.3658337,((274:18.98169689,275:18.98169689):3.033158445,195:22.01485533):0.3509783665):3.627105711,(((130:20.81094231,((196:9.169489946,187:9.169489946):8.391…
tree 829 = [&R] ((221:32.92032259,220:32.92032259):64.42217735,(((((((((241:15.20378441,(276:10.00552144,285:10.00552144):5.198262973):3.584331999,47:18.78811641):9.687778653,(45:17.37417592,302:17.37417592):11.10171915):2.015182869,(((238:22.01796413,(195:20.95171444,(274:19.57992185,275:19.57992185):1.37179259):1.066249687):3.70446206,(((130:20.66031344,((196:9.270584363,187:9.270584363):7.6964…
tree 830 = [&R] ((221:35.87881333,220:35.87881333):65.26475356,(((((((((241:14.7733542,(276:11.10680824,285:11.10680824):3.66654596):3.826146487,47:18.59950069):9.807017723,(45:20.49714002,302:20.49714002):7.909378389):3.095510864,((((274:21.02306359,275:21.02306359):1.86045649,(195:22.23548855,238:22.23548855):0.6480315313):3.957821155,(((130:22.2820791,((196:10.16274912,187:10.16274912):9.19068…
tree 831 = [&R] ((221:34.55541788,220:34.55541788):63.30430105,(((((((((241:15.31601618,(276:9.042301823,285:9.042301823):6.273714361):2.803967741,47:18.11998393):9.242672099,(45:19.92426912,302:19.92426912):7.438386904):3.421183019,(((238:24.5225538,(195:19.58489675,(274:18.22714169,275:18.22714169):1.357755067):4.937657043):2.542317804,(((130:22.56753373,((196:11.611058,187:11.611058):8.4381830…
tree 832 = [&R] ((221:33.11070555,220:33.11070555):62.01620697,(((((((((241:13.97652243,(276:10.04599184,285:10.04599184):3.930530588):5.557451477,47:19.53397391):8.133709622,(45:20.09538981,302:20.09538981):7.57229372):1.985616648,(((195:22.17492227,((274:20.41631872,275:20.41631872):1.057223383,238:21.4735421):0.7013801741):4.498945493,(((130:22.29436857,((196:11.39562209,187:11.39562209):6.703…
tree 833 = [&R] ((221:33.18231728,220:33.18231728):63.17879057,(((((((((241:14.03819583,(276:10.31203986,285:10.31203986):3.726155965):5.581974522,47:19.62017035):8.59255403,(45:19.70013201,302:19.70013201):8.512592366):1.447257895,(((195:22.36351066,((274:19.74705053,275:19.74705053):2.286532741,238:22.03358327):0.3299273858):4.267349308,(((130:21.71865961,((196:11.59172755,187:11.59172755):6.57…
tree 834 = [&R] ((221:32.65610679,220:32.65610679):63.79123275,(((((((((241:18.59886878,(276:9.698298429,285:9.698298429):8.900570356):3.407474737,47:22.00634352):6.172970158,(45:19.93842607,302:19.93842607):8.240887605):2.543601901,((((238:21.83766636,195:21.83766636):1.461826806,(274:19.35812624,275:19.35812624):3.941366926):2.208852054,(((130:22.96653387,((196:12.89591185,187:12.89591185):7.72…
tree 835 = [&R] ((221:32.75279767,220:32.75279767):62.6903437,(((((((((241:18.51861955,(276:10.65548179,285:10.65548179):7.863137764):3.552882156,47:22.07150171):6.191247594,(45:16.99567409,302:16.99567409):11.26707521):2.53650922,((((195:20.94860374,(274:19.62140965,275:19.62140965):1.327194087):1.19338201,238:22.14198575):3.675873891,(((130:22.2780785,((196:12.67406735,187:12.67406735):8.010413…
tree 836 = [&R] ((221:31.34019582,220:31.34019582):68.79420582,(((((((((241:20.93031891,47:20.93031891):2.055130629,(276:11.54837531,285:11.54837531):11.43707422):7.00185043,(45:16.7254361,302:16.7254361):13.26186387):1.843685845,(((((274:19.4410016,275:19.4410016):1.803503948,238:21.24450555):0.8187789897,195:22.06328454):3.71382608,(((130:21.96369094,((196:12.78330179,187:12.78330179):7.0585225…
tree 837 = [&R] ((221:32.14387936,220:32.14387936):67.23651279,(((((((((241:17.81152466,(276:9.187329211,285:9.187329211):8.624195451):4.455795304,47:22.26731997):6.579097999,(45:16.91518415,302:16.91518415):11.93123381):2.713045528,(((238:20.79101063,((274:18.55979299,275:18.55979299):2.033881936,195:20.59367493):0.197335707):4.600253479,(((130:21.3609597,((196:12.00154631,187:12.00154631):8.162…
tree 838 = [&R] ((221:28.96987009,220:28.96987009):76.63093089,(((((((((241:18.85428078,(276:11.01495508,285:11.01495508):7.839325694):5.073610096,47:23.92789087):7.397298602,(45:18.2735074,302:18.2735074):13.05168208):2.495149,((((274:19.51517417,275:19.51517417):3.472828829,(238:21.18239443,195:21.18239443):1.805608568):3.916332037,(((130:22.36449489,((196:12.98158512,187:12.98158512):7.4930861…
tree 839 = [&R] ((221:27.9569589,220:27.9569589):74.00890016,(((((((((241:18.26941488,(276:10.46038662,285:10.46038662):7.80902826):3.664521383,47:21.93393626):7.09959173,(45:17.0397545,302:17.0397545):11.99377349):3.287990679,(((238:22.29253721,((274:18.84343187,275:18.84343187):2.022015399,195:20.86544727):1.427089936):3.192365314,(((130:22.1451359,((196:13.00261597,187:13.00261597):7.729858539…
tree 840 = [&R] ((221:29.43886747,220:29.43886747):73.62410067,(((((((((241:18.49946123,(276:10.34632838,285:10.34632838):8.153132851):4.302037607,47:22.80149884):7.644684133,(45:17.67348522,302:17.67348522):12.77269775):2.282324515,(((238:21.37178882,((274:18.66307962,275:18.66307962):1.501672586,195:20.16475221):1.207036611):4.434016647,(((130:22.59343598,((196:13.16634341,187:13.16634341):7.82…
tree 841 = [&R] ((221:32.26699154,220:32.26699154):68.45283179,(((((((((241:20.75599842,(276:11.26378078,285:11.26378078):9.492217644):3.509974548,47:24.26597297):6.24364727,(45:17.6462233,302:17.6462233):12.86339694):2.770761052,(((195:22.94395203,((274:17.83420111,275:17.83420111):3.20192218,238:21.03612329):1.907828736):3.271813788,(((130:21.75987575,((196:12.7529912,187:12.7529912):5.91788004…
tree 842 = [&R] ((221:35.13988286,220:35.13988286):64.07273281,(((((((((241:20.21531599,(276:14.65912997,285:14.65912997):5.556186022):2.044577939,47:22.25989393):8.72931736,(45:16.27508042,302:16.27508042):14.71413087):0.9994464478,((((274:19.0343007,275:19.0343007):3.013144993,(195:21.45996799,238:21.45996799):0.5874777002):3.056614535,(((130:22.40568712,((196:10.67655483,187:10.67655483):8.794…
tree 843 = [&R] ((221:36.89840703,220:36.89840703):68.26620214,(((((((((241:21.19461845,(276:14.44079635,285:14.44079635):6.753822102):1.433180225,47:22.62779868):6.841265066,(45:16.77098063,302:16.77098063):12.69808312):3.4587062,(((238:23.5909758,(195:22.09668815,(274:19.46589749,275:19.46589749):2.630790666):1.494287646):2.121216201,(((130:22.05016967,((196:10.65353398,187:10.65353398):9.13100…
tree 844 = [&R] ((221:42.80331375,220:42.80331375):60.66604883,(((((((((241:17.66543874,(276:12.9641466,285:12.9641466):4.701292147):4.385214302,47:22.05065305):5.920811328,(45:15.60717074,302:15.60717074):12.36429363):4.072458168,(((238:22.22086797,((274:17.65331317,275:17.65331317):4.194586969,195:21.84790014):0.3729678275):2.961888441,(((130:22.57763956,((196:8.800114355,187:8.800114355):9.855…
tree 845 = [&R] ((221:35.61464698,220:35.61464698):64.47985956,(((((((((241:18.91565151,(276:8.76874439,285:8.76874439):10.14690712):2.71324206,47:21.62889357):5.073043624,(45:14.71965892,302:14.71965892):11.98227827):3.963812069,(((238:22.96577376,((274:16.23236316,275:16.23236316):2.375802494,195:18.60816566):4.357608102):2.123658723,(((130:20.03263126,((196:8.649615066,187:8.649615066):9.44199…
tree 846 = [&R] ((221:36.90550018,220:36.90550018):65.33418126,(((((((((241:17.89275991,(276:7.863452815,285:7.863452815):10.0293071):4.099302268,47:21.99206218):6.227820059,(45:15.01477252,302:15.01477252):13.20510972):2.738747391,(((238:23.56987728,((274:17.81679494,275:17.81679494):3.791052328,195:21.60784727):1.962030012):2.646124942,(((130:20.43426434,((196:8.823030704,187:8.823030704):9.378…
tree 847 = [&R] ((221:35.96737849,220:35.96737849):64.00446489,(((((((((241:17.6795111,(276:8.912436718,285:8.912436718):8.767074382):3.663062976,47:21.34257408):8.120161913,(45:14.75594882,302:14.75594882):14.70678717):0.7461429036,(((238:23.35269079,((274:18.16943046,275:18.16943046):2.520206353,195:20.68963681):2.663053978):2.101674403,(((130:20.01322573,((196:8.841268889,187:8.841268889):9.04…
tree 848 = [&R] ((221:35.57403747,220:35.57403747):64.77227289,(((((((((241:20.08761995,(276:9.90499262,285:9.90499262):10.18262733):3.295804745,47:23.3834247):4.013006643,(45:13.96018316,302:13.96018316):13.43624819):3.61615604,(((238:22.36923824,(195:20.78813948,(274:18.10454568,275:18.10454568):2.6835938):1.581098755):2.694062904,(((130:19.95153143,((196:7.162841769,187:7.162841769):9.62754305…
tree 849 = [&R] ((221:35.72478987,220:35.72478987):63.89763282,(((((((((241:22.60476615,(276:9.30380581,285:9.30380581):13.30096034):1.825439436,47:24.43020559):4.543578429,(45:13.04259564,302:13.04259564):15.93118838):2.515972274,(((238:22.71623849,(195:21.71994349,(274:18.73907911,275:18.73907911):2.980864376):0.9962950032):3.190497899,(((130:21.39416938,((196:7.09881518,187:7.09881518):10.7750…
tree 850 = [&R] ((221:36.53094379,220:36.53094379):59.79725266,(((((((((241:15.78649806,(276:10.42613381,285:10.42613381):5.36036425):3.866310138,47:19.6528082):6.551020059,(45:13.4527546,302:13.4527546):12.75107366):2.376019594,(((195:18.73945122,(238:18.5625365,(274:14.85666868,275:14.85666868):3.70586782):0.1769147193):6.532583402,(((130:21.91021588,((196:9.888611066,187:9.888611066):10.311384…
tree 851 = [&R] ((221:37.9379182,220:37.9379182):65.21734965,(((((((((241:19.23628903,(276:13.12791421,285:13.12791421):6.10837482):2.132256457,47:21.36854548):5.099346205,(45:19.34194076,302:19.34194076):7.125950935):4.953421213,(((238:21.59254687,(195:20.9134356,(274:17.04280463,275:17.04280463):3.870630965):0.6791112707):5.66233467,(((130:22.83197333,((196:10.70485587,187:10.70485587):10.24893…
tree 852 = [&R] ((221:37.52506251,220:37.52506251):64.74463903,(((((((((241:15.95605757,(276:11.81222919,285:11.81222919):4.14382838):3.556035457,47:19.51209303):7.911508584,(45:18.25232761,302:18.25232761):9.171274):2.584946509,(((238:22.78987889,(195:21.64226104,(274:17.36430229,275:17.36430229):4.277958749):1.147617852):3.679155042,(((130:22.28392792,((196:8.806064903,187:8.806064903):12.73653…
tree 853 = [&R] ((221:39.13858876,220:39.13858876):61.7821455,(((((((((241:13.8990647,(276:10.14034881,285:10.14034881):3.758715889):3.93737454,47:17.83643924):9.506108179,(45:19.22003705,302:19.22003705):8.122510376):1.735865463,(((((274:17.33236898,275:17.33236898):3.663022604,195:20.99539158):0.1365401564,238:21.13193174):3.373380819,((((259:19.29231688,(196:7.628251336,187:7.628251336):11.664…
tree 854 = [&R] ((221:38.27167665,220:38.27167665):62.50833932,(((((((((241:13.51093521,(276:9.938386286,285:9.938386286):3.572548925):2.460543939,47:15.97147915):10.47054668,(45:21.493056,302:21.493056):4.948969831):1.854766334,((((195:20.35916758,238:20.35916758):0.401093179,(274:16.82373648,275:16.82373648):3.936524285):3.314847143,((((259:19.10667788,(196:6.71952325,187:6.71952325):12.3871546…
tree 855 = [&R] ((221:39.12859383,220:39.12859383):63.58388311,(((((((((241:13.73378383,(276:9.981035521,285:9.981035521):3.752748313):2.543949089,47:16.27773292):10.20769199,(45:21.41215489,302:21.41215489):5.073270027):2.052373929,((((195:19.99935618,(274:17.10802537,275:17.10802537):2.891330804):0.9346134442,238:20.93396962):3.300568697,((((259:18.40131351,(196:6.667752385,187:6.667752385):11.…
tree 856 = [&R] ((221:37.97064166,220:37.97064166):63.7743412,(((((((((241:15.14975902,(276:10.82656143,285:10.82656143):4.32319759):2.18233444,47:17.33209346):10.66983157,(45:22.72300969,302:22.72300969):5.278915344):1.205898437,((((195:18.15856061,238:18.15856061):1.660918529,(274:15.58586787,275:15.58586787):4.233611276):5.084236664,((((259:18.67517346,(196:9.800738158,187:9.800738158):8.87443…
tree 857 = [&R] ((221:38.06304427,220:38.06304427):66.41958995,(((((((((241:14.04349468,(276:10.93706614,285:10.93706614):3.106428536):5.425688811,47:19.46918349):8.425739198,(45:22.21036115,302:22.21036115):5.684561534):2.113893647,((((195:18.34086126,(274:17.28811379,275:17.28811379):1.052747469):1.448054546,238:19.78891581):4.536971951,((((259:17.8189072,(196:9.467249456,187:9.467249456):8.351…
tree 858 = [&R] ((((((((((241:16.08933621,(276:10.61481054,285:10.61481054):5.474525673):3.073210018,47:19.16254623):8.057251442,(45:21.79954054,302:21.79954054):5.420257132):2.372039142,((((195:19.11972158,238:19.11972158):1.60118914,(274:15.847134,275:15.847134):4.873776716):6.159178797,((((259:19.20931961,(196:9.357659711,187:9.357659711):9.8516599):2.650527693,130:21.8598473):0.4169236492,((3…
tree 859 = [&R] ((221:40.56995948,220:40.56995948):65.12001221,(((((((((241:15.60741335,(276:10.97451982,285:10.97451982):4.63289353):2.636147217,47:18.24356057):8.809135757,(45:20.76564073,302:20.76564073):6.287055591):2.85021992,((((195:18.56726206,238:18.56726206):2.028397138,(274:16.3221373,275:16.3221373):4.273521895):6.08032655,((((259:20.07912352,(196:8.304646032,187:8.304646032):11.774477…
tree 860 = [&R] ((((((((((241:14.25645521,(276:10.41484929,285:10.41484929):3.841605912):4.557885474,47:18.81434068):7.532493822,(45:20.68393505,302:20.68393505):5.662899456):3.636246627,((((195:16.2199019,238:16.2199019):2.66811901,(274:17.30323397,275:17.30323397):1.58478694):6.256127802,((((259:20.33321299,(196:8.237962977,187:8.237962977):12.09525002):1.535577349,130:21.86879034):0.5524129083…
tree 861 = [&R] ((((((((((241:16.25823822,(276:12.10727632,285:12.10727632):4.150961893):1.81643771,47:18.07467593):8.356379353,(45:18.715156,302:18.715156):7.715899277):2.903044754,((((195:18.04960613,(274:15.1642294,275:15.1642294):2.885376733):2.173657873,238:20.22326401):4.876953186,((((259:20.93233977,(196:6.896914626,187:6.896914626):14.03542514):0.6338164959,130:21.56615626):0.8480150586,(…
tree 862 = [&R] ((((((((((241:13.26621458,(276:9.690524308,285:9.690524308):3.575690275):4.828841554,47:18.09505614):8.046401812,(45:18.39209398,302:18.39209398):7.749363968):2.213078997,((((238:17.85184189,(274:15.63795597,275:15.63795597):2.21388592):1.190926234,195:19.04276812):6.030976773,((((259:18.74218943,(196:6.821347152,187:6.821347152):11.92084228):2.565657152,130:21.30784658):1.2683444…
tree 863 = [&R] ((((((((((241:13.06385888,(276:9.54271026,285:9.54271026):3.521148618):4.755185001,47:17.81904388):8.364712269,(45:19.17497528,302:19.17497528):7.008780867):1.791140943,((((238:18.21652477,(274:15.1603954,275:15.1603954):3.056129373):0.17009441,195:18.38661918):6.346629736,((((259:19.91881262,(196:7.097171179,187:7.097171179):12.82164144):1.666358543,130:21.58517117):0.4265897636,…
tree 864 = [&R] ((((((((((241:13.77252085,(276:7.548230305,285:7.548230305):6.224290543):4.499705843,47:18.27222669):7.49008187,(45:19.28478268,302:19.28478268):6.477525878):1.803091194,((((195:16.72028102,(274:15.37493395,275:15.37493395):1.345347068):2.383206217,238:19.10348723):4.807940267,((((259:19.54130173,(196:7.36514807,187:7.36514807):12.17615366):1.570516637,130:21.11181837):0.375052440…
tree 865 = [&R] ((((((((((241:13.69896152,(276:6.912631012,285:6.912631012):6.78633051):4.337059183,47:18.03602071):7.602780111,(45:21.36999789,302:21.36999789):4.268802927):1.600882006,((((195:16.77483752,(274:15.42510073,275:15.42510073):1.349736793):2.68636129,238:19.46119881):4.792019812,((((259:19.23242931,(196:8.396468562,187:8.396468562):10.83596075):1.948274679,130:21.18070399):0.29012475…
tree 866 = [&R] ((((((((((241:13.70423894,(276:8.723540468,285:8.723540468):4.980698476):1.691206086,47:15.39544503):10.22107434,(45:22.54498459,302:22.54498459):3.071534775):1.621588783,((((195:16.74172707,238:16.74172707):0.9441686444,(274:14.56239994,275:14.56239994):3.123495773):6.197707657,((((259:19.15947956,(196:7.028723152,187:7.028723152):12.13075641):1.815642961,130:20.97512252):1.26189…
tree 867 = [&R] ((((((((((241:14.09141206,(276:9.288645133,285:9.288645133):4.802766927):3.532077994,47:17.62349005):9.86193929,(45:21.76211664,302:21.76211664):5.723312709):2.086132704,((((195:17.62474647,238:17.62474647):0.9976323888,(274:15.21831008,275:15.21831008):3.404068788):6.078710617,((((259:20.27959195,(196:8.554823256,187:8.554823256):11.7247687):1.886286592,130:22.16587854):0.6431820…
tree 868 = [&R] ((((((((((241:13.63981885,(276:8.990968147,285:8.990968147):4.648850703):3.600305464,47:17.24012431):9.789893706,(45:21.06189026,302:21.06189026):5.968127764):2.126045779,((((238:17.36553195,(274:14.73060271,275:14.73060271):2.634929246):0.6600479654,195:18.02557992):6.239981131,((((259:19.03301824,(196:8.929462626,187:8.929462626):10.10355562):2.170065885,130:21.20308413):0.93834…
tree 869 = [&R] ((((((((((241:13.81167251,(276:7.83776117,285:7.83776117):5.973911341):7.157652441,47:20.96932495):6.158331668,(45:19.96690932,302:19.96690932):7.160747298):2.354331869,((((195:17.88117749,(274:15.25912059,275:15.25912059):2.622056893):1.33214909,238:19.21332658):5.881830776,((((259:19.32324823,(196:8.733167187,187:8.733167187):10.59008104):2.811090858,130:22.13433908):0.669921694…
tree 870 = [&R] ((((((((((241:14.64744624,47:14.64744624):1.118696468,(276:11.2011158,285:11.2011158):4.565026914):10.06972447,(45:18.8040826,302:18.8040826):7.031784583):3.731691634,((((195:15.13828568,238:15.13828568):3.613011243,(274:14.01858184,275:14.01858184):4.732715077):5.327460615,((((259:13.60817475,(196:7.055900338,187:7.055900338):6.552274414):5.001368552,130:18.6095433):1.706245998,(…
tree 871 = [&R] ((((((((((241:15.20197214,(276:10.49741167,285:10.49741167):4.704560472):1.754056522,47:16.95602867):8.9018821,(45:20.03729245,302:20.03729245):5.820618311):4.781757627,((((195:16.46710397,(274:13.42026587,275:13.42026587):3.046838096):3.87705056,238:20.34415453):3.053360669,((((259:14.92550024,(196:8.29329446,187:8.29329446):6.632205777):3.86869973,130:18.79419997):1.562959354,((…
tree 872 = [&R] ((((((((((241:17.46810586,(276:7.541868991,285:7.541868991):9.926236867):1.291710855,47:18.75981671):10.15392255,(45:21.34985126,302:21.34985126):7.563888006):1.298409678,((((195:17.28441576,(274:13.8784748,275:13.8784748):3.405940964):1.776476897,238:19.06089266):4.674579331,((((259:17.49900917,(196:8.943087165,187:8.943087165):8.555922006):1.415162231,130:18.9141714):1.472832715…
tree 873 = [&R] ((((((((((241:16.42847102,47:16.42847102):1.887099734,(276:9.428683698,285:9.428683698):8.88688706):7.910014599,(45:21.558683,302:21.558683):4.666902353):3.686026625,((((195:18.17587481,(274:14.35534896,275:14.35534896):3.82052585):0.512841954,238:18.68871676):5.328335072,((((259:16.44848274,(196:10.10264055,187:10.10264055):6.34584219):2.230051467,130:18.67853421):2.155732224,((3…
tree 874 = [&R] ((((((((((241:15.36313166,(276:10.46687769,285:10.46687769):4.896253965):3.625969352,47:18.98910101):8.750295237,(45:21.06870384,302:21.06870384):6.670692409):2.486481337,(((((274:14.07308135,275:14.07308135):1.812144136,195:15.88522548):3.487956021,238:19.3731815):5.023689365,((((259:17.17982431,(196:8.068633824,187:8.068633824):9.111190485):2.170576052,130:19.35040036):1.3141488…
tree 875 = [&R] ((((((((((241:15.43997051,(276:10.13045825,285:10.13045825):5.309512259):3.205111256,47:18.64508177):7.920612597,(45:21.50751032,302:21.50751032):5.058184046):3.54986867,((((195:16.19102282,(274:14.15998578,275:14.15998578):2.031037041):2.56829757,238:18.75932039):5.381378063,((((259:16.5428636,(196:7.67966247,187:7.67966247):8.863201127):1.637613924,130:18.18047752):2.743151844,(…
tree 876 = [&R] ((((((((((241:15.41819156,(276:9.521781196,285:9.521781196):5.896410359):3.912698548,47:19.3308901):7.428032204,(45:21.47717275,302:21.47717275):5.281749554):3.252888614,((((195:15.87519671,(274:14.14001232,275:14.14001232):1.735184391):2.857662598,238:18.7328593):5.346218608,((((259:16.51952895,(196:7.66882987,187:7.66882987):8.850699079):2.597945019,130:19.11747397):1.683571765,…
tree 877 = [&R] ((((((((((241:16.14853774,47:16.14853774):2.981281052,(276:9.435541408,285:9.435541408):9.694277381):7.222817991,(45:21.6300023,302:21.6300023):4.722634483):3.241033811,((((195:17.18150985,(274:14.06069093,275:14.06069093):3.120818917):2.493734968,238:19.67524481):4.053751917,((((259:18.7655334,(196:6.989167717,187:6.989167717):11.77636568):1.851872223,130:20.61740562):1.003362788…
tree 878 = [&R] ((((((((((241:17.22927538,(276:9.863322037,285:9.863322037):7.365953347):2.088797265,47:19.31807265):6.368810339,(45:20.95244665,302:20.95244665):4.73443634):3.605450377,((((195:17.8510293,(274:15.43405896,275:15.43405896):2.416970334):0.5576119613,238:18.40864126):5.966674591,((((259:16.79916834,(196:6.534716723,187:6.534716723):10.26445162):3.900494779,130:20.69966312):1.3801875…
tree 879 = [&R] ((((((((((241:17.65910361,(276:9.496402101,285:9.496402101):8.162701509):3.58438205,47:21.24348566):6.349950089,(45:22.25063514,302:22.25063514):5.342800613):1.863024319,((((195:18.72686059,238:18.72686059):0.0447829584,(274:15.79272772,275:15.79272772):2.978915822):5.889842772,((((259:18.16234724,(196:7.336496661,187:7.336496661):10.82585057):3.013856989,130:21.17620422):1.699897…
tree 880 = [&R] ((((((((((241:16.76576314,(276:11.52304975,285:11.52304975):5.242713391):3.824652112,47:20.59041526):7.531935776,(45:21.54314656,302:21.54314656):6.579204476):1.282125674,((((195:19.38948721,238:19.38948721):0.4103637189,(274:17.31260267,275:17.31260267):2.487248257):4.081113552,((((259:17.54236146,(196:5.832121907,187:5.832121907):11.71023955):1.929094534,130:19.47145599):1.90550…
tree 881 = [&R] ((((((((((241:15.8970264,(276:9.411874192,285:9.411874192):6.485152205):2.7755528,47:18.6725792):7.152251939,(45:19.32219262,302:19.32219262):6.502638511):2.057897817,(((195:19.79138932,((274:16.67086882,275:16.67086882):2.109353847,238:18.78022266):1.011166661):2.998857085,((((259:16.94943476,(196:5.668990542,187:5.668990542):11.28044422):1.931436623,130:18.88087139):0.9581833485…
tree 882 = [&R] ((((((((((241:16.11097848,(276:11.93042674,285:11.93042674):4.180551739):4.995842035,47:21.10682052):5.648212907,(45:20.43756987,302:20.43756987):6.317463553):3.401251656,(((238:20.15108538,((274:15.40372983,275:15.40372983):4.598524685,195:20.00225452):0.1488308611):3.582727042,((((259:17.45026637,(196:6.849264516,187:6.849264516):10.60100186):2.548773743,130:19.99904012):1.61527…
tree 883 = [&R] ((((((((((241:16.44835046,(276:12.15268987,285:12.15268987):4.295660589):4.353580109,47:20.80193057):5.853016724,(45:18.99409455,302:18.99409455):7.660852751):4.057701895,(((238:20.01141043,((274:14.88061389,275:14.88061389):4.685626046,195:19.56623993):0.4451704982):3.488124041,((((259:17.58812568,(196:7.460127062,187:7.460127062):10.12799862):2.125722222,130:19.7138479):1.375467…
tree 884 = [&R] ((((((((((241:16.39382216,(276:9.470483102,285:9.470483102):6.923339053):2.031152384,47:18.42497454):9.16498223,(45:19.80640327,302:19.80640327):7.783553495):2.860754372,(((238:20.61551934,(195:20.04360657,(274:13.17091363,275:13.17091363):6.872692939):0.5719127754):2.907552753,((((259:15.70985829,(196:7.114625081,187:7.114625081):8.595233206):3.216756044,130:18.92661433):1.232707…
tree 885 = [&R] ((((((((((241:16.1217742,(276:7.995038636,285:7.995038636):8.12673556):3.356004245,47:19.47777844):9.809967272,(45:23.35902034,302:23.35902034):5.92872537):0.9528853926,(((238:19.15553488,(195:16.7454027,(274:14.49811411,275:14.49811411):2.247288593):2.410132174):4.091911643,((((259:15.73421635,(196:7.409369659,187:7.409369659):8.324846692):3.796743008,130:19.53095936):1.257193188…
tree 886 = [&R] ((((((((((241:17.70111511,(276:7.135364942,285:7.135364942):10.56575017):1.705253839,47:19.40636895):8.505596721,(45:24.51152711,302:24.51152711):3.400438561):1.723120787,(((238:19.74600352,((274:13.79707638,275:13.79707638):3.89037903,195:17.68745541):2.05854811):4.341135841,((((259:16.88222392,(196:6.652668086,187:6.652668086):10.22955583):2.224575053,130:19.10679897):1.15310690…
tree 887 = [&R] ((((((((((241:15.67668286,(276:6.996483294,285:6.996483294):8.680199562):4.398196184,47:20.07487904):8.655384142,(45:23.11493261,302:23.11493261):5.61533057):1.175623799,(((238:19.4557965,((274:15.1900042,275:15.1900042):3.417324161,195:18.60732836):0.8484681435):3.377923514,((((259:17.99588417,(196:6.589624429,187:6.589624429):11.40625974):1.152304382,130:19.14818855):1.029571635…
tree 888 = [&R] ((((((((((241:16.97526398,(276:8.747955934,285:8.747955934):8.227308048):3.271623657,47:20.24688764):9.227960852,(45:23.09644884,302:23.09644884):6.378399655):1.251321669,((((274:19.11053159,275:19.11053159):0.9599073512,(238:19.49033612,195:19.49033612):0.5801028154):4.176244509,((((259:17.12799934,(196:7.374056232,187:7.374056232):9.753943112):3.504734991,130:20.63273433):1.1444…
tree 889 = [&R] ((((((((((241:15.52490302,(276:8.548181154,285:8.548181154):6.976721866):6.18938425,47:21.71428727):6.405308478,(45:22.987933,302:22.987933):5.131662742):2.062928827,((((274:18.29989205,275:18.29989205):1.312203529,(238:18.88520603,195:18.88520603):0.7268895485):4.080872706,((((259:17.20654941,(196:7.755237155,187:7.755237155):9.451312252):1.574571659,130:18.78112107):1.89776533,(…
tree 890 = [&R] ((((((((((241:18.91799703,(276:8.887448139,285:8.887448139):10.0305489):2.989461583,47:21.90745862):7.104738184,(45:24.14140024,302:24.14140024):4.870796559):2.650246233,((((274:18.91504155,275:18.91504155):2.492585083,(238:19.47438484,195:19.47438484):1.933241795):3.236197165,((((259:17.23796144,(196:8.454235677,187:8.454235677):8.783725764):2.136865431,130:19.37482687):1.6749596…
tree 891 = [&R] ((((((((((241:17.58270883,(276:7.917278526,285:7.917278526):9.665430302):2.488803948,47:20.07151278):9.320395542,(45:20.38964449,302:20.38964449):9.002263824):1.396594067,(((238:20.68267209,((274:17.67637735,275:17.67637735):2.101642225,195:19.77801958):0.9046525119):3.342949162,((((259:17.95372139,(196:8.972351411,187:8.972351411):8.981369979):1.878743202,130:19.83246459):0.97843…
tree 892 = [&R] ((((((((((241:15.84402398,(276:6.715235063,285:6.715235063):9.128788921):6.336210623,47:22.18023461):7.237309382,(45:18.21260036,302:18.21260036):11.20494363):2.319664861,(((((274:17.32346671,275:17.32346671):4.072449453,238:21.39591617):0.06392898821,195:21.45984516):2.993142646,((((259:15.51102271,(196:8.970625423,187:8.970625423):6.54039729):4.215576822,130:19.72659953):0.53596…
tree 893 = [&R] ((((((((((241:17.79279086,(276:8.225219987,285:8.225219987):9.567570873):4.271600579,47:22.06439144):7.673363065,(45:17.87025966,302:17.87025966):11.86749484):1.812597594,(((238:21.70871912,((274:17.47051678,275:17.47051678):3.888882184,195:21.35939897):0.3493201552):1.554228053,((((259:16.78442826,(196:9.850657456,187:9.850657456):6.933770806):2.461726941,130:19.2461552):1.757155…
tree 894 = [&R] ((((((((((241:20.10649615,(276:11.94115373,285:11.94115373):8.165342423):2.295647739,47:22.40214389):7.880097108,(45:17.14913436,302:17.14913436):13.13310664):1.4913117,(((238:21.99990324,((274:16.88242471,275:16.88242471):4.77448518,195:21.65690989):0.3429933489):1.325717742,((((259:18.26704987,(196:7.853208639,187:7.853208639):10.41384123):1.949247231,130:20.2162971):0.812604519…
tree 895 = [&R] ((((((((((241:20.62172478,(276:10.48235109,285:10.48235109):10.13937368):5.246827209,47:25.86855199):4.458135263,(45:17.14816442,302:17.14816442):13.17852283):1.387462295,(((238:21.8218093,((274:14.68691801,275:14.68691801):6.417514606,195:21.10443261):0.7173766889):2.856320527,((((259:17.32945972,(196:6.703637249,187:6.703637249):10.62582247):2.321312724,130:19.65077244):1.166066…
tree 896 = [&R] ((((((((((241:21.25368497,47:21.25368497):1.403049736,(276:10.06149923,285:10.06149923):12.59523547):6.627901254,(45:17.03629606,302:17.03629606):12.2483399):1.868708895,(((((274:14.65798781,275:14.65798781):5.725933574,238:20.38392138):0.2595856196,195:20.643507):2.690656387,((((259:16.99048199,(196:7.933013749,187:7.933013749):9.057468236):2.830477214,130:19.8209592):1.377942331…
tree 897 = [&R] ((((((((((241:15.98910684,(276:10.4293222,285:10.4293222):5.559784644):3.920039289,47:19.90914613):8.54517624,(45:14.98437843,302:14.98437843):13.46994394):1.418277714,((((195:20.72258233,(274:17.539875,275:17.539875):3.182707327):0.8153279938,238:21.53791033):2.294637161,((((259:16.58178341,(196:9.02143271,187:9.02143271):7.560350695):2.61190358,130:19.19368698):1.31175156,((313:…
tree 898 = [&R] ((((((((((241:17.51947054,(276:9.739266898,285:9.739266898):7.780203643):2.761032338,47:20.28050288):7.403687497,(45:14.95639027,302:14.95639027):12.7278001):2.467956036,((((238:20.55196298,(274:17.58601035,275:17.58601035):2.965952626):0.5254454394,195:21.07740842):2.92251819,((((259:17.37290894,(196:7.422507593,187:7.422507593):9.950401348):1.961582071,130:19.33449101):1.2544659…
tree 899 = [&R] ((((((((((241:15.24029617,(276:8.770162894,285:8.770162894):6.470133279):2.300924555,47:17.54122073):8.563093251,(45:17.01263457,302:17.01263457):9.091679412):3.842911992,(((((274:16.58615847,275:16.58615847):3.258592713,195:19.84475118):1.233139,238:21.07789018):2.175026901,((((259:16.31111204,(196:7.258764226,187:7.258764226):9.052347809):2.407101092,130:18.71821313):1.63450201,…
tree 900 = [&R] ((((((((((241:17.0184204,(276:9.458712178,285:9.458712178):7.55970822):2.329617355,47:19.34803775):7.433857814,(45:14.76692542,302:14.76692542):12.01497015):5.192076271,((((195:18.27277788,(274:15.91318628,275:15.91318628):2.359591604):2.107726052,238:20.38050394):3.85354441,((((259:17.05177056,(196:7.944365128,187:7.944365128):9.107405434):3.464034275,130:20.51580484):0.209041566…
tree 901 = [&R] ((((((((((241:15.56652149,(276:7.935284042,285:7.935284042):7.631237451):4.398176974,47:19.96469847):7.284144392,(45:14.63339885,302:14.63339885):12.61544401):4.649577466,((((195:18.85394051,238:18.85394051):2.616829654,(274:16.27295787,275:16.27295787):5.197812297):3.32451554,((((259:17.92420368,(196:7.293846472,187:7.293846472):10.6303572):2.765172378,130:20.68937605):0.51149711…
tree 902 = [&R] ((((((((((241:16.67755207,(276:9.798042618,285:9.798042618):6.879509455):3.343290212,47:20.02084229):7.553958349,(45:14.54610703,302:14.54610703):13.0286936):3.911353467,((((195:18.9398234,238:18.9398234):2.591325893,(274:16.4328039,275:16.4328039):5.098345391):2.693368063,((((259:18.15815162,(196:7.314357896,187:7.314357896):10.84379373):2.615510894,130:20.77366252):0.4521907382,…
tree 903 = [&R] ((((((((((241:17.93058355,(276:11.56928038,285:11.56928038):6.361303174):2.126783855,47:20.0573674):9.043675756,(45:17.42564906,302:17.42564906):11.6753941):2.826593288,(((195:19.60812184,(238:19.2125364,(274:16.26424077,275:16.26424077):2.948295635):0.3955854436):3.487752905,((((259:17.04071273,(196:7.552619704,187:7.552619704):9.488093022):2.681563712,130:19.72227644):1.17912402…
tree 904 = [&R] ((((((((((241:17.97067971,(276:11.92403189,285:11.92403189):6.046647822):2.326534321,47:20.29721404):7.058526844,(45:16.92870357,302:16.92870357):10.42703731):5.219306293,((((274:14.43498559,275:14.43498559):5.407610794,(238:19.44228052,195:19.44228052):0.4003158668):3.529459564,((((259:18.02216927,(196:7.642934168,187:7.642934168):10.3792351):1.935946774,130:19.95811604):1.644310…
tree 905 = [&R] ((((((((((241:17.6635322,47:17.6635322):3.094466646,(276:12.52767186,285:12.52767186):8.230326991):6.416144953,(45:16.63936509,302:16.63936509):10.53477871):4.755240759,(((238:18.86931169,((274:14.18826871,275:14.18826871):3.344536433,195:17.53280515):1.336506547):4.177641744,((((259:17.88145546,(196:8.717447152,187:8.717447152):9.164008309):2.475872421,130:20.35732788):0.87587913…
tree 906 = [&R] ((((((((((241:17.15072097,(276:10.92975961,285:10.92975961):6.220961357):1.331134879,47:18.48185585):7.846803025,(45:17.12352126,302:17.12352126):9.205137611):4.903257538,(((238:18.03665911,((274:13.48343839,275:13.48343839):3.999075906,195:17.4825143):0.5541448107):6.235835039,((((259:18.87558561,(196:8.536443792,187:8.536443792):10.33914181):0.8271614193,130:19.70274703):2.02864…
tree 907 = [&R] ((((((((((241:17.88097139,(276:10.69719069,285:10.69719069):7.183780697):1.859084679,47:19.74005607):6.541511326,(45:17.73064704,302:17.73064704):8.550920357):4.354925134,((((195:17.80665366,(274:13.24336155,275:13.24336155):4.563292115):2.743622637,238:20.5502763):3.64257373,((((259:15.6168703,(196:7.090731108,187:7.090731108):8.52613919):2.804083386,130:18.42095368):3.391047923,…
tree 908 = [&R] ((((((((((241:17.28519365,(276:10.95511174,285:10.95511174):6.330081907):3.28285964,47:20.56805328):6.317735867,(45:17.22763765,302:17.22763765):9.658151506):4.570681384,((((195:18.1068435,(274:12.07786377,275:12.07786377):6.028979732):3.217761318,238:21.32460482):2.9233424,((((259:15.69185344,(196:5.552581619,187:5.552581619):10.13927182):3.152603944,130:18.84445738):3.550582037,…
tree 909 = [&R] ((((((((((241:16.58972884,(276:10.70557132,285:10.70557132):5.884157515):2.005028936,47:18.59475777):7.678614895,(45:16.83521884,302:16.83521884):9.438153828):4.86989953,((((195:16.40968095,(274:12.93718547,275:12.93718547):3.472495476):4.42918252,238:20.83886347):3.201971476,((((259:16.1313615,(196:6.31174397,187:6.31174397):9.81961753):2.502431942,130:18.63379344):3.251121795,((…
tree 910 = [&R] ((((((((((241:15.12217136,(276:8.592348186,285:8.592348186):6.529823174):4.498747952,47:19.62091931):8.740274982,(45:14.81984054,302:14.81984054):13.54135375):1.96682873,((((195:16.07165477,(274:13.00972044,275:13.00972044):3.061934329):2.052158776,238:18.12381355):5.402913542,((((259:14.78316433,(196:7.36335404,187:7.36335404):7.419810287):2.70937381,130:17.49253814):3.16355918,(…
tree 911 = [&R] ((((((((((241:14.78446349,(276:7.419688595,285:7.419688595):7.364774898):3.363996244,47:18.14845974):6.993149075,(45:14.65144501,302:14.65144501):10.4901638):5.858356704,((((195:14.9880735,238:14.9880735):2.488718149,(274:14.00615294,275:14.00615294):3.470638711):8.102353555,((((259:14.92413632,(196:8.533210298,187:8.533210298):6.390926019):3.769417099,130:18.69355342):2.706587902…
tree 912 = [&R] ((((((((((241:13.14948426,(276:7.998890382,285:7.998890382):5.150593881):2.566501407,47:15.71598567):11.24776448,(45:13.81261552,302:13.81261552):13.15113463):2.494525059,((((195:16.10514968,238:16.10514968):0.05768134261,(274:14.59244759,275:14.59244759):1.570383437):8.322067563,((((259:15.92764823,(196:6.349328131,187:6.349328131):9.578320103):1.857287984,130:17.78493622):2.6111…
tree 913 = [&R] ((((((((((241:16.15403169,(276:7.69593282,285:7.69593282):8.458098874):4.676204873,47:20.83023657):6.560931037,(45:16.24586865,302:16.24586865):11.14529895):1.583235605,((((195:14.77312095,(274:14.09240137,275:14.09240137):0.6807195842):0.9553184917,238:15.72843944):7.665690267,((((259:17.43391049,(196:6.767875266,187:6.767875266):10.66603522):1.818977659,130:19.25288815):1.684356…
tree 914 = [&R] ((((((((((241:16.93308832,(276:9.404740524,285:9.404740524):7.528347791):3.842729103,47:20.77581742):7.292275991,(45:15.97601073,302:15.97601073):12.09208268):1.80485195,((((195:14.98207679,(274:14.06341174,275:14.06341174):0.9186650503):0.9542007978,238:15.93627759):8.061845377,((((259:16.72334908,(196:5.492668109,187:5.492668109):11.23068097):1.903057233,130:18.62640632):1.76144…
tree 915 = [&R] ((((((((((241:16.62365582,(276:9.609896287,285:9.609896287):7.01375953):4.3091933,47:20.93284912):7.641951661,(45:20.9421255,302:20.9421255):7.632675277):1.421769218,((((195:16.06820947,238:16.06820947):0.8500519808,(274:13.57253838,275:13.57253838):3.345723076):6.884977365,((((259:16.3373732,130:16.3373732):1.573118456,(196:5.866529217,187:5.866529217):12.04396244):1.921290305,((…
tree 916 = [&R] ((((((((((241:16.79722442,(276:11.3910861,285:11.3910861):5.406138324):1.922627616,47:18.71985204):9.683365705,(45:17.8269616,302:17.8269616):10.57625614):1.590663658,((((195:15.78139504,238:15.78139504):1.267878728,(274:14.07302753,275:14.07302753):2.976246235):6.070290632,((((259:15.97082952,(196:5.924629252,187:5.924629252):10.04620027):2.496656374,130:18.46748589):1.422252763,…
tree 917 = [&R] ((((((((((241:16.80046558,(276:11.11776958,285:11.11776958):5.682695992):1.922998602,47:18.72346418):9.350109772,(45:17.83040145,302:17.83040145):10.2431725):1.47127917,((((195:15.55380522,(274:12.66138272,275:12.66138272):2.892422499):1.586472134,238:17.14027735):7.107005955,((((259:14.55074945,(196:5.925772455,187:5.925772455):8.624976997):1.197231536,130:15.74798099):4.20396920…
tree 918 = [&R] ((((((((((241:14.72699481,(276:8.327398173,285:8.327398173):6.39959664):3.372138403,47:18.09913322):9.899100757,(45:14.63148305,302:14.63148305):13.36675092):1.477164732,((((195:16.07168113,(274:12.49676714,275:12.49676714):3.574913988):1.086250048,238:17.15793118):6.022300975,((((259:13.29425692,(196:5.606040807,187:5.606040807):7.688216111):4.055921808,130:17.35017873):2.5269099…
tree 919 = [&R] ((((((((((241:13.54484115,(276:7.43443826,285:7.43443826):6.110402887):3.668336102,47:17.21317725):8.24381135,(45:14.43573055,302:14.43573055):11.02125805):3.658639757,((((195:16.35901847,238:16.35901847):0.9180442449,(274:12.8845311,275:12.8845311):4.392531614):5.64244912,((((259:13.11639497,(196:5.232930996,187:5.232930996):7.883463975):2.343384085,130:15.45977906):3.989597743,(…
tree 920 = [&R] ((((((((((241:15.06371504,(276:6.74488886,285:6.74488886):8.318826182):1.815901972,47:16.87961701):10.23429102,(45:16.44883887,302:16.44883887):10.66506916):2.841468196,((((195:15.32084938,(274:12.1067139,275:12.1067139):3.214135481):2.328347979,238:17.64919736):6.051514306,((((259:16.54688859,(196:6.393950983,187:6.393950983):10.15293761):1.904719465,130:18.45160806):0.7199709547…
tree 921 = [&R] ((((((((((241:13.71072079,(276:5.593059339,285:5.593059339):8.117661453):3.378238003,47:17.0889588):10.89088378,(45:17.0745529,302:17.0745529):10.90528967):3.374960926,((((195:15.63865933,(274:12.58689054,275:12.58689054):3.051768788):0.03686557105,238:15.6755249):7.836000962,((((259:15.84184577,(196:6.292854606,187:6.292854606):9.548991167):3.32403818,130:19.16588395):1.275609865…
tree 922 = [&R] ((((((((((241:15.52537185,(276:5.573307593,285:5.573307593):9.952064254):1.503237728,47:17.02860958):12.20692223,(45:18.19836792,302:18.19836792):11.03716388):1.252312401,((((195:16.16825763,(274:12.64277599,275:12.64277599):3.525481642):1.232942105,238:17.40119973):6.027295777,((((259:16.37697022,(196:5.920860639,187:5.920860639):10.45610958):2.721229902,130:19.09820012):1.161229…
tree 923 = [&R] ((((((((((241:14.32229427,(276:8.139601764,285:8.139601764):6.182692509):2.197704209,47:16.51999848):14.05445336,(45:17.98481237,302:17.98481237):12.58963947):1.463374109,((((195:15.38347501,238:15.38347501):1.780931762,(274:13.94624867,275:13.94624867):3.218158108):6.342339197,((((259:15.90544532,(196:5.804708533,187:5.804708533):10.10073678):1.880353267,130:17.78579858):2.527163…
tree 924 = [&R] ((((((((((241:15.45581313,(276:9.649063723,285:9.649063723):5.80674941):2.789086316,47:18.24489945):13.21437289,(45:17.56171567,302:17.56171567):13.89755667):0.7976186211,((((195:15.42820413,(274:13.60511332,275:13.60511332):1.823090811):0.4816793003,238:15.90988343):8.571617537,((((259:15.63175456,(196:5.292263594,187:5.292263594):10.33949096):4.00955681,130:19.64131137):1.149453…
tree 925 = [&R] ((((((((((241:14.62398572,(276:11.44985686,285:11.44985686):3.17412886):2.59613499,47:17.22012071):13.80362019,(45:19.49718631,302:19.49718631):11.52655459):1.399445645,((((195:14.95531344,238:14.95531344):1.197716446,(274:12.24080548,275:12.24080548):3.912224404):7.648435666,((((259:15.74019803,(196:7.199735517,187:7.199735517):8.540462512):3.270352117,130:19.01055015):1.98853734…
tree 926 = [&R] ((((((((((241:14.0365195,(276:6.825443867,285:6.825443867):7.21107563):3.715786048,47:17.75230555):11.71554038,(45:21.09532623,302:21.09532623):8.372519699):2.755109626,(((((274:12.37349495,275:12.37349495):3.50491997,238:15.87841492):0.6492717969,195:16.52768672):6.880264579,((((259:17.42427885,(196:7.277780143,187:7.277780143):10.14649871):2.488010532,130:19.91228938):0.61181718…
tree 927 = [&R] ((((((((((241:14.96154544,(276:6.118125923,285:6.118125923):8.843419518):3.554226935,47:18.51577238):12.20724772,(45:20.59608937,302:20.59608937):10.12693072):1.242417429,(((((274:14.0400253,275:14.0400253):1.978291864,195:16.01831716):1.660372476,238:17.67868964):7.379938063,((((259:17.81985261,(196:9.222004157,187:9.222004157):8.597848449):2.979584939,130:20.79943754):0.85392913…
tree 928 = [&R] ((((((((((241:15.26235736,(276:9.16145367,285:9.16145367):6.100903692):2.46331277,47:17.72567013):12.3654271,(45:20.14652202,302:20.14652202):9.944575214):2.529900628,(((((274:12.6467905,275:12.6467905):2.486931943,238:15.13372244):1.770972191,195:16.90469463):7.887015679,((((259:17.65379897,(196:9.610456063,187:9.610456063):8.043342906):2.036021101,130:19.68982007):0.8746904378,(…
tree 929 = [&R] ((((((((((241:15.91941269,(276:10.00900785,285:10.00900785):5.910404832):4.972251672,47:20.89166436):8.219387704,(45:16.16720454,302:16.16720454):12.94384752):1.109066212,(((((274:11.28243828,275:11.28243828):4.05129222,195:15.3337305):0.6105623628,238:15.94429287):7.285535771,((((259:16.54088677,(196:8.597200434,187:8.597200434):7.943686336):2.096225736,130:18.63711251):1.7478683…
tree 930 = [&R] ((((((((((241:17.37167623,(276:9.749661055,285:9.749661055):7.622015174):2.909779497,47:20.28145573):9.179531456,(45:18.18262717,302:18.18262717):11.27836001):1.500029223,((((195:16.29797656,238:16.29797656):1.079022549,(274:12.28219765,275:12.28219765):5.094801459):6.386132096,((((259:16.91683351,(196:8.106380092,187:8.106380092):8.810453414):2.780759525,130:19.69759303):1.082442…
tree 931 = [&R] ((((((((((241:18.0628097,(276:9.243869973,285:9.243869973):8.818939722):2.338326481,47:20.40113618):9.954483791,(45:19.80513233,302:19.80513233):10.55048763):1.394771668,((((238:17.3636223,195:17.3636223):2.632073116,(274:13.62633233,275:13.62633233):6.369363082):4.906122115,((((259:18.06062473,(196:8.042901138,187:8.042901138):10.0177236):2.159579732,130:20.22020447):1.523608713,…
tree 932 = [&R] ((((((((((241:17.24887339,(276:9.842797703,285:9.842797703):7.406075683):3.483194637,47:20.73206802):9.482102544,(45:21.57956083,302:21.57956083):8.634609733):1.894023062,(((((274:13.89881547,275:13.89881547):3.768191256,195:17.66700673):1.628335744,238:19.29534247):6.536759,((((259:15.61696857,(196:7.710074661,187:7.710074661):7.906893908):4.58396628,130:20.20093485):1.797645607,…
tree 933 = [&R] ((((((((((241:16.57261375,(276:10.64716726,285:10.64716726):5.925446493):2.961915935,47:19.53452968):8.727543064,(45:18.65040085,302:18.65040085):9.611671897):3.988242802,(((((274:15.52206147,275:15.52206147):3.443724839,195:18.96578631):0.5800949694,238:19.54588128):6.038944398,((((259:15.74611142,(196:8.806930455,187:8.806930455):6.93918096):3.016166581,130:18.762278):3.84385711…
tree 934 = [&R] ((((((((((241:14.25395362,(276:8.831813472,285:8.831813472):5.422140145):3.791475918,47:18.04542954):11.7212662,(45:19.52016927,302:19.52016927):10.24652647):2.696683481,((((274:17.21762936,275:17.21762936):2.64787929,(195:18.48067325,238:18.48067325):1.384835403):5.20559794,((((259:15.6650713,(196:8.02688251,187:8.02688251):7.638188788):3.424676712,130:19.08974801):2.796159703,((…
tree 935 = [&R] ((((((((((241:15.82876464,(276:8.702333509,285:8.702333509):7.126431127):4.312235018,47:20.14099965):9.234877457,(45:21.23572146,302:21.23572146):8.140155649):2.90921046,((((274:17.70303256,275:17.70303256):1.932307276,(195:18.11046057,238:18.11046057):1.524879271):6.127482993,((((259:15.15010018,(196:7.438492888,187:7.438492888):7.711607288):4.740360696,130:19.89046087):2.9352406…
tree 936 = [&R] ((((((((((241:16.32582397,(276:8.658356051,285:8.658356051):7.667467915):3.674358849,47:20.00018281):9.222389204,(45:20.7642533,302:20.7642533):8.458318715):3.337688057,((((274:17.57926089,275:17.57926089):1.91879745,(195:17.67487806,238:17.67487806):1.823180281):6.255771552,((((259:17.79148025,(196:7.386486281,187:7.386486281):10.40499397):2.113173343,130:19.90465359):2.76146084,…
tree 937 = [&R] ((((((((((241:16.41887592,(276:8.707705901,285:8.707705901):7.711170021):4.680139631,47:21.09901555):10.40094984,(45:21.15024482,302:21.15024482):10.34972057):1.509395592,(((238:22.7871278,(195:18.32945722,(274:16.02182344,275:16.02182344):2.307633782):4.45767058):3.113490656,((((259:17.89288598,(196:8.244351121,187:8.244351121):9.648534858):2.670041701,130:20.56292768):2.17684228…
tree 938 = [&R] ((((((((((241:18.93395762,(276:7.896937315,285:7.896937315):11.0370203):0.5547864899,47:19.48874411):8.42691262,(45:21.56649533,302:21.56649533):6.349161397):4.890652621,((((274:14.33918598,275:14.33918598):2.334237726,(195:16.1716129,238:16.1716129):0.5018108103):8.790005808,((((259:18.645118,(196:6.750852065,187:6.750852065):11.89426594):1.832757101,130:20.47787511):0.8795746362…
tree 939 = [&R] ((((((((((241:17.37858795,(276:10.66855943,285:10.66855943):6.710028519):3.256084892,47:20.63467284):9.686327431,(45:18.8516751,302:18.8516751):11.46932517):1.558187294,(((238:17.30729508,((274:13.59186985,275:13.59186985):3.357797054,195:16.9496669):0.3576281709):9.130763866,((((259:18.54404965,(196:6.73681797,187:6.73681797):11.80723168):3.088898847,130:21.6329485):1.349569461,(…
tree 940 = [&R] ((((((((((241:18.35184461,(276:10.8305265,285:10.8305265):7.521318117):2.474755274,47:20.82659989):9.642993175,(45:18.89122455,302:18.89122455):11.57836851):1.476474723,(((238:17.34360452,(195:16.98522607,(274:14.13536212,275:14.13536212):2.84986395):0.3583784488):9.149919544,((((259:18.85570813,(196:6.370492772,187:6.370492772):12.48521536):3.056351041,130:21.91205917):1.11867444…
tree 941 = [&R] ((((((((((241:16.47657759,(276:11.03164153,285:11.03164153):5.444936068):3.280168476,47:19.75674607):9.062932017,(45:22.1452189,302:22.1452189):6.674459189):1.679698934,(((238:16.31908941,(195:16.23346361,(274:13.78355365,275:13.78355365):2.449909963):0.08562579954):9.2028679,((((259:19.81597493,(196:8.117654278,187:8.117654278):11.69832065):0.9307367792,130:20.74671171):0.4927537…
tree 942 = [&R] ((((((((((241:16.89270841,(276:10.55245247,285:10.55245247):6.34025594):2.632903397,47:19.52561181):9.214168456,(45:24.36654586,302:24.36654586):4.37323441):2.085513844,((((274:15.66927469,275:15.66927469):2.984465643,(195:18.17298731,238:18.17298731):0.4807530225):7.378277368,((((259:17.76561268,(196:9.401920672,187:9.401920672):8.363692007):2.341271925,130:20.1068846):1.19641373…
tree 943 = [&R] ((((((((((241:15.27282496,(276:9.753322911,285:9.753322911):5.519502052):4.189904967,47:19.46272993):8.929347233,(45:23.4410528,302:23.4410528):4.951024358):2.734786647,((((274:14.82194392,275:14.82194392):4.043400835,(195:18.11446153,238:18.11446153):0.7508832225):6.671413057,((((259:18.14677418,(196:9.473676324,187:9.473676324):8.673097852):1.895356568,130:20.04213074):1.2232788…
tree 944 = [&R] ((((((((((241:14.75173258,47:14.75173258):2.748194758,(276:8.443876051,285:8.443876051):9.056051291):11.91259465,(45:23.87454174,302:23.87454174):5.537980255):1.876173147,(((238:19.72466836,(195:17.43971109,(274:15.69542145,275:15.69542145):1.744289644):2.284957271):5.474339039,((((259:16.23643298,(196:7.491607896,187:7.491607896):8.744825086):2.037609809,130:18.27404279):2.340695…
tree 945 = [&R] ((((((((((241:13.48503524,(276:8.224712343,285:8.224712343):5.260322899):6.290020882,47:19.77505612):8.286877719,(45:24.65217345,302:24.65217345):3.409760392):2.547973884,(((195:20.60351674,(238:19.15288025,(274:15.05191692,275:15.05191692):4.100963322):1.450636496):5.414038288,((((259:16.43426947,(196:6.777986932,187:6.777986932):9.656282535):2.051995039,130:18.48626451):1.688833…
tree 946 = [&R] ((((((((((241:14.97592305,(276:8.5972877,285:8.5972877):6.378635349):4.731191282,47:19.70711433):9.077835582,(45:20.50349527,302:20.50349527):8.281454647):1.810565076,(((195:19.79885893,(238:19.60584589,(274:15.04483953,275:15.04483953):4.561006362):0.1930130382):5.83994942,((((259:16.336638,(196:9.100542034,187:9.100542034):7.236095964):2.026369477,130:18.36300748):2.299874975,((…
tree 947 = [&R] ((((((((((241:14.53145068,(276:8.633521582,285:8.633521582):5.897929095):4.696907016,47:19.22835769):10.12827749,(45:21.37613458,302:21.37613458):7.980500601):2.054007457,((((195:19.1639967,(274:15.69697099,275:15.69697099):3.46702571):0.5244794333,238:19.68847613):6.058388808,((((259:15.69115717,(196:8.997836176,187:8.997836176):6.69332099):2.749242514,130:18.44039968):1.93987555…
tree 948 = [&R] ((((((((((241:18.25130831,(276:11.82309251,285:11.82309251):6.428215797):4.063412662,47:22.31472097):7.307062792,(45:23.37946969,302:23.37946969):6.242314072):1.918836377,((((238:20.67781334,(274:17.258918,275:17.258918):3.418895337):1.874992517,195:22.55280585):2.782952293,((((259:17.12658239,(196:7.612557037,187:7.612557037):9.51402535):2.133809755,130:19.26039214):2.568744632,(…
tree 949 = [&R] ((((((((((241:19.67803738,(276:10.40879658,285:10.40879658):9.269240796):3.164678091,47:22.84271547):6.846429482,(45:23.55290762,302:23.55290762):6.136237332):2.158609723,(((((274:13.83386897,275:13.83386897):5.3904893,238:19.22435827):0.4709576413,195:19.69531591):5.315163075,((((259:13.75867165,(196:8.102407441,187:8.102407441):5.656264208):1.965692834,130:15.72436448):5.7462552…
tree 950 = [&R] ((((((((((241:20.06646017,(276:7.96441864,285:7.96441864):12.10204153):2.511528229,47:22.5779884):6.541374549,(45:25.17676849,302:25.17676849):3.942594454):1.678645049,(((((274:13.11230223,275:13.11230223):4.76182447,195:17.8741267):1.868472734,238:19.74259943):5.121322773,((((259:12.64665113,(196:7.680467666,187:7.680467666):4.966183465):4.388799731,130:17.03545086):4.435567845,(…
tree 951 = [&R] ((((((((((241:16.30149163,(276:9.18857377,285:9.18857377):7.112917859):4.383371396,47:20.68486302):8.147474636,(45:25.70207302,302:25.70207302):3.130264638):1.502570746,(((((274:13.005088,275:13.005088):5.870562488,238:18.87565048):1.161138901,195:20.03678938):5.122300329,((((259:14.02962326,(196:6.852776896,187:6.852776896):7.176846361):3.49044236,130:17.52006562):2.127728551,((3…
tree 952 = [&R] ((((((((((241:16.28866242,(276:9.043295104,285:9.043295104):7.245367311):5.415428101,47:21.70409052):6.000439282,(45:23.42446079,302:23.42446079):4.280069009):2.871262442,(((((274:12.99485304,275:12.99485304):5.902189941,195:18.89704298):1.257775157,238:20.15481814):4.984471465,((((259:14.018582,(196:7.827969271,187:7.827969271):6.190612725):3.14259162,130:17.16117362):2.835195893…
tree 953 = [&R] ((((((((((241:15.13742281,(276:6.941062301,285:6.941062301):8.196360507):4.615303033,47:19.75272584):8.107986344,(45:24.54899426,302:24.54899426):3.311717928):2.119607544,((((195:18.54180177,(274:15.48023407,275:15.48023407):3.061567693):1.557367221,238:20.09916899):3.86142322,((((259:15.02408961,(196:6.551737576,187:6.551737576):8.472352034):3.505485431,130:18.52957504):2.1328584…
tree 954 = [&R] ((((((((((241:15.83976387,(276:8.323527585,285:8.323527585):7.516236282):2.450700077,47:18.29046394):10.34227343,(45:24.88757164,302:24.88757164):3.74516573):1.31054864,((((238:19.3588035,195:19.3588035):0.4965286627,(274:17.98381557,275:17.98381557):1.871516587):5.255160576,((((259:16.42000914,(196:7.970720694,187:7.970720694):8.449288444):2.316132657,130:18.73614179):0.981230154…
tree 955 = [&R] ((((((((((241:15.25375896,(276:9.215926172,285:9.215926172):6.037832791):1.467738887,47:16.72149785):11.2748421,(45:24.20268058,302:24.20268058):3.793659366):1.045954834,((((195:20.19349719,(274:13.75660868,275:13.75660868):6.436888509):0.1670327834,238:20.36052998):4.058937044,((((259:15.9870484,(196:7.868365785,187:7.868365785):8.118682617):1.736551571,130:17.72359997):0.8234168…
tree 956 = [&R] ((((((((((241:16.62521979,(276:9.087779945,285:9.087779945):7.537439847):3.544877533,47:20.17009732):9.594754135,(45:24.63107231,302:24.63107231):5.133779147):1.802483126,((((238:21.59152793,(274:17.64902496,275:17.64902496):3.942502968):0.5551588867,195:22.14668682):3.042496783,((((259:17.34153777,(196:7.299179032,187:7.299179032):10.04235874):2.359932937,130:19.70147071):1.25320…
tree 957 = [&R] ((((((((((241:17.92058407,(276:11.94003721,285:11.94003721):5.980546865):3.885002156,47:21.80558623):6.168240408,(45:24.0376016,302:24.0376016):3.936225037):1.862470546,(((((274:17.53019317,275:17.53019317):3.178995287,195:20.70918845):1.749702909,238:22.45889136):3.179557322,((((259:16.43546673,(196:6.444619072,187:6.444619072):9.990847656):2.52538067,130:18.9608474):0.8989719535…
tree 958 = [&R] ((((((((((241:18.66569366,(276:11.34897758,285:11.34897758):7.316716081):3.265967185,47:21.93166084):8.032051537,(45:25.66886901,302:25.66886901):4.294843365):1.935340891,(((((274:18.37947128,275:18.37947128):3.333006774,195:21.71247805):0.04200934172,238:21.75448739):5.126056747,((((259:19.49228515,(196:6.756838901,187:6.756838901):12.73544625):0.6385853504,130:20.1308705):0.6910…
tree 959 = [&R] ((((((((((241:18.82201607,47:18.82201607):2.279646673,(276:10.01954053,285:10.01954053):11.08212221):8.1741014,(45:22.01881933,302:22.01881933):7.256944809):2.62240595,((((238:22.06816273,195:22.06816273):2.047160742,(274:20.53743963,275:20.53743963):3.577883841):2.376114663,((((259:18.65680009,(196:6.659031112,187:6.659031112):11.99776898):1.515997789,130:20.17279788):1.966647982…
[truncated: 42 more rows]
