# Supplementary material for: Diversity Dynamics in Nymphalidae Butterflies: Effect of Phylogenetic Uncertainty on Diversification Rate Shift Estimates
Source: PLoS One. 2015 Apr 1;10(4):e0120928. doi: 10.1371/journal.pone.0120928 (PMC4382342; doi:10.1371/journal.pone.0120928)
Supplement: S1 Dataset — (CSV) [file pone.0120928.s013.csv]

taxon	n.taxa
Eulaceura	2
Apatura	5
Apaturopsis	3
Asterocampa	4
Chitoria	6
Doxocopa	15
Euripus	3
Hestina	11
Hestinalis	2
Mimathyma	4
Sephisa	4
Timelaea	8
Batesia	1
Ectima	4
Hamadryas	20
Panacea	3
Archimestra	1
Ariadne	9
Biblis	1
Byblia	2
Eurytela	4
Laringa	2
Mesoxantha	1
Mestra	2
Neptidopsis	2
Vila	3
Callicore	26
Diaethria	45
Haematera	1
Catonephele	11
Dynamine	40
Epiphile	15
Eunica	40
Lucinia	1
Myscelia	10
Nessaea	4
Nica	8
Pyrrhogyra	6
Sevenia	19
Temenis	3
Calinaga	7
Anaea	3
Anaeomorpha	1
Coenophlebia	1
Consul	4
Fountainea	8
Hypna	1
Memphis	63
Polygrapha	4
Siderone	2
Zaretis	6
Euxanthe	6
Charaxes	193
Polyura	17
Palla	4
Agrias	5
Archaeoprepona	9
Prepona	7
Prothoe	4
Agatasa	1
Marpesia	17
Chersonesia	6
Cyrestis	20
Tellervo	9
Amauris	16
Anetia	5
Danaus	12
Euploea	52
Idea	8
Ideopsis	6
Ituna	1
Lycorea	2
Parantica	24
Tirumala	9
Aeria	3
Athesis	3
Athyrtis	1
Brevioleria	5
Callithomia	3
Ceratinia	4
Dircenna	7
Elzunia	2
Episcada	16
Epityches	1
Forbestra	3
Godyris	13
Greta	21
Heterosais	2
Hyalenna	5
Hyalyris	13
Hypoleria	8
Hyposcada	8
Hypothyris	18
Ithomia	22
Mcclungia	1
Mechanitis	4
Megoleria	2
Melinaea	11
Methona	7
Napeogenes	23
Oleria	42
Ollantaya	3
Olyras	3
Pagyris	4
Paititia	1
Patricia	3
Placidina	1
Pseudoscada	4
Pteronymia	41
Sais	2
Scada	5
Thyridia	1
Tithorea	3
Veladyris	2
Velamysta	3
Acraea	240
Actinote	128
Altinote	17
Bematistes	25
Cethosia	16
Argynnis	39
Boloria	39
Brenthis	4
Euptoieta	9
Issoria	7
Pardopsis	1
Yramea	6
Agraulis	2
Dione	3
Dryadula	1
Dryas	1
Eueides	12
Heliconius	47
Philaethria	7
Algia	3
Algiachroa	1
Cirrochroa	18
Cupha	9
Lachnoptera	2
Phalanta	8
Terinos	8
Vagrans	3
Vindula	4
Libytheana	4
Libythea	9
Aterica	2
Bassarona	7
Bebearia	99
Catuna	5
Crenidomimas	1
Dophla	1
Euphaedra	208
Euptera	31
Euriphene	73
Euryphura	8
Hamanumida	1
Lexias	15
Tanaecia	78
Adelpha	85
Athyma	39
Cymothoe	75
Harma	1
Lebadea	3
Limenitis	23
Moduza	9
Pseudacraea	17
Pseudoneptis	1
Lasippa	17
Neptis	90
Pantoporia	27
Parthenos	3
Baeotus	4
Pycina	1
Historis	2
Hypolimnas	27
Junonia	51
Precis	16
Protogoniomorpha	4
Salamis	7
Yoma	2
Catacroptera	1
Doleschallia	10
Kallima	10
Mallika	1
Anthanassa	17
Antillea	2
Atlantea	4
Castilia	13
Chlosyne	28
Dagon	3
Eresia	20
Euphydryas	15
Gnathotriche	2
Higginsius	2
Janatella	3
Mazia	1
Melitaea	75
Microtia	4
Ortilia	9
Phyciodes	11
Phystis	1
Poladryas	2
Tegosa	15
Telenassa	8
Rhinopalpa	1
Vanessula	1
Aglais	5
Antanartia	6
Araschnia	7
Colobura	2
Hypanartia	14
Kaniska	1
Mynes	9
Nymphalis	6
Polygonia	13
Smyrna	2
Symbrenthia	13
Tigridia	1
Vanessa	19
Anartia	5
Kallimoides	1
Metamorpha	1
Napeocles	1
Siproeta	3
Amnosia	1
Dichorragia	2
Pseudergolis	2
Stibochiona	2
Aemona	2
Amathusia	13
Amathuxidia	3
Discophora	14
Faunis	12
Hyantis	1
Stichophthalma	9
Taenaris	25
Morphotenaris	1
Thaumantis	4
Thauria	2
Xanthotaenia	1
Zeuxidia	9
Bia	2
Brassolis	4
Caligo	31
Catoblepia	8
Dasyophthalma	4
Dynastor	3
Narope	18
Opoptera	8
Opsiphanes	16
Aeropetes	1
Dira	14
Paralethe	1
Tarsocera	7
Torynesis	5
Elymnias	41
Cithaerias	5
Haetera	2
Pierella	11
Pseudohaetera	2
Cyllogenes	3
Gnophodes	3
Manataria	1
Melanitis	11
Morpho	29
Antirrhea	11
Caerois	2
Altiapa	4
Amphidecta	3
Apexacuta	4
Aphantopus	4
Archeuptychia	5
Arethusana	2
Argynnina	10
Argyronympha	6
Argyrophenga	4
Argyrophorus	4
Auca	4
Berberia	2
Bicyclus	86
Brintesia	1
Caeruleuptychia	21
Calisto	42
Cassionympha	3
Cepheuptychia	5
Cercyonis	4
Chazara	14
Chillanella	1
Chloreuptychia	11
Chonala	9
Cissia	15
Coenonympha	45
Corades	20
Cosmosatyrus	1
Cyllopsis	32
Daedalma	6
Dodonidia	1
Elina	2
Enodia	3
Erebia	113
Erebiola	1
Eretris	15
Erichthodes	5
Erites	5
Etcheverrius	2
Eteona	1
Euptychia	14
Euptychoides	11
Faunula	2
Foetterleia	1
Forsterinaria	14
Geitoneura	3
Godartiana	3
Guaianaza	1
Hallelesis	2
Harjesia	6
Harsiesis	3
Henotesia	120
Hermeuptychia	9
Heteronympha	7
Hipparchia	36
Hypocysta	11
Hyponephele	63
Ianussiusa	1
Idioneurula	2
Karanasa	38
Kirinia	6
Lamprolenis	1
Lasiommata	18
Lasiophila	14
Lethe	126
Lopinga	9
Lyela	3
Lymanopoda	54
Magneuptychia	54
Manerebia	24
Maniola	12
Megisto	5
Melanargia	34
Moneuptychia	5
Mycalesis	114
Mygona	2
Nelia	2
Neocoenyra	15
Neominois	1
Neonympha	3
Neope	26
Nesoxenica	1
Oeneis	38
Oreixenica	6
Oressinoma	2
Orsotriaena	2
Oxeoschistus	8
Palaeonympha	1
Pampasatyrus	20
Panyapedaliodes	13
Parapedaliodes	1
Pararge	3
Paralasa	29
Parataygetis	2
Pareuptychia	13
Paryphthimoides	13
Pedaliodes	182
Percnodaimon	1
Pharneuptychia	6
Pindis	1
Platypthima	8
Praepedaliodes	5
Proboscis	1
Pronophila	17
Proterebia	1
Pseudochazara	31
Pseudomaniola	11
Pseudonympha	15
Punapedaliodes	2
Pyronia	4
Quilaphoetosus	2
Ragadia	16
Rareuptychia	1
Rhaphicera	4
Satyrodes	2
Satyrus	17
Steremnia	7
Steroma	4
Stygionympha	9
Taydebis	1
Taygetis	38
Tisiphone	3
Triphysa	2
Yphthimoides	23
Ypthima	202
Ypthimomorpha	1
Zipaetis	2
Zischkaia	11
Neorina	5
Penthema	5
Ethope	4
Zethera	6
