# Supplementary material for: Diversity Dynamics in Nymphalidae Butterflies: Effect of Phylogenetic Uncertainty on Diversification Rate Shift Estimates
Source: PLoS One. 2015 Apr 1;10(4):e0120928. doi: 10.1371/journal.pone.0120928 (PMC4382342; doi:10.1371/journal.pone.0120928)
Supplement: S2 Dataset — (CSV) [file pone.0120928.s014.csv]

Butterfly_Genus	Butterfly_Species	Plant_Order	Plant_Family	Plant_Genus	Plant_Species	Reference	Notes
Brassolis	astyra	Poales	Poaceae	Saccharum	\N	12	\N
Brassolis	astyra	Zingiberales	Musaceae	Musa	\N	12	\N
Brassolis	sophorae	Poales	Poaceae	Saccharum	\N	12	\N
Brassolis	sophorae	Zingiberales	Musaceae	Musa	\N	12	\N
Dynastor	darius	Poales	Bromeliaceae	Aechmea	\N	12	\N
Dynastor	macrosiris	Poales	Bromeliaceae	Aechmea	\N	12	\N
Dynastor	napoleon	Poales	Bromeliaceae	Aechmea	\N	12	\N
Dynastor	darius	Poales	Bromeliaceae	Ananas	\N	12	\N
Dynastor	darius	Poales	Bromeliaceae	Billbergia	\N	12	\N
Dynastor	darius	Poales	Bromeliaceae	Bromelia	\N	12	\N
Dynastor	darius	Poales	Bromeliaceae	Tillandsia	\N	12	\N
Dynastor	darius	Zingiberales	Musaceae	Musa	\N	12	\N
Opoptera	aorsa	Poales	Poaceae	Bambusa	\N	12	\N
Opoptera	staudingeri	Poales	Poaceae	Chusquea	\N	12	\N
Opoptera	syme	Poales	Poaceae	Guadua	\N	12	\N
Opsiphanes	batea	Poales	Poaceae	Panicum	\N	12	\N
Opsiphanes	cassiae	Zingiberales	Musaceae	Musa	\N	12	\N
Opsiphanes	cassiae	Zingiberales	Heliconiaceae	Heliconia	\N	12	\N
Opsiphanes	invirae	Zingiberales	Musaceae	Musa	\N	12	\N
Opsiphanes	tamarindi	Zingiberales	Musaceae	Musa	\N	12	\N
Opsiphanes	tamarindi	Zingiberales	Heliconiaceae	Heliconia	\N	12	\N
Caligo	atreus	Zingiberales	Heliconiaceae	Heliconia	\N	12	\N
Caligo	beltrao	Zingiberales	Musaceae	Musa	\N	12	\N
Caligo	beltrao	Zingiberales	Zingiberaceae	Hedychium	\N	12	\N
Caligo	beltrao	Zingiberales	Cannaceae	Canna	\N	12	\N
Caligo	eurilochus	Zingiberales	Musaceae	Musa	\N	12	\N
Caligo	eurilochus	Zingiberales	Heliconiaceae	Heliconia	\N	12	\N
Caligo	eurilochus	Zingiberales	Zingiberaceae	Hedychium	\N	12	\N
Caligo	idomeneus	Zingiberales	Musaceae	Musa	\N	12	\N
Caligo	illioneus	Poales	Poaceae	Saccharum	\N	12	\N
Caligo	illioneus	Zingiberales	Musaceae	Musa	\N	12	\N
Caligo	martia	Poales	Poaceae	Panicum	\N	12	\N
Caligo	martia	Poales	Poaceae	Pennisetum	\N	12	\N
Caligo	memnon	Zingiberales	Musaceae	Musa	\N	12	\N
Caligo	memnon	Zingiberales	Heliconiaceae	Heliconia	\N	12	\N
Caligo	oileus	Zingiberales	Musaceae	Musa	\N	12	\N
Caligo	placidianus	Zingiberales	Musaceae	Musa	\N	12	\N
Caligo	prometheus	Zingiberales	Musaceae	Musa	\N	12	\N
Caligo	teucer	Zingiberales	Musaceae	Musa	\N	12	\N
Caligo	teucer	Zingiberales	Heliconiaceae	Heliconia	\N	12	\N
Eryphanis	aesacus	Poales	Poaceae	Olyra	\N	12	\N
Eryphanis	automedon	Poales	Poaceae	Bambusa	\N	12	\N
Eryphanis	reevesii	Poales	Poaceae	Bambusa	\N	12	\N
Eryphanis	reevesii	Poales	Poaceae	Guadua	\N	12	\N
Eryphanis	reevesii	Poales	Poaceae	Olyra	\N	12	\N
Eryphanis	reevesii	Poales	Poaceae	Pennisetum	\N	12	\N
Dasyophthalma	rusina	Poales	Poaceae	Bambusa	\N	12	\N
Narope	cyllastros	Poales	Poaceae	Bambusa	\N	12	\N
Narope	cyllastros	Poales	Poaceae	Guadua	\N	12	\N
Brassolis	astyra	Arecales	Arecaceae	Astrocaryum	\N	12	\N
Brassolis	astyra	Arecales	Arecaceae	Bactris	\N	12	\N
Brassolis	astyra	Arecales	Arecaceae	Cocos	\N	12	\N
Brassolis	astyra	Arecales	Arecaceae	Livistona	\N	12	\N
Brassolis	astyra	Arecales	Arecaceae	Oreodoxa	\N	12	\N
Brassolis	astyra	Arecales	Arecaceae	Phoenix	\N	12	\N
Brassolis	isthmia	Arecales	Arecaceae	Chaemodora	\N	12	\N
Brassolis	isthmia	Arecales	Arecaceae	Cocos	\N	12	\N
Brassolis	sophorae	Arecales	Arecaceae	Astrocaryum	\N	12	\N
Brassolis	sophorae	Arecales	Arecaceae	Attalea	\N	12	\N
Brassolis	sophorae	Arecales	Arecaceae	Bactris	\N	12	\N
Brassolis	sophorae	Arecales	Arecaceae	Dypsis	\N	12	\N
Brassolis	sophorae	Arecales	Arecaceae	Cocos	\N	12	\N
Brassolis	sophorae	Arecales	Arecaceae	Copernicia	\N	12	\N
Brassolis	sophorae	Arecales	Arecaceae	Desmoncus	\N	12	\N
Brassolis	sophorae	Arecales	Arecaceae	Euterpe	\N	12	\N
Brassolis	sophorae	Arecales	Arecaceae	Livistona	\N	12	\N
Brassolis	sophorae	Arecales	Arecaceae	Orbignya	\N	12	\N
Brassolis	sophorae	Arecales	Arecaceae	Oreodoxa	\N	12	\N
Brassolis	sophorae	Arecales	Arecaceae	Phoenix	\N	12	\N
Catoblepia	amphirhoe	Arecales	Arecaceae	Cocos	\N	12	\N
Opsiphanes	cassina	Arecales	Arecaceae	Acrocomia	\N	12	\N
Opsiphanes	cassina	Arecales	Arecaceae	Bactris	\N	12	\N
Opsiphanes	cassina	Arecales	Arecaceae	Brahea	\N	12	\N
Opsiphanes	cassina	Arecales	Arecaceae	Cocos	\N	12	\N
Opsiphanes	cassina	Arecales	Arecaceae	Roystonea	\N	12	\N
Opsiphanes	invirae	Arecales	Arecaceae	Cocos	\N	12	\N
Opsiphanes	invirae	Arecales	Arecaceae	Copernicia	\N	12	\N
Opsiphanes	invirae	Arecales	Arecaceae	Livistona	\N	12	\N
Opsiphanes	invirae	Arecales	Arecaceae	Oreodoxa	\N	12	\N
Opsiphanes	invirae	Arecales	Arecaceae	Phoenix	\N	12	\N
Opsiphanes	invirae	Arecales	Arecaceae	Prestoea	\N	12	\N
Opsiphanes	invirae	Arecales	Arecaceae	Raphia	\N	12	\N
Opsiphanes	invirae	Cycadales	Cycadaceae	Cycas	\N	12	\N
Opsiphanes	quiteria	Arecales	Arecaceae	Areca	\N	12	\N
Opsiphanes	quiteria	Arecales	Arecaceae	Cocos	\N	12	\N
Opsiphanes	quiteria	Arecales	Arecaceae	Astrocaryum	\N	12	\N
Opsiphanes	quiteria	Arecales	Arecaceae	Cocos	\N	12	\N
Opsiphanes	quiteria	Arecales	Arecaceae	Euterpe	\N	12	\N
Opsiphanes	quiteria	Arecales	Arecaceae	Prestoea	\N	12	\N
Caligo	beltrao	Zingiberales	Marantaceae	Calathea	\N	12	\N
Caligo	eurilochus	Arecales	Arecaceae	Euterpe	\N	12	\N
Dasyophthalma	rusina	Arecales	Arecaceae	Bactris	\N	12	\N
Dasyophthalma	rusina	Arecales	Arecaceae	Euterpe	\N	12	\N
Aemona	amathusia	Liliales	Smilacaceae	Smilax	\N	12	\N
Amathusia	gunneryi	Arecales	Arecaceae	Cocos	\N	12	\N
Amathusia	phidippus	Arecales	Arecaceae	Borassus	\N	12	\N
Amathusia	phidippus	Arecales	Arecaceae	Cocos	\N	12	\N
Amathusia	phidippus	Arecales	Arecaceae	Elaeis	\N	12	\N
Discophora	lepida	Poales	Poaceae	Bambusa	\N	12	\N
Discophora	lepida	Poales	Poaceae	Dendrocalamus	\N	12	\N
Discophora	sondaica	Poales	Poaceae	Arundinaria	\N	12	\N
Discophora	sondaica	Poales	Poaceae	Bambusa	\N	12	\N
Discophora	sondaica	Poales	Poaceae	Schizostachyum	\N	12	\N
Discophora	timora	Poales	Poaceae	Bambusa	\N	12	\N
Discophora	tullia	Poales	Poaceae	Arundinaria	\N	12	\N
Discophora	tullia	Poales	Poaceae	Bambusa	\N	12	\N
Faunis	aerope	Pandanales	Pandanaceae	Pandanus	\N	12	\N
Faunis	canens	Zingiberales	Musaceae	Musa	\N	12	\N
Faunis	eumeus	Zingiberales	Musaceae	Musa	\N	12	\N
Faunis	eumeus	Arecales	Arecaceae	Phoenix	\N	12	\N
Faunis	eumeus	Pandanales	Pandanaceae	Pandanus	\N	12	\N
Faunis	eumeus	Asparagales	Asparagaceae	Liriope	\N	12	\N
Faunis	eumeus	Liliales	Smilacaceae	Smilax	\N	12	\N
Stichophthalma	howqua	Poales	Poaceae	Phyllostachys	\N	12	\N
Taenaris	catops	Zingiberales	Musaceae	Musa	\N	12	\N
Taenaris	catops	Arecales	Arecaceae	Areca	\N	12	\N
Taenaris	catops	Arecales	Arecaceae	Caryota	\N	12	\N
Taenaris	catops	Asparagales	Asparagaceae	Cordyline	\N	12	\N
Taenaris	catops	Asparagales	Orchidaceae	Phaius	\N	12	\N
Taenaris	phorcas	Asparagales	Asparagaceae	Cordyline	\N	12	\N
Taenaris	gorgo	Arecales	Arecaceae	Caryota	\N	12	\N
Taenaris	onolaus	Cycadales	Cycadaceae	Cycas	\N	12	\N
Taenaris	myops	Zingiberales	Costaceae	Tapeinochilos	\N	12	\N
Taenaris	horsfieldii	Liliales	Smilacaceae	Smilax	\N	12	\N
Taenaris	butleri	Cycadales	Cycadaceae	Cycas	\N	12	\N
Taenaris	dimona	Zingiberales	Musaceae	Musa	\N	12	\N
Taenaris	artemis	Arecales	Arecaceae	Cocos	\N	12	\N
Taenaris	artemis	Pandanales	Pandanaceae	Pandanus	\N	12	\N
Morpho	hercules	Ranunculales	Menispermaceae	Abuta	\N	12	\N
Morpho	richardus	Ranunculales	Menispermaceae	Abuta	\N	12	\N
Morpho	anaxibia	Canellales	Canellaceae	Canella	\N	12	\N
Morpho	anaxibia	Laurales	Lauraceae	Nectandra	\N	12	\N
Morpho	anaxibia	Malpighiales	Clusiaceae	Clusia	\N	12	\N
Morpho	anaxibia	Rosales	Moraceae	Ficus	\N	12	\N
Morpho	rhetenor	Fabales	Fabaceae	Macrolobium	\N	12	\N
Morpho	polyphemus	Fabales	Fabaceae	Inga	\N	12	\N
Morpho	laertes	Malvales	Malvaceae	Luehea	\N	12	\N
Morpho	laertes	Fabales	Fabaceae	Inga	\N	12	\N
Morpho	laertes	Fabales	Fabaceae	Machaerium	\N	12	\N
Morpho	catenarius	Fabales	Fabaceae	Acacia	\N	12	\N
Morpho	catenarius	Fabales	Fabaceae	Inga	\N	12	\N
Morpho	amathonte	Fabales	Fabaceae	Pterocarpus	\N	12	\N
Morpho	menelaus	Fabales	Fabaceae	Machaerium	\N	12	\N
Morpho	granadensis	Fabales	Fabaceae	Machaerium	\N	12	\N
Morpho	peleides	Fabales	Fabaceae	Dalbergia	\N	12	\N
Morpho	peleides	Fabales	Fabaceae	Inga	\N	12	\N
Morpho	peleides	Fabales	Fabaceae	Lonchocarpus	\N	12	\N
Morpho	peleides	Fabales	Fabaceae	Machaerium	\N	12	\N
Morpho	peleides	Fabales	Fabaceae	Mucuna	\N	12	\N
Morpho	peleides	Fabales	Fabaceae	Pithecellobium	\N	12	\N
Morpho	peleides	Fabales	Fabaceae	Pterocarpus	\N	12	\N
Morpho	achillaena	Fabales	Fabaceae	Dalbergia	\N	12	\N
Morpho	achillaena	Fabales	Fabaceae	Inga	\N	12	\N
Morpho	achillaena	Fabales	Fabaceae	Machaerium	\N	12	\N
Morpho	achillaena	Fabales	Fabaceae	Myrocarpus	\N	12	\N
Morpho	achillaena	Fabales	Fabaceae	Platymiscium	\N	12	\N
Morpho	achillaena	Fabales	Fabaceae	Pterocarpus	\N	12	\N
Morpho	coelestis	Fabales	Fabaceae	Platymiscium	\N	12	\N
Morpho	achilles	Fabales	Fabaceae	Inga	\N	12	\N
Morpho	achilles	Fabales	Fabaceae	Machaerium	\N	12	\N
Morpho	achilles	Fabales	Fabaceae	Pterocarpus	\N	12	\N
Caerois	chorinaeus	Poales	Poaceae	Saccharum	\N	12	\N
Antirrhea	miltiades	Arecales	Arecaceae	Geonoma	\N	12	\N
Antirrhea	philoctetes	Arecales	Arecaceae	Euterpe	\N	12	\N
Antirrhea	pterocopha	Arecales	Arecaceae	Calyptrogyne	\N	12	\N
Morpho	anaxibia	Myrtales	Myrtaceae	Eugenia	\N	12	\N
Morpho	anaxibia	Malpighiales	Erythroxylaceae	Erythroxylum	\N	12	\N
Morpho	portis	Poales	Poaceae	Chusquea	\N	12	\N
Morpho	portis	Poales	Poaceae	Guadua	\N	12	\N
Morpho	aega	Poales	Poaceae	Bambusa	\N	12	\N
Morpho	aega	Poales	Poaceae	Chusquea	\N	12	\N
Morpho	aega	Poales	Poaceae	Merostachys	\N	12	\N
Morpho	polyphemus	Sapindales	Sapindaceae	Paullinia	\N	12	\N
Morpho	catenarius	Malpighiales	Euphorbiaceae	Gymnanthes	\N	12	\N
Morpho	catenarius	Rosales	Rhamnaceae	Scutia	\N	12	\N
Morpho	catenarius	Sapindales	Sapindaceae	Cupania	\N	12	\N
Morpho	catenarius	Sapindales	Sapindaceae	Ratonia	\N	12	\N
Morpho	catenarius	Malpighiales	Erythroxylaceae	Erythroxylum	\N	12	\N
Morpho	menelaus	Malpighiales	Erythroxylaceae	Erythroxylum	\N	12	\N
Morpho	peleides	Lamiales	Bignoniaceae	Paragonia	\N	12	\N
Pierella	helvina	Poales	Poaceae	Panicum	\N	12	\N
Pierella	helvina	Zingiberales	Heliconiaceae	Heliconia	\N	12	\N
Pierella	helvina	Zingiberales	Marantaceae	Calathea	\N	12	\N
Pierella	helvina	Arecales	Arecaceae	Asterogyne	\N	12	\N
Pierella	luna	Zingiberales	Heliconiaceae	Heliconia	\N	12	\N
Pierella	luna	Zingiberales	Marantaceae	Calathea	\N	12	\N
Dulcedo	polita	Arecales	Arecaceae	Euterpe	\N	12	\N
Dulcedo	polita	Arecales	Arecaceae	Geonoma	\N	12	\N
Melanitis	leda	Asterales	Asteraceae	Elephantopus	\N	12	\N
Melanitis	leda	Poales	Poaceae	Bambusa	\N	12	\N
Melanitis	leda	Poales	Poaceae	Oryza	\N	12	\N
Melanitis	leda	Poales	Poaceae	Thysanolaena	\N	12	\N
Melanitis	leda	Poales	Poaceae	Poa	\N	12	\N
Melanitis	leda	Poales	Poaceae	Eleusine	\N	12	\N
Melanitis	leda	Poales	Poaceae	Brachiaria	\N	12	\N
Melanitis	leda	Poales	Poaceae	Digitaria	\N	12	\N
Melanitis	leda	Poales	Poaceae	Panicum	\N	12	\N
Melanitis	leda	Poales	Poaceae	Pennisetum	\N	12	\N
Melanitis	leda	Poales	Poaceae	Setaria	\N	12	\N
Melanitis	leda	Poales	Poaceae	Stenotaphrum	\N	12	\N
Melanitis	leda	Poales	Poaceae	Apluda	\N	12	\N
Melanitis	leda	Poales	Poaceae	Coix	\N	12	\N
Melanitis	leda	Poales	Poaceae	Imperata	\N	12	\N
Melanitis	leda	Poales	Poaceae	Capillipedium	\N	12	\N
Melanitis	leda	Poales	Poaceae	Microstegium	\N	12	\N
Melanitis	leda	Poales	Poaceae	Miscanthus	\N	12	\N
Melanitis	leda	Poales	Poaceae	Saccharum	\N	12	\N
Melanitis	leda	Poales	Poaceae	Sorghum	\N	12	\N
Melanitis	leda	Poales	Poaceae	Zea	\N	12	\N
Melanitis	phedima	Poales	Poaceae	Oryza	\N	12	\N
Melanitis	phedima	Poales	Poaceae	Thysanolaena	\N	12	\N
Melanitis	phedima	Poales	Poaceae	Panicum	\N	12	\N
Melanitis	phedima	Poales	Poaceae	Setaria	\N	12	\N
Melanitis	phedima	Poales	Poaceae	Coix	\N	12	\N
Melanitis	phedima	Poales	Poaceae	Ischaemum	\N	12	\N
Melanitis	phedima	Poales	Poaceae	Microstegium	\N	12	\N
Melanitis	phedima	Poales	Poaceae	Miscanthus	\N	12	\N
Melanitis	phedima	Poales	Poaceae	Saccharum	\N	12	\N
Melanitis	phedima	Poales	Poaceae	Zea	\N	12	\N
Melanitis	zitenius	Poales	Poaceae	Bambusa	\N	12	\N
Gnophodes	betsimena	Poales	Poaceae	Ehrharta	\N	12	\N
Gnophodes	chelys	Poales	Poaceae	Setaria	\N	12	\N
Manataria	hercyna	Poales	Poaceae	Bambusa	\N	12	\N
Aeropetes	tulbaghia	Poales	Poaceae	Ehrharta	\N	12	\N
Aeropetes	tulbaghia	Poales	Poaceae	Hyparrhenia	\N	12	\N
Paralethe	dendrophilus	Poales	Poaceae	Ehrharta	\N	12	\N
Paralethe	dendrophilus	Poales	Poaceae	Panicum	\N	12	\N
Enodia	anthedon	Poales	Poaceae	Uniola	\N	12	\N
Enodia	anthedon	Poales	Poaceae	Brachyelytrum	\N	12	\N
Enodia	creola	Poales	Poaceae	Arundinaria	\N	12	\N
Enodia	portlandia	Rosales	Cannabaceae	Celtis	\N	12	\N
Enodia	portlandia	Poales	Poaceae	Arundinaria	\N	12	\N
Aphysoneura	pigmentaria	Poales	Poaceae	Arundinaria	\N	12	\N
Lethe	callipteris	Poales	Poaceae	Pleioblastus	\N	12	\N
Lethe	confusa	Poales	Poaceae	Capillipedium	\N	12	\N
Lethe	confusa	Poales	Poaceae	Microstegium	\N	12	\N
Lethe	confusa	Poales	Poaceae	Miscanthus	\N	12	\N
Lethe	diana	Poales	Poaceae	Arundinaria	\N	12	\N
Lethe	diana	Poales	Poaceae	Phyllostachys	\N	12	\N
Lethe	diana	Poales	Poaceae	Pleioblastus	\N	12	\N
Lethe	diana	Poales	Poaceae	Sasa	\N	12	\N
Lethe	\N	Poales	Poaceae	Bambusa	\N	12	\N
Lethe	\N	Poales	Poaceae	Apluda	\N	12	\N
Neope	\N	Poales	Poaceae	Arundinaria	\N	12	\N
Neope	\N	Poales	Poaceae	Bambusa	\N	12	\N
Neope	\N	Poales	Poaceae	Phyllostachys	\N	12	\N
Neope	\N	Poales	Poaceae	Pleioblastus	\N	12	\N
Neope	\N	Poales	Poaceae	Sasa	\N	12	\N
Elymnias	\N	Arecales	Arecaceae	Archontophoenix	\N	12	\N
Elymnias	\N	Arecales	Arecaceae	Areca	\N	12	\N
Elymnias	\N	Arecales	Arecaceae	Arenga	\N	12	\N
Elymnias	\N	Arecales	Arecaceae	Calamus	\N	12	\N
Elymnias	\N	Arecales	Arecaceae	Dypsis	\N	12	\N
Elymnias	\N	Arecales	Arecaceae	Cocos	\N	12	\N
Elymnias	\N	Arecales	Arecaceae	Cyrtostachys	\N	12	\N
Elymnias	\N	Arecales	Arecaceae	Elaeis	\N	12	\N
Elymnias	\N	Arecales	Arecaceae	Metroxylon	\N	12	\N
Elymnias	\N	Arecales	Arecaceae	Phoenix	\N	12	\N
Elymnias	\N	Arecales	Arecaceae	Pinanga	\N	12	\N
Elymnias	\N	Arecales	Arecaceae	Rhapis	\N	12	\N
Elymnias	\N	Arecales	Arecaceae	Trachycarpus	\N	12	\N
Satyrodes	\N	Poales	Cyperaceae	Carex	\N	12	\N
Satyrodes	\N	Poales	Cyperaceae	Rhynchospora	\N	12	\N
Satyrodes	\N	Poales	Cyperaceae	Scirpus	\N	12	\N
Neorina	crishna	Arecales	Arecaceae	Calamus	\N	12	\N
Pararge	\N	Poales	Poaceae	Brachypodium	\N	12	\N
Pararge	\N	Poales	Poaceae	Bromus	\N	12	\N
Pararge	\N	Poales	Poaceae	Agropyron	\N	12	\N
Pararge	\N	Poales	Poaceae	Hordeum	\N	12	\N
Pararge	\N	Poales	Poaceae	Triticum	\N	12	\N
Pararge	\N	Poales	Poaceae	Dactylis	\N	12	\N
Pararge	\N	Poales	Poaceae	Poa	\N	12	\N
Lasiommata	\N	Poales	Poaceae	Brachypodium	\N	12	\N
Lasiommata	\N	Poales	Poaceae	Bromus	\N	12	\N
Lasiommata	\N	Poales	Poaceae	Hordeum	\N	12	\N
Lasiommata	\N	Poales	Poaceae	Dactylis	\N	12	\N
Lasiommata	\N	Poales	Poaceae	Festuca	\N	12	\N
Lasiommata	\N	Poales	Poaceae	Lolium	\N	12	\N
Lasiommata	\N	Poales	Poaceae	Poa	\N	12	\N
Lopinga	achine	Poales	Poaceae	Brachypodium	\N	12	\N
Lopinga	achine	Poales	Poaceae	Agropyron	\N	12	\N
Lopinga	achine	Poales	Poaceae	Triticum	\N	12	\N
Lopinga	achine	Poales	Poaceae	Lolium	\N	12	\N
Lopinga	achine	Poales	Poaceae	Poa	\N	12	\N
Henotesia	\N	Poales	Poaceae	Bambusa	\N	12	\N
Henotesia	\N	Poales	Poaceae	Ehrharta	\N	12	\N
Henotesia	\N	Poales	Poaceae	Thysanolaena	\N	12	\N
Bicyclus	anynana	Poales	Poaceae	Ehrharta	\N	12	\N
Bicyclus	safitza	Poales	Poaceae	Ehrharta	\N	12	\N
Mycalesis	\N	Poales	Poaceae	Bambusa	\N	12	\N
Mycalesis	\N	Poales	Poaceae	Phyllostachys	\N	12	\N
Mycalesis	\N	Poales	Poaceae	Lophatherum	\N	12	\N
Mycalesis	\N	Poales	Poaceae	Leersia	\N	12	\N
Mycalesis	\N	Poales	Poaceae	Oryza	\N	12	\N
Mycalesis	\N	Poales	Poaceae	Thysanolaena	\N	12	\N
Mycalesis	\N	Poales	Poaceae	Poa	\N	12	\N
Orsotriaena	medus	Poales	Poaceae	Oryza	\N	12	\N
Pararge	\N	Poales	Poaceae	Melica	\N	12	\N
Pararge	\N	Poales	Poaceae	Cynodon	\N	12	\N
Pararge	\N	Poales	Poaceae	Digitaria	\N	12	\N
Pararge	\N	Poales	Poaceae	Imperata	\N	12	\N
Pararge	\N	Poales	Poaceae	Miscanthus	\N	12	\N
Pararge	\N	Poales	Cyperaceae	Carex	\N	12	\N
Lopinga	achine	Poales	Cyperaceae	Carex	\N	12	\N
Bicyclus	medontias	Zingiberales	Zingiberaceae	Amomum	\N	12	\N
Mycalesis	\N	Poales	Poaceae	Eleusine	\N	12	\N
Mycalesis	\N	Poales	Poaceae	Digitaria	\N	12	\N
Mycalesis	\N	Poales	Poaceae	Oplismenus	\N	12	\N
Mycalesis	\N	Poales	Poaceae	Paspalum	\N	12	\N
Mycalesis	\N	Poales	Poaceae	Syntherisma	\N	12	\N
Mycalesis	\N	Poales	Poaceae	Imperata	\N	12	\N
Mycalesis	\N	Poales	Poaceae	Microstegium	\N	12	\N
Mycalesis	\N	Poales	Poaceae	Miscanthus	\N	12	\N
Mycalesis	\N	Poales	Poaceae	Pogonantherum	\N	12	\N
Mycalesis	\N	Poales	Poaceae	Pollinia	\N	12	\N
Orsotriaena	medus	Poales	Poaceae	Imperata	\N	12	\N
Acrophtalmia	artemis	Selaginellales	Selaginellaceae	Selaginella	\N	12	\N
Ragadia	luzonia	Selaginellales	Selaginellaceae	Selaginella	\N	12	\N
Argynnina	hobartia	Poales	Poaceae	Lolium	\N	12	\N
Argyrophenga	\N	Poales	Poaceae	Chionochloa	\N	12	\N
Argyrophenga	\N	Poales	Poaceae	Agropyron	\N	12	\N
Argyrophenga	\N	Poales	Poaceae	Festuca	\N	12	\N
Argyrophenga	\N	Poales	Poaceae	Poa	\N	12	\N
Austroypthima	petersi	Poales	Poaceae	Greslania?	\N	12	\N
Dodonidia	helmsii	Poales	Poaceae	Chionochloa	\N	12	\N
Dodonidia	helmsii	Poales	Cyperaceae	Gahnia	\N	12	\N
Geitoneura	\N	Poales	Poaceae	Poa	\N	12	\N
Geitoneura	\N	Poales	Poaceae	Themeda	\N	12	\N
Heteronympha	\N	Poales	Poaceae	Danthonia	\N	12	\N
Heteronympha	\N	Poales	Poaceae	Brachypodium	\N	12	\N
Heteronympha	\N	Poales	Poaceae	Poa	\N	12	\N
Heteronympha	\N	Poales	Poaceae	Themeda	\N	12	\N
Heteronympha	\N	Poales	Cyperaceae	Carex	\N	12	\N
Hypocysta	\N	Poales	Poaceae	Cynodon	\N	12	\N
Hypocysta	\N	Poales	Poaceae	Digitaria	\N	12	\N
Hypocysta	\N	Poales	Poaceae	Imperata	\N	12	\N
Hypocysta	\N	Poales	Poaceae	Themeda	\N	12	\N
Nesoxenica	leprea	Poales	Cyperaceae	Uncinia	\N	12	\N
Oreixenica	\N	Poales	Poaceae	Microlaena	\N	12	\N
Oreixenica	\N	Poales	Poaceae	Tetrarrhena	\N	12	\N
Oreixenica	\N	Poales	Poaceae	Poa	\N	12	\N
Paratisiphone	lyrnessa	Poales	Cyperaceae	Baumea	\N	12	\N
Paratisiphone	lyrnessa	Poales	Cyperaceae	Costularia	\N	12	\N
Percnodaimon	merula	Poales	Poaceae	Poa	\N	12	\N
Tisiphone	helena	Poales	Poaceae	Imperata	\N	12	\N
Tisiphone	helena	Poales	Cyperaceae	Gahnia	\N	12	\N
Tisiphone	abeona	Poales	Cyperaceae	Gahnia	\N	12	\N
Cassionympha	cassius	Poales	Poaceae	Pentaschistis	\N	12	\N
Cassionympha	cassius	Poales	Poaceae	Pentaschistis	\N	12	\N
Cassionympha	cassius	Poales	Juncaceae	Juncus	\N	12	\N
Mashuna	mahuna	Poales	Poaceae	Cynodon	\N	12	\N
Melampias	huebneri	Poales	Poaceae	Ehrharta	\N	12	\N
Melampias	huebneri	Poales	Poaceae	Avena	\N	12	\N
Neita	\N	Poales	Poaceae	Ehrharta	\N	12	\N
Neita	\N	Poales	Poaceae	Cynodon	\N	12	\N
Physcaeneura	\N	Poales	Poaceae	Ehrharta	\N	12	\N
Pseudonympha	\N	Poales	Restionaceae	Restio	\N	12	\N
Pseudonympha	\N	Poales	Restionaceae	Thamnochortus	\N	12	\N
Pseudonympha	\N	Poales	Poaceae	Ehrharta	\N	12	\N
Pseudonympha	\N	Poales	Poaceae	Danthonia	\N	12	\N
Pseudonympha	\N	Poales	Poaceae	Cynodon	\N	12	\N
Pseudonympha	\N	Poales	Cyperaceae	Ficinia	\N	12	\N
Stygionympha	\N	Poales	Restionaceae	Restio	\N	12	\N
Stygionympha	\N	Poales	Poaceae	Ehrharta	\N	12	\N
Stygionympha	\N	Poales	Poaceae	Lasiochloa	\N	12	\N
Xois	arctoa	Poales	Poaceae	Imperata	\N	12	\N
Ypthima	\N	Poales	Poaceae	Bambusa	\N	12	\N
Ypthima	\N	Poales	Poaceae	Ehrharta	\N	12	\N
Ypthima	\N	Poales	Poaceae	Cynodon	\N	12	\N
Ypthima	\N	Poales	Poaceae	Digitaria	\N	12	\N
Ypthima	\N	Poales	Poaceae	Oplismenus	\N	12	\N
Ypthima	\N	Poales	Poaceae	Paspalum	\N	12	\N
Ypthima	\N	Poales	Poaceae	Imperata	\N	12	\N
Ypthima	\N	Poales	Poaceae	Microstegium	\N	12	\N
Ypthima	\N	Poales	Poaceae	Pogonantherum	\N	12	\N
Acraea	\N	Lamiales	Acanthaceae	\N	\N	3	\N
Acraea	\N	Asterales	Asteraceae	\N	\N	3	\N
Acraea	\N	Solanales	Convolvulaceae	\N	\N	3	\N
Acraea	\N	unplaced	Boraginaceae	\N	\N	3	\N
Acraea	\N	Malpighiales	Euphorbiaceae	\N	\N	3	\N
Acraea	\N	Fabales	Fabaceae	\N	\N	3	\N
Aglais	io	Rosales	Cannabaceae	Humulus	\N	35	\N
Acraea	\N	Malvales	Malvaceae	\N	\N	3	\N
Acraea	\N	Ranunculales	Menispermaceae	\N	\N	3	\N
Acraea	\N	Rosales	Moraceae	\N	\N	3	\N
Acraea	\N	Malpighiales	Passifloraceae	\N	\N	3	\N
Acraea	\N	Poales	Poaceae	\N	\N	3	\N
Acraea	\N	Caryophyllales	Polygonaceae	\N	\N	3	\N
Acraea	\N	Solanales	Solanaceae	\N	\N	3	\N
Aglais	io	Rosales	Urticaceae	Urtica	\N	35	\N
Acraea	\N	Rosales	Urticaceae	\N	\N	3	\N
Acraea	\N	Lamiales	Verbenaceae	\N	\N	3	\N
Acraea	\N	Malpighiales	Violaceae	\N	\N	3	\N
Adelpha	\N	Gentianales	Rubiaceae	\N	\N	4	\N
Adelpha	\N	Rosales	Rosaceae	\N	\N	4	\N
Adelpha	\N	Piperales	Piperaceae	\N	\N	4	\N
Adelpha	\N	Malpighiales	Ochnaceae	\N	\N	4	\N
Adelpha	\N	Rosales	Moraceae	\N	\N	4	\N
Adelpha	\N	Myrtales	Melastomataceae	\N	\N	4	\N
Adelpha	\N	unplaced	Icacinaceae	\N	\N	4	\N
Adelpha	\N	Fagales	Fagaceae	\N	\N	4	\N
Adelpha	\N	Ericales	Ericaceae	\N	\N	4	\N
Adelpha	\N	Myrtales	Combretaceae	\N	\N	4	\N
Adelpha	\N	Dipsacales	Caprifoliaceae	\N	\N	4	\N
Adelpha	\N	Lamiales	Bignoniaceae	\N	\N	4	\N
Adelpha	\N	Asterales	Asteraceae	\N	\N	4	\N
Adelpha	\N	Aquifoliales	Aquifoliaceae	\N	\N	4	\N
Actinote	\N	Asterales	Asteraceae	\N	\N	3	\N
Adelpha	\N	Rosales	Ulmaceae	\N	\N	4	\N
Adelpha	\N	Rosales	Urticaceae	\N	\N	4	\N
Adelpha	\N	Lamiales	Verbenaceae	\N	\N	4	\N
Adelpha	\N	Myrtales	Vochysiaceae	\N	\N	4	\N
Aeria	\N	Gentianales	Apocynaceae	\N	\N	1	\N
Aeropetes	\N	Poales	Poaceae	Hyparrhenia	\N	18	\N
Aeropetes	\N	Poales	Poaceae	Ehrharta	\N	18	\N
Algia	fasciata	Malpighiales	Achariaceae	Hydnocarpus		56	As Paduca fasciata
Cissia	\N	Poales	Poaceae	Ichnanthus	\N	12	\N
Cissia	\N	Poales	Poaceae	Panicum	\N	12	\N
Cissia	\N	Poales	Poaceae	Paspalum	\N	12	\N
Cissia	\N	Zingiberales	Marantaceae	Calathea	\N	12	\N
Cissia	\N	Arecales	Arecaceae	Euterpe	\N	12	\N
Cissia	\N	Arecales	Arecaceae	Geonoma	\N	12	\N
Cissia	\N	Arecales	Arecaceae	Welfia	\N	12	\N
Chloreuptychia	arnaea	Poales	Poaceae	Eleusine	\N	12	\N
Chloreuptychia	arnaea	Poales	Poaceae	Ichnanthus	\N	12	\N
Chloreuptychia	arnaea	Poales	Poaceae	Oplismenus	\N	12	\N
Euptychia	\N	Fabales	Fabaceae	Trifolium	\N	12	\N
Euptychia	\N	Poales	Xyridaceae	Xyris	\N	12	\N
Euptychia	\N	Poales	Poaceae	Dactylis	\N	12	\N
Euptychia	\N	Poales	Cyperaceae	Carex	\N	12	\N
Euptychia	\N	Poales	Cyperaceae	Scirpus	\N	12	\N
Euptychia	\N	Hypnales	Neckeraceae	Neckeropsis	\N	12	\N
Euptychia	\N	Selaginellales	Selaginellaceae	Selaginella	\N	12	\N
Euptychia	\N	Poales	Poaceae	Chusquea	\N	12	\N
Euptychia	\N	Poales	Poaceae	Chusquea	\N	12	\N
Euptychia	\N	Poales	Poaceae	Dactyloctenium	\N	12	\N
Euptychia	\N	Poales	Poaceae	Digitaria	\N	12	\N
Euptychia	\N	Poales	Poaceae	Sorghastrum	\N	12	\N
Forsterinaria	necys	Poales	Poaceae	Poa	\N	12	\N
Hermeuptychia	hermes	Poales	Poaceae	Poa	\N	12	\N
Hermeuptychia	hermes	Poales	Poaceae	Eleusine	\N	12	\N
Hermeuptychia	hermes	Poales	Poaceae	Cynodon	\N	12	\N
Hermeuptychia	hermes	Poales	Poaceae	Axonopus	\N	12	\N
Hermeuptychia	hermes	Poales	Poaceae	Panicum	\N	12	\N
Magneuptychia	libye	Poales	Poaceae	Panicum	\N	12	\N
Megisto	rubricata	Poales	Xyridaceae	Xyris	\N	12	\N
Oressinoma	typhla	Poales	Cyperaceae	Cyperus	\N	12	\N
Pareuptychia	hesione	Poales	Poaceae	Eleusine	\N	12	\N
Paryphthimoides	eous	Poales	Poaceae	Poa	\N	12	\N
Satyrotaygetis	satyrina	Poales	Poaceae	Panicum	\N	12	\N
Splendeuptychia	kendalli	Poales	Poaceae	Bambusa	\N	12	\N
Taygetis	\N	Poales	Poaceae	Bambusa	\N	12	\N
Taygetis	\N	Poales	Poaceae	Chusquea	\N	12	\N
Taygetis	\N	Poales	Poaceae	Olyra	\N	12	\N
Taygetis	\N	Poales	Poaceae	Acroceras	\N	12	\N
Vareuptychia	usitata	Poales	Poaceae	Eleusine	\N	12	\N
Aphantopus	hyperantus	Poales	Poaceae	Brachypodium	\N	12	\N
Aphantopus	hyperantus	Poales	Poaceae	Agropyron	\N	12	\N
Aphantopus	hyperantus	Poales	Poaceae	Dactylis	\N	12	\N
Aphantopus	hyperantus	Poales	Poaceae	Poa	\N	12	\N
Aphantopus	hyperantus	Poales	Poaceae	Phalaris	\N	12	\N
Aphantopus	hyperantus	Poales	Poaceae	Calamagrostis	\N	12	\N
Aphantopus	hyperantus	Poales	Poaceae	Milium	\N	12	\N
Aphantopus	hyperantus	Poales	Cyperaceae	Carex	\N	12	\N
Coenonympha	\N	Poales	Poaceae	Brachypodium	\N	12	\N
Coenonympha	\N	Poales	Poaceae	Bromus	\N	12	\N
Coenonympha	\N	Poales	Poaceae	Agropyron	\N	12	\N
Coenonympha	\N	Poales	Poaceae	Elymus	\N	12	\N
Coenonympha	\N	Poales	Poaceae	Hordelymus	\N	12	\N
Coenonympha	\N	Poales	Poaceae	Hordeum	\N	12	\N
Coenonympha	\N	Poales	Poaceae	Briza	\N	12	\N
Coenonympha	\N	Poales	Poaceae	Cynosurus	\N	12	\N
Coenonympha	\N	Poales	Poaceae	Festuca	\N	12	\N
Coenonympha	\N	Poales	Poaceae	Lolium	\N	12	\N
Coenonympha	\N	Poales	Poaceae	Poa	\N	12	\N
Coenonympha	\N	Poales	Poaceae	Anthoxanthum	\N	12	\N
Coenonympha	\N	Poales	Poaceae	Agrostis	\N	12	\N
Coenonympha	\N	Poales	Poaceae	Melica	\N	12	\N
Coenonympha	\N	Poales	Poaceae	Nardus	\N	12	\N
Coenonympha	\N	Poales	Cyperaceae	Carex	\N	12	\N
Coenonympha	\N	Poales	Cyperaceae	Eriophorum	\N	12	\N
Coenonympha	\N	Poales	Cyperaceae	Rhynchospora	\N	12	\N
Coenonympha	\N	Asparagales	Iridaceae	Iris	\N	12	\N
Cercyonis	\N	Poales	Poaceae	Poa	\N	12	\N
Cercyonis	\N	Poales	Poaceae	Stipa	\N	12	\N
Cercyonis	\N	Poales	Poaceae	Avena	\N	12	\N
Cercyonis	\N	Poales	Poaceae	Tridens	\N	12	\N
Hyponephele	\N	Poales	Poaceae	Festuca	\N	12	\N
Hyponephele	\N	Poales	Poaceae	Poa	\N	12	\N
Hyponephele	\N	Poales	Poaceae	Aira	\N	12	\N
Maniola	jurtina	Poales	Poaceae	Poa	\N	12	\N
Maniola	jurtina	Poales	Poaceae	Milium	\N	12	\N
Pyronia	\N	Poales	Poaceae	Brachypodium	\N	12	\N
Pyronia	\N	Poales	Poaceae	Agropyron	\N	12	\N
Pyronia	\N	Poales	Poaceae	Triticum	\N	12	\N
Pyronia	\N	Poales	Poaceae	Dactylis	\N	12	\N
Pyronia	\N	Poales	Poaceae	Lolium	\N	12	\N
Pyronia	\N	Poales	Poaceae	Poa	\N	12	\N
Pyronia	\N	Poales	Poaceae	Aira	\N	12	\N
Pyronia	\N	Poales	Poaceae	Milium	\N	12	\N
Erebia	\N	Poales	Poaceae	Molinia	\N	12	\N
Erebia	\N	Poales	Poaceae	Dactylis	\N	12	\N
Erebia	\N	Poales	Poaceae	Festuca	\N	12	\N
Erebia	\N	Poales	Poaceae	Lolium	\N	12	\N
Erebia	\N	Poales	Poaceae	Poa	\N	12	\N
Erebia	\N	Poales	Poaceae	Aira	\N	12	\N
Erebia	\N	Poales	Poaceae	Deschampsia	\N	12	\N
Erebia	\N	Poales	Poaceae	Agrostis	\N	12	\N
Erebia	\N	Poales	Poaceae	Milium	\N	12	\N
Erebia	\N	Poales	Poaceae	Sesleria	\N	12	\N
Erebia	\N	Poales	Poaceae	Nardus	\N	12	\N
Erebia	\N	Poales	Poaceae	Digitaria	\N	12	\N
Erebia	\N	Poales	Cyperaceae	Carex	\N	12	\N
Erebia	\N	Poales	Poaceae	Holcus	\N	12	\N
Erebia	\N	Poales	Juncaceae	Juncus	\N	12	\N
Erebia	\N	Poales	Juncaceae	Luzula	\N	12	\N
Dira	\N	Poales	Poaceae	Ehrharta	\N	12	\N
Dira	\N	Poales	Poaceae	Stipa	\N	12	\N
Dira	\N	Poales	Poaceae	Eragrostis	\N	12	\N
Dira	\N	Poales	Poaceae	Panicum	\N	12	\N
Dira	\N	Poales	Poaceae	Stenotaphrum	\N	12	\N
Tarsocera	\N	Poales	Poaceae	Brachypodium	\N	12	\N
Tarsocera	\N	Poales	Poaceae	Lolium	\N	12	\N
Tarsocera	\N	Poales	Poaceae	Hyparrhenia	\N	12	\N
Torynesis	\N	Poales	Poaceae	Danthonia	\N	12	\N
Argyrophorus	argenteus	Poales	Poaceae	Cynodon	\N	12	\N
Calisto	\N	Poales	Poaceae	Cynodon	\N	12	\N
Calisto	\N	Poales	Poaceae	Saccharum	\N	12	\N
Calisto	\N	Poales	Poaceae	Zea	\N	12	\N
Oxeoschistus	cothonides	Poales	Poaceae	Chusquea	\N	12	\N
Elina	lefebvrei	Poales	Poaceae	Chusquea	\N	12	\N
Eretris	suzannae	Poales	Poaceae	Chusquea	\N	12	\N
Lymanopoda	samius	Poales	Poaceae	Chusquea	\N	12	\N
Oxeoschistus	puerta	Poales	Poaceae	Chusquea	\N	12	\N
Oxeoschistus	puerta	Poales	Poaceae	Olyra	\N	12	\N
Pedaliodes	phrasicla	Poales	Poaceae	Rhipidocladum	\N	12	\N
Praepedaliodes	phanias	Poales	Poaceae	Bambusa	\N	12	\N
Praepedaliodes	phanias	Poales	Poaceae	Chusquea	\N	12	\N
Pseudomaniola	rogersi	Poales	Poaceae	Chusquea	\N	12	\N
Arethusana	arethusa	Poales	Poaceae	Dactylis	\N	12	\N
Arethusana	arethusa	Poales	Poaceae	Festuca	\N	12	\N
Arethusana	arethusa	Poales	Poaceae	Lolium	\N	12	\N
Arethusana	arethusa	Poales	Poaceae	Poa	\N	12	\N
Berberia	abdelkader	Poales	Poaceae	Stipa	\N	12	\N
Brintesia	circe	Poales	Poaceae	Brachypodium	\N	12	\N
Brintesia	circe	Poales	Poaceae	Bromus	\N	12	\N
Brintesia	circe	Poales	Poaceae	Festuca	\N	12	\N
Brintesia	circe	Poales	Poaceae	Lolium	\N	12	\N
Brintesia	circe	Poales	Poaceae	Anthoxanthum	\N	12	\N
Brintesia	circe	Poales	Poaceae	Holcus	\N	12	\N
Chazara	briseis	Poales	Poaceae	Brachypodium	\N	12	\N
Chazara	briseis	Poales	Poaceae	Lolium	\N	12	\N
Chazara	briseis	Poales	Poaceae	Poa	\N	12	\N
Chazara	prieuri	Poales	Poaceae	Poa	\N	12	\N
Hipparchia	\N	Poales	Poaceae	Brachypodium	\N	12	\N
Hipparchia	\N	Poales	Poaceae	Bromus	\N	12	\N
Hipparchia	\N	Poales	Poaceae	Agropyron	\N	12	\N
Hipparchia	\N	Poales	Poaceae	Triticum	\N	12	\N
Hipparchia	\N	Poales	Poaceae	Corynephorus	\N	12	\N
Hipparchia	\N	Poales	Poaceae	Festuca	\N	12	\N
Hipparchia	\N	Poales	Poaceae	Lolium	\N	12	\N
Hipparchia	\N	Poales	Poaceae	Poa	\N	12	\N
Hipparchia	\N	Poales	Poaceae	Aira	\N	12	\N
Hipparchia	\N	Poales	Poaceae	Deschampsia	\N	12	\N
Hipparchia	\N	Poales	Poaceae	Holcus	\N	12	\N
Minois	dryas	Poales	Poaceae	Brachypodium	\N	12	\N
Minois	dryas	Poales	Poaceae	Bromus	\N	12	\N
Minois	dryas	Poales	Poaceae	Dactylis	\N	12	\N
Minois	dryas	Poales	Poaceae	Festuca	\N	12	\N
Minois	dryas	Poales	Poaceae	Lolium	\N	12	\N
Minois	dryas	Poales	Poaceae	Poa	\N	12	\N
Minois	dryas	Poales	Poaceae	Avena	\N	12	\N
Oeneis	\N	Poales	Poaceae	Molinia	\N	12	\N
Oeneis	\N	Poales	Poaceae	Festuca	\N	12	\N
Oeneis	\N	Poales	Poaceae	Poa	\N	12	\N
Pseudotergumia	fidia	Poales	Poaceae	Oryzopsis	\N	12	\N
Satyrus	\N	Poales	Poaceae	Stipa	\N	12	\N
Satyrus	\N	Poales	Poaceae	Brachypodium	\N	12	\N
Satyrus	\N	Poales	Poaceae	Bromus	\N	12	\N
Satyrus	\N	Poales	Poaceae	Dactylis	\N	12	\N
Satyrus	\N	Poales	Poaceae	Festuca	\N	12	\N
Satyrus	\N	Poales	Poaceae	Lolium	\N	12	\N
Satyrus	\N	Poales	Poaceae	Poa	\N	12	\N
Satyrus	\N	Poales	Poaceae	Aira	\N	12	\N
Chazara	briseis	Poales	Poaceae	Sesleria	\N	12	\N
Minois	dryas	Poales	Poaceae	Agrostis	\N	12	\N
Minois	dryas	Poales	Poaceae	Arrhenatherum	\N	12	\N
Minois	nagasawae	Poales	Poaceae	Miscanthus	\N	12	\N
Oeneis	asamana	Poales	Cyperaceae	Carex	\N	12	\N
Oeneis	\N	Poales	Poaceae	Phleum	\N	12	\N
Oeneis	\N	Poales	Poaceae	Glyceria	\N	12	\N
Oeneis	\N	Poales	Poaceae	Nardus	\N	12	\N
Oeneis	\N	Poales	Juncaceae	Juncus	\N	12	\N
Oeneis	\N	Poales	Cyperaceae	Cyperus	\N	12	\N
Oeneis	\N	Poales	Cyperaceae	Eriophorum	\N	12	\N
Oeneis	\N	Poales	Cyperaceae	Scirpus	\N	12	\N
Pseudotergumia	fidia	Poales	Poaceae	Milium	\N	12	\N
Pseudotergumia	fidia	Poales	Poaceae	Cynodon	\N	12	\N
Melanargia	\N	Poales	Poaceae	Brachypodium	\N	12	\N
Melanargia	\N	Poales	Poaceae	Bromus	\N	12	\N
Melanargia	\N	Poales	Poaceae	Agropyron	\N	12	\N
Melanargia	\N	Poales	Poaceae	Triticum	\N	12	\N
Melanargia	\N	Poales	Poaceae	Cynosurus	\N	12	\N
Melanargia	\N	Poales	Poaceae	Dactylis	\N	12	\N
Melanargia	\N	Poales	Poaceae	Lamarckia	\N	12	\N
Melanargia	\N	Poales	Poaceae	Poa	\N	12	\N
Melanargia	\N	Poales	Poaceae	Holcus	\N	12	\N
Melanargia	\N	Poales	Poaceae	Agrostis	\N	12	\N
Melanargia	\N	Poales	Poaceae	Calamagrostis	\N	12	\N
Melanargia	\N	Poales	Poaceae	Phleum	\N	12	\N
Melanargia	\N	Poales	Poaceae	Lygeum	\N	12	\N
Melanargia	\N	Poales	Poaceae	Cynodon	\N	12	\N
Euxanthe	\N	Fabales	Fabaceae	Afzelia	\N	12	\N
Euxanthe	\N	Sapindales	Sapindaceae	Blighia	\N	12	\N
Euxanthe	\N	Sapindales	Sapindaceae	Deinbollia	\N	12	\N
Euxanthe	\N	Sapindales	Sapindaceae	Phialodiscus	\N	12	\N
Euxanthe	\N	Sapindales	Sapindaceae	Sapindus	\N	12	\N
Euxanthe	\N	Sapindales	Meliaceae	Lovoa	\N	12	\N
Palla	\N	Sapindales	Rutaceae	Toddalia	\N	12	\N
Palla	\N	Solanales	Convolvulaceae	Bonamia	\N	12	\N
Palla	\N	Solanales	Convolvulaceae	Calycobolus	\N	12	\N
Palla	\N	Solanales	Convolvulaceae	Metaporana	\N	12	\N
Palla	\N	Lamiales	Lamiaceae	Clerodendrum	\N	12	\N
Charaxes	\N	Magnoliales	Annonaceae	Annona	\N	12	\N
Charaxes	\N	Malpighiales	Clusiaceae	Garcinia	\N	12	\N
Charaxes	\N	Fabales	Fabaceae	Albizia	\N	12	\N
Charaxes	\N	Fabales	Fabaceae	Griffonia	\N	12	\N
Charaxes	\N	Fabales	Fabaceae	Afzelia	\N	12	\N
Charaxes	\N	Fabales	Fabaceae	Brachystegia	\N	12	\N
Charaxes	\N	Fabales	Fabaceae	Bussea	\N	12	\N
Charaxes	\N	Fabales	Fabaceae	Julbernardia	\N	12	\N
Charaxes	\N	Fabales	Fabaceae	Macrolobium	\N	12	\N
Charaxes	\N	Fabales	Fabaceae	Paramacrolobium	\N	12	\N
Charaxes	\N	Myrtales	Myrtaceae	Syzygium	\N	12	\N
Charaxes	\N	Malpighiales	Euphorbiaceae	Croton	\N	12	\N
Charaxes	\N	Rosales	Rhamnaceae	Maesopsis	\N	12	\N
Charaxes	\N	Geraniales	Melianthaceae	Bersama	\N	12	\N
Charaxes	\N	Sapindales	Sapindaceae	Allophylus	\N	12	\N
Charaxes	\N	Sapindales	Sapindaceae	Cardiospermum	\N	12	\N
Charaxes	\N	Malpighiales	Clusiaceae	Schmidelia	\N	12	\N
Charaxes	\N	Sapindales	Anacardiaceae	Rhus	\N	12	\N
Charaxes	\N	Malpighiales	Linaceae	Hugonia	\N	12	\N
Charaxes	\N	Poales	Poaceae	Arundinaria	\N	12	\N
Charaxes	\N	Poales	Poaceae	Bambusa	\N	12	\N
Charaxes	\N	Poales	Poaceae	Oxytenanthera	\N	12	\N
Charaxes	\N	Poales	Poaceae	Pennisetum	\N	12	\N
Charaxes	\N	Laurales	Lauraceae	Laurus	\N	12	\N
Charaxes	\N	Malvales	Malvaceae	Grewia	\N	12	\N
Charaxes	\N	Malvales	Malvaceae	Hibiscus	\N	12	\N
Charaxes	\N	Rosales	Ulmaceae	Chaetacme	\N	12	\N
Charaxes	\N	Fabales	Fabaceae	Entada	\N	12	\N
Charaxes	\N	Fabales	Fabaceae	Bauhinia	\N	12	\N
Charaxes	\N	Fabales	Fabaceae	Burkea	\N	12	\N
Charaxes	\N	Fabales	Fabaceae	Cassia	\N	12	\N
Charaxes	\N	Fabales	Fabaceae	Copaifera	\N	12	\N
Charaxes	\N	Fabales	Fabaceae	Daniellia	\N	12	\N
Charaxes	\N	Fabales	Fabaceae	Erythrina	\N	12	\N
Charaxes	\N	Fabales	Fabaceae	Schotia	\N	12	\N
Charaxes	\N	Fabales	Fabaceae	Hypocalyptus	\N	12	\N
Charaxes	\N	Fabales	Fabaceae	Lonchocarpus	\N	12	\N
Charaxes	\N	Fabales	Fabaceae	Rafnia	\N	12	\N
Charaxes	\N	Myrtales	Myrtaceae	Eugenia	\N	12	\N
Charaxes	\N	Proteales	Proteaceae	Protea	\N	12	\N
Charaxes	\N	Santalales	Santalaceae	Osyris	\N	12	\N
Charaxes	\N	Celastrales	Celastraceae	Elaeodendron	\N	12	\N
Charaxes	\N	Celastrales	Celastraceae	Gymnosporia	\N	12	\N
Charaxes	\N	Celastrales	Celastraceae	Maytenus	\N	12	\N
Charaxes	\N	Brassicales	Salvadoraceae	Dobera	\N	12	\N
Charaxes	\N	Brassicales	Salvadoraceae	Salvadora	\N	12	\N
Charaxes	\N	Malpighiales	Phyllanthaceae	Bridelia	\N	12	\N
Charaxes	\N	Malpighiales	Phyllanthaceae	Flueggea	\N	12	\N
Charaxes	\N	Malpighiales	Phyllanthaceae	Securinega	\N	12	\N
Charaxes	\N	Malpighiales	Euphorbiaceae	Tragia	\N	12	\N
Charaxes	\N	Sapindales	Sapindaceae	Deinbollia	\N	12	\N
Charaxes	\N	Sapindales	Sapindaceae	Phialodiscus	\N	12	\N
Charaxes	\N	Sapindales	Anacardiaceae	Sorindeia	\N	12	\N
Charaxes	\N	Sapindales	Meliaceae	Ekebergia	\N	12	\N
Charaxes	\N	Sapindales	Meliaceae	Melia	\N	12	\N
Charaxes	\N	Sapindales	Meliaceae	Trichilia	\N	12	\N
Charaxes	\N	Sapindales	Meliaceae	Turraea	\N	12	\N
Charaxes	\N	Apiales	Araliaceae	Schefflera	\N	12	\N
Charaxes	\N	Poales	Poaceae	Sorghum	\N	12	\N
Charaxes	\N	Poales	Poaceae	Zea	\N	12	\N
Charaxes	\N	Asparagales	Iridaceae	Iris	\N	12	\N
Charaxes	\N	Laurales	Lauraceae	Cryptocarya	\N	12	\N
Charaxes	\N	Malvales	Malvaceae	Cola	\N	12	\N
Charaxes	\N	Malvales	Malvaceae	Bombax	\N	12	\N
Charaxes	\N	Rosales	Cannabaceae	Celtis	\N	12	\N
Charaxes	\N	Rosales	Cannabaceae	Trema	\N	12	\N
Charaxes	\N	Malpighiales	Salicaceae	Flacourtia	\N	12	\N
Charaxes	\N	Fabales	Fabaceae	Acacia	\N	12	\N
Charaxes	\N	Fabales	Fabaceae	Berlinia	\N	12	\N
Charaxes	\N	Fabales	Fabaceae	Baphia	\N	12	\N
Charaxes	\N	Fabales	Fabaceae	Craibia	\N	12	\N
Charaxes	\N	Fabales	Fabaceae	Indigofera	\N	12	\N
Charaxes	\N	Fabales	Fabaceae	Xeroderris	\N	12	\N
Charaxes	\N	Celastrales	Celastraceae	Hippocratea	\N	12	\N
Charaxes	\N	Malpighiales	Putranjivaceae	Drypetes	\N	12	\N
Charaxes	\N	Rosales	Rhamnaceae	Scutia	\N	12	\N
Charaxes	\N	Sapindales	Sapindaceae	Blighia	\N	12	\N
Charaxes	\N	Malvales	Malvaceae	Ceiba	\N	12	\N
Charaxes	\N	Fabales	Fabaceae	Piliostigma	\N	12	\N
Charaxes	\N	Fabales	Fabaceae	Dalbergia	\N	12	\N
Charaxes	\N	Fabales	Fabaceae	Pterocarpus	\N	12	\N
Charaxes	\N	Fabales	Fabaceae	Xanthocercis	\N	12	\N
Charaxes	\N	Malpighiales	Phyllanthaceae	Phyllanthus	\N	12	\N
Charaxes	\N	Malpighiales	Euphorbiaceae	Ricinus	\N	12	\N
Charaxes	\N	Sapindales	Sapindaceae	Pappea	\N	12	\N
Charaxes	\N	Malpighiales	Ochnaceae	Ochna	\N	12	\N
Charaxes	\N	Ericales	Ebenaceae	Diospyros	\N	12	\N
Charaxes	\N	Fabales	Fabaceae	Adenanthera	\N	12	\N
Charaxes	\N	Fabales	Fabaceae	Amblygonocarpus	\N	12	\N
Charaxes	\N	Fabales	Fabaceae	Caesalpinia	\N	12	\N
Charaxes	\N	Fabales	Fabaceae	Erythrophleum	\N	12	\N
Charaxes	\N	Fabales	Fabaceae	Mezonevron	\N	12	\N
Charaxes	\N	Fabales	Fabaceae	Pterolobium	\N	12	\N
Charaxes	\N	Fabales	Fabaceae	Parkia	\N	12	\N
Charaxes	\N	Fabales	Fabaceae	Piptadenia	\N	12	\N
Charaxes	\N	Fabales	Fabaceae	Cryptosepalum	\N	12	\N
Charaxes	\N	Fabales	Fabaceae	Peltophorum	\N	12	\N
Charaxes	\N	Fabales	Fabaceae	Tamarindus	\N	12	\N
Charaxes	\N	Fabales	Fabaceae	Andira	\N	12	\N
Charaxes	\N	Fabales	Fabaceae	Millettia	\N	12	\N
Charaxes	\N	Sapindales	Sapindaceae	Paullinia	\N	12	\N
Charaxes	\N	Malpighiales	Phyllanthaceae	Uapaca	\N	12	\N
Charaxes	\N	Magnoliales	Annonaceae	Saccopetalum	\N	12	\N
Charaxes	\N	Laurales	Lauraceae	Cinnamomum	\N	12	\N
Charaxes	\N	Laurales	Lauraceae	Litsea	\N	12	\N
Polyura	\N	Malpighiales	Calophyllaceae	Mesua	\N	12	\N
Polyura	\N	Malvales	Malvaceae	Grewia	\N	12	\N
Polyura	\N	Malvales	Malvaceae	Brachychiton	\N	12	\N
Polyura	\N	Rosales	Cannabaceae	Celtis	\N	12	\N
Polyura	\N	Fabales	Fabaceae	Abarema	\N	12	\N
Polyura	\N	Fabales	Fabaceae	Acacia	\N	12	\N
Polyura	\N	Fabales	Fabaceae	Adenanthera	\N	12	\N
Polyura	\N	Fabales	Fabaceae	Albizia	\N	12	\N
Polyura	\N	Fabales	Fabaceae	Leucaena	\N	12	\N
Polyura	\N	Fabales	Fabaceae	Pithecellobium	\N	12	\N
Polyura	\N	Fabales	Fabaceae	Caesalpinia	\N	12	\N
Polyura	\N	Fabales	Fabaceae	Cassia	\N	12	\N
Polyura	\N	Fabales	Fabaceae	Cynometra	\N	12	\N
Polyura	\N	Fabales	Fabaceae	Delonix	\N	12	\N
Polyura	\N	Fabales	Fabaceae	Peltophorum	\N	12	\N
Charaxes	\N	Fabales	Fabaceae	Wagatea	\N	12	\N
Charaxes	\N	Sapindales	Meliaceae	Aglaia	\N	12	\N
Charaxes	\N	Sapindales	Meliaceae	Dysoxylum	\N	12	\N
Charaxes	\N	Sapindales	Rutaceae	Acronychia	\N	12	\N
Polyura	\N	Fabales	Fabaceae	Poinciana	\N	12	\N
Polyura	\N	Fabales	Fabaceae	Wagatea	\N	12	\N
Polyura	\N	Fabales	Fabaceae	Millettia	\N	12	\N
Polyura	\N	Fabales	Fabaceae	Robinia	\N	12	\N
Polyura	\N	Myrtales	Lythraceae	Lagerstroemia	\N	12	\N
Polyura	\N	Malpighiales	Phyllanthaceae	Bridelia	\N	12	\N
Polyura	\N	Malpighiales	Euphorbiaceae	Croton	\N	12	\N
Polyura	\N	Rosales	Rhamnaceae	Rhamnella	\N	12	\N
Polyura	\N	Oxalidales	Connaraceae	Rourea	\N	12	\N
Polyura	\N	Sapindales	Sapindaceae	Nephelium	\N	12	\N
Polyura	\N	Rosales	Surianaceae	Guilfoylia	\N	12	\N
Siderone	\N	Malpighiales	Salicaceae	Casearia	\N	12	\N
Siderone	\N	Malpighiales	Salicaceae	Zuelania	\N	12	\N
Zaretis	\N	Piperales	Piperaceae	Piper	\N	12	\N
Zaretis	\N	Malpighiales	Salicaceae	Casearia	\N	12	\N
Zaretis	\N	Malpighiales	Salicaceae	Laetia	\N	12	\N
Zaretis	\N	Malpighiales	Salicaceae	Ryania	\N	12	\N
Hypna	clytemnestra	Malpighiales	Euphorbiaceae	Croton	\N	12	\N
Anaea	\N	Malpighiales	Euphorbiaceae	Acalypha	\N	12	\N
Anaea	\N	Malpighiales	Euphorbiaceae	Croton	\N	12	\N
Anaea	\N	Asterales	Asteraceae	Pectis	\N	12	\N
Polygrapha	suprema	Malpighiales	Euphorbiaceae	Croton	\N	12	\N
Consul	\N	Piperales	Piperaceae	Piper	\N	12	\N
Consul	\N	Piperales	Piperaceae	Piper	\N	12	\N
Fountainea	\N	Piperales	Piperaceae	Piper	\N	12	\N
Fountainea	\N	Malpighiales	Salicaceae	Casearia	\N	12	\N
Fountainea	\N	Malpighiales	Euphorbiaceae	Croton	\N	12	\N
Memphis	\N	Laurales	Lauraceae	Camphoromoea	\N	12	\N
Memphis	\N	Laurales	Lauraceae	Endlicheria	\N	12	\N
Memphis	\N	Laurales	Lauraceae	Nectandra	\N	12	\N
Memphis	\N	Laurales	Lauraceae	Ocotea	\N	12	\N
Memphis	\N	Piperales	Piperaceae	Piper	\N	12	\N
Memphis	\N	Malpighiales	Euphorbiaceae	Croton	\N	12	\N
Archaeoprepona	\N	Laurales	Monimiaceae	Mollinedia	\N	12	\N
Archaeoprepona	\N	Laurales	Siparunaceae	Siparuna	\N	12	\N
Archaeoprepona	\N	Laurales	Lauraceae	Nectandra	\N	12	\N
Archaeoprepona	\N	Laurales	Lauraceae	Ocotea	\N	12	\N
Archaeoprepona	\N	Laurales	Lauraceae	Persea	\N	12	\N
Archaeoprepona	\N	Laurales	Lauraceae	Phoebe	\N	12	\N
Archaeoprepona	\N	Malpighiales	Malpighiaceae	Malpighia	\N	12	\N
Prepona	\N	Malpighiales	Chrysobalanaceae	Hirtella	\N	12	\N
Prepona	\N	Malpighiales	Chrysobalanaceae	Licania	\N	12	\N
Prepona	\N	Fabales	Fabaceae	Andira	\N	12	\N
Prepona	\N	Fabales	Fabaceae	Inga	\N	12	\N
Prepona	\N	Sapindales	Sapindaceae	Melicoccus	\N	12	\N
Agrias	\N	Malpighiales	Ochnaceae	Quiina	\N	12	\N
Agrias	\N	Malpighiales	Erythroxylaceae	Erythroxylum	\N	12	\N
Agrias	\N	Malpighiales	Erythroxylaceae	Erythroxylum	\N	12	\N
Prothoe	franck	Magnoliales	Annonaceae	Friesodielsia	\N	12	\N
Pardopsis	punctatissima	Malpighiales	Violaceae	Hybanthus	\N	12	\N
Acraea	\N	Malpighiales	Violaceae	Rinorea	\N	12	\N
Acraea	\N	Malpighiales	Achariaceae	Caloncoba	\N	12	\N
Acraea	\N	Malpighiales	Achariaceae	Rawsonia	\N	12	\N
Acraea	\N	Malpighiales	Achariaceae	Xylotheca	\N	12	\N
Acraea	\N	Malpighiales	Passifloraceae	Adenia	\N	12	\N
Acraea	\N	Malpighiales	Passifloraceae	Passiflora	\N	12	\N
Acraea	\N	Malpighiales	Passifloraceae	Tryphostemma	\N	12	\N
Acraea	\N	Malpighiales	Passifloraceae	Wormskioldia	\N	12	\N
Acraea	\N	Asterales	Asteraceae	Vernonia	\N	12	\N
Acraea	\N	Malvales	Malvaceae	Malva	\N	12	\N
Acraea	\N	Malpighiales	Violaceae	Hybanthus	\N	12	\N
Acraea	\N	Malpighiales	Achariaceae	Hydnocarpus	\N	12	\N
Acraea	\N	Malpighiales	Salicaceae	Oncoba	\N	12	\N
Acraea	\N	Malpighiales	Achariaceae	Kiggelaria	\N	12	\N
Acraea	\N	Malpighiales	Passifloraceae	Smeathmannia	\N	12	\N
Acraea	\N	Malpighiales	Passifloraceae	Adenia	\N	12	\N
Acraea	\N	Malpighiales	Passifloraceae	Passiflora	\N	12	\N
Acraea	\N	Vitales	Vitaceae	Vitis	\N	12	\N
Acraea	\N	Lamiales	Acanthaceae	Barleria	\N	12	\N
Acraea	\N	Ericales	Theaceae	Thea	\N	12	\N
Acraea	\N	Malvales	Malvaceae	Gossypium	\N	12	\N
Acraea	\N	Malvales	Malvaceae	Hibiscus	\N	12	\N
Acraea	\N	Malpighiales	Passifloraceae	Adenia	\N	12	\N
Acraea	\N	Lamiales	Lamiaceae	Premna	\N	12	\N
Bematistes	\N	Malpighiales	Passifloraceae	Adenia	\N	12	\N
Bematistes	\N	Malpighiales	Passifloraceae	Adenia	\N	12	\N
Bematistes	\N	Malpighiales	Passifloraceae	Passiflora	\N	12	\N
Bematistes	\N	Malpighiales	Passifloraceae	Tryphostemma	\N	12	\N
Bematistes	\N	Vitales	Vitaceae	Vitis	\N	12	\N
Acraea	\N	Caryophyllales	Polygonaceae	Polygonum	\N	12	\N
Acraea	\N	Caryophyllales	Phytolaccaceae	Ancistrocarpus	\N	12	\N
Acraea	\N	Malvales	Malvaceae	Clappertonia	\N	12	\N
Acraea	\N	Malvales	Malvaceae	Sparmannia	\N	12	\N
Acraea	\N	Malvales	Malvaceae	Triumfetta	\N	12	\N
Acraea	\N	Malvales	Malvaceae	Dombeya	\N	12	\N
Acraea	\N	Malvales	Malvaceae	Hermannia	\N	12	\N
Acraea	\N	Malvales	Malvaceae	Melochia	\N	12	\N
Acraea	\N	Malvales	Malvaceae	Waltheria	\N	12	\N
Acraea	\N	Malvales	Malvaceae	Sida	\N	12	\N
Acraea	\N	Rosales	Urticaceae	Boehmeria	\N	12	\N
Acraea	\N	Rosales	Urticaceae	Debregeasia	\N	12	\N
Acraea	\N	Rosales	Urticaceae	Laportea	\N	12	\N
Acraea	\N	Rosales	Moraceae	Musanga	\N	12	\N
Acraea	\N	Rosales	Urticaceae	Myrianthus	\N	12	\N
Acraea	\N	Rosales	Urticaceae	Pouzolzia	\N	12	\N
Acraea	\N	Rosales	Urticaceae	Urera	\N	12	\N
Acraea	\N	Rosales	Urticaceae	Urtica	\N	12	\N
Acraea	\N	Rosales	Moraceae	Ficus	\N	12	\N
Acraea	\N	Rosales	Moraceae	Morus	\N	12	\N
Acraea	\N	Rosales	Rosaceae	Alchemilla	\N	12	\N
Acraea	\N	Rosales	Rosaceae	Cliffortia	\N	12	\N
Acraea	\N	Fabales	Fabaceae	Aeschynomene	\N	12	\N
Acraea	\N	Fabales	Fabaceae	Cassia	\N	12	\N
Acraea	\N	Myrtales	Lythraceae	Nesaea	\N	12	\N
Acraea	\N	Myrtales	Lythraceae	Rotala	\N	12	\N
Acraea	\N	Lamiales	Scrophulariaceae	Buddleja	\N	12	\N
Acraea	\N	Solanales	Solanaceae	Solanum	\N	12	\N
Acraea	\N	Solanales	Solanaceae	Nicotiana	\N	12	\N
Acraea	\N	Solanales	Convolvulaceae	Ipomoea	\N	12	\N
Acraea	\N	Solanales	Convolvulaceae	Lepistemon	\N	12	\N
Acraea	\N	Solanales	Convolvulaceae	Merremia	\N	12	\N
Acraea	\N	Asterales	Asteraceae	Erigeron	\N	12	\N
Acraea	\N	Asterales	Asteraceae	Vernonia	\N	12	\N
Acraea	\N	Poales	Poaceae	Zea	\N	12	\N
Acraea	\N	Fabales	Fabaceae	Desmodium	\N	12	\N
Acraea	\N	Commelinales	Commelinaceae	Commelina	\N	12	\N
Acraea	\N	Malpighiales	Phyllanthaceae	Bridelia	\N	12	\N
Actinote	\N	Caryophyllales	Amaranthaceae	Amaranthus	\N	12	\N
Actinote	\N	Rosales	Urticaceae	Boehmeria	\N	12	\N
Actinote	\N	Fabales	Fabaceae	Acacia	\N	12	\N
Actinote	\N	Fabales	Fabaceae	Mimosa	\N	12	\N
Actinote	\N	Lamiales	Verbenaceae	Lantana	\N	12	\N
Actinote	\N	Asterales	Asteraceae	Eupatorium	\N	12	\N
Actinote	\N	Asterales	Asteraceae	Helianthus	\N	12	\N
Actinote	\N	Asterales	Asteraceae	Liabum	\N	12	\N
Actinote	\N	Asterales	Asteraceae	Mikania	\N	12	\N
Actinote	\N	Asterales	Asteraceae	Senecio	\N	12	\N
Actinote	\N	Poales	Poaceae	Andropogon	\N	12	\N
Argynnis	\N	Rosales	Urticaceae	Urtica	\N	12	\N
Argynnis	\N	Malpighiales	Violaceae	Viola	\N	12	\N
Argynnis	\N	Brassicales	Brassicaceae	Cheiranthus	\N	12	\N
Argynnis	\N	Brassicales	Brassicaceae	Dentaria	\N	12	\N
Argynnis	hyperbius	Malpighiales	Violaceae	Viola	\N	12	\N
Argynnis	laodice	Malpighiales	Violaceae	Viola	\N	12	\N
Argynnis	ruslana	Malpighiales	Violaceae	Viola	\N	12	\N
Argynnis	daphne	Malpighiales	Violaceae	Viola	\N	12	\N
Argynnis	ino	Rosales	Urticaceae	Urtica	\N	12	\N
Boloria	\N	Caryophyllales	Polygonaceae	Bistorta	\N	12	\N
Boloria	\N	Caryophyllales	Polygonaceae	Polygonum	\N	12	\N
Boloria	\N	Malpighiales	Violaceae	Viola	\N	12	\N
Boloria	\N	Brassicales	Brassicaceae	Arabis	\N	12	\N
Boloria	\N	Ericales	Ericaceae	Vaccinium	\N	12	\N
Cirrochroa	regina	Malpighiales	Salicaceae	Flacourtia	\N	12	\N
Cirrochroa	thais	Malpighiales	Achariaceae	Hydnocarpus	\N	12	\N
Clossiana	\N	Caryophyllales	Polygonaceae	Bistorta	\N	12	\N
Clossiana	\N	Caryophyllales	Polygonaceae	Polygonum	\N	12	\N
Clossiana	\N	Malpighiales	Violaceae	Viola	\N	12	\N
Clossiana	\N	Malpighiales	Salicaceae	Salix	\N	12	\N
Clossiana	\N	Ericales	Ericaceae	Arctostaphylos	\N	12	\N
Clossiana	\N	Ericales	Ericaceae	Rhododendron	\N	12	\N
Clossiana	\N	Ericales	Ericaceae	Vaccinium	\N	12	\N
Cupha	\N	Malpighiales	Salicaceae	Flacourtia	\N	12	\N
Cupha	\N	Malpighiales	Salicaceae	Homalium	\N	12	\N
Cupha	\N	Malpighiales	Salicaceae	Scolopia	\N	12	\N
Cupha	\N	Malpighiales	Salicaceae	Xylosma	\N	12	\N
Cupha	\N	Malpighiales	Salicaceae	Salix	\N	12	\N
Damora	sagana	Malpighiales	Violaceae	Viola	\N	12	\N
Cupha	\N	Rosales	Rosaceae	Crataegus	\N	12	\N
Cupha	\N	Rosales	Rosaceae	Prunus	\N	12	\N
Cupha	\N	Rosales	Rosaceae	Rubus	\N	12	\N
Argynnis	paphia	Rosales	Rosaceae	Crataegus	\N	12	\N
Argynnis	paphia	Rosales	Rosaceae	Prunus	\N	12	\N
Argynnis	paphia	Rosales	Rosaceae	Rubus	\N	12	\N
Brenthis	\N	Rosales	Rosaceae	Aruncus	\N	12	\N
Brenthis	\N	Rosales	Rosaceae	Filipendula	\N	12	\N
Brenthis	\N	Rosales	Rosaceae	Rubus	\N	12	\N
Brenthis	\N	Rosales	Rosaceae	Sanguisorba	\N	12	\N
Brenthis	\N	Rosales	Rosaceae	Spiraea	\N	12	\N
Brenthis	\N	Fabales	Fabaceae	Dorycnium	\N	12	\N
Boloria	pales	Ericales	Primulaceae	Soldanella	\N	12	\N
Clossiana	\N	Ericales	Ericaceae	Empetrum	\N	12	\N
Clossiana	\N	Ericales	Primulaceae	Primula	\N	12	\N
Clossiana	\N	Rosales	Rosaceae	Dryas	\N	12	\N
Clossiana	\N	Rosales	Rosaceae	Fragaria	\N	12	\N
Clossiana	\N	Rosales	Rosaceae	Rubus	\N	12	\N
Clossiana	\N	Rosales	Rosaceae	Sieversia	\N	12	\N
Clossiana	\N	Saxifragales	Saxifragaceae	Saxifraga	\N	12	\N
Clossiana	\N	Lamiales	Lamiaceae	Prunella	\N	12	\N
Cupha	\N	Rosales	Rosaceae	Photinia	\N	12	\N
Cupha	\N	Malpighiales	Phyllanthaceae	Breynia	\N	12	\N
Cupha	\N	Malpighiales	Phyllanthaceae	Glochidion	\N	12	\N
Cupha	\N	Sapindales	Sapindaceae	Erioglossum	\N	12	\N
Acraea	\N	Asterales	\N	\N	\N	20	\N
Acraea	\N	Malpighiales	\N	\N	\N	20	\N
Acraea	\N	Vitales	\N	\N	\N	20	\N
Actinote	\N	Asterales	\N	\N	\N	20	\N
Actinote	\N	Caryophyllales	\N	\N	\N	20	\N
Actinote	\N	Commelinales	\N	\N	\N	20	\N
Actinote	\N	Dioscoreales	\N	\N	\N	20	\N
Actinote	\N	Malpighiales	\N	\N	\N	20	\N
Actinote	\N	Malvales	\N	\N	\N	20	\N
Actinote	\N	Myrtales	\N	\N	\N	20	\N
Actinote	\N	Ranunculales	\N	\N	\N	20	\N
Actinote	\N	Rosales	\N	\N	\N	20	\N
Actinote	\N	Solanales	\N	\N	\N	20	\N
Actinote	\N	Urticales	\N	\N	\N	20	\N
Adelpha	\N	Asterales	\N	\N	\N	20	\N
Adelpha	\N	Ericales	\N	\N	\N	20	\N
Adelpha	\N	Fagales	\N	\N	\N	20	\N
Adelpha	\N	Gentianales	\N	\N	\N	20	\N
Adelpha	\N	Lamiales	\N	\N	\N	20	\N
Adelpha	\N	Malvales	\N	\N	\N	20	\N
Adelpha	\N	Myrtales	\N	\N	\N	20	\N
Adelpha	\N	Rosales	\N	\N	\N	20	\N
Adelpha	\N	Urticales	\N	\N	\N	20	\N
Aemona	\N	Arecales	\N	\N	\N	20	\N
Aeria	\N	Gentianales	\N	\N	\N	20	\N
Aglais	\N	Rosales	\N	\N	\N	20	\N
Aglais	\N	Urticales	\N	\N	\N	20	\N
Agraulis	\N	Malpighiales	\N	\N	\N	20	\N
Agrias	\N	Malpighiales	\N	\N	\N	20	\N
Aldania	\N	Fagales	\N	\N	\N	20	\N
Aldania	\N	Rosales	\N	\N	\N	20	\N
Aldania	\N	Urticales	\N	\N	\N	20	\N
Amathusia	\N	Arecales	\N	\N	\N	20	\N
Amauris	\N	Gentianales	\N	\N	\N	20	\N
Amnosia	\N	Rosales	\N	\N	\N	20	\N
Amnosia	\N	Urticales	\N	\N	\N	20	\N
Anaea	\N	Malpighiales	\N	\N	\N	20	\N
Anartia	\N	Lamiales	\N	\N	\N	20	\N
Anetia	\N	Gentianales	\N	\N	\N	20	\N
Antanartia	\N	Asterales	\N	\N	\N	20	\N
Antanartia	\N	Rosales	\N	\N	\N	20	\N
Antanartia	\N	Urticales	\N	\N	\N	20	\N
Anthanassa	\N	Lamiales	\N	\N	\N	20	\N
Anthanassa	\N	Malpighiales	\N	\N	\N	20	\N
Antillea	\N	Lamiales	\N	\N	\N	20	\N
Antirrhea	\N	Arecales	\N	\N	\N	20	\N
Apatura	\N	Fagales	\N	\N	\N	20	\N
Apatura	\N	Malpighiales	\N	\N	\N	20	\N
Apatura	\N	Rosales	\N	\N	\N	20	\N
Apatura	\N	Urticales	\N	\N	\N	20	\N
Apaturina	\N	Rosales	\N	\N	\N	20	\N
Apaturina	\N	Urticales	\N	\N	\N	20	\N
Araschnia	\N	Rosales	\N	\N	\N	20	\N
Araschnia	\N	Urticales	\N	\N	\N	20	\N
Archaeoprepona	\N	Laurales	\N	\N	\N	20	\N
Archaeoprepona	\N	Magnoliales	\N	\N	\N	20	\N
Archaeoprepona	\N	Malpighiales	\N	\N	\N	20	\N
Argynnis	\N	Malpighiales	\N	\N	\N	20	\N
Ariadne	\N	Malpighiales	\N	\N	\N	20	\N
Asterocampa	\N	Rosales	\N	\N	\N	20	\N
Asterocampa	\N	Urticales	\N	\N	\N	20	\N
Asterope	\N	Sapindales	\N	\N	\N	20	\N
Athyma	\N	Dipsacales	\N	\N	\N	20	\N
Athyma	\N	Gentianales	\N	\N	\N	20	\N
Athyma	\N	Lamiales	\N	\N	\N	20	\N
Athyma	\N	Malpighiales	\N	\N	\N	20	\N
Atlantea	\N	Lamiales	\N	\N	\N	20	\N
Bebearia	\N	Arecales	\N	\N	\N	20	\N
Bebearia	\N	Ericales	\N	\N	\N	20	\N
Bebearia	\N	Gentianales	\N	\N	\N	20	\N
Bia	\N	Arecales	\N	\N	\N	20	\N
Biblis	\N	Malpighiales	\N	\N	\N	20	\N
Blepolensis	\N	Arecales	\N	\N	\N	20	\N
Blepolensis	\N	Poales	\N	\N	\N	20	\N
Boloria	\N	Caryophyllales	\N	\N	\N	20	\N
Boloria	\N	Ericales	\N	\N	\N	20	\N
Boloria	\N	Malpighiales	\N	\N	\N	20	\N
Brassolis	\N	Arecales	\N	\N	\N	20	\N
Brassolis	\N	Poales	\N	\N	\N	20	\N
Brassolis	\N	Zingiberales	\N	\N	\N	20	\N
Brenthis	\N	Rosales	\N	\N	\N	20	\N
Brenthis	\N	\N	RosS	\N	\N	20	\N
Byblia	\N	Malpighiales	\N	\N	\N	20	\N
Caerois	\N	Arecales	\N	\N	\N	20	\N
Caligo	\N	Arecales	\N	\N	\N	20	\N
Caligo	\N	Pandales	\N	\N	\N	20	\N
Caligo	\N	Poales	\N	\N	\N	20	\N
Caligo	\N	Zingiberales	\N	\N	\N	20	\N
Calinaga	\N	Rosales	\N	\N	\N	20	\N
Calinaga	\N	Urticales	\N	\N	\N	20	\N
Callicore	\N	Sapindales	\N	\N	\N	20	\N
Callithomia	\N	Solanales	\N	\N	\N	20	\N
Castilia	\N	Lamiales	\N	\N	\N	20	\N
Catacroptera	\N	Lamiales	\N	\N	\N	20	\N
Catoblepia	\N	Arecales	\N	\N	\N	20	\N
Catoblepia	\N	Zingiberales	\N	\N	\N	20	\N
Catonephele	\N	Malpighiales	\N	\N	\N	20	\N
Catuna	\N	Ericales	\N	\N	\N	20	\N
Ceratinia	\N	Solanales	\N	\N	\N	20	\N
Cethosia	\N	Malpighiales	\N	\N	\N	20	\N
Charaxes	\N	Celastrales	\N	\N	\N	20	\N
Charaxes	\N	Ericales	\N	\N	\N	20	\N
Charaxes	\N	Fabales	\N	\N	\N	20	\N
Charaxes	\N	Laurales	\N	\N	\N	20	\N
Charaxes	\N	Magnoliales	\N	\N	\N	20	\N
Charaxes	\N	Malpighiales	\N	\N	\N	20	\N
Charaxes	\N	Malvales	\N	\N	\N	20	\N
Charaxes	\N	Myrtales	\N	\N	\N	20	\N
Charaxes	\N	Poales	\N	\N	\N	20	\N
Charaxes	\N	Proteales	\N	\N	\N	20	\N
Charaxes	\N	Rosales	\N	\N	\N	20	\N
Charaxes	\N	Santalales	\N	\N	\N	20	\N
Charaxes	\N	Sapindales	\N	\N	\N	20	\N
Charaxes	\N	Urticales	\N	\N	\N	20	\N
Chersonesia	\N	Rosales	\N	\N	\N	20	\N
Chersonesia	\N	Urticales	\N	\N	\N	20	\N
Chitoria	\N	Rosales	\N	\N	\N	20	\N
Chitoria	\N	Urticales	\N	\N	\N	20	\N
Chlosyne	\N	Asterales	\N	\N	\N	20	\N
Chlosyne	\N	Lamiales	\N	\N	\N	20	\N
Cirrochroa	\N	Malpighiales	\N	\N	\N	20	\N
Colobura	\N	Rosales	\N	\N	\N	20	\N
Colobura	\N	Urticales	\N	\N	\N	20	\N
Consul	\N	Piperales	Piperaceae	\N	\N	20	\N
Cupha	\N	Malpighiales	\N	\N	\N	20	\N
Cupha	\N	Sapindales	\N	\N	\N	20	\N
Cymothoe	\N	Lamiales	\N	\N	\N	20	\N
Cymothoe	\N	Malpighiales	\N	\N	\N	20	\N
Cyrestis	\N	Rosales	\N	\N	\N	20	\N
Cyrestis	\N	Urticales	\N	\N	\N	20	\N
Danaus	\N	Gentianales	\N	\N	\N	20	\N
Danaus	\N	Solanales	\N	\N	\N	20	\N
Dasyophthalma	\N	Arecales	\N	\N	\N	20	\N
Dasyophthalma	\N	Poales	\N	\N	\N	20	\N
Diaethria	\N	Rosales	\N	\N	\N	20	\N
Diaethria	\N	Sapindales	\N	\N	\N	20	\N
Diaethria	\N	Urticales	\N	\N	\N	20	\N
Dichorragia	\N	Proteales	\N	\N	\N	20	\N
Dilipa	\N	Rosales	\N	\N	\N	20	\N
Dilipa	\N	Urticales	\N	\N	\N	20	\N
Dione	\N	Malpighiales	\N	\N	\N	20	\N
Dircenna	\N	Solanales	\N	\N	\N	20	\N
Discophora	\N	Arecales	\N	\N	\N	20	\N
Discophora	\N	Poales	\N	\N	\N	20	\N
Doleschallia	\N	Fabales	\N	\N	\N	20	\N
Doleschallia	\N	Lamiales	\N	\N	\N	20	\N
Doleschallia	\N	Laurales	\N	\N	\N	20	\N
Doleschallia	\N	Rosales	\N	\N	\N	20	\N
Doleschallia	\N	Urticales	\N	\N	\N	20	\N
Dophla	\N	Ericales	\N	\N	\N	20	\N
Doxocopa	\N	Rosales	\N	\N	\N	20	\N
Doxocopa	\N	Urticales	\N	\N	\N	20	\N
Dryadula	\N	Malpighiales	\N	\N	\N	20	\N
Dryas	\N	Malpighiales	\N	\N	\N	20	\N
Dynamine	\N	Malpighiales	\N	\N	\N	20	\N
Dynastor	\N	Poales	\N	\N	\N	20	\N
Ectima	\N	Malpighiales	\N	\N	\N	20	\N
Epiphile	\N	Sapindales	\N	\N	\N	20	\N
Episcada	\N	Solanales	\N	\N	\N	20	\N
Eresia	\N	Lamiales	\N	\N	\N	20	\N
Eresia	\N	Rosales	\N	\N	\N	20	\N
Eresia	\N	Urticales	\N	\N	\N	20	\N
Eryphanis	\N	Poales	\N	\N	\N	20	\N
Eueides	\N	Malpighiales	\N	\N	\N	20	\N
Eulaceura	\N	Rosales	\N	\N	\N	20	\N
Eulaceura	\N	Urticales	\N	\N	\N	20	\N
Eunica	\N	Malpighiales	\N	\N	\N	20	\N
Eunica	\N	Sapindales	\N	\N	\N	20	\N
Euphaedra	\N	Sapindales	\N	\N	\N	20	\N
Euphydryas	\N	Asterales	\N	\N	\N	20	\N
Euphydryas	\N	Dipsacales	\N	\N	\N	20	\N
Euphydryas	\N	Ericales	\N	\N	\N	20	\N
Euphydryas	\N	Fagales	\N	\N	\N	20	\N
Euphydryas	\N	Lamiales	\N	\N	\N	20	\N
Euphydryas	\N	Malpighiales	\N	\N	\N	20	\N
Euphydryas	\N	Rosales	\N	\N	\N	20	\N
Euphydryas	\N	\N	RosS	\N	\N	20	\N
Euploea	\N	Gentianales	\N	\N	\N	20	\N
Euploea	\N	Rosales	\N	\N	\N	20	\N
Euploea	\N	Urticales	\N	\N	\N	20	\N
Euptera	\N	Ericales	\N	\N	\N	20	\N
Euptoieta	\N	Caryophyllales	\N	\N	\N	20	\N
Euptoieta	\N	Gentianales	\N	\N	\N	20	\N
Euptoieta	\N	Lamiales	\N	\N	\N	20	\N
Euptoieta	\N	Malpighiales	\N	\N	\N	20	\N
Euptoieta	\N	Ranunculales	\N	\N	\N	20	\N
Euptoieta	\N	Saxifragales	\N	\N	\N	20	\N
Euripus	\N	Rosales	\N	\N	\N	20	\N
Euripus	\N	Urticales	\N	\N	\N	20	\N
Euryphura	\N	Ericales	\N	\N	\N	20	\N
Euryphura	\N	Sapindales	\N	\N	\N	20	\N
Eurytela	\N	Malpighiales	\N	\N	\N	20	\N
Euthalia	\N	Fagales	\N	\N	\N	20	\N
Euthalia	\N	Rosales	\N	\N	\N	20	\N
Euthalia	\N	Santalales	\N	\N	\N	20	\N
Euthalia	\N	Sapindales	\N	\N	\N	20	\N
Euthalia	\N	Urticales	\N	\N	\N	20	\N
Euxanthe	\N	Sapindales	\N	\N	\N	20	\N
Faunis	\N	Liliales	\N	\N	\N	20	\N
Faunis	\N	Pandanales	\N	\N	\N	20	\N
Faunis	\N	Zingiberales	\N	\N	\N	20	\N
Forbestra	\N	Solanales	\N	\N	\N	20	\N
Godyris	\N	Solanales	\N	\N	\N	20	\N
Greta	\N	Solanales	\N	\N	\N	20	\N
Haematera	\N	Sapindales	\N	\N	\N	20	\N
Hamadryas	\N	Malpighiales	\N	\N	\N	20	\N
Hamanumida	\N	Myrtales	\N	\N	\N	20	\N
Harma	\N	Malpighiales	\N	\N	\N	20	\N
Helcyra	\N	Rosales	\N	\N	\N	20	\N
Helcyra	\N	Urticales	\N	\N	\N	20	\N
Heliconius	\N	Malpighiales	\N	\N	\N	20	\N
Hestina	\N	Rosales	\N	\N	\N	20	\N
Hestina	\N	Urticales	\N	\N	\N	20	\N
Historis	\N	Rosales	\N	\N	\N	20	\N
Hyalyris	\N	Solanales	\N	\N	\N	20	\N
Hypanartia	\N	Rosales	\N	\N	\N	20	\N
Hypanartia	\N	Urticales	\N	\N	\N	20	\N
Hypna	\N	Malpighiales	\N	\N	\N	20	\N
Hypoleria	\N	Solanales	\N	\N	\N	20	\N
Hypolimnas	\N	Caryophyllales	\N	\N	\N	20	\N
Hypolimnas	\N	Lamiales	\N	\N	\N	20	\N
Hypolimnas	\N	Malvales	\N	\N	\N	20	\N
Hypolimnas	\N	Rosales	\N	\N	\N	20	\N
Hypolimnas	\N	Saxifragales	\N	\N	\N	20	\N
Hypolimnas	\N	Urticales	\N	\N	\N	20	\N
Hyposcada	\N	Lamiales	\N	\N	\N	20	\N
Hypothyris	\N	Solanales	\N	\N	\N	20	\N
Idea	\N	Gentianales	\N	\N	\N	20	\N
Ideopsis	\N	Gentianales	\N	\N	\N	20	\N
Vagrans	\N	Malpighiales	\N	\N	\N	20	\N
Ithomia	\N	Solanales	\N	\N	\N	20	\N
Junonia	\N	Fabales	\N	\N	\N	20	\N
Junonia	\N	Lamiales	\N	\N	\N	20	\N
Junonia	\N	Solanales	\N	\N	\N	20	\N
Kallima	\N	Lamiales	\N	\N	\N	20	\N
Kaniska	\N	Liliales	\N	\N	\N	20	\N
Lachnoptera	\N	Malpighiales	\N	\N	\N	20	\N
Lasippa	\N	Fabales	\N	\N	\N	20	\N
Lasippa	\N	Malpighiales	\N	\N	\N	20	\N
Lasippa	\N	Myrtales	\N	\N	\N	20	\N
Lexias	\N	Malpighiales	\N	\N	\N	20	\N
Libytheana	\N	Rosales	\N	\N	\N	20	\N
Libytheana	\N	Urticales	\N	\N	\N	20	\N
Libythea	\N	Rosales	\N	\N	\N	20	\N
Libythea	\N	Urticales	\N	\N	\N	20	\N
Limenitis	\N	Dipsacales	\N	\N	\N	20	\N
Limenitis	\N	Fagales	\N	\N	\N	20	\N
Limenitis	\N	Gentianales	\N	\N	\N	20	\N
Limenitis	\N	Malpighiales	\N	\N	\N	20	\N
Limenitis	\N	Malvales	\N	\N	\N	20	\N
Limenitis	\N	Rosales	\N	\N	\N	20	\N
Limenitis	\N	\N	RosS	\N	\N	20	\N
Limenitis	\N	Urticales	\N	\N	\N	20	\N
Litinga	\N	Malpighiales	\N	\N	\N	20	\N
Litinga	\N	Rosales	\N	\N	\N	20	\N
Litinga	\N	Urticales	\N	\N	\N	20	\N
Lycorea	\N	Brassicales	\N	\N	\N	20	\N
Lycorea	\N	Gentianales	\N	\N	\N	20	\N
Lycorea	\N	Rosales	\N	\N	\N	20	\N
Lycorea	\N	Urticales	\N	\N	\N	20	\N
Marpesia	\N	Rosales	\N	\N	\N	20	\N
Marpesia	\N	Sapindales	\N	\N	\N	20	\N
Marpesia	\N	Urticales	\N	\N	\N	20	\N
Mechanitis	\N	Solanales	\N	\N	\N	20	\N
Melinaea	\N	Solanales	\N	\N	\N	20	\N
Melitaea	\N	Asterales	\N	\N	\N	20	\N
Melitaea	\N	Dipsacales	\N	\N	\N	20	\N
Melitaea	\N	Gentianales	\N	\N	\N	20	\N
Melitaea	\N	Lamiales	\N	\N	\N	20	\N
Memphis	\N	Laurales	\N	\N	\N	20	\N
Memphis	\N	Malpighiales	\N	\N	\N	20	\N
Memphis	\N	Piperales	Piperaceae	\N	\N	20	\N
Mestra	\N	Malpighiales	\N	\N	\N	20	\N
Methona	\N	Solanales	\N	\N	\N	20	\N
Microtia	\N	Asterales	\N	\N	\N	20	\N
Microtia	\N	Lamiales	\N	\N	\N	20	\N
Mimathyma	\N	Rosales	\N	\N	\N	20	\N
Mimathyma	\N	Urticales	\N	\N	\N	20	\N
Moduza	\N	Gentianales	\N	\N	\N	20	\N
Morpho	\N	Fabales	\N	\N	\N	20	\N
Morpho	\N	Lamiales	\N	\N	\N	20	\N
Morpho	\N	Poales	\N	\N	\N	20	\N
Morpho	\N	Sapindales	\N	\N	\N	20	\N
Mynes	\N	Rosales	\N	\N	\N	20	\N
Mynes	\N	Urticales	\N	\N	\N	20	\N
Myscelia	\N	Malpighiales	\N	\N	\N	20	\N
Napeogenes	\N	Solanales	\N	\N	\N	20	\N
Narope	\N	Poales	\N	\N	\N	20	\N
Neptidopsis	\N	Malpighiales	\N	\N	\N	20	\N
Neptis	\N	Fabales	\N	\N	\N	20	\N
Neptis	\N	Lamiales	\N	\N	\N	20	\N
Neptis	\N	Malpighiales	\N	\N	\N	20	\N
Neptis	\N	Malvales	\N	\N	\N	20	\N
Neptis	\N	Myrtales	\N	\N	\N	20	\N
Neptis	\N	Rosales	\N	\N	\N	20	\N
Neptis	\N	\N	RosS	\N	\N	20	\N
Neptis	\N	Sapindales	\N	\N	\N	20	\N
Neptis	\N	Urticales	\N	\N	\N	20	\N
Nessaea	\N	Malpighiales	\N	\N	\N	20	\N
Nica	\N	Sapindales	\N	\N	\N	20	\N
Nymphalis	\N	Caryophyllales	\N	\N	\N	20	\N
Nymphalis	\N	Fagales	\N	\N	\N	20	\N
Nymphalis	\N	Lamiales	\N	\N	\N	20	\N
Nymphalis	\N	Malpighiales	\N	\N	\N	20	\N
Nymphalis	\N	Malvales	\N	\N	\N	20	\N
Nymphalis	\N	Rosales	\N	\N	\N	20	\N
Nymphalis	\N	\N	RosS	\N	\N	20	\N
Nymphalis	\N	Sapindales	\N	\N	\N	20	\N
Nymphalis	\N	Urticales	\N	\N	\N	20	\N
Oleria	\N	Solanales	\N	\N	\N	20	\N
Opoptera	\N	Poales	\N	\N	\N	20	\N
Opsiphanes	\N	Arecales	\N	\N	\N	20	\N
Opsiphanes	\N	Zingiberales	\N	\N	\N	20	\N
Ortilia	\N	Asterales	\N	\N	\N	20	\N
Ortilia	\N	Lamiales	\N	\N	\N	20	\N
Palla	\N	Solanales	\N	\N	\N	20	\N
Panacea	\N	Malpighiales	\N	\N	\N	20	\N
Pandita	\N	Gentianales	\N	\N	\N	20	\N
Pantoporia	\N	Fabales	\N	\N	\N	20	\N
Parantica	\N	Gentianales	\N	\N	\N	20	\N
Parasarpa	\N	Dipsacales	\N	\N	\N	20	\N
Pardopsis	\N	Malpighiales	\N	\N	\N	20	\N
Parthenos	\N	Malpighiales	\N	\N	\N	20	\N
Phaedyma	\N	Fabales	\N	\N	\N	20	\N
Phaedyma	\N	Lamiales	\N	\N	\N	20	\N
Phaedyma	\N	Malpighiales	\N	\N	\N	20	\N
Phaedyma	\N	Malvales	\N	\N	\N	20	\N
Phaedyma	\N	Rosales	\N	\N	\N	20	\N
Phaedyma	\N	Urticales	\N	\N	\N	20	\N
Phalanta	\N	Celastrales	\N	\N	\N	20	\N
Phalanta	\N	Liliales	\N	\N	\N	20	\N
Phalanta	\N	Malpighiales	\N	\N	\N	20	\N
Philaethria	\N	Malpighiales	\N	\N	\N	20	\N
Phyciodes	\N	Asterales	\N	\N	\N	20	\N
Phyciodes	\N	Lamiales	\N	\N	\N	20	\N
Phyciodes	\N	Solanales	\N	\N	\N	20	\N
Phystis	\N	Lamiales	\N	\N	\N	20	\N
Podotricha	\N	Malpighiales	\N	\N	\N	20	\N
Poladryas	\N	Lamiales	\N	\N	\N	20	\N
Polygonia	\N	Ericales	\N	\N	\N	20	\N
Polygonia	\N	Fagales	\N	\N	\N	20	\N
Polygonia	\N	Malpighiales	\N	\N	\N	20	\N
Polygonia	\N	Rosales	\N	\N	\N	20	\N
Polygonia	\N	Saxifragales	\N	\N	\N	20	\N
Polygonia	\N	Urticales	\N	\N	\N	20	\N
Polygrapha	\N	Malpighiales	\N	\N	\N	20	\N
Polyura	\N	Fabales	\N	\N	\N	20	\N
Polyura	\N	Malvales	\N	\N	\N	20	\N
Polyura	\N	Rosales	\N	\N	\N	20	\N
Polyura	\N	Urticales	\N	\N	\N	20	\N
Precis	\N	Lamiales	\N	\N	\N	20	\N
Prepona	\N	Fabales	\N	\N	\N	20	\N
Prothoe	\N	Magnoliales	\N	\N	\N	20	\N
Protogoniomorpha	\N	Lamiales	\N	\N	\N	20	\N
Pseudacraea	\N	Ericales	\N	\N	\N	20	\N
Pseudathyma	\N	Ericales	\N	\N	\N	20	\N
Pseudergolis	\N	Rosales	\N	\N	\N	20	\N
Pseudergolis	\N	Urticales	\N	\N	\N	20	\N
Pteronymia	\N	Solanales	\N	\N	\N	20	\N
Pyrrhogyra	\N	Sapindales	\N	\N	\N	20	\N
Rhinopalpa	\N	Rosales	\N	\N	\N	20	\N
Rhinopalpa	\N	Urticales	\N	\N	\N	20	\N
Rohana	\N	Rosales	\N	\N	\N	20	\N
Rohana	\N	Urticales	\N	\N	\N	20	\N
Salamis	\N	Rosales	\N	\N	\N	20	\N
Salamis	\N	Urticales	\N	\N	\N	20	\N
Sasakia	\N	Rosales	\N	\N	\N	20	\N
Sasakia	\N	Urticales	\N	\N	\N	20	\N
Scada	\N	Solanales	\N	\N	\N	20	\N
Sephisa	\N	Fagales	\N	\N	\N	20	\N
Sevenia	\N	Malpighiales	\N	\N	\N	20	\N
Siderone	\N	Malpighiales	\N	\N	\N	20	\N
Siproeta	\N	Lamiales	\N	\N	\N	20	\N
Smyrna	\N	Rosales	\N	\N	\N	20	\N
Smyrna	\N	Urticales	\N	\N	\N	20	\N
Stichophthalma	\N	Arecales	\N	\N	\N	20	\N
Stichophthalma	\N	Poales	\N	\N	\N	20	\N
Sumalia	\N	Malpighiales	\N	\N	\N	20	\N
Symbrenthia	\N	Rosales	\N	\N	\N	20	\N
Symbrenthia	\N	Urticales	\N	\N	\N	20	\N
Taenaris	\N	Arecales	\N	\N	\N	20	\N
Taenaris	\N	Zingiberales	\N	\N	\N	20	\N
Tanaecia	\N	Ericales	\N	\N	\N	20	\N
Tegosa	\N	Asterales	\N	\N	\N	20	\N
Telenassa	\N	Lamiales	\N	\N	\N	20	\N
Tellervo	\N	Gentianales	\N	\N	\N	20	\N
Temenis	\N	Sapindales	\N	\N	\N	20	\N
Terinos	\N	Malpighiales	\N	\N	\N	20	\N
Thaleropsis	\N	Rosales	\N	\N	\N	20	\N
Thaleropsis	\N	Urticales	\N	\N	\N	20	\N
Thyridia	\N	Solanales	\N	\N	\N	20	\N
Tigridia	\N	Rosales	\N	\N	\N	20	\N
Tigridia	\N	Urticales	\N	\N	\N	20	\N
Timelaea	\N	Rosales	\N	\N	\N	20	\N
Tirumala	\N	Gentianales	\N	\N	\N	20	\N
Tirumala	\N	Ranunculales	\N	\N	\N	20	\N
Tithorea	\N	Gentianales	\N	\N	\N	20	\N
Vagrans	\N	Celastrales	\N	\N	\N	20	\N
Vagrans	\N	Malpighiales	\N	\N	\N	20	\N
Vanessa	\N	Apiales	\N	\N	\N	20	\N
Vanessa	\N	Asterales	\N	\N	\N	20	\N
Vanessa	\N	Brassicales	\N	\N	\N	20	\N
Vanessa	\N	Caryophyllales	\N	\N	\N	20	\N
Vanessa	\N	Cucurbitales	\N	\N	\N	20	\N
Vanessa	\N	Ericales	\N	\N	\N	20	\N
Vanessa	\N	Fabales	\N	\N	\N	20	\N
Vanessa	\N	Lamiales	\N	\N	\N	20	\N
Vanessa	\N	Malvales	\N	\N	\N	20	\N
Vanessa	\N	Rosales	\N	\N	\N	20	\N
Vanessa	\N	Sapindales	\N	\N	\N	20	\N
Vanessa	\N	Solanales	\N	\N	\N	20	\N
Vanessa	\N	\N	Unplaced Euasterid I	\N	\N	20	\N
Vanessa	\N	Urticales	\N	\N	\N	20	\N
Vindula	\N	Malpighiales	\N	\N	\N	20	\N
Yoma	\N	Lamiales	\N	\N	\N	20	\N
Yoma	\N	Malvales	\N	\N	\N	20	\N
Zaretis	\N	Malpighiales	\N	\N	\N	20	\N
Euptoieta	claudia	Ranunculales	Berberidaceae	Podophyllum	\N	12	\N
Euptoieta	claudia	Ranunculales	Menispermaceae	Menispermum	\N	12	\N
Euptoieta	claudia	Caryophyllales	Nyctaginaceae	Boerhavia	\N	12	\N
Euptoieta	claudia	Caryophyllales	Portulacaceae	Portulaca	\N	12	\N
Euptoieta	claudia	Malpighiales	Violaceae	Viola	\N	12	\N
Fabriciana	adippe	Malpighiales	Violaceae	Viola	\N	12	\N
Fabriciana	elisa	Malpighiales	Violaceae	Viola	\N	12	\N
Fabriciana	nerippe	Malpighiales	Violaceae	Viola	\N	12	\N
Fabriciana	niobe	Malpighiales	Violaceae	Viola	\N	12	\N
Issoria	baumanni	Malpighiales	Violaceae	Viola	\N	12	\N
Issoria	cytheris	Malpighiales	Violaceae	Viola	\N	12	\N
Issoria	hanningtoni	Malpighiales	Violaceae	Viola	\N	12	\N
Issoria	lathonia	Malpighiales	Violaceae	Viola	\N	12	\N
Issoria	smaragdifera	Malpighiales	Violaceae	Viola	\N	12	\N
Issoria	sinha	Malpighiales	Salicaceae	Homalium	\N	12	\N
Issoria	sinha	Malpighiales	Salicaceae	Xylosma	\N	12	\N
Euptoieta	claudia	Malpighiales	Passifloraceae	Passiflora	\N	12	\N
Issoria	lathonia	Rosales	Rosaceae	Rubus	\N	12	\N
Euptoieta	claudia	Saxifragales	Crassulaceae	Sedum	\N	12	\N
Euptoieta	claudia	Fabales	Fabaceae	Desmodium	\N	12	\N
Issoria	lathonia	Fabales	Fabaceae	Onobrychis	\N	12	\N
Euptoieta	hegesia	Myrtales	Onagraceae	Oenothera	\N	12	\N
Euptoieta	claudia	Malpighiales	Linaceae	Linum	\N	12	\N
Euptoieta	claudia	Gentianales	Apocynaceae	Metastelma	\N	12	\N
Euptoieta	claudia	Solanales	Convolvulaceae	Ipomoea	\N	12	\N
Euptoieta	hegesia	Solanales	Convolvulaceae	Ipomoea	\N	12	\N
Issoria	lathonia	unplaced	Boraginaceae	Anchusa	\N	12	\N
Issoria	lathonia	unplaced	Boraginaceae	Borago	\N	12	\N
Euptoieta	claudia	unplaced	Boraginaceae	Cynoglossum	\N	12	\N
Fabriciana	niobe	Lamiales	Plantaginaceae	Plantago	\N	12	\N
Lachnoptera	iole	Malpighiales	Hypericaceae	Vismia	\N	12	\N
Lachnoptera	iole	Malpighiales	Achariaceae	Rawsonia	\N	12	\N
Mesoacidalia	aglaja	Caryophyllales	Polygonaceae	Polygonum	\N	12	\N
Mesoacidalia	aglaja	Malpighiales	Violaceae	Viola	\N	12	\N
Speyeria	aphrodite	Ranunculales	Berberidaceae	Podophyllum	\N	12	\N
Speyeria	aphrodite	Caryophyllales	Portulacaceae	Portulaca	\N	12	\N
Proclossiana	eunomia	Caryophyllales	Polygonaceae	Bistorta	\N	12	\N
Proclossiana	eunomia	Caryophyllales	Polygonaceae	Polygonum	\N	12	\N
Phalanta	alcippe	Malpighiales	Violaceae	Rinorea	\N	12	\N
Phalanta	exulans	Malpighiales	Violaceae	Melicytus	\N	12	\N
Pandoriana	pandora	Malpighiales	Violaceae	Viola	\N	12	\N
Phalanta	phalantha	Malpighiales	Violaceae	Viola	\N	12	\N
Proclossiana	eunomia	Malpighiales	Violaceae	Viola	\N	12	\N
Speyeria	aphrodite	Malpighiales	Violaceae	Viola	\N	12	\N
Speyeria	atlantis	Malpighiales	Violaceae	Viola	\N	12	\N
Speyeria	callipe	Malpighiales	Violaceae	Viola	\N	12	\N
Speyeria	coronis	Malpighiales	Violaceae	Viola	\N	12	\N
Phalanta	phalantha	Malpighiales	Salicaceae	Dovyalis	\N	12	\N
Phalanta	eurytis	Malpighiales	Salicaceae	Dovyalis	\N	12	\N
Phalanta	alcippe	Malpighiales	Salicaceae	Flacourtia	\N	12	\N
Phalanta	\N	Malpighiales	Salicaceae	Scolopia	\N	12	\N
Phalanta	\N	Malpighiales	Salicaceae	Trimeria	\N	12	\N
Phalanta	\N	Malpighiales	Salicaceae	Xylosma	\N	12	\N
Vagrans	\N	Malpighiales	Salicaceae	Homalium	\N	12	\N
Vagrans	egista	Malpighiales	Salicaceae	Xylosma	\N	12	\N
Vindula	\N	Malpighiales	Passifloraceae	Adenia	\N	12	\N
Vindula	\N	Malpighiales	Passifloraceae	Adenia	\N	12	\N
Pandoriana	pandora	Sapindales	Rutaceae	Ruta	\N	12	\N
Phalanta	\N	Malpighiales	Salicaceae	Salix	\N	12	\N
Phalanta	\N	Malpighiales	Salicaceae	Populus	\N	12	\N
Phalanta	\N	Celastrales	Celastraceae	Maytenus	\N	12	\N
Phalanta	\N	Celastrales	Celastraceae	Gymnosporia	\N	12	\N
Phalanta	\N	Malpighiales	Picrodendraceae	Petalostigma	\N	12	\N
Phalanta	\N	Gentianales	Rubiaceae	Canthium	\N	12	\N
Phalanta	\N	Gentianales	Rubiaceae	Ixora	\N	12	\N
Phalanta	\N	Liliales	Smilacaceae	Smilax	\N	12	\N
Proclossiana	\N	Ericales	Ericaceae	Vaccinium	\N	12	\N
Proclossiana	\N	Malpighiales	Salicaceae	Salix	\N	12	\N
Speyeria	\N	Malpighiales	Passifloraceae	Passiflora	\N	12	\N
Speyeria	\N	Asterales	Asteraceae	Artemisia	\N	12	\N
Speyeria	\N	Asterales	Asteraceae	Vernonia	\N	12	\N
Speyeria	idalia	Asterales	Asteraceae	Sericocarpus	\N	12	\N
Terinos	terpander	Malpighiales	Phyllanthaceae	Antidesma	\N	12	\N
Vagrans	egista	Celastrales	Celastraceae	Gymnosporia	\N	12	\N
Vindula	arsinoe	Malpighiales	Passifloraceae	Passiflora	\N	12	\N
Euphydryas	phaeton	Fagales	Betulaceae	Corylus	\N	12	\N
Hypodryas	cynthia	Malpighiales	Violaceae	Viola	\N	12	\N
Hypodryas	maturna	Malpighiales	Salicaceae	Populus	\N	12	\N
Hypodryas	maturna	Malpighiales	Salicaceae	Salix	\N	12	\N
Hypodryas	iduna	Ericales	Ericaceae	Vaccinium	\N	12	\N
Eurodryas	aurinia	Ericales	Primulaceae	Primula	\N	12	\N
Hypodryas	cynthia	Rosales	Rosaceae	Alchemilla	\N	12	\N
Euphydryas	phaeton	Saxifragales	Grossulariaceae	Ribes	\N	12	\N
Euphydryas	phaeton	Fabales	Fabaceae	Wisteria	\N	12	\N
Euphydryas	phaeton	Myrtales	Onagraceae	Oenothera	\N	12	\N
Eurodryas	aurinia	Geraniales	Geraniaceae	Geranium	\N	12	\N
Eurodryas	aurinia	Gentianales	Gentianaceae	Gentiana	\N	12	\N
Hypodryas	maturna	Lamiales	Oleaceae	Fraxinus	\N	12	\N
Euphydryas	phaeton	Lamiales	Oleaceae	Fraxinus	\N	12	\N
Hypodryas	maturna	Lamiales	Oleaceae	Ligustrum	\N	12	\N
Eurodryas	aurinia	Lamiales	Lamiaceae	Teucrium	\N	12	\N
Eurodryas	desfontainii	Lamiales	Lamiaceae	Thymus	\N	12	\N
Hypodryas	maturna	Lamiales	Plantaginaceae	Plantago	\N	12	\N
Eurodryas	\N	Lamiales	Plantaginaceae	Plantago	\N	12	\N
Euphydryas	\N	Lamiales	Orobanchaceae	Aureolaria	\N	12	\N
Euphydryas	\N	Lamiales	Plantaginaceae	Chelone	\N	12	\N
Euphydryas	\N	Lamiales	Plantaginaceae	Digitalis	\N	12	\N
Euphydryas	phaeton	Lamiales	Scrophulariaceae	Gerardia	\N	12	\N
Euphydryas	phaeton	Lamiales	Phrymaceae	Mimulus	\N	12	\N
Euphydryas	phaeton	Lamiales	Plantaginaceae	Penstemon	\N	12	\N
Euphydryas	phaeton	Lamiales	Scrophulariaceae	Scrophularia	\N	12	\N
Euphydryas	phaeton	Lamiales	Orobanchaceae	Seymeria	\N	12	\N
Hypodryas	maturna	Lamiales	Plantaginaceae	Veronica	\N	12	\N
Eurodryas	\N	Lamiales	Plantaginaceae	Veronica	\N	12	\N
Hypodryas	\N	Dipsacales	Caprifoliaceae	Lonicera	\N	12	\N
Euphydryas	phaeton	Dipsacales	Caprifoliaceae	Lonicera	\N	12	\N
Hypodryas	\N	Dipsacales	Caprifoliaceae	Symphoricarpos	\N	12	\N
Eurodryas	\N	Dipsacales	Caprifoliaceae	Symphoricarpos	\N	12	\N
Hypodryas	\N	Dipsacales	Adoxaceae	Viburnum	\N	12	\N
Euphydryas	\N	Dipsacales	Adoxaceae	Viburnum	\N	12	\N
Eurodryas	\N	Dipsacales	Valerianaceae	Centranthus	\N	12	\N
Eurodryas	\N	Dipsacales	Valerianaceae	Patrinia	\N	12	\N
Eurodryas	\N	Dipsacales	Dipsacaceae	Cephalaria	\N	12	\N
Eurodryas	\N	Dipsacales	Dipsacaceae	Knautia	\N	12	\N
Hypodryas	\N	Dipsacales	Dipsacaceae	Scabiosa	\N	12	\N
Eurodryas	\N	Dipsacales	Dipsacaceae	Scabiosa	\N	12	\N
Eurodryas	\N	Dipsacales	Dipsacaceae	Succisa	\N	12	\N
Euphydryas	\N	Asterales	Asteraceae	Aster	\N	12	\N
Eurodryas	\N	Asterales	Asteraceae	Centaurea	\N	12	\N
Euphydryas	\N	Poales	Typhaceae	Typha	\N	12	\N
Occidryas	anicia	Malpighiales	Violaceae	Viola	\N	12	\N
Occidryas	editha	Malpighiales	Violaceae	Viola	\N	12	\N
Occidryas	chalcedona	Rosales	Rosaceae	Geum	\N	12	\N
Occidryas	chalcedona	Rosales	Rosaceae	Rosa	\N	12	\N
Occidryas	chalcedona	Saxifragales	Grossulariaceae	Ribes	\N	12	\N
Occidryas	anicia	Fabales	Fabaceae	Trifolium	\N	12	\N
Occidryas	editha	Fabales	Fabaceae	Trifolium	\N	12	\N
Occidryas	anicia	Geraniales	Geraniaceae	Erodium	\N	12	\N
Occidryas	editha	Geraniales	Geraniaceae	Erodium	\N	12	\N
Occidryas	anicia	unplaced	Boraginaceae	Mertensia	\N	12	\N
Occidryas	chalcedona	unplaced	Boraginaceae	Mertensia	\N	12	\N
Occidryas	chalcedona	Lamiales	Lamiaceae	Stachys	\N	12	\N
Occidryas	chalcedona	Lamiales	Lamiaceae	Trichostema	\N	12	\N
Occidryas	anicia	Lamiales	Plantaginaceae	Plantago	\N	12	\N
Occidryas	chalcedona	Lamiales	Plantaginaceae	Plantago	\N	12	\N
Occidryas	editha	Lamiales	Plantaginaceae	Plantago	\N	12	\N
Occidryas	anicia	Lamiales	Plantaginaceae	Besseya	\N	12	\N
Occidryas	anicia	Lamiales	Orobanchaceae	Castilleja	\N	12	\N
Occidryas	chalcedona	Lamiales	Orobanchaceae	Castilleja	\N	12	\N
Occidryas	editha	Lamiales	Orobanchaceae	Castilleja	\N	12	\N
Occidryas	editha	Lamiales	Plantaginaceae	Chelone	\N	12	\N
Occidryas	chalcedona	Lamiales	Plantaginaceae	Collinsia	\N	12	\N
Occidryas	editha	Lamiales	Plantaginaceae	Collinsia	\N	12	\N
Occidryas	chalcedona	Lamiales	Plantaginaceae	Cymbalaria	\N	12	\N
Occidryas	chalcedona	Lamiales	Scrophulariaceae	Diplacus	\N	12	\N
Occidryas	chalcedona	Lamiales	Plantaginaceae	Keckiella	\N	12	\N
Occidryas	chalcedona	Lamiales	Phrymaceae	Mimulus	\N	12	\N
Occidryas	editha	Lamiales	Orobanchaceae	Orthocarpus	\N	12	\N
Occidryas	anicia	Lamiales	Orobanchaceae	Pedicularis	\N	12	\N
Occidryas	editha	Lamiales	Orobanchaceae	Pedicularis	\N	12	\N
Occidryas	anicia	Lamiales	Plantaginaceae	Penstemon	\N	12	\N
Occidryas	chalcedona	Lamiales	Plantaginaceae	Penstemon	\N	12	\N
Occidryas	colon	Lamiales	Plantaginaceae	Penstemon	\N	12	\N
Occidryas	editha	Lamiales	Plantaginaceae	Penstemon	\N	12	\N
Occidryas	chalcedona	Lamiales	Scrophulariaceae	Scrophularia	\N	12	\N
Occidryas	chalcedona	Lamiales	Plantaginaceae	Veronica	\N	12	\N
Occidryas	chalcedona	Dipsacales	Caprifoliaceae	Lonicera	\N	12	\N
Occidryas	anicia	Dipsacales	Caprifoliaceae	Symphoricarpos	\N	12	\N
Occidryas	chalcedona	Dipsacales	Caprifoliaceae	Symphoricarpos	\N	12	\N
Occidryas	colon	Dipsacales	Caprifoliaceae	Symphoricarpos	\N	12	\N
Occidryas	chalcedona	Dipsacales	Valerianaceae	Plectritis	\N	12	\N
Occidryas	chalcedona	Asterales	Asteraceae	Verbesina	\N	12	\N
Occidryas	chalcedona	Asterales	Asteraceae	Aster	\N	12	\N
Occidryas	chalcedona	Asterales	Asteraceae	Chrysanthemum	\N	12	\N
Didymaeformia	didyma	Malvales	Malvaceae	Althaea	\N	12	\N
Melitaea	cinxia	Malpighiales	Violaceae	Viola	\N	12	\N
Didymaeformia	didyma	Malpighiales	Violaceae	Viola	\N	12	\N
Melitaea	trivia	Malpighiales	Violaceae	Viola	\N	12	\N
Melitaea	trivia	Rosales	Rosaceae	Alchemilla	\N	12	\N
Didymaeformia	didyma	Fabales	Fabaceae	Trifolium	\N	12	\N
Didymaeformia	didyma	Malpighiales	Linaceae	Linum	\N	12	\N
Mellicta	varia	Gentianales	Gentianaceae	Gentiana	\N	12	\N
Didymaeformia	didyma	Lamiales	Lamiaceae	Stachys	\N	12	\N
Mellicta	athalia	Lamiales	Lamiaceae	Teucrium	\N	12	\N
Didymaeformia	didyma	Lamiales	Lamiaceae	Teucrium	\N	12	\N
Melitaea	trivia	Lamiales	Lamiaceae	Teucrium	\N	12	\N
Mellicta	athalia	Lamiales	Plantaginaceae	Plantago	\N	12	\N
Mellicta	parthenoides	Lamiales	Plantaginaceae	Plantago	\N	12	\N
Mellicta	aurelia	Lamiales	Plantaginaceae	Plantago	\N	12	\N
Mellicta	britomartis	Lamiales	Plantaginaceae	Plantago	\N	12	\N
Melitaea	cinxia	Lamiales	Plantaginaceae	Plantago	\N	12	\N
Melitaea	diamina	Lamiales	Plantaginaceae	Plantago	\N	12	\N
Didymaeformia	didyma	Lamiales	Plantaginaceae	Plantago	\N	12	\N
Melitaea	trivia	Lamiales	Plantaginaceae	Plantago	\N	12	\N
Cinclidia	phoebe	Lamiales	Plantaginaceae	Plantago	\N	12	\N
Didymaeformia	didyma	Lamiales	Plantaginaceae	Anarrhinum	\N	12	\N
Didymaeformia	deserticola	Lamiales	Plantaginaceae	Anarrhinum	\N	12	\N
Mellicta	deione	Lamiales	Plantaginaceae	Antirrhinum	\N	12	\N
Mellicta	athalia	Lamiales	Plantaginaceae	Digitalis	\N	12	\N
Mellicta	deione	Lamiales	Plantaginaceae	Digitalis	\N	12	\N
Mellicta	aurelia	Lamiales	Plantaginaceae	Digitalis	\N	12	\N
Mellicta	britomartis	Lamiales	Plantaginaceae	Digitalis	\N	12	\N
Didymaeformia	didyma	Lamiales	Plantaginaceae	Digitalis	\N	12	\N
Mellicta	deione	Lamiales	Plantaginaceae	Linaria	\N	12	\N
Mellicta	aurelia	Lamiales	Plantaginaceae	Linaria	\N	12	\N
Mellicta	britomartis	Lamiales	Plantaginaceae	Linaria	\N	12	\N
Melitaea	diamina	Lamiales	Plantaginaceae	Linaria	\N	12	\N
Melitaea	persea	Lamiales	Plantaginaceae	Linaria	\N	12	\N
Melitaea	trivia	Lamiales	Plantaginaceae	Linaria	\N	12	\N
Mellicta	athalia	Lamiales	Orobanchaceae	Melampyrum	\N	12	\N
Mellicta	deione	Lamiales	Orobanchaceae	Melampyrum	\N	12	\N
Mellicta	parthenoides	Lamiales	Orobanchaceae	Melampyrum	\N	12	\N
Mellicta	aurelia	Lamiales	Orobanchaceae	Melampyrum	\N	12	\N
Mellicta	britomartis	Lamiales	Orobanchaceae	Melampyrum	\N	12	\N
Melitaea	diamina	Lamiales	Orobanchaceae	Melampyrum	\N	12	\N
Didymaeformia	didyma	Lamiales	Orobanchaceae	Melampyrum	\N	12	\N
Melitaea	trivia	Lamiales	Orobanchaceae	Pedicularis	\N	12	\N
Poladryas	minuta	Lamiales	Plantaginaceae	Penstemon	\N	12	\N
Poladryas	arachne	Lamiales	Plantaginaceae	Penstemon	\N	12	\N
Didymaeformia	didyma	Lamiales	Scrophulariaceae	Scrophularia	\N	12	\N
Melitaea	trivia	Lamiales	Scrophulariaceae	Scrophularia	\N	12	\N
Didymaeformia	didyma	Lamiales	Scrophulariaceae	Verbascum	\N	12	\N
Melitaea	trivia	Lamiales	Scrophulariaceae	Verbascum	\N	12	\N
Cinclidia	phoebe	Lamiales	Scrophulariaceae	Verbascum	\N	12	\N
Mellicta	athalia	Lamiales	Plantaginaceae	Veronica	\N	12	\N
Mellicta	deione	Lamiales	Plantaginaceae	Veronica	\N	12	\N
Mellicta	parthenoides	Lamiales	Plantaginaceae	Veronica	\N	12	\N
Mellicta	aurelia	Lamiales	Plantaginaceae	Veronica	\N	12	\N
Mellicta	britomartis	Lamiales	Plantaginaceae	Veronica	\N	12	\N
Melitaea	cinxia	Lamiales	Plantaginaceae	Veronica	\N	12	\N
Melitaea	diamina	Lamiales	Plantaginaceae	Veronica	\N	12	\N
Didymaeformia	didyma	Lamiales	Plantaginaceae	Veronica	\N	12	\N
Melitaea	diamina	Dipsacales	Valerianaceae	Patrinia	\N	12	\N
Mellicta	athalia	Dipsacales	Valerianaceae	Valeriana	\N	12	\N
Melitaea	diamina	Dipsacales	Valerianaceae	Valeriana	\N	12	\N
Didymaeformia	didyma	Dipsacales	Valerianaceae	Valeriana	\N	12	\N
Mellicta	parthenoides	Dipsacales	Dipsacaceae	Scabiosa	\N	12	\N
Didymaeformia	didyma	Dipsacales	Dipsacaceae	Scabiosa	\N	12	\N
Cinclidia	phoebe	Dipsacales	Dipsacaceae	Scabiosa	\N	12	\N
Melitaea	cinxia	Asterales	Asteraceae	Achillea	\N	12	\N
Didymaeformia	didyma	Asterales	Asteraceae	Artemisia	\N	12	\N
Cinclidia	phoebe	Asterales	Asteraceae	Arctium	\N	12	\N
Didymaeformia	didyma	Asterales	Asteraceae	Carduus	\N	12	\N
Cinclidia	phoebe	Asterales	Asteraceae	Carduus	\N	12	\N
Mellicta	athalia	Asterales	Asteraceae	Centaurea	\N	12	\N
Mellicta	parthenoides	Asterales	Asteraceae	Centaurea	\N	12	\N
Melitaea	arduinna	Asterales	Asteraceae	Centaurea	\N	12	\N
Melitaea	cinxia	Asterales	Asteraceae	Centaurea	\N	12	\N
Didymaeformia	didyma	Asterales	Asteraceae	Centaurea	\N	12	\N
Cinclidia	phoebe	Asterales	Asteraceae	Centaurea	\N	12	\N
Cinclidia	aetherie	Asterales	Asteraceae	Centaurea	\N	12	\N
Mellicta	athalia	Asterales	Asteraceae	Chrysanthemum	\N	12	\N
Mellicta	aurelia	Asterales	Asteraceae	Chrysanthemum	\N	12	\N
Mellicta	britomartis	Asterales	Asteraceae	Chrysanthemum	\N	12	\N
Cinclidia	phoebe	Asterales	Asteraceae	Cirsium	\N	12	\N
Melitaea	scotosia	Asterales	Asteraceae	Cirsium	\N	12	\N
Mellicta	athalia	Asterales	Asteraceae	Hieracium	\N	12	\N
Melitaea	cinxia	Asterales	Asteraceae	Hieracium	\N	12	\N
Didymaeformia	didyma	Asterales	Asteraceae	Petasites	\N	12	\N
Cinclidia	phoebe	Asterales	Asteraceae	Serratula	\N	12	\N
Melitaea	scotosia	Asterales	Asteraceae	Serratula	\N	12	\N
Melitaea	cinxia	Poales	Poaceae	Corynephorus	\N	12	\N
Chlosyne	lacinia	Caryophyllales	Amaranthaceae	Amaranthus	\N	12	\N
Chlosyne	narva	Caryophyllales	Amaranthaceae	Amaranthus	\N	12	\N
Chlosyne	\N	Caryophyllales	Polygonaceae	Eriogonum	\N	12	\N
Chlosyne	\N	Rosales	Urticaceae	Pilea	\N	12	\N
Chlosyne	\N	Ericales	Myrsinaceae	Lysimachia	\N	12	\N
Chlosyne	\N	Rosales	Rhamnaceae	Ceanothus	\N	12	\N
Chlosyne	\N	Lamiales	Verbenaceae	Lippia	\N	12	\N
Chlosyne	\N	Lamiales	Plantaginaceae	Plantago	\N	12	\N
Chlosyne	\N	Lamiales	Orobanchaceae	Castilleja	\N	12	\N
Chlosyne	\N	Lamiales	Plantaginaceae	Linaria	\N	12	\N
Chlosyne	\N	Lamiales	Orobanchaceae	Orthocarpus	\N	12	\N
Chlosyne	\N	Lamiales	Acanthaceae	Aphelandra	\N	12	\N
Chlosyne	\N	Lamiales	Acanthaceae	Dicliptera	\N	12	\N
Chlosyne	\N	Lamiales	Acanthaceae	Justicia	\N	12	\N
Chlosyne	\N	Lamiales	Acanthaceae	Odontonema	\N	12	\N
Chlosyne	\N	Lamiales	Acanthaceae	Aphelandra	\N	12	\N
Chlosyne	\N	Lamiales	Acanthaceae	Dicliptera	\N	12	\N
Chlosyne	\N	Lamiales	Acanthaceae	Justicia	\N	12	\N
Chlosyne	\N	Lamiales	Acanthaceae	Odontonema	\N	12	\N
Chlosyne	\N	Asterales	Asteraceae	Acamptopappus	\N	12	\N
Chlosyne	\N	Asterales	Asteraceae	Verbesina	\N	12	\N
Chlosyne	\N	Asterales	Asteraceae	Ambrosia	\N	12	\N
Chlosyne	\N	Asterales	Asteraceae	Aster	\N	12	\N
Chlosyne	\N	Asterales	Asteraceae	Baltimora	\N	12	\N
Chlosyne	\N	Asterales	Asteraceae	Calyptocarpus	\N	12	\N
Chlosyne	\N	Asterales	Asteraceae	Chrysopsis	\N	12	\N
Chlosyne	\N	Asterales	Asteraceae	Chrysothamnus	\N	12	\N
Chlosyne	\N	Asterales	Asteraceae	Conyza	\N	12	\N
Chlosyne	\N	Asterales	Asteraceae	Clibadium	\N	12	\N
Chlosyne	\N	Asterales	Asteraceae	Corethrogyne	\N	12	\N
Chlosyne	\N	Asterales	Asteraceae	Doellingeria	\N	12	\N
Chlosyne	\N	Asterales	Asteraceae	Erigeron	\N	12	\N
Chlosyne	\N	Asterales	Asteraceae	Eupatorium	\N	12	\N
Chlosyne	\N	Asterales	Asteraceae	Gaillardia	\N	12	\N
Chlosyne	\N	Asterales	Asteraceae	Grindelia	\N	12	\N
Chlosyne	\N	Asterales	Asteraceae	Haplopappus	\N	12	\N
Chlosyne	\N	Asterales	Asteraceae	Hazardia	\N	12	\N
Chlosyne	\N	Asterales	Asteraceae	Helianthus	\N	12	\N
Chlosyne	\N	Asterales	Asteraceae	Heterotheca	\N	12	\N
Chlosyne	\N	Asterales	Asteraceae	Machaeranthera	\N	12	\N
Chlosyne	\N	Asterales	Asteraceae	Melanthera	\N	12	\N
Chlosyne	\N	Asterales	Asteraceae	Palafoxia	\N	12	\N
Chlosyne	\N	Asterales	Asteraceae	Parthenium	\N	12	\N
Chlosyne	\N	Asterales	Asteraceae	Rudbeckia	\N	12	\N
Chlosyne	\N	Asterales	Asteraceae	Sericocarpus	\N	12	\N
Chlosyne	\N	Asterales	Asteraceae	Silphium	\N	12	\N
Chlosyne	\N	Asterales	Asteraceae	Simsia	\N	12	\N
Chlosyne	\N	Asterales	Asteraceae	Solidago	\N	12	\N
Chlosyne	\N	Asterales	Asteraceae	Verbesina	\N	12	\N
Chlosyne	\N	Asterales	Asteraceae	Viguiera	\N	12	\N
Chlosyne	\N	Asterales	Asteraceae	Wedelia	\N	12	\N
Chlosyne	\N	Asterales	Asteraceae	Xanthium	\N	12	\N
Chlosyne	\N	Asterales	Asteraceae	Verbesina	\N	12	\N
Chlosyne	\N	Asterales	Asteraceae	Zexmenia	\N	12	\N
Phyciodes	pictus	Fabales	Fabaceae	Medicago	\N	12	\N
Phyciodes	pictus	Solanales	Convolvulaceae	Convolvulus	\N	12	\N
Phyciodes	phaon	Lamiales	Verbenaceae	Lippia	\N	12	\N
Phyciodes	tharos	Lamiales	Plantaginaceae	Plantago	\N	12	\N
Thessalia	leanira	Lamiales	Orobanchaceae	Castilleja	\N	12	\N
Thessalia	theona	Lamiales	Orobanchaceae	Castilleja	\N	12	\N
Thessalia	leanira	Lamiales	Orobanchaceae	Cordylanthus	\N	12	\N
Thessalia	theona	Lamiales	Scrophulariaceae	Leucophyllum	\N	12	\N
Dymasia	dymas	Lamiales	Acanthaceae	Justicia	\N	12	\N
Phystis	simois	Lamiales	Acanthaceae	Justicia	\N	12	\N
Anthanassa	texana	Lamiales	Acanthaceae	Justicia	\N	12	\N
Ortilia	liriope	Lamiales	Verbenaceae	Verbena	\N	12	\N
Ortilia	liriope	Lamiales	Scrophulariaceae	Verbascum	\N	12	\N
Telenassa	teletusa	Lamiales	Acanthaceae	Justicia	\N	12	\N
Eresia	lansdorfi	Rosales	Urticaceae	Pilea	\N	12	\N
Eresia	eutropia	Rosales	Urticaceae	Pilea	\N	12	\N
Eresia	lansdorfi	Lamiales	Acanthaceae	Acanthus	\N	12	\N
Eresia	lansdorfi	Lamiales	Acanthaceae	Justicia	\N	12	\N
Castilia	ofella	Lamiales	Acanthaceae	Aphelandra	\N	12	\N
Texola	elada	Lamiales	Acanthaceae	Siphonoglossa	\N	12	\N
Dymasia	dymas	Lamiales	Acanthaceae	Siphonoglossa	\N	12	\N
Phyciodes	\N	Asterales	Asteraceae	Verbesina	\N	12	\N
Phyciodes	\N	Asterales	Asteraceae	Artemisia	\N	12	\N
Phyciodes	\N	Asterales	Asteraceae	Aster	\N	12	\N
Phyciodes	\N	Asterales	Asteraceae	Carduus	\N	12	\N
Phyciodes	\N	Asterales	Asteraceae	Cirsium	\N	12	\N
Phyciodes	\N	Asterales	Asteraceae	Silybum	\N	12	\N
Phyciodes	\N	Asterales	Asteraceae	Verbesina	\N	12	\N
Phystis	simois	Lamiales	Acanthaceae	Justicia	\N	12	\N
Phystis	simois	Lamiales	Acanthaceae	Justicia	\N	12	\N
Phystis	simois	Lamiales	Acanthaceae	Ruellia	\N	12	\N
Anthanassa	ptolyca	Lamiales	Acanthaceae	Justicia	\N	12	\N
Anthanassa	texana	Lamiales	Acanthaceae	Justicia	\N	12	\N
Anthanassa	texana	Lamiales	Acanthaceae	Ruellia	\N	12	\N
Anthanassa	texana	Lamiales	Acanthaceae	Siphonoglossa	\N	12	\N
Anthanassa	texana	Asterales	Asteraceae	Verbesina	\N	12	\N
Anthanassa	texana	Asterales	Asteraceae	Verbesina	\N	12	\N
Anthanassa	hermas	Lamiales	Acanthaceae	Justicia	\N	12	\N
Anthanassa	frisia	Lamiales	Acanthaceae	Dicliptera	\N	12	\N
Anthanassa	frisia	Lamiales	Acanthaceae	Justicia	\N	12	\N
Anthanassa	frisia	Lamiales	Acanthaceae	Ruellia	\N	12	\N
Telenassa	teletusa	Lamiales	Acanthaceae	Justicia	\N	12	\N
Ortilia	liriope	Asterales	Asteraceae	Mikania	\N	12	\N
Ortilia	orthia	Asterales	Asteraceae	Aster	\N	12	\N
Ortilia	orthia	Asterales	Asteraceae	Callistephus	\N	12	\N
Ortilia	ithra	Lamiales	Acanthaceae	Justicia	\N	12	\N
Ortilia	ithra	Lamiales	Acanthaceae	Ruellia	\N	12	\N
Tegosa	anieta	Asterales	Asteraceae	Vernonia	\N	12	\N
Eresia	lansdorfi	Lamiales	Acanthaceae	Fittonia	\N	12	\N
Eresia	eunice	Lamiales	Acanthaceae	Fittonia	\N	12	\N
Eresia	lansdorfi	Lamiales	Acanthaceae	Herpetacanthus	\N	12	\N
Eresia	lansdorfi	Lamiales	Acanthaceae	Justicia	\N	12	\N
Eresia	lansdorfi	Lamiales	Acanthaceae	Justicia	\N	12	\N
Eresia	lansdorfi	Lamiales	Acanthaceae	Schaueria	\N	12	\N
Eresia	lansdorfi	Alismatales	Araceae	Anthurium	\N	12	\N
Eresia	coela	Lamiales	Acanthaceae	Herpetacanthus	\N	12	\N
Eresia	coela	Lamiales	Acanthaceae	Justicia	\N	12	\N
Eresia	eunice	Lamiales	Acanthaceae	Fittonia	\N	12	\N
Castilia	eranites	Lamiales	Acanthaceae	Justicia	\N	12	\N
Castilia	ofella	Lamiales	Acanthaceae	Justicia	\N	12	\N
Castilia	myia	Lamiales	Acanthaceae	Justicia	\N	12	\N
Lasippa	tigia	Malpighiales	Hypericaceae	Cratoxylum	\N	12	\N
Phaedyma	columella	Malpighiales	Hypericaceae	Cratoxylum	\N	12	\N
Phaedyma	shepherdi	Malvales	Malvaceae	Brachychiton	\N	12	\N
Phaedyma	columella	Malvales	Malvaceae	Reevesia	\N	12	\N
Phaedyma	columella	Malvales	Malvaceae	Sterculia	\N	12	\N
Phaedyma	shepherdi	Malvales	Malvaceae	Bombax	\N	12	\N
Phaedyma	shepherdi	Rosales	Cannabaceae	Aphananthe	\N	12	\N
Phaedyma	shepherdi	Rosales	Cannabaceae	Celtis	\N	12	\N
Pantoporia	hordonia	Fabales	Fabaceae	Abarema	\N	12	\N
Pantoporia	hordonia	Fabales	Fabaceae	Acacia	\N	12	\N
Pantoporia	sandaka	Fabales	Fabaceae	Acacia	\N	12	\N
Pantoporia	hordonia	Fabales	Fabaceae	Albizia	\N	12	\N
Lasippa	viraja	Fabales	Fabaceae	Dalbergia	\N	12	\N
Phaedyma	columella	Fabales	Fabaceae	Dalbergia	\N	12	\N
Pantoporia	consimilis	Fabales	Fabaceae	Derris	\N	12	\N
Phaedyma	columella	Fabales	Fabaceae	Desmodium	\N	12	\N
Pantoporia	consimilis	Fabales	Fabaceae	Lonchocarpus	\N	12	\N
Phaedyma	shepherdi	Fabales	Fabaceae	Mucuna	\N	12	\N
Phaedyma	shepherdi	Fabales	Fabaceae	Pongamia	\N	12	\N
Phaedyma	columella	Fabales	Fabaceae	Pterocarpus	\N	12	\N
Phaedyma	columella	Fabales	Fabaceae	Pteroloma	\N	12	\N
Lasippa	illigera	Myrtales	Combretaceae	Quisqualis	\N	12	\N
Phaedyma	columella	Rosales	Rhamnaceae	Sageretia	\N	12	\N
Phaedyma	shepherdi	unplaced	Boraginaceae	Ehretia	\N	12	\N
Neptis	ananta	Laurales	Lauraceae	Phoebe	\N	12	\N
Neptis	troundi	Malvales	Malvaceae	Grewia	\N	12	\N
Neptis	saclava	Rosales	Urticaceae	Australina	\N	12	\N
Neptis	kiriakoffi	Rosales	Urticaceae	Australina	\N	12	\N
Neptis	kiriakoffi	Rosales	Urticaceae	Pilea	\N	12	\N
Neptis	saclava	Rosales	Urticaceae	Pilea	\N	12	\N
Neptis	frobenia	Malpighiales	Achariaceae	Erythrospermum	\N	12	\N
Neptis	rivularis	Rosales	Rosaceae	Aruncus	\N	12	\N
Neptis	alwina	Rosales	Rosaceae	Prunus	\N	12	\N
Neptis	pryeri	Rosales	Rosaceae	Spiraea	\N	12	\N
Neptis	rivularis	Rosales	Rosaceae	Spiraea	\N	12	\N
Neptis	melicerta	Fabales	Fabaceae	Abrus	\N	12	\N
Neptis	agouale	Fabales	Fabaceae	Acacia	\N	12	\N
Neptis	melicerta	Fabales	Fabaceae	Acacia	\N	12	\N
Neptis	laeta	Fabales	Fabaceae	Albizia	\N	12	\N
Neptis	laeta	Fabales	Fabaceae	Dalbergia	\N	12	\N
Neptis	melicerta	Fabales	Fabaceae	Dalbergia	\N	12	\N
Neptis	sappho	Fabales	Fabaceae	Lathyrus	\N	12	\N
Neptis	troundi	Fabales	Fabaceae	Millettia	\N	12	\N
Neptis	saclava	Myrtales	Combretaceae	Combretum	\N	12	\N
Neptis	saclava	Myrtales	Combretaceae	Quisqualis	\N	12	\N
Neptis	frobenia	Malpighiales	Euphorbiaceae	Acalypha	\N	12	\N
Neptis	kiriakoffi	Malpighiales	Euphorbiaceae	Acalypha	\N	12	\N
Neptis	laeta	Malpighiales	Euphorbiaceae	Acalypha	\N	12	\N
Neptis	melicerta	Malpighiales	Euphorbiaceae	Acalypha	\N	12	\N
Neptis	saclava	Malpighiales	Euphorbiaceae	Acalypha	\N	12	\N
Neptis	melicerta	Malpighiales	Euphorbiaceae	Alchornea	\N	12	\N
Neptis	nemetes	Malpighiales	Euphorbiaceae	Alchornea	\N	12	\N
Neptis	rogersi	Malpighiales	Euphorbiaceae	Alchornea	\N	12	\N
Neptis	nemetes	Malpighiales	Euphorbiaceae	Macaranga	\N	12	\N
Neptis	saclava	Malpighiales	Euphorbiaceae	Ricinus	\N	12	\N
Neptis	dumetorum	Malpighiales	Euphorbiaceae	Tragia	\N	12	\N
Neptis	vindo	Rosales	Rhamnaceae	Lasiodiscus	\N	12	\N
Neptis	melicerta	Sapindales	Sapindaceae	Allophylus	\N	12	\N
Neptis	kiriakoffi	Sapindales	Sapindaceae	Paullinia	\N	12	\N
Neptis	nysiades	Sapindales	Sapindaceae	Paullinia	\N	12	\N
Neptis	poultoni	Sapindales	Sapindaceae	Paullinia	\N	12	\N
Neptis	rogersi	Sapindales	Sapindaceae	Paullinia	\N	12	\N
Neptis	trigonophora	Sapindales	Sapindaceae	Paullinia	\N	12	\N
Neptis	troundi	Sapindales	Sapindaceae	Paullinia	\N	12	\N
Neptis	poultoni	Lamiales	Lamiaceae	Clerodendrum	\N	12	\N
Neptis	strigata	Lamiales	Lamiaceae	Clerodendrum	\N	12	\N
Neptis	rivularis	Dipsacales	Caprifoliaceae	Lonicera	\N	12	\N
Neptis	rivularis	Dipsacales	Caprifoliaceae	Symphoricarpos	\N	12	\N
Neptis	hylas	Fabales	Fabaceae	Canavalia	\N	12	\N
Neptis	hylas	Fabales	Fabaceae	Crotalaria	\N	12	\N
Neptis	hylas	Fabales	Fabaceae	Rhynchosia	\N	12	\N
Neptis	hylas	Fabales	Fabaceae	Desmodium	\N	12	\N
Neptis	hylas	Fabales	Fabaceae	Flemingia	\N	12	\N
Neptis	hylas	Fabales	Fabaceae	Glycine	\N	12	\N
Neptis	hylas	Fabales	Fabaceae	Lathyrus	\N	12	\N
Neptis	hylas	Fabales	Fabaceae	Lespedeza	\N	12	\N
Neptis	hylas	Fabales	Fabaceae	Mucuna	\N	12	\N
Neptis	hylas	Fabales	Fabaceae	Pteroloma	\N	12	\N
Neptis	hylas	Fabales	Fabaceae	Pueraria	\N	12	\N
Neptis	hylas	Fabales	Fabaceae	Rhynchosia	\N	12	\N
Neptis	hylas	Fabales	Fabaceae	Vigna	\N	12	\N
Neptis	hylas	Fabales	Fabaceae	Xylia	\N	12	\N
Neptis	hylas	unplaced	Icacinaceae	Mappia	\N	12	\N
Neptis	jumbah	Fabales	Fabaceae	Dalbergia	\N	12	\N
Neptis	jumbah	Fabales	Fabaceae	Pongamia	\N	12	\N
Neptis	jumbah	Fabales	Fabaceae	Wagatea	\N	12	\N
Neptis	jumbah	Fabales	Fabaceae	Xylia	\N	12	\N
Neptis	jumbah	Rosales	Rhamnaceae	Ziziphus	\N	12	\N
Neptis	philyra	Fabales	Fabaceae	Pueraria	\N	12	\N
Neptis	philyra	Fabales	Fabaceae	Robinia	\N	12	\N
Neptis	philyra	Sapindales	Sapindaceae	Acer	\N	12	\N
Neptis	sappho	Fabales	Fabaceae	Glycine	\N	12	\N
Neptis	sappho	Fabales	Fabaceae	Lespedeza	\N	12	\N
Neptis	sappho	Fabales	Fabaceae	Millettia	\N	12	\N
Neptis	sappho	Fabales	Fabaceae	Pueraria	\N	12	\N
Neptis	sappho	Fabales	Fabaceae	Rhynchosia	\N	12	\N
Neptis	sappho	Fabales	Fabaceae	Robinia	\N	12	\N
Neptis	sappho	Fabales	Fabaceae	Wisteria	\N	12	\N
Neptis	hylas	Malvales	Malvaceae	Corchorus	\N	12	\N
Neptis	hylas	Malvales	Malvaceae	Grewia	\N	12	\N
Neptis	hylas	Malvales	Malvaceae	Triumfetta	\N	12	\N
Neptis	hylas	Malvales	Malvaceae	Helicteres	\N	12	\N
Neptis	hylas	Malvales	Malvaceae	Bombax	\N	12	\N
Neptis	hylas	Rosales	Cannabaceae	Trema	\N	12	\N
Neptis	hylas	Rosales	Moraceae	Broussonetia	\N	12	\N
Neptis	jumbah	Oxalidales	Elaeocarpaceae	Elaeocarpus	\N	12	\N
Neptis	jumbah	Malvales	Malvaceae	Grewia	\N	12	\N
Neptis	jumbah	Malvales	Malvaceae	Bombax	\N	12	\N
Neptis	jumbah	Malvales	Malvaceae	Hibiscus	\N	12	\N
Neptis	jumbah	Malvales	Malvaceae	Thespesia	\N	12	\N
Neptis	philyra	Rosales	Ulmaceae	Ulmus	\N	12	\N
Neptis	philyroides	Fagales	Betulaceae	Corylus	\N	12	\N
Neptis	soma	Rosales	Cannabaceae	Celtis	\N	12	\N
Neptis	soma	Rosales	Cannabaceae	Trema	\N	12	\N
Neptis	thisbe	Fagales	Fagaceae	Quercus	\N	12	\N
Neptis	yerburii	Rosales	Cannabaceae	Celtis	\N	12	\N
Hamadryas	amphinome	Piperales	Aristolochiaceae	Aristolochia	\N	12	\N
Hamadryas	epinome	Fabales	Fabaceae	Inga	\N	12	\N
Hamadryas	februa	Fabales	Fabaceae	Inga	\N	12	\N
Ectima	lirina	Malpighiales	Euphorbiaceae	Dalechampia	\N	12	\N
Ectima	rectifascia	Malpighiales	Euphorbiaceae	Dalechampia	\N	12	\N
Ectima	rectifascia	Malpighiales	Euphorbiaceae	Dalechampia	\N	12	\N
Hamadryas	amphinome	Malpighiales	Euphorbiaceae	Dalechampia	\N	12	\N
Hamadryas	arete	Malpighiales	Euphorbiaceae	Dalechampia	\N	12	\N
Hamadryas	arethusa	Malpighiales	Euphorbiaceae	Dalechampia	\N	12	\N
Hamadryas	arinome	Malpighiales	Euphorbiaceae	Dalechampia	\N	12	\N
Hamadryas	epinome	Malpighiales	Euphorbiaceae	Dalechampia	\N	12	\N
Hamadryas	februa	Malpighiales	Euphorbiaceae	Dalechampia	\N	12	\N
Hamadryas	feronia	Malpighiales	Euphorbiaceae	Dalechampia	\N	12	\N
Hamadryas	fornax	Malpighiales	Euphorbiaceae	Dalechampia	\N	12	\N
Hamadryas	guatemalena	Malpighiales	Euphorbiaceae	Dalechampia	\N	12	\N
Hamadryas	iphthime	Malpighiales	Euphorbiaceae	Dalechampia	\N	12	\N
Hamadryas	laodamia	Malpighiales	Euphorbiaceae	Dalechampia	\N	12	\N
Ariadne	albifascia	Malpighiales	Euphorbiaceae	Dalechampia	\N	12	\N
Ariadne	ariadne	Malpighiales	Euphorbiaceae	Acalypha	\N	12	\N
Ariadne	enotrea	Malpighiales	Euphorbiaceae	Dalechampia	\N	12	\N
Ariadne	ariadne	Malpighiales	Euphorbiaceae	Ricinus	\N	12	\N
Ariadne	merione	Malpighiales	Euphorbiaceae	Ricinus	\N	12	\N
Ariadne	personata	Malpighiales	Euphorbiaceae	Tetracarpidium	\N	12	\N
Hamadryas	februa	Malpighiales	Euphorbiaceae	Tragia	\N	12	\N
Ariadne	albifascia	Malpighiales	Euphorbiaceae	Tragia	\N	12	\N
Ariadne	ariadne	Malpighiales	Euphorbiaceae	Tragia	\N	12	\N
Ariadne	enotrea	Gentianales	Rubiaceae	Ariadne	\N	12	\N
Ariadne	merione	Malpighiales	Euphorbiaceae	Tragia	\N	12	\N
Ariadne	pagenstecheri	Malpighiales	Euphorbiaceae	Tragia	\N	12	\N
Hamadryas	amphinome	Asterales	Asteraceae	Eupatorium	\N	12	\N
Hamadryas	feronia	Arecales	Arecaceae	Cocos	\N	12	\N
Biblis	biblis	Rosales	Urticaceae	Urtica	\N	12	\N
Biblis	biblis	Malpighiales	Euphorbiaceae	Tragia	\N	12	\N
Biblis	hyperia	Malpighiales	Euphorbiaceae	Tragia	\N	12	\N
Byblia	anvatara	Malpighiales	Euphorbiaceae	Dalechampia	\N	12	\N
Byblia	anvatara	Malpighiales	Euphorbiaceae	Tragia	\N	12	\N
Byblia	ilithyia	Malpighiales	Euphorbiaceae	Dalechampia	\N	12	\N
Byblia	ilithyia	Malpighiales	Euphorbiaceae	Tragia	\N	12	\N
Eurytela	alinda	Malpighiales	Euphorbiaceae	Tetracarpidium	\N	12	\N
Eurytela	dryope	Malpighiales	Euphorbiaceae	Ricinus	\N	12	\N
Eurytela	dryope	Malpighiales	Euphorbiaceae	Tragia	\N	12	\N
Eurytela	hiarbas	Malpighiales	Euphorbiaceae	Dalechampia	\N	12	\N
Eurytela	hiarbas	Malpighiales	Euphorbiaceae	Ricinus	\N	12	\N
Eurytela	hiarbas	Malpighiales	Euphorbiaceae	Tragia	\N	12	\N
Mesoxantha	ethosea	Malpighiales	Euphorbiaceae	Tragia	\N	12	\N
Mestra	amymone	Malpighiales	Euphorbiaceae	Dalechampia	\N	12	\N
Mestra	amymone	Malpighiales	Euphorbiaceae	Tragia	\N	12	\N
Mestra	cana	Malpighiales	Euphorbiaceae	Dalechampia	\N	12	\N
Mestra	dorcas	Malpighiales	Euphorbiaceae	Tragia	\N	12	\N
Mestra	hypermnestra	Malpighiales	Euphorbiaceae	Dalechampia	\N	12	\N
Mestra	hypermnestra	Malpighiales	Euphorbiaceae	Tragia	\N	12	\N
Neptidopsis	fulgurata	Malpighiales	Euphorbiaceae	Dalechampia	\N	12	\N
Neptidopsis	ophione	Malpighiales	Euphorbiaceae	Tragia	\N	12	\N
Parthenos	sylvia	Ranunculales	Menispermaceae	Tinospora	\N	12	\N
Marpesia	chiron	Rosales	Moraceae	Artocarpus	\N	12	\N
Marpesia	chiron	Rosales	Moraceae	Brosimum	\N	12	\N
Chersonesia	rahria	Rosales	Moraceae	Ficus	\N	12	\N
Cyrestis	acilia	Rosales	Moraceae	Ficus	\N	12	\N
Cyrestis	camillus	Rosales	Moraceae	Ficus	\N	12	\N
Cyrestis	thyodamas	Rosales	Moraceae	Ficus	\N	12	\N
Marpesia	chiron	Rosales	Moraceae	Ficus	\N	12	\N
Marpesia	eleuchea	Rosales	Moraceae	Ficus	\N	12	\N
Marpesia	petreus	Rosales	Moraceae	Ficus	\N	12	\N
Marpesia	chiron	Rosales	Moraceae	Maclura	\N	12	\N
Marpesia	petreus	Rosales	Moraceae	Maclura	\N	12	\N
Cyrestis	camillus	Rosales	Moraceae	Morus	\N	12	\N
Cyrestis	cocles	Rosales	Moraceae	Morus	\N	12	\N
Cyrestis	periander	Rosales	Moraceae	Morus	\N	12	\N
Marpesia	chiron	Rosales	Moraceae	Morus	\N	12	\N
Marpesia	petreus	Rosales	Moraceae	Morus	\N	12	\N
Pseudergolis	wedah	Rosales	Urticaceae	Debregeasia	\N	12	\N
Amnosia	decora	Rosales	Urticaceae	Elatostema	\N	12	\N
Parthenos	sylvia	Malpighiales	Passifloraceae	Adenia	\N	12	\N
Parthenos	cyaneus	Malpighiales	Passifloraceae	Adenia	\N	12	\N
Parthenos	sylvia	Malpighiales	Passifloraceae	Adenia	\N	12	\N
Dichorragia	nesimachus	Sabiales	Sabiaceae	Meliosma	\N	12	\N
Marpesia	petreus	Sapindales	Anacardiaceae	Anacardium	\N	12	\N
Marpesia	chiron	Sapindales	Rutaceae	Zanthoxylum	\N	12	\N
Marpesia	petreus	Sapindales	Rutaceae	Zanthoxylum	\N	12	\N
Marpesia	chiron	Apiales	Araliaceae	Hedera	\N	12	\N
Euthalia	formosana	Fagales	Fagaceae	Quercus	\N	12	\N
Euthalia	patala	Fagales	Fagaceae	Quercus	\N	12	\N
Euthalia	nais	Malvales	Dipterocarpaceae	Shorea	\N	12	\N
Lexias	aeropus	Malpighiales	Calophyllaceae	Calophyllum	\N	12	\N
Lexias	dirtea	Malpighiales	Clusiaceae	Garcinia	\N	12	\N
Euthalia	aconthea	Rosales	Moraceae	Morus	\N	12	\N
Euthalia	aconthea	Rosales	Moraceae	Trophis	\N	12	\N
Tanaecia	lepidea	Ericales	Lecythidaceae	Careya	\N	12	\N
Euthalia	aconthea	Cucurbitales	Cucurbitaceae	Bryonia	\N	12	\N
Dophla	evelina	Ericales	Ebenaceae	Diospyros	\N	12	\N
Euthalia	nais	Ericales	Ebenaceae	Diospyros	\N	12	\N
Tanaecia	pelea	Ericales	Myrsinaceae	Ardisia	\N	12	\N
Euthalia	aconthea	Rosales	Rosaceae	Rosa	\N	12	\N
Euthalia	monima	Myrtales	Melastomataceae	Clidemia	\N	12	\N
Tanaecia	lepidea	Myrtales	Melastomataceae	Melastoma	\N	12	\N
Euthalia	lubentina	Santalales	Loranthaceae	Elytranthe	\N	12	\N
Euthalia	aconthea	Santalales	Loranthaceae	Loranthus	\N	12	\N
Euthalia	lubentina	Santalales	Loranthaceae	Loranthus	\N	12	\N
Euthalia	phemius	Sapindales	Sapindaceae	Nephelium	\N	12	\N
Dophla	evelina	Sapindales	Anacardiaceae	Anacardium	\N	12	\N
Euthalia	aconthea	Sapindales	Anacardiaceae	Anacardium	\N	12	\N
Euthalia	aconthea	Sapindales	Anacardiaceae	Mangifera	\N	12	\N
Euthalia	anosia	Sapindales	Anacardiaceae	Mangifera	\N	12	\N
Euthalia	phemius	Sapindales	Anacardiaceae	Mangifera	\N	12	\N
Euthalia	vasanta	Sapindales	Anacardiaceae	Mangifera	\N	12	\N
Euthalia	aetion	Asterales	Asteraceae	Willoughbya	\N	12	\N
Hamanumida	daedalus	Magnoliales	Annonaceae	Annona	\N	12	\N
Bebearia	sophus	Ericales	Sapotaceae	Chrysophyllum	\N	12	\N
Catuna	erithea	Ericales	Sapotaceae	Chrysophyllum	\N	12	\N
Euriphene	achlys	Ericales	Sapotaceae	Chrysophyllum	\N	12	\N
Euryphura	plautilla	Ericales	Sapotaceae	Chrysophyllum	\N	12	\N
Hamanumida	daedalus	Myrtales	Combretaceae	Combretum	\N	12	\N
Aterica	galene	Myrtales	Combretaceae	Quisqualis	\N	12	\N
Hamanumida	daedalus	Myrtales	Combretaceae	Terminalia	\N	12	\N
Catuna	erithea	Geraniales	Melianthaceae	Bersama	\N	12	\N
Euphaedra	coprates	Sapindales	Sapindaceae	Allophylus	\N	12	\N
Euphaedra	eleus	Sapindales	Sapindaceae	Allophylus	\N	12	\N
Euphaedra	medon	Sapindales	Sapindaceae	Allophylus	\N	12	\N
Euphaedra	neophron	Sapindales	Sapindaceae	Allophylus	\N	12	\N
Euphaedra	ochracea	Sapindales	Sapindaceae	Allophylus	\N	12	\N
Euphaedra	uganda	Sapindales	Sapindaceae	Allophylus	\N	12	\N
Euphaedra	spatiosa	Sapindales	Sapindaceae	Allophylus	\N	12	\N
Euphaedra	spatiosa	Sapindales	Sapindaceae	Blighia	\N	12	\N
Euphaedra	coprates	Sapindales	Sapindaceae	Deinbollia	\N	12	\N
Euphaedra	eleus	Sapindales	Sapindaceae	Deinbollia	\N	12	\N
Euphaedra	medon	Sapindales	Sapindaceae	Deinbollia	\N	12	\N
Euphaedra	neophron	Sapindales	Sapindaceae	Deinbollia	\N	12	\N
Euphaedra	uganda	Sapindales	Sapindaceae	Deinbollia	\N	12	\N
Euphaedra	spatiosa	Sapindales	Sapindaceae	Deinbollia	\N	12	\N
Euriphene	achlys	Sapindales	Sapindaceae	Deinbollia	\N	12	\N
Euphaedra	coprates	Sapindales	Sapindaceae	Paullinia	\N	12	\N
Euphaedra	eleus	Sapindales	Sapindaceae	Paullinia	\N	12	\N
Euphaedra	medon	Sapindales	Sapindaceae	Paullinia	\N	12	\N
Euphaedra	neophron	Sapindales	Sapindaceae	Paullinia	\N	12	\N
Euphaedra	spatiosa	Sapindales	Sapindaceae	Paullinia	\N	12	\N
Euphaedra	rezia	Sapindales	Sapindaceae	Pancovia	\N	12	\N
Euphaedra	coprates	Sapindales	Sapindaceae	Phialodiscus	\N	12	\N
Euphaedra	eleus	Sapindales	Sapindaceae	Phialodiscus	\N	12	\N
Euphaedra	medon	Sapindales	Sapindaceae	Phialodiscus	\N	12	\N
Euphaedra	neophron	Sapindales	Sapindaceae	Phialodiscus	\N	12	\N
Euphaedra	spatiosa	Sapindales	Sapindaceae	Phialodiscus	\N	12	\N
Euphaedra	uganda	Sapindales	Anacardiaceae	Rhus	\N	12	\N
Bebearia	sophus	Gentianales	Apocynaceae	Landolphia	\N	12	\N
Bebearia	carshena	Zingiberales	Marantaceae	Marantochloa	\N	12	\N
Bebearia	mardania	Arecales	Arecaceae	Borassus	\N	12	\N
Bebearia	mardania	Arecales	Arecaceae	Cocos	\N	12	\N
Bebearia	chriemhilda	Arecales	Arecaceae	Hyphaene	\N	12	\N
Bebearia	mardania	Arecales	Arecaceae	Hyphaene	\N	12	\N
Bebearia	mardania	Arecales	Arecaceae	Phoenix	\N	12	\N
Bebearia	orientis	Arecales	Arecaceae	Phoenix	\N	12	\N
Diaethria	clymena	Malvales	Malvaceae	Theobroma	\N	12	\N
Diaethria	candrena	Rosales	Cannabaceae	Celtis	\N	12	\N
Diaethria	clymena	Rosales	Cannabaceae	Celtis	\N	12	\N
Diaethria	aurelia	Rosales	Cannabaceae	Trema	\N	12	\N
Diaethria	clymena	Rosales	Cannabaceae	Trema	\N	12	\N
Diaethria	clymena	Rosales	Cannabaceae	Trema	\N	12	\N
Callidula	pyramus	Sapindales	Sapindaceae	Allophylus	\N	12	\N
Catagramma	pygas	Sapindales	Sapindaceae	Allophylus	\N	12	\N
Callidula	pyramus	Sapindales	Sapindaceae	Blighia	\N	12	\N
Diaethria	astala	Sapindales	Sapindaceae	Cardiospermum	\N	12	\N
Callidula	pyramus	Sapindales	Sapindaceae	Cupania	\N	12	\N
Asterope	batesi	Sapindales	Sapindaceae	Paullinia	\N	12	\N
Asterope	leprieuri	Sapindales	Sapindaceae	Paullinia	\N	12	\N
Catagramma	cynosura	Sapindales	Sapindaceae	Paullinia	\N	12	\N
Catagramma	lyca	Sapindales	Sapindaceae	Paullinia	\N	12	\N
Diaethria	astala	Sapindales	Sapindaceae	Paullinia	\N	12	\N
Callidula	pyramus	Sapindales	Sapindaceae	Serjania	\N	12	\N
Catagramma	cynosura	Sapindales	Sapindaceae	Serjania	\N	12	\N
Catagramma	lyca	Sapindales	Sapindaceae	Serjania	\N	12	\N
Catagramma	pitheas	Sapindales	Sapindaceae	Serjania	\N	12	\N
[truncated: 4,587 more rows]
