# Supplementary material for: Diversity Dynamics in Nymphalidae Butterflies: Effect of Phylogenetic Uncertainty on Diversification Rate Shift Estimates
Source: PLoS One. 2015 Apr 1;10(4):e0120928. doi: 10.1371/journal.pone.0120928 (PMC4382342; doi:10.1371/journal.pone.0120928)
Supplement: S3 Dataset — (CSV) [file pone.0120928.s015.csv]

Reference_ID	DOI	Citation
12	10.1111/j.1095-8312.1988.tb00446.x	Ackery PR (1988) Hostplants and classification: a review of nymphalid butterflies. Biological Journal of the Linnean Society 33: 95–203.
16	\N	Ackery PR, Vane-Wright RI. (1984) Milkweed butterflies. British Museum (Natural History), London.
17	\N	Ackery, P.R., Smith, C.R., Vane-Wright, R.I. (Eds.) (1995) Carcasson's African butterflies. CSIRO, Canberra. 803 pp.
55	10.1590/S1984-46702010000500005	Barbosa, E. P., Kaminski, L. a., & Freitas, A. V. L. (2010). Immature stages of the butterfly Diaethria clymena janeira (Lepidoptera: Nymphalidae: Biblidinae). Zoologia, 27(5), 696-702. doi:10.1590/S1984-46702010000500005
37	\N	Barron 2003, Biological control 27, 329-335
64	\N	Beccaloni, G.W., Viloria, A.L., Hall, S.K., Robinson, G.S. (2008). Catalogue of the hostplants of the Neotropical butterflies. The Natural History Museum, London
10	\N	Bergman K-O (2000) Oviposition, host plant choice and survival of a grass feeding butterfly, the Woodland Brown (Lopinga achine) (Nymphalidae: Satyrinae). Journal of Research on the Lepidoptera 35: 9–21.
21	\N	Braby 2000, Butterflies of Austrailia
15	\N	Brower LP, Ivie MA, Fink LS, Watts JR, and Moranz RA. (1992) Life history of Anetia briarea and its bearing on the evolutionary relationships of the Danainae. Tropical Lepidoptera 3: 64–73.
41	\N	Constantino LM (1993) Notes on Haetera from Colombia, with description of the immature stages of Haetera piera (Lepidoptera: Nymphalidae: Satyrinae). Tropical Lepidoptera 4: 13–15.
34	\N	Corbet and Pendlebury 1992, The Butterflies of the Malay Peninsula
57	\N	Dan Jazen database. Area de Conservación Guanacaste (ACG), northwestern Costa Rica: http://janzen.sas.upenn.edu/caterpillars/database.lasso
24	\N	DeVries 1987, Butterflies of Costa Rica
44	\N	DeVries PJ (1986) Hostplant records and natural history notes on Costa Rican butterflies (Papilionidae, Pieridae & Nymphalidae). The Journal of Research on the Lepidoptera 24: 290–333
31	\N	Fernandez, D. 2004. New range extensions, larval hostplant records and natural history observations of Cuban butterflies. Journal of the Lepidopterists' Society, 58(1): 48-50.
6	\N	Freitas AVL, Murray DL, Brown Jr. KS (2002) Immatures, natural history and the systematic position of Bia actorion (Nymphalidae). Journal of the Lepidopterists’ Society 56: 117–122.
40	\N	Freitas AVL, Peña C (2006) Description of Genus Guaianaza for “Euptychia” pronophila (Lepidoptera: Nymphalidae: Satyrinae) with a description of the immature stages. Zootaxa 1163: 49–59
58	\N	Freitas, A. V. L. (2002). Immature stages of Eteona tisiphone (Nymphalidae: Satyrinae). Journal of the Lepidopterists’ Society, 56(4), 286-288.
61	\N	Freitas, A. V. L. (2003). Description of a new genus for “Euptychia” peculiaris (Nymphalidae: Satyrinae): immature stages and systematic position. Journal of the Lepidopterists’ Society, 57(2), 100-106. Campinas, São Paulo.
52	\N	Freitas, A. V. L. (2004). Immature stages of Amphidecta reynoldsi (Nymphalidae: Satyrinae). Journal of the Lepidopterists’ Society, 58(1), 53-55. Campinas, São Paulo.
53	10.1590/S1519-566X2007000600014	Freitas, A. V. L. (2007). A New Species of Moneuptychia Forster ( Lepidoptera : Satyrinae , Euptychiina ) from the Highlands of Southeastern Brazil. Neotropical Entomology, 36(6), 919-925.
47	10.1673/031.011.0105	Greeney HF, Dyer L a, Pyrcz TW (2011) First Description of the Early Stage Biology of the Genus Mygona: The Natural History of the Satyrine Butterfly, Mygona irmina in Eastern Ecuador. Journal of insect science (Online) 11: 5
46	10.1673/031.009.3501	Greeney HF, Hill RI, Simbaña WR, Gentry G (2009) The immature stages and natural history of Veladyris pardalis (Salvin, 1869) in eastern Ecuador (Lepidoptera: Nymphalidae: Ithomiinae). Journal of insect science (Online) 9: 1–6.
43	\N	Greeney HF, Pyrcz TW, Dyer LA, Sánchez M, Walla TR (2010) The early stages and natural history of Corades medeba Hewitson, 1850 in Eastern Ecuador (Lepidoptera: Nymphalidae: Satyrinae: Pronophilina). Tropical Lepidoptera Research 20: 8–13.
60	\N	Hill, R. I., Penz, C. M., & DeVries, P. J. (2002). PHYLOGENETIC ANALYSIS AND REVIEW OF PANACEA AND. Journal of the Lepidopterists’ Society, 56(4), 199-215.
9	10.1111/j.1479-8298.2007.00205.x	Hirowatari T, Makihara H, Sugiarto (2007) Effects of fires on butterfly assemblages in lowland dipterocarp forest in East Kalimantan. Entomological Science 10: 113–127.
48	\N	http://caterpillars.unr.edu/lsacatold/Families.htm Caterpillars & Parasitoids of a Costa Rican Tropical Wet Forest
38	\N	http://www.nhm.ac.uk/research-curation/research/projects/hostplants/search/index.dsml
66	\N	Huertas, B., Arias, J. J. (2007) A new butterfly species from the Colombian Andes and a review of the taxonomy of the genera Idioneurula Strand, 1932 and Tamania Pyrcz, 1995 (Lepidoptera: Nymphalidae: Satyrinae). Zootaxa 1652, 27-40.
32	\N	Igarashi and Fukuda 1997 & 2000 The life histories of asian butterflies
33	\N	Igarashi and Fukuda 1997 & 2000 The life histories of asian butterflies
27	10.1111/j.0014-3820.2001.tb00814.x	Janz, N., Nyblom, K. and Nylin, S. (2001), EVOLUTIONARY DYNAMICS OF HOST-PLANT SPECIALIZATION: A CASE STUDY OF THE TRIBE NYMPHALINI. Evolution, 55: 783–796.
20	10.1186/1471-2148-6-4	Janz, N., Nylin, S., Wahlberg, N., 2006. Diversity begets diversity: host expansions and the diversification of plant-feeding insects. BMC Evolutionary Biology 6 (1), 4
2	\N	Kaminski, L. A., and A. V. L. Freitas. "Fabaceae, a new host plant family for Hypanartia and for the Neotropical Nymphalinae (Lepidoptera: Nymphalidae)."Journal of Research on the Lepidoptera 41 (2009): 76-77.
13	\N	Kawahara AY (2006) Biology of the snout butterflies (Nymphalidae, Libytheinae), Part 1: Libythea Fabricius. Transactions of the Lepidopterological Society of Japan 57:13–3
14	\N	Kawahara AY (2006) Biology of the snout butterflies (Nymphalidae, Libytheinae), Part 2: Libytheana Michener. Transactions of the Lepidopterological Society of Japan 57:265–277.
42	\N	Lamas G, Grados J (2004) Yramea lynx sp. nov. (Lepidoptera: Nymphalidae, Heliconiini) from the Andes of central Peru. Revista peruana de Entomología 44: 47–50.
25	\N	Larsen 1991, Butterflies of Kenya
26	\N	Larsen 2005, Butterflies of West Africa
19	\N	Larsen T. B. (2000) The butterflies of Kenya and their natural history. Oxford University Press, Oxford
35	\N	Markku Savela website (in brackets abbreviation of author listed there)
51	\N	Merrett, P. J. (1993). Life history of Elymnias agondas glaucopis (Nymphalidae: Satyrinae), a pest of oil palm in Papua New Guinea. Journal of the Lepidopterists’ Society, 47(3), 229-235. Retrieved from http://peabody.research.yale.edu//jls/pdfs/1
50	\N	Neild, A. F. E. (2008). The Butterflies of Venezuela. Part 2: Nymphalidae II (Acraeinae, Libytheinae, Nymphalinae, Ithomiinae, Morphinae). Meridian Publications, London
8	10.3897/zookeys.165.2206	Núñez Aguila R, Plasencia E, Matos Maravi P, Wahlberg N (2012) Cuban Calisto (Lepidoptera, Nymphalidae, Satyrinae), a review based on morphological and DNA data. ZooKeys 165: 57. Available:http://www.pensoft.net/journals/zookeys/article/2206/abstract/cuba
23	\N	Parsons 1991, Butterflies of the Bulolo-Wau Valley/Butterflies of Papau New Guinea
45	\N	Parsons, M. 1999. The butterflies of Papua New Guinea
5	\N	Peña C, Lamas G (2005) Revision of the butterfly genus Forsterinaria Gray, 1973 (Lepidoptera: Nymphalidae, Satyrinae). Revista Peruana de Biología 12: 5–48.
65	\N	Peña, L.E., Ugarte, A.J. (1996). The butterflies of Chile. Editorial Universitaria, Chile
39	\N	Pyrcz TW, Greeney HF, Willmott KR, Wojtusiak J (2011) A taxonomic revision of the genus Daedalma Hewitson with the descriptions of twenty new taxa and the immature stages of two species (Lepidoptera: Nymphalidae: Satyrinae). Zootaxa 68: 1 - 68
67	\N	Pyrcz TW. (2004). Pronophiline butterflies of the highlands of Chachapoyas in northern peru: faunal survey, diversity and distribution patterns (Lepidoptera, Nymphalidae, Satyrinae). Genus 15: 455-622.
68	\N	Pyrcz, T.W. et al., 2006. A review of the genus Manerebia Staudinger (Lepidoptera: Nymphalidae: Satyrinae) in the northern Andes. Journal of Research on the Lepidoptera, 39, pp.37–79. Available at: http://www.mzuj.uj.edu.pl/pg/materialy/2006_01_manerebia.
56	\N	Robinson, G. S., Ackery, P. R., Kitching, I. J., Beccaloni, G. W. & Hernández, L. M. 2001. Hostplants of the Moth and Butterfly Caterpillars of the Oriental Region. The Natural History Museum, London & Southdene, Malaysia. 744pp.
70	\N	Savela M. 2012. Lepidoptera and some other life forms. Avail- able at: http://ftp.funet.fi/index/Tree_of_life/intro.html
22	\N	Scott 1986, Butterflies of North America
3	10.1016/j.ympev.2007.11.024	Silva-Brandão KL, Wahlberg N, Francini RB, Azeredo-Espin AML, Brown KS, et al. (2008) Phylogenetic relationships of butterflies of the tribe Acraeini (Lepidoptera, Nymphalidae, Heliconiinae) and the evolution of host plant use. Molecular Phylogenetics
54	10.1590/S1519-566X2011000300006	Silva, P. L., Oliveira, N. P., Barbosa, E. P., Okada, Y., Kaminski, L. A., & Freitas, A. V. L. (2011). Immature stages of the Brazilian crescent butterfly Ortilia liriope (Cramer) (Lepidoptera: Nymphalidae). Neotropical Entomology, 40(3), 322-327.
30	\N	Smith et al 1994, Butterflies of the West Indies and South Florida
63	\N	Smith, D.S., Miller, L.D., Miller, J.Y. (1994). The butterflies of the West Indies and South Florida. Oxford University Press, Oxford
7	10.3897/compcytogen.v5i3.1730	Sourakov A, Zakharov EV (2011) “Darwin’s butterflies”? DNA barcoding and the radiation of the endemic Caribbean butterfly genus Calisto (Lepidoptera, Nymphalidae, Satyrinae). CompCytogen 5: 191–210. doi:10.3897/CompCytogen.v5i3.1730.
69	\N	Suguru I, Fukuda H (2000). The life histories of Asian butterflies vol 2. Tokai University Press, Tokyo
29	\N	Tennent 2002, Butterflies of Solomon Islands
36	\N	Tolman 1997, Field guide butterflies of britain and europé
59	\N	Tuzov, Bogdanov, Devyatkin, Kaabak, Korolev, Murzin, Samodurov, Tarasov, 1997; Guide to the Butterflies of Russia and adjacent territories; Hesperiidae, Papilionidae, Pieridae, Satyridae; Volume 1
28	10.1111/j.0014-3820.2001.tb00786.x	Wahlberg, N. (2001). THE PHYLOGENETICS AND BIOCHEMISTRY OF HOST-PLANT SPECIALIZATION IN MELITAEINE BUTTERFLIES (LEPIDOPTERA: NYMPHALIDAE). Evolution, 55(3), 522-537. Wiley Blackwell (Blackwell Publishing). doi:10.1111/j.0014-3820.2001.tb00786.x
11	10.1111/j.1420-9101.2005.01009.x	Weingartner E, Wahlberg N, Nylin S (2006) Dynamics of host plant use and species diversity in Polygonia butterflies (Nymphalidae). Journal of evolutionary biology 19: 483–491.
62	\N	Williams M.C. (2011). Afrotropical butterflies. A digital encyclopaedia. http://www.atbutterflies.com/
4	\N	Willmott KR (2003) The genus Adelpha.
1	10.1111/j.1096-0031.2006.00108.x	Willmott KR, Freitas AVL (2006) Higher-level phylogeny of the Ithomiinae (Lepidoptera: Nymphalidae): classification, patterns of larval hostplant colonization and diversification. Cladistics 22: 297–368.
49	10.1098/rsbl.2004.0184	Willmott KR, Mallet J (2004) Correlations between adult mimicry and larval host plants in ithomiine butterflies. Proceedings Biological sciences / The Royal Society 271 Suppl : S266–9. Available:http://www.pubmedcentral.nih.gov/articlerender.fcgi?artid=18
18	\N	Woodhall S. (2005) Fieldguide to butterflies of South Africa. Struik Nature, Cape Town.
