# Supplementary material for: Diversity Dynamics in Nymphalidae Butterflies: Effect of Phylogenetic Uncertainty on Diversification Rate Shift Estimates
Source: PLoS One. 2015 Apr 1;10(4):e0120928. doi: 10.1371/journal.pone.0120928 (PMC4382342; doi:10.1371/journal.pone.0120928)
Supplement: S4 Dataset — (CSV) [file pone.0120928.s016.csv]

taxon	A	S
Acraea	0	1
Actinote	0	0
Adelpha	0	0
Aemona	0	0
Aeria	1	0
Aeropetes	0	0
Agatasa	0	0
Aglais	0	0
Agraulis	0	0
Agrias	0	0
Algia	0	0
Algiachroa	NA	NA
Altiapa	0	0
Altinote	0	0
Amathusia	0	0
Amathuxidia	NA	NA
Amauris	1	0
Amnosia	0	0
Amphidecta	0	0
Anaea	0	0
Anaeomorpha	NA	NA
Anartia	0	0
Anetia	0	0
Antanartia	0	0
Anthanassa	0	0
Antillea	0	0
Antirrhea	0	0
Apatura	0	0
Apaturopsis	0	0
Apexacuta	NA	NA
Aphantopus	0	0
Araschnia	0	0
Archaeoprepona	0	0
Archeuptychia	NA	NA
Archimestra	0	0
Arethusana	0	0
Argynnina	0	0
Argynnis	0	0
Argyronympha	NA	NA
Argyrophenga	0	0
Argyrophorus	0	0
Ariadne	0	0
Asterocampa	0	0
Aterica	0	0
Athesis	0	1
Athyma	0	0
Athyrtis	NA	NA
Atlantea	0	0
Auca	0	0
Baeotus	NA	NA
Bassarona	NA	NA
Batesia	0	0
Bebearia	1	0
Bematistes	0	0
Berberia	0	0
Bia	0	0
Biblis	0	0
Bicyclus	0	0
Boloria	0	0
Brassolis	0	0
Brenthis	0	0
Brevioleria	0	1
Brintesia	0	0
Byblia	0	0
Caerois	0	0
Caeruleuptychia	0	0
Caligo	0	0
Calinaga	0	0
Calisto	0	0
Callicore	0	0
Callithomia	0	1
Cassionympha	0	0
Castilia	0	0
Catacroptera	1	0
Catoblepia	0	0
Catonephele	0	0
Catuna	0	0
Cepheuptychia	NA	NA
Ceratinia	0	1
Cercyonis	0	0
Cethosia	1	0
Charaxes	0	0
Chazara	0	0
Chersonesia	0	0
Chillanella	0	0
Chitoria	0	0
Chloreuptychia	0	0
Chlosyne	0	0
Chonala	NA	NA
Cirrochroa	0	0
Cissia	0	0
Cithaerias	0	0
Coenonympha	0	0
Coenophlebia	NA	NA
Colobura	0	0
Consul	0	0
Corades	0	0
Cosmosatyrus	0	0
Crenidomimas	0	0
Cupha	0	0
Cyllogenes	NA	NA
Cyllopsis	0	0
Cymothoe	0	0
Cyrestis	0	0
Daedalma	0	0
Dagon	NA	NA
Danaus	1	0
Dasyophthalma	0	0
Diaethria	0	0
Dichorragia	0	0
Dione	0	0
Dira	0	0
Dircenna	0	1
Discophora	0	0
Dodonidia	0	0
Doleschallia	0	0
Dophla	0	0
Doxocopa	0	0
Dryadula	0	0
Dryas	0	0
Dynamine	0	0
Dynastor	0	0
Ectima	0	0
Elina	0	0
Elymnias	0	0
Elzunia	1	0
Enodia	0	0
Epiphile	0	0
Episcada	0	1
Epityches	0	1
Erebia	0	0
Erebiola	0	0
Eresia	0	0
Eretris	0	0
Erichthodes	0	0
Erites	0	0
Etcheverrius	0	0
Eteona	0	0
Ethope	NA	NA
Eueides	1	0
Eulaceura	0	0
Eunica	0	0
Euphaedra	0	0
Euphydryas	0	0
Euploea	1	0
Euptera	0	0
Euptoieta	1	0
Euptychia	0	0
Euptychoides	0	0
Euriphene	0	0
Euripus	0	0
Euryphura	0	0
Eurytela	0	0
Euxanthe	0	0
Faunis	0	0
Faunula	0	0
Foetterleia	NA	NA
Forbestra	0	1
Forsterinaria	0	0
Fountainea	0	0
Geitoneura	0	0
Gnathotriche	NA	NA
Gnophodes	0	0
Godartiana	0	0
Godyris	0	1
Greta	0	1
Guaianaza	0	0
Haematera	0	0
Haetera	0	0
Hallelesis	NA	NA
Hamadryas	0	0
Hamanumida	0	0
Harjesia	0	0
Harma	0	0
Harsiesis	0	0
Heliconius	0	0
Henotesia	0	0
Hermeuptychia	0	0
Hestina	0	0
Hestinalis	0	0
Heteronympha	0	0
Heterosais	0	1
Higginsius	NA	NA
Hipparchia	0	0
Historis	0	0
Hyalenna	0	1
Hyalyris	0	1
Hyantis	NA	NA
Hypanartia	0	1
Hypna	0	0
Hypocysta	0	0
Hypoleria	0	1
Hypolimnas	0	0
Hyponephele	0	0
Hyposcada	0	1
Hypothyris	0	1
Ianussiusa	NA	NA
Idea	1	0
Ideopsis	1	0
Idioneurula	0	0
Issoria	0	0
Ithomia	0	1
Ituna	1	0
Janatella	0	0
Junonia	0	0
Kallima	0	0
Kallimoides	0	0
Kaniska	0	0
Karanasa	NA	NA
Kirinia	0	0
Lachnoptera	0	0
Lamprolenis	0	0
Laringa	NA	NA
Lasiommata	0	0
Lasiophila	0	0
Lasippa	0	0
Lebadea	0	0
Lethe	0	0
Lexias	0	0
Libythea	0	0
Libytheana	0	0
Limenitis	0	0
Lopinga	0	0
Lucinia	1	0
Lycorea	1	0
Lyela	NA	NA
Lymanopoda	0	0
Magneuptychia	0	0
Mallika	NA	NA
Manataria	0	0
Manerebia	0	0
Maniola	0	0
Marpesia	0	0
Mazia	NA	NA
Mcclungia	0	1
Mechanitis	0	1
Megisto	0	0
Megoleria	0	0
Melanargia	0	0
Melanitis	0	0
Melinaea	0	1
Melitaea	0	0
Memphis	0	0
Mesoxantha	0	0
Mestra	0	0
Metamorpha	0	0
Methona	0	1
Microtia	0	0
Mimathyma	0	0
Moduza	0	0
Moneuptychia	0	0
Morpho	0	0
Morphotenaris	0	0
Mycalesis	0	0
Mygona	0	0
Mynes	0	0
Myscelia	0	0
Napeocles	0	0
Napeogenes	0	1
Narope	0	0
Nelia	0	0
Neocoenyra	0	0
Neominois	0	0
Neonympha	0	0
Neope	0	0
Neorina	0	0
Neptidopsis	0	0
Neptis	0	0
Nesoxenica	0	0
Nessaea	0	0
Nica	0	0
Nymphalis	0	0
Oeneis	0	0
Oleria	0	1
Ollantaya	0	1
Olyras	0	1
Opoptera	0	0
Opsiphanes	0	0
Oreixenica	0	0
Oressinoma	0	0
Orsotriaena	0	0
Ortilia	0	0
Oxeoschistus	0	0
Pagyris	0	1
Paititia	NA	NA
Palaeonympha	0	0
Palla	0	0
Pampasatyrus	0	0
Panacea	0	0
Pantoporia	0	0
Panyapedaliodes	NA	NA
Paralasa	NA	NA
Paralethe	0	0
Parantica	1	0
Parapedaliodes	0	0
Pararge	0	0
Parataygetis	0	0
Pardopsis	0	0
Pareuptychia	0	0
Parthenos	0	0
Paryphthimoides	0	0
Patricia	0	1
Pedaliodes	0	0
Penthema	0	0
Percnodaimon	0	0
Phalanta	0	0
Pharneuptychia	0	0
Philaethria	0	0
Phyciodes	0	0
Phystis	0	0
Pierella	0	0
Pindis	NA	NA
Placidina	0	1
Platypthima	0	0
Poladryas	0	0
Polygonia	0	0
Polygrapha	0	0
Polyura	0	0
Praepedaliodes	0	0
Precis	0	0
Prepona	0	0
Proboscis	0	0
Pronophila	0	0
Proterebia	0	0
Prothoe	0	0
Protogoniomorpha	0	0
Pseudacraea	0	0
Pseudergolis	0	0
Pseudochazara	0	0
Pseudohaetera	NA	NA
Pseudomaniola	0	0
Pseudoneptis	0	0
Pseudonympha	0	0
Pseudoscada	0	1
Pteronymia	0	1
Punapedaliodes	0	0
Pycina	0	0
Pyronia	0	0
Pyrrhogyra	0	0
Quilaphoetosus	0	0
Ragadia	0	0
Rareuptychia	NA	NA
Rhaphicera	NA	NA
Rhinopalpa	0	0
Sais	0	1
Salamis	0	0
Satyrodes	0	0
Satyrus	0	0
Scada	0	1
Sephisa	0	0
Sevenia	0	0
Siderone	0	0
Siproeta	0	0
Smyrna	0	0
Steremnia	0	0
Steroma	0	0
Stibochiona	0	0
Stichophthalma	0	0
Stygionympha	0	0
Symbrenthia	0	0
Taenaris	0	0
Tanaecia	0	0
Tarsocera	0	0
Taydebis	0	0
Taygetis	0	0
Tegosa	0	0
Telenassa	0	0
Tellervo	1	0
Temenis	0	0
Terinos	0	0
Thaumantis	0	0
Thauria	0	0
Thyridia	0	1
Tigridia	0	0
Timelaea	0	0
Tirumala	1	0
Tisiphone	0	0
Tithorea	1	1
Torynesis	0	0
Triphysa	0	0
Vagrans	0	0
Vanessa	0	1
Vanessula	NA	NA
Veladyris	0	1
Velamysta	0	1
Vila	0	0
Vindula	0	0
Xanthotaenia	0	0
Yoma	0	0
Yphthimoides	0	0
Ypthima	0	0
Ypthimomorpha	0	0
Yramea	0	0
Zaretis	0	0
Zethera	0	0
Zeuxidia	0	0
Zipaetis	NA	NA
Zischkaia	0	0
