# Supplementary material for: Diversity Dynamics in Nymphalidae Butterflies: Effect of Phylogenetic Uncertainty on Diversification Rate Shift Estimates
Source: PLoS One. 2015 Apr 1;10(4):e0120928. doi: 10.1371/journal.pone.0120928 (PMC4382342; doi:10.1371/journal.pone.0120928)
Supplement: S5 Dataset — (TXT) [file pone.0120928.s017.txt]

#NEXUS
Begin taxa;
	Dimensions ntax=429;
	Taxlabels
		Libytheana
		Libyt
		Libythea
		Olyras
		Paititia
		Melinaea
		Athyrtis
		Athesis
		Patricia
		Hyposcada
		Oleria
		Ollantaya
		Megoleria
		Epityches
		Napeogenes
		Hypothyris
		Hyalyris
		Placidina
		Pagyris
		Ithomia
		Hypoleria
		Mcclungia
		Brevioleria
		Heterosais
		Pseudoscada
		Greta
		Godyris
		Veladyris
		Velamysta
		Callithomia
		Dircenna
		Hyalenna
		Pteronymia
		Ceratinia
		Episcada
		Methona
		Tithorea
		Elzunia
		Aeria
		Mechanitis
		Forbestra
		Scada
		Sais
		Thyridia
		Tellervo
		Anetia
		Lycorea
		Ituna
		Tirumala
		Danaus
		Amauris
		Parantica
		Ideopsis
		Euploea
		Idea
		Dryadula
		Dryas
		Philaethria
		Dione
		Agraulis
		Heliconius
		Eueides
		Altinote
		Actinote
		Bematistes
		Acraea
		Cethosia
		Vindula
		Algia
		Algiachroa
		Cirrochroa
		Lachnoptera
		Vagrans
		Phalanta
		Cupha
		Euptoieta
		Terinos
		Yramea
		Boloria
		Brenthis
		Argynnis
		Issoria
		Pardopsis
		Harma
		Cymothoe
		Limenitis
		Adelpha
		Moduza
		Athyma
		Pseudoneptis
		Pseudacraea
		Euphaedra
		Bebearia
		Hamanumida
		Euryphura
		Crenidomimas
		Euriphene
		Aterica
		Catuna
		Euptera
		Bassarona
		Tanaecia
		Lexias
		Dophla
		Lebadea
		Neptis
		Pantoporia
		Lasippa
		Parthenos
		Chersonesia
		Cyrestis
		Marpesia
		Pycina
		Historis
		Baeotus
		Tigridia
		Colobura
		Smyrna
		Araschnia
		Mynes
		Symbrenthia
		Vanessa
		Antanartia
		Nymphalis
		Kaniska
		Polygonia
		Aglais
		Hypanartia
		Rhinopalpa
		Anartia
		Metamorpha
		Napeocles
		Siproeta
		Vanessula
		Precis
		Hypolimnas
		Yoma
		Protogoniomorpha
		Salamis
		Junonia
		Kallimoides
		Kallima
		Mallika
		Catacroptera
		Doleschallia
		Euphydryas
		Atlantea
		Phystis
		Tegosa
		Dagon
		Janatella
		Eresia
		Telenassa
		Castilia
		Anthanassa
		Phyciodes
		Mazia
		Ortilia
		Antillea
		Higginsius
		Gnathotriche
		Melitaea
		Chlosyne
		Microtia
		Poladryas
		Mimathyma
		Hestinalis
		Sephisa
		Apatura
		Hestina
		Euripus
		Doxocopa
		Eulaceura
		Apaturopsis
		Chitoria
		Asterocampa
		Timelaea
		Sevenia
		Eunica
		Batesia
		Panacea
		Ectima
		Hamadryas
		Myscelia
		Nessaea
		Catonephele
		Pyrrhogyra
		Temenis
		Nica
		Epiphile
		Diaethria
		Callicore
		Haematera
		Lucinia
		Dynamine
		Neptidopsis
		Mesoxantha
		Byblia
		Eurytela
		Mestra
		Archimestra
		Laringa
		Ariadne
		Vila
		Biblis
		Amnosia
		Dichorragia
		Stibochiona
		Pseudergolis
		Calinaga
		Prepona
		Agrias
		Archaeoprepona
		Coenophlebia
		Memphis
		Anaea
		Polygrapha
		Fountainea
		Consul
		Zaretis
		Siderone
		Hypna
		Anaeomorpha
		Polyura
		Charaxes
		Euxanthe
		Palla
		Prothoe
		Agatasa
		Lyela
		Triphysa
		Coenonympha
		Oressinoma
		Lamprolenis
		Altiapa
		Hypocysta
		Harsiesis
		Platypthima
		Nesoxenica
		Tisiphone
		Geitoneura
		Argynnina
		Oreixenica
		Heteronympha
		Erebiola
		Argyrophenga
		Percnodaimon
		Dodonidia
		Argyronympha
		Zipaetis
		Orsotriaena
		Erites
		Ragadia
		Henotesia
		Bicyclus
		Hallelesis
		Mycalesis
		Neope
		Lethe
		Satyrodes
		Enodia
		Rhaphicera
		Lasiommata
		Pararge
		Chonala
		Lopinga
		Kirinia
		Steroma
		Moneuptychia
		Yphthimoides
		Euptychoides
		Cissia
		Megisto
		Palaeonympha
		Taydebis
		Pareuptychia
		Erichthodes
		Neonympha
		Archeuptychia
		Paryphthimoides
		Magneuptychia
		Caeruleuptychia
		Cepheuptychia
		Parataygetis
		Harjesia
		Forsterinaria
		Guaianaza
		Taygetis
		Rareuptychia
		Amphidecta
		Zischkaia
		Pharneuptychia
		Chloreuptychia
		Pindis
		Godartiana
		Hermeuptychia
		Cyllopsis
		Euptychia
		Ypthimomorpha
		Ypthima
		Neocoenyra
		Pseudonympha
		Cassionympha
		Stygionympha
		Paralasa
		Calisto
		Melanargia
		Aphantopus
		Pyronia
		Maniola
		Hyponephele
		Cercyonis
		Erebia
		Hipparchia
		Berberia
		Karanasa
		Oeneis
		Neominois
		Arethusana
		Brintesia
		Satyrus
		Pseudochazara
		Chazara
		Proterebia
		Eretris
		Quilaphoetosus
		Elina
		Cosmosatyrus
		Chillanella
		Auca
		Pampasatyrus
		Etcheverrius
		Argyrophorus
		Faunula
		Nelia
		Steremnia
		Lymanopoda
		Ianussiusa
		Idioneurula
		Manerebia
		Oxeoschistus
		Mygona
		Proboscis
		Lasiophila
		Pseudomaniola
		Apexacuta
		Daedalma
		Foetterleia
		Eteona
		Pronophila
		Corades
		Praepedaliodes
		Punapedaliodes
		Parapedaliodes
		Panyapedaliodes
		Pedaliodes
		Narope
		Opoptera
		Caligo
		Brassolis
		Catoblepia
		Opsiphanes
		Dasyophthalma
		Dynastor
		Bia
		Caerois
		Morpho
		Antirrhea
		Discophora
		Zeuxidia
		Amathuxidia
		Amathusia
		Thaumantis
		Thauria
		Stichophthalma
		Aemona
		Morphotenaris
		Taenaris
		Faunis
		Ethope
		Zethera
		Penthema
		Neorina
		Xanthotaenia
		Hyantis
		Elymnias
		Paralethe
		Dira
		Torynesis
		Tarsocera
		Aeropetes
		Manataria
		Cyllogenes
		Melanitis
		Gnophodes
		Pseudohaetera
		Haetera
		Cithaerias
		Pierella
		Eurema
		Colias
		Leptidea
		Pseudopontia
		Pieris
		Aporia
		Styx
		Hamearis
		Euselasia
		Nymphidium
		Emesis
		Crocozona
		Riodina
		Amarynthis
		Baliochila
		Poritia
		Miletus
		Liphyra
		Lycaena
		Celastrina
		Thecla
		Lucia
		Curetis
		Graphium
		Papilio1
		Papilio2
		Troides
		Parnassius
		Baronia
		Achlyodes
		;
End;
Begin trees;
	Translate
		1 Libytheana,
		2 Libyt,
		3 Libythea,
		4 Olyras,
		5 Paititia,
		6 Melinaea,
		7 Athyrtis,
		8 Athesis,
		9 Patricia,
		10 Hyposcada,
		11 Oleria,
		12 Ollantaya,
		13 Megoleria,
		14 Epityches,
		15 Napeogenes,
		16 Hypothyris,
		17 Hyalyris,
		18 Placidina,
		19 Pagyris,
		20 Ithomia,
		21 Hypoleria,
		22 Mcclungia,
		23 Brevioleria,
		24 Heterosais,
		25 Pseudoscada,
		26 Greta,
		27 Godyris,
		28 Veladyris,
		29 Velamysta,
		30 Callithomia,
		31 Dircenna,
		32 Hyalenna,
		33 Pteronymia,
		34 Ceratinia,
		35 Episcada,
		36 Methona,
		37 Tithorea,
		38 Elzunia,
		39 Aeria,
		40 Mechanitis,
		41 Forbestra,
		42 Scada,
		43 Sais,
		44 Thyridia,
		45 Tellervo,
		46 Anetia,
		47 Lycorea,
		48 Ituna,
		49 Tirumala,
		50 Danaus,
		51 Amauris,
		52 Parantica,
		53 Ideopsis,
		54 Euploea,
		55 Idea,
		56 Dryadula,
		57 Dryas,
		58 Philaethria,
		59 Dione,
		60 Agraulis,
		61 Heliconius,
		62 Eueides,
		63 Altinote,
		64 Actinote,
		65 Bematistes,
		66 Acraea,
		67 Cethosia,
		68 Vindula,
		69 Algia,
		70 Algiachroa,
		71 Cirrochroa,
		72 Lachnoptera,
		73 Vagrans,
		74 Phalanta,
		75 Cupha,
		76 Euptoieta,
		77 Terinos,
		78 Yramea,
		79 Boloria,
		80 Brenthis,
		81 Argynnis,
		82 Issoria,
		83 Pardopsis,
		84 Harma,
		85 Cymothoe,
		86 Limenitis,
		87 Adelpha,
		88 Moduza,
		89 Athyma,
		90 Pseudoneptis,
		91 Pseudacraea,
		92 Euphaedra,
		93 Bebearia,
		94 Hamanumida,
		95 Euryphura,
		96 Crenidomimas,
		97 Euriphene,
		98 Aterica,
		99 Catuna,
		100 Euptera,
		101 Bassarona,
		102 Tanaecia,
		103 Lexias,
		104 Dophla,
		105 Lebadea,
		106 Neptis,
		107 Pantoporia,
		108 Lasippa,
		109 Parthenos,
		110 Chersonesia,
		111 Cyrestis,
		112 Marpesia,
		113 Pycina,
		114 Historis,
		115 Baeotus,
		116 Tigridia,
		117 Colobura,
		118 Smyrna,
		119 Araschnia,
		120 Mynes,
		121 Symbrenthia,
		122 Vanessa,
		123 Antanartia,
		124 Nymphalis,
		125 Kaniska,
		126 Polygonia,
		127 Aglais,
		128 Hypanartia,
		129 Rhinopalpa,
		130 Anartia,
		131 Metamorpha,
		132 Napeocles,
		133 Siproeta,
		134 Vanessula,
		135 Precis,
		136 Hypolimnas,
		137 Yoma,
		138 Protogoniomorpha,
		139 Salamis,
		140 Junonia,
		141 Kallimoides,
		142 Kallima,
		143 Mallika,
		144 Catacroptera,
		145 Doleschallia,
		146 Euphydryas,
		147 Atlantea,
		148 Phystis,
		149 Tegosa,
		150 Dagon,
		151 Janatella,
		152 Eresia,
		153 Telenassa,
		154 Castilia,
		155 Anthanassa,
		156 Phyciodes,
		157 Mazia,
		158 Ortilia,
		159 Antillea,
		160 Higginsius,
		161 Gnathotriche,
		162 Melitaea,
		163 Chlosyne,
		164 Microtia,
		165 Poladryas,
		166 Mimathyma,
		167 Hestinalis,
		168 Sephisa,
		169 Apatura,
		170 Hestina,
		171 Euripus,
		172 Doxocopa,
		173 Eulaceura,
		174 Apaturopsis,
		175 Chitoria,
		176 Asterocampa,
		177 Timelaea,
		178 Sevenia,
		179 Eunica,
		180 Batesia,
		181 Panacea,
		182 Ectima,
		183 Hamadryas,
		184 Myscelia,
		185 Nessaea,
		186 Catonephele,
		187 Pyrrhogyra,
		188 Temenis,
		189 Nica,
		190 Epiphile,
		191 Diaethria,
		192 Callicore,
		193 Haematera,
		194 Lucinia,
		195 Dynamine,
		196 Neptidopsis,
		197 Mesoxantha,
		198 Byblia,
		199 Eurytela,
		200 Mestra,
		201 Archimestra,
		202 Laringa,
		203 Ariadne,
		204 Vila,
		205 Biblis,
		206 Amnosia,
		207 Dichorragia,
		208 Stibochiona,
		209 Pseudergolis,
		210 Calinaga,
		211 Prepona,
		212 Agrias,
		213 Archaeoprepona,
		214 Coenophlebia,
		215 Memphis,
		216 Anaea,
		217 Polygrapha,
		218 Fountainea,
		219 Consul,
		220 Zaretis,
		221 Siderone,
		222 Hypna,
		223 Anaeomorpha,
		224 Polyura,
		225 Charaxes,
		226 Euxanthe,
		227 Palla,
		228 Prothoe,
		229 Agatasa,
		230 Lyela,
		231 Triphysa,
		232 Coenonympha,
		233 Oressinoma,
		234 Lamprolenis,
		235 Altiapa,
		236 Hypocysta,
		237 Harsiesis,
		238 Platypthima,
		239 Nesoxenica,
		240 Tisiphone,
		241 Geitoneura,
		242 Argynnina,
		243 Oreixenica,
		244 Heteronympha,
		245 Erebiola,
		246 Argyrophenga,
		247 Percnodaimon,
		248 Dodonidia,
		249 Argyronympha,
		250 Zipaetis,
		251 Orsotriaena,
		252 Erites,
		253 Ragadia,
		254 Henotesia,
		255 Bicyclus,
		256 Hallelesis,
		257 Mycalesis,
		258 Neope,
		259 Lethe,
		260 Satyrodes,
		261 Enodia,
		262 Rhaphicera,
		263 Lasiommata,
		264 Pararge,
		265 Chonala,
		266 Lopinga,
		267 Kirinia,
		268 Steroma,
		269 Moneuptychia,
		270 Yphthimoides,
		271 Euptychoides,
		272 Cissia,
		273 Megisto,
		274 Palaeonympha,
		275 Taydebis,
		276 Pareuptychia,
		277 Erichthodes,
		278 Neonympha,
		279 Archeuptychia,
		280 Paryphthimoides,
		281 Magneuptychia,
		282 Caeruleuptychia,
		283 Cepheuptychia,
		284 Parataygetis,
		285 Harjesia,
		286 Forsterinaria,
		287 Guaianaza,
		288 Taygetis,
		289 Rareuptychia,
		290 Amphidecta,
		291 Zischkaia,
		292 Pharneuptychia,
		293 Chloreuptychia,
		294 Pindis,
		295 Godartiana,
		296 Hermeuptychia,
		297 Cyllopsis,
		298 Euptychia,
		299 Ypthimomorpha,
		300 Ypthima,
		301 Neocoenyra,
		302 Pseudonympha,
		303 Cassionympha,
		304 Stygionympha,
		305 Paralasa,
		306 Calisto,
		307 Melanargia,
		308 Aphantopus,
		309 Pyronia,
		310 Maniola,
		311 Hyponephele,
		312 Cercyonis,
		313 Erebia,
		314 Hipparchia,
		315 Berberia,
		316 Karanasa,
		317 Oeneis,
		318 Neominois,
		319 Arethusana,
		320 Brintesia,
		321 Satyrus,
		322 Pseudochazara,
		323 Chazara,
		324 Proterebia,
		325 Eretris,
		326 Quilaphoetosus,
		327 Elina,
		328 Cosmosatyrus,
		329 Chillanella,
		330 Auca,
		331 Pampasatyrus,
		332 Etcheverrius,
		333 Argyrophorus,
		334 Faunula,
		335 Nelia,
		336 Steremnia,
		337 Lymanopoda,
		338 Ianussiusa,
		339 Idioneurula,
		340 Manerebia,
		341 Oxeoschistus,
		342 Mygona,
		343 Proboscis,
		344 Lasiophila,
		345 Pseudomaniola,
		346 Apexacuta,
		347 Daedalma,
		348 Foetterleia,
		349 Eteona,
		350 Pronophila,
		351 Corades,
		352 Praepedaliodes,
		353 Punapedaliodes,
		354 Parapedaliodes,
		355 Panyapedaliodes,
		356 Pedaliodes,
		357 Narope,
		358 Opoptera,
		359 Caligo,
		360 Brassolis,
		361 Catoblepia,
		362 Opsiphanes,
		363 Dasyophthalma,
		364 Dynastor,
		365 Bia,
		366 Caerois,
		367 Morpho,
		368 Antirrhea,
		369 Discophora,
		370 Zeuxidia,
		371 Amathuxidia,
		372 Amathusia,
		373 Thaumantis,
		374 Thauria,
		375 Stichophthalma,
		376 Aemona,
		377 Morphotenaris,
		378 Taenaris,
		379 Faunis,
		380 Ethope,
		381 Zethera,
		382 Penthema,
		383 Neorina,
		384 Xanthotaenia,
		385 Hyantis,
		386 Elymnias,
		387 Paralethe,
		388 Dira,
		389 Torynesis,
		390 Tarsocera,
		391 Aeropetes,
		392 Manataria,
		393 Cyllogenes,
		394 Melanitis,
		395 Gnophodes,
		396 Pseudohaetera,
		397 Haetera,
		398 Cithaerias,
		399 Pierella,
		400 Eurema,
		401 Colias,
		402 Leptidea,
		403 Pseudopontia,
		404 Pieris,
		405 Aporia,
		406 Styx,
		407 Hamearis,
		408 Euselasia,
		409 Nymphidium,
		410 Emesis,
		411 Crocozona,
		412 Riodina,
		413 Amarynthis,
		414 Baliochila,
		415 Poritia,
		416 Miletus,
		417 Liphyra,
		418 Lycaena,
		419 Celastrina,
		420 Thecla,
		421 Lucia,
		422 Curetis,
		423 Graphium,
		424 Papilio1,
		425 Papilio2,
		426 Troides,
		427 Parnassius,
		428 Baronia,
		429 Achlyodes
		;
tree TREE1 = [&R] ((((1[&rate_range={0.001068647694320339,0.004308489136897616},height_95%_HPD={0.0,4.263256414560601E-14},height_median=2.8421709430404007E-14,rate=0.0023527564967318715,height=2.6779591472509815E-14,rate_median=0.002288381869646084,height_range={0.0,7.105427357601002E-14},rate_95%_HPD={0.0012350269738527035,0.003531328914978209}]:6.843271951600331,2[&rate_range={9.93586283758025…
End;
