# Supplementary material for: Diversity Dynamics in Nymphalidae Butterflies: Effect of Phylogenetic Uncertainty on Diversification Rate Shift Estimates
Source: PLoS One. 2015 Apr 1;10(4):e0120928. doi: 10.1371/journal.pone.0120928 (PMC4382342; doi:10.1371/journal.pone.0120928)
Supplement: S1 Supporting Information — (TXT) [file pone.0120928.s018.txt]

# run MEDUSA 0.93-4-33

library("MEDUSA")
library("multicore")
phy <- read.nexus("ancillary/Supporting_Information_S09.tree");
phy <- ladderize(phy)


richness <- read.csv("ancillary/Supporting_Information_S03.csv")

res <- MEDUSA(phy, richness, stop="threshold", model="mixed", modelLimit=25, mc=TRUE)


pdf(file="ancillary/supp_mat_12_MEDUSA_mcc_tree_from_random_sample_of_1000_trees.pdf", width=9, height=23)
summ <- medusaSummary(res, cex=0.3)
dev.off()
