# Supplementary material for: Diversity Dynamics in Nymphalidae Butterflies: Effect of Phylogenetic Uncertainty on Diversification Rate Shift Estimates
Source: PLoS One. 2015 Apr 1;10(4):e0120928. doi: 10.1371/journal.pone.0120928 (PMC4382342; doi:10.1371/journal.pone.0120928)
Supplement: S2 Supporting Information — (CSV) [file pone.0120928.s019.csv]

#NEXUS
Begin taxa;
	Dimensions ntax=398;
	Taxlabels
		Acraea
		Actinote
		Adelpha
		Aemona
		Aeria
		Aeropetes
		Agatasa
		Aglais
		Agraulis
		Agrias
		Algia
		Algiachroa
		Altiapa
		Altinote
		Amathusia
		Amathuxidia
		Amauris
		Amnosia
		Amphidecta
		Anaea
		Anaeomorpha
		Anartia
		Anetia
		Antanartia
		Anthanassa
		Antillea
		Antirrhea
		Apatura
		Apaturopsis
		Apexacuta
		Aphantopus
		Araschnia
		Archaeoprepona
		Archeuptychia
		Archimestra
		Arethusana
		Argynnina
		Argynnis
		Argyronympha
		Argyrophenga
		Argyrophorus
		Ariadne
		Asterocampa
		Aterica
		Athesis
		Athyma
		Athyrtis
		Atlantea
		Auca
		Baeotus
		Bassarona
		Batesia
		Bebearia
		Bematistes
		Berberia
		Bia
		Biblis
		Bicyclus
		Boloria
		Brassolis
		Brenthis
		Brevioleria
		Brintesia
		Byblia
		Caerois
		Caeruleuptychia
		Caligo
		Calinaga
		Calisto
		Callicore
		Callithomia
		Cassionympha
		Castilia
		Catacroptera
		Catoblepia
		Catonephele
		Catuna
		Cepheuptychia
		Ceratinia
		Cercyonis
		Cethosia
		Charaxes
		Chazara
		Chersonesia
		Chillanella
		Chitoria
		Chloreuptychia
		Chlosyne
		Chonala
		Cirrochroa
		Cissia
		Cithaerias
		Coenonympha
		Coenophlebia
		Colobura
		Consul
		Corades
		Cosmosatyrus
		Crenidomimas
		Cupha
		Cyllogenes
		Cyllopsis
		Cymothoe
		Cyrestis
		Daedalma
		Dagon
		Danaus
		Dasyophthalma
		Diaethria
		Dichorragia
		Dione
		Dira
		Dircenna
		Discophora
		Dodonidia
		Doleschallia
		Dophla
		Doxocopa
		Dryadula
		Dryas
		Dynamine
		Dynastor
		Ectima
		Elina
		Elymnias
		Elzunia
		Enodia
		Epiphile
		Episcada
		Epityches
		Erebia
		Erebiola
		Eresia
		Eretris
		Erichthodes
		Erites
		Etcheverrius
		Eteona
		Ethope
		Eueides
		Eulaceura
		Eunica
		Euphaedra
		Euphydryas
		Euploea
		Euptera
		Euptoieta
		Euptychia
		Euptychoides
		Euriphene
		Euripus
		Euryphura
		Eurytela
		Euxanthe
		Faunis
		Faunula
		Foetterleia
		Forbestra
		Forsterinaria
		Fountainea
		Geitoneura
		Gnathotriche
		Gnophodes
		Godartiana
		Godyris
		Greta
		Guaianaza
		Haematera
		Haetera
		Hallelesis
		Hamadryas
		Hamanumida
		Harjesia
		Harma
		Harsiesis
		Heliconius
		Henotesia
		Hermeuptychia
		Hestina
		Hestinalis
		Heteronympha
		Heterosais
		Higginsius
		Hipparchia
		Historis
		Hyalenna
		Hyalyris
		Hyantis
		Hypanartia
		Hypna
		Hypocysta
		Hypoleria
		Hypolimnas
		Hyponephele
		Hyposcada
		Hypothyris
		Ianussiusa
		Idea
		Ideopsis
		Idioneurula
		Issoria
		Ithomia
		Ituna
		Janatella
		Junonia
		Kallima
		Kallimoides
		Kaniska
		Karanasa
		Kirinia
		Lachnoptera
		Lamprolenis
		Laringa
		Lasiommata
		Lasiophila
		Lasippa
		Lebadea
		Lethe
		Lexias
		Libythea
		Libytheana
		Limenitis
		Lopinga
		Lucinia
		Lycorea
		Lyela
		Lymanopoda
		Magneuptychia
		Mallika
		Manataria
		Manerebia
		Maniola
		Marpesia
		Mazia
		Mcclungia
		Mechanitis
		Megisto
		Megoleria
		Melanargia
		Melanitis
		Melinaea
		Melitaea
		Memphis
		Mesoxantha
		Mestra
		Metamorpha
		Methona
		Microtia
		Mimathyma
		Moduza
		Moneuptychia
		Morpho
		Morphotenaris
		Mycalesis
		Mygona
		Mynes
		Myscelia
		Napeocles
		Napeogenes
		Narope
		Nelia
		Neocoenyra
		Neominois
		Neonympha
		Neope
		Neorina
		Neptidopsis
		Neptis
		Nesoxenica
		Nessaea
		Nica
		Nymphalis
		Oeneis
		Oleria
		Ollantaya
		Olyras
		Opoptera
		Opsiphanes
		Oreixenica
		Oressinoma
		Orsotriaena
		Ortilia
		Oxeoschistus
		Pagyris
		Paititia
		Palaeonympha
		Palla
		Pampasatyrus
		Panacea
		Pantoporia
		Panyapedaliodes
		Paralasa
		Paralethe
		Parantica
		Parapedaliodes
		Pararge
		Parataygetis
		Pardopsis
		Pareuptychia
		Parthenos
		Paryphthimoides
		Patricia
		Pedaliodes
		Penthema
		Percnodaimon
		Phalanta
		Pharneuptychia
		Philaethria
		Phyciodes
		Phystis
		Pierella
		Pindis
		Placidina
		Platypthima
		Poladryas
		Polygonia
		Polygrapha
		Polyura
		Praepedaliodes
		Precis
		Prepona
		Proboscis
		Pronophila
		Proterebia
		Prothoe
		Protogoniomorpha
		Pseudacraea
		Pseudergolis
		Pseudochazara
		Pseudohaetera
		Pseudomaniola
		Pseudoneptis
		Pseudonympha
		Pseudoscada
		Pteronymia
		Punapedaliodes
		Pycina
		Pyronia
		Pyrrhogyra
		Quilaphoetosus
		Ragadia
		Rareuptychia
		Rhaphicera
		Rhinopalpa
		Sais
		Salamis
		Satyrodes
		Satyrus
		Scada
		Sephisa
		Sevenia
		Siderone
		Siproeta
		Smyrna
		Steremnia
		Steroma
		Stibochiona
		Stichophthalma
		Stygionympha
		Symbrenthia
		Taenaris
		Tanaecia
		Tarsocera
		Taydebis
		Taygetis
		Tegosa
		Telenassa
		Tellervo
		Temenis
		Terinos
		Thaumantis
		Thauria
		Thyridia
		Tigridia
		Timelaea
		Tirumala
		Tisiphone
		Tithorea
		Torynesis
		Triphysa
		Vagrans
		Vanessa
		Vanessula
		Veladyris
		Velamysta
		Vila
		Vindula
		Xanthotaenia
		Yoma
		Yphthimoides
		Ypthima
		Ypthimomorpha
		Yramea
		Zaretis
		Zethera
		Zeuxidia
		Zipaetis
		Zischkaia
		;
End;
Begin trees;
	Translate
		1 Acraea,
		2 Actinote,
		3 Adelpha,
		4 Aemona,
		5 Aeria,
		6 Aeropetes,
		7 Agatasa,
		8 Aglais,
		9 Agraulis,
		10 Agrias,
		11 Algia,
		12 Algiachroa,
		13 Altiapa,
		14 Altinote,
		15 Amathusia,
		16 Amathuxidia,
		17 Amauris,
		18 Amnosia,
		19 Amphidecta,
		20 Anaea,
		21 Anaeomorpha,
		22 Anartia,
		23 Anetia,
		24 Antanartia,
		25 Anthanassa,
		26 Antillea,
		27 Antirrhea,
		28 Apatura,
		29 Apaturopsis,
		30 Apexacuta,
		31 Aphantopus,
		32 Araschnia,
		33 Archaeoprepona,
		34 Archeuptychia,
		35 Archimestra,
		36 Arethusana,
		37 Argynnina,
		38 Argynnis,
		39 Argyronympha,
		40 Argyrophenga,
		41 Argyrophorus,
		42 Ariadne,
		43 Asterocampa,
		44 Aterica,
		45 Athesis,
		46 Athyma,
		47 Athyrtis,
		48 Atlantea,
		49 Auca,
		50 Baeotus,
		51 Bassarona,
		52 Batesia,
		53 Bebearia,
		54 Bematistes,
		55 Berberia,
		56 Bia,
		57 Biblis,
		58 Bicyclus,
		59 Boloria,
		60 Brassolis,
		61 Brenthis,
		62 Brevioleria,
		63 Brintesia,
		64 Byblia,
		65 Caerois,
		66 Caeruleuptychia,
		67 Caligo,
		68 Calinaga,
		69 Calisto,
		70 Callicore,
		71 Callithomia,
		72 Cassionympha,
		73 Castilia,
		74 Catacroptera,
		75 Catoblepia,
		76 Catonephele,
		77 Catuna,
		78 Cepheuptychia,
		79 Ceratinia,
		80 Cercyonis,
		81 Cethosia,
		82 Charaxes,
		83 Chazara,
		84 Chersonesia,
		85 Chillanella,
		86 Chitoria,
		87 Chloreuptychia,
		88 Chlosyne,
		89 Chonala,
		90 Cirrochroa,
		91 Cissia,
		92 Cithaerias,
		93 Coenonympha,
		94 Coenophlebia,
		95 Colobura,
		96 Consul,
		97 Corades,
		98 Cosmosatyrus,
		99 Crenidomimas,
		100 Cupha,
		101 Cyllogenes,
		102 Cyllopsis,
		103 Cymothoe,
		104 Cyrestis,
		105 Daedalma,
		106 Dagon,
		107 Danaus,
		108 Dasyophthalma,
		109 Diaethria,
		110 Dichorragia,
		111 Dione,
		112 Dira,
		113 Dircenna,
		114 Discophora,
		115 Dodonidia,
		116 Doleschallia,
		117 Dophla,
		118 Doxocopa,
		119 Dryadula,
		120 Dryas,
		121 Dynamine,
		122 Dynastor,
		123 Ectima,
		124 Elina,
		125 Elymnias,
		126 Elzunia,
		127 Enodia,
		128 Epiphile,
		129 Episcada,
		130 Epityches,
		131 Erebia,
		132 Erebiola,
		133 Eresia,
		134 Eretris,
		135 Erichthodes,
		136 Erites,
		137 Etcheverrius,
		138 Eteona,
		139 Ethope,
		140 Eueides,
		141 Eulaceura,
		142 Eunica,
		143 Euphaedra,
		144 Euphydryas,
		145 Euploea,
		146 Euptera,
		147 Euptoieta,
		148 Euptychia,
		149 Euptychoides,
		150 Euriphene,
		151 Euripus,
		152 Euryphura,
		153 Eurytela,
		154 Euxanthe,
		155 Faunis,
		156 Faunula,
		157 Foetterleia,
		158 Forbestra,
		159 Forsterinaria,
		160 Fountainea,
		161 Geitoneura,
		162 Gnathotriche,
		163 Gnophodes,
		164 Godartiana,
		165 Godyris,
		166 Greta,
		167 Guaianaza,
		168 Haematera,
		169 Haetera,
		170 Hallelesis,
		171 Hamadryas,
		172 Hamanumida,
		173 Harjesia,
		174 Harma,
		175 Harsiesis,
		176 Heliconius,
		177 Henotesia,
		178 Hermeuptychia,
		179 Hestina,
		180 Hestinalis,
		181 Heteronympha,
		182 Heterosais,
		183 Higginsius,
		184 Hipparchia,
		185 Historis,
		186 Hyalenna,
		187 Hyalyris,
		188 Hyantis,
		189 Hypanartia,
		190 Hypna,
		191 Hypocysta,
		192 Hypoleria,
		193 Hypolimnas,
		194 Hyponephele,
		195 Hyposcada,
		196 Hypothyris,
		197 Ianussiusa,
		198 Idea,
		199 Ideopsis,
		200 Idioneurula,
		201 Issoria,
		202 Ithomia,
		203 Ituna,
		204 Janatella,
		205 Junonia,
		206 Kallima,
		207 Kallimoides,
		208 Kaniska,
		209 Karanasa,
		210 Kirinia,
		211 Lachnoptera,
		212 Lamprolenis,
		213 Laringa,
		214 Lasiommata,
		215 Lasiophila,
		216 Lasippa,
		217 Lebadea,
		218 Lethe,
		219 Lexias,
		220 Libythea,
		221 Libytheana,
		222 Limenitis,
		223 Lopinga,
		224 Lucinia,
		225 Lycorea,
		226 Lyela,
		227 Lymanopoda,
		228 Magneuptychia,
		229 Mallika,
		230 Manataria,
		231 Manerebia,
		232 Maniola,
		233 Marpesia,
		234 Mazia,
		235 Mcclungia,
		236 Mechanitis,
		237 Megisto,
		238 Megoleria,
		239 Melanargia,
		240 Melanitis,
		241 Melinaea,
		242 Melitaea,
		243 Memphis,
		244 Mesoxantha,
		245 Mestra,
		246 Metamorpha,
		247 Methona,
		248 Microtia,
		249 Mimathyma,
		250 Moduza,
		251 Moneuptychia,
		252 Morpho,
		253 Morphotenaris,
		254 Mycalesis,
		255 Mygona,
		256 Mynes,
		257 Myscelia,
		258 Napeocles,
		259 Napeogenes,
		260 Narope,
		261 Nelia,
		262 Neocoenyra,
		263 Neominois,
		264 Neonympha,
		265 Neope,
		266 Neorina,
		267 Neptidopsis,
		268 Neptis,
		269 Nesoxenica,
		270 Nessaea,
		271 Nica,
		272 Nymphalis,
		273 Oeneis,
		274 Oleria,
		275 Ollantaya,
		276 Olyras,
		277 Opoptera,
		278 Opsiphanes,
		279 Oreixenica,
		280 Oressinoma,
		281 Orsotriaena,
		282 Ortilia,
		283 Oxeoschistus,
		284 Pagyris,
		285 Paititia,
		286 Palaeonympha,
		287 Palla,
		288 Pampasatyrus,
		289 Panacea,
		290 Pantoporia,
		291 Panyapedaliodes,
		292 Paralasa,
		293 Paralethe,
		294 Parantica,
		295 Parapedaliodes,
		296 Pararge,
		297 Parataygetis,
		298 Pardopsis,
		299 Pareuptychia,
		300 Parthenos,
		301 Paryphthimoides,
		302 Patricia,
		303 Pedaliodes,
		304 Penthema,
		305 Percnodaimon,
		306 Phalanta,
		307 Pharneuptychia,
		308 Philaethria,
		309 Phyciodes,
		310 Phystis,
		311 Pierella,
		312 Pindis,
		313 Placidina,
		314 Platypthima,
		315 Poladryas,
		316 Polygonia,
		317 Polygrapha,
		318 Polyura,
		319 Praepedaliodes,
		320 Precis,
		321 Prepona,
		322 Proboscis,
		323 Pronophila,
		324 Proterebia,
		325 Prothoe,
		326 Protogoniomorpha,
		327 Pseudacraea,
		328 Pseudergolis,
		329 Pseudochazara,
		330 Pseudohaetera,
		331 Pseudomaniola,
		332 Pseudoneptis,
		333 Pseudonympha,
		334 Pseudoscada,
		335 Pteronymia,
		336 Punapedaliodes,
		337 Pycina,
		338 Pyronia,
		339 Pyrrhogyra,
		340 Quilaphoetosus,
		341 Ragadia,
		342 Rareuptychia,
		343 Rhaphicera,
		344 Rhinopalpa,
		345 Sais,
		346 Salamis,
		347 Satyrodes,
		348 Satyrus,
		349 Scada,
		350 Sephisa,
		351 Sevenia,
		352 Siderone,
		353 Siproeta,
		354 Smyrna,
		355 Steremnia,
		356 Steroma,
		357 Stibochiona,
		358 Stichophthalma,
		359 Stygionympha,
		360 Symbrenthia,
		361 Taenaris,
		362 Tanaecia,
		363 Tarsocera,
		364 Taydebis,
		365 Taygetis,
		366 Tegosa,
		367 Telenassa,
		368 Tellervo,
		369 Temenis,
		370 Terinos,
		371 Thaumantis,
		372 Thauria,
		373 Thyridia,
		374 Tigridia,
		375 Timelaea,
		376 Tirumala,
		377 Tisiphone,
		378 Tithorea,
		379 Torynesis,
		380 Triphysa,
		381 Vagrans,
		382 Vanessa,
		383 Vanessula,
		384 Veladyris,
		385 Velamysta,
		386 Vila,
		387 Vindula,
		388 Xanthotaenia,
		389 Yoma,
		390 Yphthimoides,
		391 Ypthima,
		392 Ypthimomorpha,
		393 Yramea,
		394 Zaretis,
		395 Zethera,
		396 Zeuxidia,
		397 Zipaetis,
		398 Zischkaia
		;
tree TREE1 = [&R] ((((((((((241[&height_95%_HPD={2.500001983207767E-9,2.1000019501116185E-8},length_range={10.75399393,24.06854875},height_median=1.184999121051078E-8,length_95%_HPD={12.3697356,20.64154256},height=1.1694827165342758E-8,height_range={0.0,2.8499997029030055E-8},length=16.75335494135997,length_median=16.639981145]:16.721342205038578,(276[&height_95%_HPD={2.0000072709080996E-9,2.0000…
End;
