# Supplementary material for: Diversity Dynamics in Nymphalidae Butterflies: Effect of Phylogenetic Uncertainty on Diversification Rate Shift Estimates
Source: PLoS One. 2015 Apr 1;10(4):e0120928. doi: 10.1371/journal.pone.0120928 (PMC4382342; doi:10.1371/journal.pone.0120928)
Supplement: S4 Supporting Information — (CSV) [file pone.0120928.s021.csv]

i	lambda0	lambda1	mu0	mu1	q01	q10	p
1	0.106760786640369	0.143453040740271	0.0101382345756003	0.00339709078560458	0.000221090453074594	0.00743839792996675	-1604.44346531363
2	0.112762008173313	0.173281362863394	0.00736536783453769	0.0351624675493983	0.000476962333722807	0.00552055155012657	-1605.13459018771
3	0.108083271755887	0.171067224714751	0.00715653144168935	0.0338550394582016	0.00029490771352698	0.01071415956291	-1604.80180874012
4	0.106927336082547	0.164267840567484	0.00888258169228933	0.0267308111585213	0.00035405946224565	0.012890988744084	-1605.96214879748
5	0.111162039867706	0.160623043167376	0.00869846132939367	0.0185333452970248	0.00036719911580938	0.00204256370789005	-1604.64624783523
6	0.111450374257341	0.161752653769758	0.00521422638541739	0.0258906816347215	0.000279449265695938	0.0074068146316168	-1604.48679225487
7	0.104210584667472	0.184479119953694	0.00317313893462249	0.0426954653097647	0.000282601991466176	0.0112436286513879	-1604.96264341548
8	0.107605594597117	0.179030205459481	0.00300336854992273	0.0465623136326182	0.000361771358548694	0.00252052240091739	-1604.75486295448
9	0.104263653348016	0.189007347644558	0.00230687817835299	0.0521157381912168	0.000450375051838591	0.00280195307428201	-1604.85412216569
10	0.101138092242876	0.189501822719899	0.00116859352308013	0.0252106650685809	0.00040925382469879	0.0134638960943351	-1605.96722193508
11	0.0985989604271271	0.160306036206292	0.000208330369298965	0.0119730402403952	0.000303915146532837	0.00555468802451097	-1603.53021763785
12	0.10923599797777	0.148245768956651	0.0111404126614414	0.00655683932493199	0.000197178515649858	0.00498353429232876	-1603.89648274688
13	0.114324328684552	0.145484601639292	0.012627887108503	0.0114861344630291	0.000392415737318253	0.00577860028945697	-1604.23850606545
14	0.1125419505505	0.148844806577132	0.0143644010965057	0.0147896828751422	0.000193273753883461	0.00336125760376003	-1605.26118738218
15	0.110305368692514	0.174671410606749	0.0165192107671898	0.00770017607035568	0.000212980659960111	0.0156283624938604	-1608.76404325856
16	0.11411177582525	0.150948996267985	0.010524014340546	0.00281149267235975	0.000117964754104751	0.00973511445188155	-1604.81694390655
17	0.108850676154636	0.13631737067748	0.0121616068790812	0.00273841095033501	0.00059769896784321	0.00996916286286535	-1606.5373598958
18	0.102816228058976	0.163826052030162	0.0063892184621796	0.00921235659512205	0.000172220003719013	0.0100367876365513	-1605.48160679589
19	0.110869878784705	0.166939646248579	0.00795248108804646	0.0265536209836169	0.000181981277167368	0.00542490340201377	-1604.18431638804
20	0.109008018671005	0.186905735622074	0.00802299125754505	0.0307389588012231	0.000460868355371944	0.0126932309994002	-1605.99523168538
21	0.111366656947647	0.178964457777872	0.0108207878166675	0.0501672021595932	0.000302631953596983	0.00214481199484953	-1606.37877173205
22	0.113572565865979	0.194225291749568	0.0146555878071381	0.0508950805070505	0.000548789969020214	0.00243469361966972	-1607.94863496302
23	0.116772985649807	0.177832428824821	0.0138882782987072	0.019035430796939	0.000352866979294599	0.00796128658352226	-1605.65807648025
24	0.112459330809375	0.169419685759604	0.00479791703941188	0.0290446412908089	0.000336569972496812	0.00364136069586299	-1605.25596218085
25	0.102956464946237	0.173871178289622	0.00448847802356411	0.0282200284330442	0.000282220345173305	0.00225251413163841	-1605.33720037519
26	0.10937471495949	0.149897162474589	0.00469313867629641	0.00676727653937856	0.000295835338246989	0.00694973727266486	-1602.50194177789
27	0.105805417325871	0.147087509558398	5.17327412287203e-05	0.00861971107030238	0.000337230425659667	0.00692610732446038	-1602.06360963186
28	0.100533764318816	0.167161002129791	0.000443513359093822	0.019853294278984	0.000304045897778283	0.00325451012292416	-1603.40487491764
29	0.100001758687136	0.157356304952476	0.000130396064864447	0.014584117319174	0.00026404667657101	0.00514584419634203	-1602.76580991124
30	0.102203824687392	0.155760352996887	0.00414817263177807	0.0155978462720303	0.000312399722015756	0.004523139730046	-1603.93318701113
31	0.111824912014734	0.157115037955579	0.00980840049593715	0.00926548146088554	0.000290921785789036	0.00447844154287895	-1603.19764241767
32	0.10973921525304	0.147536810504807	0.00341909499631032	0.00795197632981983	0.000476164716008401	0.00426857181496767	-1603.46711625791
33	0.096267137030688	0.151513054932453	0.00317330638069431	0.00582699758132322	0.000113197132803645	0.00906635420243845	-1609.79770833622
34	0.100642690776072	0.1350065370461	0.00318581383739065	0.00241958665393351	0.000676740903364499	0.0038052525783742	-1606.34478027058
35	0.106455946572291	0.15488364455826	0.000955218658901778	0.00995145896796366	0.000512184427217607	0.0101496171624701	-1603.16916575887
36	0.102738550445773	0.158776719490759	0.0012232865187937	0.00832782988268098	0.000514500354764698	0.0102062111764563	-1603.12246089319
37	0.103747355625765	0.160558778871681	0.00234495330358116	0.00858175529347836	0.000110212846597024	0.00317706833184699	-1603.90746366582
38	0.104659848561647	0.15413365554144	0.00202912096330866	0.00172983249047541	0.000452818195738867	0.00906854324669169	-1602.25210043016
39	0.103010545661823	0.158081196808315	0.0011366256392225	0.00440083035467574	0.000494637576799531	0.00644771409419008	-1602.49300715442
40	0.106918211952135	0.132506343728542	0.00478284676576722	0.00594636224928541	0.000410185685909509	0.0058014812642607	-1603.63317470502
41	0.108037051554061	0.12767823462332	0.0035600377421725	0.00617367926632051	0.000283114673131135	0.00227464745351103	-1605.142416122
42	0.104352844534437	0.177469145196385	0.00205030243104144	0.0452159995256373	0.000291996116039976	0.00994752459778228	-1604.64825834696
43	0.107241464409377	0.173984091033245	0.00185117335891736	0.0107699641814552	0.000609702884431422	0.00686449412456651	-1604.91941677881
44	0.103576953325322	0.148750256175217	0.00647036208888555	0.00490330627875931	0.000657881362611856	0.00614480215598893	-1605.77486981323
45	0.114734676171906	0.144825642323886	0.016405955500639	0.0310545486454602	0.000167914168188312	0.00640715199928787	-1608.76634098509
46	0.11711509021871	0.148671399036709	0.016926599450104	0.0301829646651068	0.000174604320428695	0.0052011872957563	-1607.68805181164
47	0.117620478279058	0.166230262436183	0.00659098661481333	0.00499912604614268	0.000185015730671302	0.0198317091387222	-1611.92030808676
48	0.115609784831606	0.168740776825079	0.0140371200917722	0.0132834842650803	0.000444310589997912	0.0140117838911774	-1606.13754134503
49	0.11583517282617	0.144571388909395	0.0114145786292318	0.00367744279857344	0.000100224270156594	0.0103596928072727	-1606.30246412371
50	0.114345494953331	0.139727289163322	0.0161128097227857	0.00302136174613775	0.000256397581850338	0.00403144731661106	-1604.44215444045
51	0.11757039104776	0.139685758043252	0.0191285180523543	0.00949389326623189	0.000360861502152978	0.00497634316616409	-1605.55040133181
52	0.119102534449845	0.153375303208161	0.0176185878662566	0.0244165912219574	0.000332476367855273	0.00242309276023978	-1606.68148545616
53	0.114471606968156	0.161250339064042	0.0114700118154155	0.00840973292001642	0.000130227768733236	0.00853650695438882	-1604.79843291912
54	0.110812516776963	0.166888825334733	0.00624623838228631	0.0145478226269235	0.000303509906525385	0.00819700552879797	-1603.51461909233
55	0.113448529904135	0.142610973581773	0.0174700521812801	0.0201232735055825	0.000488269697882933	0.00370574817640685	-1607.68679988243
56	0.124538570713476	0.169950591728309	0.0226793127828782	0.0301735811860224	0.000492628060816092	0.00554840402313274	-1607.74068091271
57	0.120431675811994	0.157118180894745	0.0210958073396849	0.0182733350745422	0.000115714493629982	0.0028968472631791	-1607.27810230895
58	0.114343285382685	0.161091102020802	0.00442796255372485	0.026303826065731	0.000681809525954082	0.00631048524617496	-1607.96550975874
59	0.109553007649391	0.160090186188744	0.0133137945447152	0.0448239631179353	0.000656263182261194	0.0032714397197717	-1609.31930052952
60	0.113055975310173	0.185737183286145	0.0096826531802493	0.0553009231013182	0.000419223053681257	0.00807904031965198	-1606.15501623972
61	0.11323596783421	0.192479560487113	0.00896379889304518	0.080929659259527	0.000226099720352074	0.0121728980720576	-1610.99468581598
62	0.108540920127232	0.219783570887776	0.0104061021999509	0.0586437682522371	0.000557688704615345	0.0135538294559726	-1610.19081195897
63	0.111115701338094	0.193574332300636	0.00840596346640543	0.0496432972775437	0.00054755091276063	0.0121510733625305	-1606.89736729401
64	0.110559522826283	0.193225958439418	0.00968721982108625	0.0232139650415007	0.000305572357698481	0.00879212446457423	-1606.18318178451
65	0.106819824639216	0.200273511505755	0.00564975060824399	0.0382988042713752	0.000316086032764273	0.00972056004007944	-1605.83457443037
66	0.106458951441702	0.194347711208852	0.000692124040996505	0.0367780887024091	0.000334957885839508	0.00337502357889846	-1604.95923530197
67	0.103556116519243	0.179625764408284	0.000980118095456482	0.0597996297893953	0.000470661012963471	0.00699369355501216	-1605.25462012477
68	0.102448907645827	0.217256633400935	0.000334457635430163	0.100842215319179	0.000694654288096435	0.00802212396874897	-1607.85632726955
69	0.103903694858815	0.250103755161216	0.000981284708974381	0.134341912430864	0.000233588563035934	0.00379337812867809	-1609.04660499936
70	0.106171389424665	0.264014474877319	0.00411567467871298	0.133553055165229	0.00053292549129672	0.00493907484903824	-1609.14676455621
71	0.106177656781684	0.268847450418937	0.00670831563447875	0.121418693287453	0.000419972697858566	0.00419773016775686	-1610.69490005844
72	0.106309512728954	0.27380023294514	0.00682116387562436	0.178241436201857	0.000405598967876856	0.00389350866171079	-1612.93282265006
73	0.111462635895261	0.285741117715274	0.00540996623302645	0.147314897616769	0.000256621702267576	0.00978787114093468	-1613.09400375524
74	0.100519940150047	0.288460723632943	0.00362156162618252	0.154658577049583	0.000596843159546962	0.00998380208614892	-1614.03903492998
75	0.100828727686112	0.262794581051212	0.000248798177188175	0.130675696723489	0.000590659654914086	0.00348508907489078	-1609.41786942822
76	0.102606905689546	0.236376090707496	0.00423783462788146	0.141652309773526	0.000684218152656514	0.00766003879083285	-1613.0073761733
77	0.105146969104848	0.265121157053068	0.00178131021145322	0.142635715564848	0.000492117641575675	0.0102546759142684	-1610.27536252708
78	0.106724240054894	0.258001771933777	0.00321389960394489	0.097561298561585	0.000579849532657692	0.0204199560012557	-1613.9284808196
79	0.106986084909103	0.229374843048825	0.000827303303921517	0.0607302133138418	0.000251907995054962	0.0196587923602536	-1611.38170644073
80	0.105175277910062	0.228827502896441	0.00187279891332847	0.0755017955741454	0.000435573355535908	0.00625876869226194	-1606.88277279225
81	0.101629853314493	0.197213310908256	0.00159140153577872	0.0648854298413785	0.000677441643345998	0.0062731346330951	-1606.36334198559
82	0.105642612117153	0.206145346197265	0.00321942999445312	0.0721777354364024	0.000138633803716196	0.00615584952004412	-1606.69745784753
83	0.10561708257712	0.210574653392183	0.000499051783971457	0.0438718538233866	0.000254027888587231	0.00631966873209372	-1606.15237336834
84	0.100304297877451	0.211522134897481	0.000692159740370988	0.0586341065906394	0.000445229911628306	0.0104874977994741	-1606.9553793526
85	0.105654438285562	0.183356804197502	0.00143765460415713	0.0117290265300063	0.000371065727162074	0.0158188269610519	-1605.64454566345
86	0.102827628035656	0.131861408770017	0.000885192639143384	0.000423306937393236	0.000457283987718756	0.00766911916951755	-1602.83130476213
87	0.104956414437783	0.141725647581752	0.000699722996813567	0.00508471031770206	0.000482544058117131	0.00667745122630707	-1602.27806989334
88	0.10307624149546	0.150852422012342	0.000508695883148759	0.00579336294608023	0.000303707094976652	0.00738177974989134	-1601.53753247284
89	0.104754001582495	0.151085663681108	0.000789076949852083	0.0133003685932817	0.000289749129607989	0.00736169842853164	-1602.15330679496
90	0.1005939200124	0.150873422685794	0.000637159603284359	0.00336476679231124	0.000218160385759131	0.00535656708749038	-1602.23753354679
91	0.103262553823308	0.150365269436077	0.00148974734934718	0.00442514560341469	0.000335722105293547	0.00781121589415593	-1601.76698172472
92	0.10243059712012	0.156883108866942	0.00341027470481201	0.00743329224011757	0.000445477364322178	0.0129530368441711	-1604.34465664995
93	0.102884294645034	0.154419870926244	0.00182659543004299	0.00231167922709479	0.000255678305798501	0.00502991004181005	-1601.83715160595
94	0.103211319611717	0.161024699022503	0.00209586510988657	0.00187936132194347	0.000274845775912982	0.00372498557876912	-1602.54369755745
95	0.101112042124168	0.153198115258658	0.00184303129626667	0.0142635297848344	0.000167539832333589	0.00436501030767977	-1603.78168665588
96	0.109643491187993	0.1809970719229	0.00228908896475604	0.0274761969603567	0.000621023939110892	0.00404606555235351	-1606.09716276278
97	0.100724677136301	0.167400133405303	0.00336216132153994	0.0113451583801077	0.000534276395904162	0.00838093352812275	-1605.60596642692
98	0.104348642060474	0.142451807406005	0.00537811626608909	0.00525050949735037	0.000187330807547684	0.00274320109967786	-1604.07830307215
99	0.104866353016389	0.160009066309955	0.00194631866417861	0.0096147519533802	0.000552687023568669	0.00618946828681154	-1602.93524414554
100	0.103857227593212	0.150145338062233	0.00215606259620565	0.00800803899596387	0.000436800127973951	0.00906529113404874	-1602.56942970305
101	0.105646062596842	0.156958529534832	0.00293164673607924	0.0132310984616479	0.000301240115229641	0.00331109960560549	-1602.52408170223
102	0.104503343509614	0.162811490699626	0.000385520700028329	0.00343165394331475	0.000226917096645036	0.0209550632221893	-1605.40889704862
103	0.102732909880719	0.155534236337675	0.00142664594458592	0.00441358978560752	0.000262676116362976	0.0246636437848993	-1607.09664940457
104	0.106002459131386	0.180616221343355	0.00065914535511997	0.00694142547565532	0.000211037236101412	0.0114476140884804	-1604.62992889503
105	0.103537289827828	0.145085630985068	0.00107673266907166	0.0106957563661168	0.000461079209417476	0.0081737112153713	-1602.76627564529
106	0.105997233530475	0.159154738626532	0.00240536648194164	0.0105791925830167	0.000680915334385642	0.00497720632527274	-1603.9876990523
107	0.109362773545057	0.160797827435032	0.00484400560920869	0.012678551864924	0.000479868533003004	0.0121068529769083	-1604.2252469035
108	0.104479016992851	0.155512957099686	0.00579761323029873	0.0108492684984131	0.000267684432099274	0.023753456909688	-1608.48583654494
109	0.108242411703512	0.163414402181817	0.00641935782760468	0.00230144845252076	0.000482534019143021	0.00800996705839756	-1603.66047500295
110	0.108182334417534	0.139585840795522	0.00455497988246709	0.00222110687086227	0.00037614766839657	0.00561416608195872	-1602.36921744113
111	0.109557589002347	0.144778020485776	0.00667835095102252	0.00512284140637832	0.000533461549111422	0.00423228834898785	-1603.51195434719
112	0.112179644025676	0.12043522326351	0.0138573758578154	0.00690031345749929	0.000390198694673813	0.00603763840135141	-1607.99858085709
113	0.118564793914928	0.138920925034299	0.0199673738182926	0.00565291051011331	0.00048801163515729	0.00806178116070883	-1606.00911890007
114	0.118947684049006	0.160911983832901	0.0149376071211057	0.00979594785373857	0.000438417670694081	0.0128219521804802	-1606.54013947861
115	0.113900283054316	0.154452829173749	0.0073578670511199	0.000151445620169644	0.000310166986553257	0.0100385865374986	-1604.23926369577
116	0.111708310917185	0.157036813334872	0.00546779331414766	0.00386081165834013	0.000379576466002638	0.00760094264348956	-1603.50910050033
117	0.107996451159958	0.140014422000808	0.00485936592609342	0.00154501890077826	0.000302331596696209	0.00984207422995759	-1602.75619427122
118	0.107670725727008	0.130006889937154	0.00569176037614025	0.0040741491209583	0.000375960740482915	0.00963826676490654	-1604.47879271294
119	0.102546568908978	0.148801521222144	0.00142964599846912	0.00191059376861094	0.000380298154048841	0.00174356548752302	-1603.41800010095
120	0.10098957887329	0.145458624702763	0.000735588441545358	0.0146816932388769	0.000596508294209642	0.0025766085648197	-1604.83525623588
121	0.107756260789978	0.150729073010363	0.00387633172876877	0.00491725374621722	0.00012546296957245	0.00812707580591989	-1603.23283267339
122	0.103363788154397	0.15548183183255	0.00495023249003179	0.0141823050543123	0.000791912848223133	0.00778266426163678	-1606.31201539495
123	0.105396267794686	0.156854039044416	0.00279596354417388	0.0316301362549286	0.00062889254081203	0.00892502616839165	-1605.1465654991
124	0.0996642257348393	0.188874340211552	0.00097832768301768	0.0445362705931074	0.00024283178843392	0.00487899703248305	-1605.27690807658
125	0.10923509028755	0.193743203937087	0.000599288444170149	0.0550005588327108	0.000423359895584744	0.00959857063304419	-1606.54526219582
126	0.102906199130659	0.201100245645961	0.000488284889437037	0.0591838437180813	0.00057779202905771	0.00688371145327647	-1605.16301354737
127	0.109135262078157	0.205733720356117	0.00986827642333992	0.0779391369533006	0.000726531183013144	0.00699737427991422	-1608.17447220285
128	0.113410438345357	0.202068309976613	0.00678388156292258	0.0574934224046611	0.000213818388993833	0.00731755509748598	-1607.32204554804
129	0.10654618594593	0.180931615994406	0.003519377738729	0.0388943199397328	0.000191892205720897	0.00474724786147467	-1604.081005251
130	0.106946123964245	0.173913398112015	0.000126345244116598	0.00348972146095045	0.000319186341967047	0.0065386284583153	-1603.80722758648
131	0.101674602293491	0.153518369701716	0.00299624044051452	0.00783309355795976	0.000857075251061858	0.00577082519900555	-1606.57148406102
132	0.103544781136871	0.1708733754678	0.00106962347759301	0.0620306181498737	0.000336619703811429	0.0153560500815703	-1610.13995235862
133	0.103205741815076	0.230579101243572	0.00171939485090316	0.0924323395943531	0.000140471410840748	0.00359133522383233	-1608.16548069978
134	0.102812710203454	0.222891183074771	0.000235641732491758	0.104127070133737	0.000216411674597776	0.00583343724102538	-1607.54107939296
135	0.102081546133785	0.225309988985442	0.000995257630406526	0.0774928290720688	0.000494495217298395	0.00408151461020603	-1606.94016108505
136	0.10523262199694	0.197505333679844	0.00113271207766239	0.0555607008386096	0.000314165460320023	0.00467340293223747	-1604.32498289398
137	0.104928387858129	0.18276055565104	0.00267494947943889	0.00457766913580922	0.000178447872163459	0.00312010563878533	-1605.87273260332
138	0.108512696264028	0.126986353596779	0.000348376587685649	0.00220147565223926	0.000225039052183446	0.00750623201401395	-1605.08241521902
139	0.100236946085058	0.159177100596958	0.000848306229736986	0.0175588082857554	0.000457601238117808	0.00726130557848541	-1603.58234751581
140	0.105145973639744	0.160069521773319	0.00256958220024456	0.0194368561439467	0.000288105707766604	0.00675770936610871	-1602.48684993496
141	0.104560743028917	0.170751684962309	0.00129293057492075	0.00024736296404725	0.000207834836817305	0.00728640476641474	-1602.96459786231
142	0.106075301485683	0.132039831431924	0.00224522856124838	0.00260708358504549	0.000378317821535171	0.00420177965523587	-1602.83592789986
143	0.102970960963926	0.136459700271381	0.000273706742397351	0.00789573001649451	0.000422313671869587	0.00905426772686097	-1603.27814735057
144	0.103926263710627	0.144769374682043	0.00349231957686089	0.00545405638798939	0.000616200280831397	0.00597325557862088	-1603.70527752333
145	0.104939021189938	0.151815503906988	0.00361110587202707	0.0140039569545029	0.000475742354083042	0.00870227739892084	-1603.27580438323
146	0.105622000255758	0.147419380048263	0.000598587681444223	0.0202331898842348	0.000284824998510859	0.00564423783883283	-1603.23352907009
147	0.10278958985279	0.137038786203462	0.0011206800561603	0.00680728176017325	0.000226382801009274	0.00449787399000169	-1602.8711444635
148	0.105709735501658	0.163342615118256	0.00192226979347223	0.0273369528957628	0.000522728361682638	0.00582421239257349	-1603.33104845289
149	0.105363556372799	0.157346867844761	7.93359150482736e-06	0.00110115262480165	0.000370737472696233	0.0148538305576182	-1603.25365716415
150	0.0982369302253515	0.172678644017432	0.000516657930029264	0.00669118994168307	0.000322358139832552	0.0150192678608105	-1606.10879356872
151	0.107072144694413	0.155960844076558	0.00425835419811374	0.0150373156779398	0.00036127715012334	0.0084774424833481	-1602.79638834779
152	0.109092901739447	0.149486372827257	0.00539816963965699	0.0288632788027112	0.000814439433002808	0.00407120367420355	-1606.71364475066
153	0.109004976678867	0.147265662129305	0.000914212186386319	0.0315279321179147	0.000934061173764776	0.00779758348414161	-1608.64176205232
154	0.107377794122355	0.187306503371014	0.00432517299670537	0.0302987357412665	0.000338768505339151	0.00838505137714664	-1604.29075252055
155	0.107022381492559	0.152243607081744	0.00278000452769251	0.0131724071886731	0.000163918896801577	0.013261573062438	-1604.71219180168
156	0.106271990861322	0.152319784951255	0.00464576105055578	0.0128038712558232	0.000700156554233105	0.0104859670805771	-1604.88956497162
157	0.105440024789948	0.154930876873717	0.00206829150956344	0.0109018814977835	9.12682348003443e-05	0.00500587981345584	-1603.82809639176
158	0.105731716161138	0.143927956193839	0.00424885435848593	0.0091703018689297	7.42531004712838e-05	0.00758906432275812	-1605.35952707554
159	0.109245476027557	0.158427829782344	0.00539527041824982	0.007459665823301	0.000341179900131203	0.0081680940480018	-1602.6807799629
160	0.105922339693464	0.17272881558523	0.00591772920326658	0.0318487958587236	0.000241720940642993	0.00740959651611453	-1604.08499820996
161	0.106378840135358	0.177788070735644	0.00334417061027471	0.0352564882666971	0.000634104181437338	0.0127399792102492	-1605.7331224414
162	0.102246913775901	0.178632616709817	0.00272814259865512	0.0392199577872161	0.00085723713668611	0.0047874769107147	-1607.00135300393
163	0.106071561531192	0.173182222134439	0.000421658263340031	0.0459257432779145	0.000290576235728004	0.00267439380691254	-1604.61269621684
164	0.106443136370783	0.179867853987286	0.00219483228750848	0.0380083662514111	0.00042298409580483	0.00437072271244016	-1603.67851917791
165	0.108481714392367	0.158717909424001	0.00263569250662039	0.00677082902660501	0.00025459379158959	0.00975188165397559	-1602.90644453813
166	0.105845823039095	0.155550829532988	0.00232658767841246	0.00512758296379993	0.000411954141121151	0.00829753958764764	-1602.13822008122
167	0.105016330916608	0.148756394358298	0.00333183024245172	0.00745372981937296	0.000226097621349818	0.00240503476878211	-1603.02184609455
168	0.104620553248156	0.159589679958972	0.000722836989668354	0.00384499365604708	0.000651569982998177	0.0111562029227031	-1603.95490548799
169	0.099392642209515	0.154358538826172	0.00105184894004996	0.0129857910589202	0.000404050709825446	0.00897905116241298	-1604.07655458649
170	0.108985849286897	0.158267235135862	0.00856591880675199	0.00120354199472708	0.00020643611042374	0.01018626905856	-1603.22882054075
171	0.112486599606043	0.153972322387695	0.0100475325234888	3.59181759121008e-05	0.000416711338640535	0.00942890975876576	-1603.49916122489
172	0.111122501696954	0.146173346984919	0.0103527498170144	7.19332102507683e-05	0.00024569504834774	0.00653269488765455	-1602.66857828863
173	0.11247638754425	0.14142224385113	0.0101167075075344	0.0131425914208989	0.000426910781681143	0.0107180546146212	-1605.42884738905
174	0.111612592316796	0.156627826677153	0.00534829632296079	0.00783660207978026	0.000407857198179024	0.00334239034141203	-1604.01277383806
175	0.111387737131298	0.15244838908042	0.0108152771618719	0.0224303577154623	0.000260404682914614	0.00223874053252511	-1605.29356709359
176	0.111335139785742	0.167381743084028	0.00510312912355442	0.00733889447263453	0.000214426636859923	0.0120341697423287	-1604.75947965361
177	0.110195792149182	0.148986616248275	0.00805056198948899	0.00592470194496579	0.000607906546665926	0.00710779578793804	-1604.04729025534
178	0.108410308733774	0.14672133351212	0.00882272636810666	0.00649493596548445	0.000243535098087953	0.0034668460399027	-1603.42012296347
179	0.111634779005553	0.155629418949762	0.00850922810855202	0.0126092265772075	0.000331390888780185	0.0111355878137317	-1604.01233731296
180	0.107261872669083	0.165974440359376	0.0025552882485004	0.0171417274475642	0.000269587505139131	0.00289009214312621	-1603.20960642366
181	0.106808853534499	0.167157145893148	0.000842080199514809	0.0265919197781189	0.000385415998842413	0.00570126845720688	-1603.02421164157
182	0.107443372965843	0.162494382386381	0.00571042746797661	0.000491676954406995	0.000257843385125381	0.0116308587867914	-1603.13839503371
183	0.107386441031497	0.162858680884681	0.00593867615422965	0.00334293904985589	0.000276341247319787	0.00446254876905096	-1602.84205345272
184	0.11231052274416	0.154512969849837	0.0131067314286956	0.00842793469281524	0.000525458295569727	0.00437815953022714	-1604.7905322986
185	0.115096681520556	0.134937343612593	0.0191902172513315	0.00652948354207276	0.000151180561656235	0.00534770268492761	-1606.90998626318
186	0.114795393253375	0.173188490685443	0.0058342938402727	0.0108132626357182	0.000260437013815567	0.00595650225276702	-1606.48666485422
187	0.106253057302689	0.146609558404299	0.00565348731080142	0.0106954708962041	0.000422789241729672	0.00701740568862117	-1603.18878485787
188	0.109137684416211	0.156879133804109	0.0116702763230955	0.0141304861906125	0.000317758688318171	0.00459307149797447	-1604.36895058186
189	0.114327285840758	0.159719946537208	0.0101498848421566	0.0128245293431786	0.000333564765414197	0.00731365744081509	-1603.99930539585
190	0.115318499789578	0.150196823807709	0.0202602192884904	0.0211441568533627	0.000197700769896938	0.0106513865014545	-1608.09328992666
191	0.121401569182076	0.188126809844301	0.0182629728138154	0.0302575693160061	0.000461704165769828	0.018525335812993	-1610.49544791853
192	0.120281612408439	0.184483167709653	0.0183556564377826	0.0137748603565592	0.000361432712369524	0.0137830486942881	-1608.37122500431
193	0.119533622450978	0.139795602195025	0.0198838635985102	0.0172852638875209	0.000589752795220512	0.00497645713011546	-1607.67033434068
194	0.118131490131461	0.16579840358919	0.0192793921745424	0.0480866795973392	0.0006531595222791	0.00439754391210857	-1608.72019944998
195	0.12083256864688	0.187276084149466	0.0217443938899248	0.0593743174620186	0.000704709774515785	0.00698160222275031	-1609.25154250089
196	0.123527934384828	0.19143336907221	0.0225082706485765	0.0590405228805706	0.000877734036607534	0.00682834965313959	-1610.93088326107
197	0.119213655472475	0.182974181841608	0.0241502917699511	0.0488186346440159	4.50203160035162e-05	0.00164193055561533	-1613.78712873758
198	0.126400401647514	0.191714418452732	0.0289702542374205	0.032965111249781	0.000515546382565503	0.00294896530636082	-1610.84511217328
199	0.125816269570618	0.177632305988862	0.0313772170007478	0.0127746497678398	0.000323574118329694	0.0139525712602887	-1609.44519668824
200	0.128143950331859	0.141837374148413	0.0284676382337643	0.00854365919830816	0.000484728589555794	0.00148072613308731	-1609.81145661211
201	0.1265933718115	0.151432228499418	0.0294781566328154	0.015784739435276	0.000120106573090302	0.0148280860792418	-1610.25639880973
202	0.122499152488135	0.159082760012154	0.0211618512018629	0.0128383653800121	0.000457470932847115	0.00872973734251364	-1606.42833187039
203	0.121267943374726	0.147979631811321	0.0227624825199442	0.0143035827784109	0.000416630240227074	0.0103667116380743	-1606.83222145135
204	0.118518953795566	0.146626921819742	0.0219579081618525	0.00516148221023037	0.000262763773540455	0.0115905425276443	-1606.01823010839
205	0.121724345077695	0.161891332400771	0.0231801227475208	0.00727339029107464	0.000258391332262243	0.00960699747987927	-1605.72099382724
206	0.121694320242445	0.162943222318929	0.0196288818652959	0.0111264565137779	0.000227549734481341	0.00904342738821706	-1605.88282942842
207	0.120705588523146	0.168167953152618	0.0200516930515588	0.000589796984198243	0.000194084534611966	0.00800343078689146	-1605.93244585224
208	0.119330999684068	0.153704478796303	0.0166759869031467	0.00918625044549957	0.000290265413844867	0.0103190131060325	-1605.36217617958
209	0.114050135366537	0.161591758185365	0.00794620833074842	0.00078009074823871	0.000260949995115391	0.0113296451971717	-1604.76276542905
210	0.105693915562571	0.144201746569042	0.00764519748424518	0.000554589656600046	0.000520458644929537	0.00465359731776737	-1604.23187575593
211	0.10938233596568	0.145424656793164	0.00219775649110296	0.00781698781349755	0.000471942692411734	0.00381285629005443	-1603.67826784029
212	0.105787181816606	0.144566575693102	0.00077258598941923	0.00371879452486847	0.000527255288005605	0.00817187535888664	-1602.55731659412
213	0.101867732157757	0.156610855360568	0.000184407058514644	0.0102702554480779	0.000502218000289399	0.00403276988273771	-1602.72025528447
214	0.104249698744831	0.14994616404513	0.00197677777717867	0.0083064742432927	0.000422808507296044	0.00544699181870551	-1602.10794748927
215	0.105997710063283	0.15238129851225	0.000719628087464654	0.0097586245047711	0.000672685829774874	0.00568121031202143	-1603.51889135216
216	0.103500281186617	0.165049784944412	0.000276725943120318	0.0288729399961821	0.000684780957648019	0.00596302726552074	-1603.98741057036
217	0.10225967336144	0.173059803627018	0.000815994486968243	0.0254191118531536	0.000272311760556599	0.0062615338047622	-1602.84264376463
218	0.106119451226429	0.158778513487519	2.29937231611619e-05	0.0210542950200194	0.000224071033854984	0.00314220762635294	-1603.19272159672
219	0.101252587950603	0.150733395381799	0.000581291761516319	0.00691316779180672	0.000410085710137894	0.00654607797273159	-1602.24945087338
220	0.106795813633095	0.152769938889203	0.00226121572986726	0.0134639155913986	0.000436217572968601	0.00637594177845702	-1602.55983827196
221	0.109816371077848	0.152291819770526	0.00694376257229278	0.000110236203059347	0.000424741118930805	0.0096599069268397	-1602.95351381541
222	0.11106144844618	0.124478418435115	0.00487045674976902	0.000246751772748989	0.000529523842624973	0.00941716034505485	-1605.98793405651
223	0.105055423392359	0.17455071163081	0.00501975007444166	0.0287898971601523	0.000412854643372332	0.0052248009886274	-1603.92220732731
224	0.109572383687838	0.165855272781231	0.00598580275020231	0.0216937809029064	0.000461315485860791	0.00630865480047367	-1603.59671903617
225	0.107165536554611	0.16625283936081	0.00313178519518169	0.0395891384701828	0.000374100883137955	0.0080750223191529	-1604.46470715097
226	0.107251185524544	0.172294037975746	0.00615204384802704	0.0352936833001837	0.000239989220337404	0.0031738953144229	-1604.36430532
227	0.113466458818394	0.172120073965432	0.00808742598170821	0.0350195719857728	0.000501418148258173	0.00899732974141256	-1605.8426817156
228	0.106754425571005	0.192521998051527	0.00719418280212584	0.0531437719735608	0.000216266723123553	0.00635715538944212	-1605.58187982066
229	0.111184302779851	0.186450206840687	0.00109910205543321	0.0488508655596662	0.000321257109515023	0.00462651794011749	-1606.73184236317
230	0.103610237336054	0.192409031072326	0.00229733514158814	0.0669151784955034	0.00067129243256861	0.0100952491492343	-1606.88074556623
231	0.103027977256666	0.185083044901983	0.00187502474901571	0.026843001988611	0.000442305433970264	0.0089218483604441	-1604.40006965483
232	0.102651661331915	0.171709892802795	0.00182449307471391	0.0266809534462931	0.000488318413290376	0.0026173951710123	-1604.37201739971
233	0.106984783550662	0.177134172219323	0.00078929762034643	0.0423669231813066	0.000435218545679029	0.00146546372670137	-1605.62098778702
234	0.103572976754796	0.189231573644245	0.00194721072028396	0.0495457641153687	0.000730705555987508	0.0166290795792087	-1608.13264768146
235	0.107413386551369	0.177654602633042	0.00505677992924461	0.0122626330500657	0.00100466087334687	0.0177203672236165	-1610.54358991078
236	0.105269405759826	0.176420787059175	0.00359061748947033	0.00695689175838226	0.00056693880014858	0.00502248757289221	-1605.55568368461
237	0.103823354412012	0.181113704237675	0.00140981189886613	0.029902671641707	0.00030592677878748	0.00968718366158219	-1603.58702052807
238	0.107284174390209	0.173254580179148	0.000968758816690071	0.0217614138022917	0.0002850170314242	0.00520156415462551	-1603.17986604661
239	0.104747376469266	0.152314690535379	0.00036564634424623	0.0250144880191113	0.000369816767511224	0.00437619041132555	-1603.15319991816
240	0.105028250504924	0.16613248580408	8.60177784329232e-06	0.036053351149152	0.000481460304340258	0.0086458089668996	-1603.9641300719
241	0.103087575112901	0.176526597799436	0.00124601061386595	0.0287442333270157	0.000449234051064854	0.00418680652032829	-1603.4953131325
242	0.106216655677936	0.175606576482001	0.00323750036978376	0.0293456969967842	0.000518818661972598	0.00851585144469022	-1603.95984479015
243	0.107341121781301	0.185557053292504	0.00393535406039182	0.0684815480596812	0.000449853093510275	0.0116636338845747	-1607.70028861175
244	0.107508362001899	0.196157808254208	0.0058202934261624	0.0602091452771291	0.000413828753619982	0.00364484166712975	-1605.33060182299
245	0.107375064755134	0.209560147479765	0.00846363967560009	0.0797179086684455	0.000209083599253876	0.00889989581815531	-1608.02030386272
246	0.110246686803708	0.201570768506891	0.00495659516530864	0.0811224152072629	0.000463364979877687	0.00424215535485905	-1606.84854017144
247	0.11018829430194	0.205673390699282	0.0116792806234954	0.0608401973480728	0.000289145488474571	0.00416162236348938	-1606.86089876741
248	0.112556853438577	0.202996381357288	0.00902230094049084	0.0433879228766613	0.000254631950749396	0.00172270000772719	-1608.21697528831
249	0.110724832507596	0.208520312948433	0.00729026780384155	0.0845641296182789	0.000670337215536109	0.00791885655077748	-1607.86239149692
250	0.110082959336678	0.209878761522768	0.00553345535808324	0.0685551393252612	0.000838177900072124	0.0072342376828017	-1608.23277462937
251	0.111213784540368	0.208188042481725	0.0100707745442713	0.07674895333693	0.000799428085951202	0.0111314306344154	-1609.22004927946
252	0.108804227069838	0.217433256155919	0.010915048761579	0.0602164062101737	5.78077115050019e-05	0.0104215197438073	-1611.81019717612
253	0.108347416365514	0.185003555570129	0.00668666916451156	0.0451344361870179	0.000294910977672503	0.00391771904735439	-1604.57721562344
254	0.106914406816015	0.198622280308282	0.00230283173846262	0.0355304965040669	0.000325423164307663	0.00695308217795163	-1605.14446074511
255	0.109523689190748	0.168709297699284	0.00706143753059102	0.0119220220452303	0.000137787589352597	0.00825796321271011	-1604.08746038831
256	0.105364985821559	0.169021230701971	0.00567484491398014	0.0339118636256745	0.000159493701923109	0.0058976617408376	-1604.88234432302
257	0.105071102651984	0.183676968036526	0.00304824889939505	0.0328677633014451	0.000345702407205072	0.00773871169756009	-1603.72455551124
258	0.106736619743597	0.161571194596533	0.00108189943398975	0.0405738503989505	0.000502094634000572	0.00753894327805605	-1605.09154892661
259	0.107212955048467	0.18708080203636	0.000348748548428855	0.0347214413440341	0.000450917729771984	0.0061479317605713	-1604.46854364464
260	0.103101587253256	0.178595793491308	0.00353663305706878	0.0156322035400169	0.000279856495433968	0.00959082281488902	-1604.32470421221
261	0.104815378437584	0.155688260333683	0.00312147856037701	0.0241191028063123	0.000383963631726082	0.0114996179176927	-1604.40178919649
262	0.106357325932185	0.151647855438685	0.00732975365579689	0.00912985789563519	0.000371777284895555	0.0139814356803622	-1604.79317850839
263	0.105165911414222	0.14607809508073	0.002352580810343	0.00443225782395386	0.000232005978429653	0.00535128716152519	-1601.79661914152
264	0.107285771128828	0.156123301773865	1.45248867810774e-05	0.0116713261757022	0.000252197782435429	0.00791364388985537	-1602.80701634271
265	0.104545050123917	0.173480861900018	0.0028301378338631	0.0134084091073775	0.000198826103888258	0.00381434758429488	-1603.54182426335
266	0.105132626282959	0.164179112570088	0.00282899766547115	0.00942349506706909	0.000336850716760526	0.0128034663160369	-1603.27261263613
267	0.105744652031415	0.168340232733375	0.000823297631798608	0.0121569270476917	0.000260969935638916	0.00357959547561343	-1602.76331753627
268	0.100746987608215	0.162636567018519	0.00222603517212519	0.0199843214264466	0.000516273263762947	0.00962497280789406	-1604.81344866002
269	0.102966628656047	0.159311823949296	0.00410966016775973	0.0212189338890838	0.000500660856841335	0.00608864631435448	-1604.2581072967
270	0.109302103528709	0.174434207971681	0.00109396993503467	0.0282682362698159	0.000530257141364852	0.00722986093762141	-1604.99911305898
271	0.099132168039839	0.165480768576856	0.000140737316216355	0.00847333129508344	0.00011549062491475	0.00703313221706893	-1604.43969875717
272	0.106727274511787	0.163183271068555	0.00506832806648271	0.015493666086073	0.000632714453019346	0.00526209205272437	-1604.25602832737
273	0.106800239981741	0.15908400266331	0.00167008890522881	0.0101558206860276	9.31878750971913e-05	0.00467411024238155	-1603.9768588724
274	0.106826326768352	0.157133210388653	0.00478349218815605	0.0070219420865845	0.000357078227039336	0.00804936279783144	-1602.38333302801
275	0.109280340514854	0.135417801256487	0.00620972701641394	0.004156259732644	0.000353283718248514	0.00326133887466451	-1603.47823143374
276	0.109044391946677	0.16439437611844	0.00273974393737359	0.0207787550433497	0.00043313248751979	0.00373566219899385	-1603.74395472715
277	0.104765869280845	0.159135310332164	0.0026249983305422	0.00344237377479671	8.99031595920222e-05	0.00684591648154991	-1603.62435317952
278	0.10340697771569	0.145543054685288	0.00588789604988199	0.00413261530469702	6.2157222989046e-05	0.00448433095973863	-1606.59828117818
279	0.103689201895216	0.148863095716282	0.00506816771031227	0.0105009190100952	0.000554902130048921	0.00443450470305927	-1604.46974732398
280	0.107093276876632	0.138592589762495	0.00590235817901149	0.0056885400394395	0.000583510349554579	0.00847933841982546	-1604.20132453932
281	0.108720064088848	0.152313140009334	0.00100240914721306	0.0149126077898393	0.000578150502661926	0.0124725682836166	-1605.47974421499
282	0.0979344257539054	0.164138809282627	0.0008084246660999	0.0179863736824838	0.000605977396631333	0.0134142653795423	-1607.18926984533
283	0.103721898282609	0.159220029852405	0.00156892610048944	0.0252730123249186	0.000242974071291347	0.0125218623657127	-1604.54537401645
284	0.102714240341112	0.16914907723189	0.000718764524966488	0.0331646874332273	0.000419221364140749	0.00821498435316742	-1603.42348040748
285	0.109994113012128	0.173155337771298	0.000643332826853654	0.016162129161429	0.000428060313464943	0.00852866354299944	-1605.3269821157
286	0.106151911801444	0.154833907167279	0.00279757049499767	0.00866409176116294	0.000473777968182314	0.00424485434509979	-1602.60387252062
287	0.101647933397765	0.152204352599846	0.00330862649498222	0.000671457536857668	0.000293073549890313	0.00384683898271724	-1603.23290524441
288	0.110653977368465	0.152384729003283	0.00495155770519284	0.000484059577141234	0.00022156561527036	0.0119932834993844	-1603.648884567
289	0.103737092741471	0.144464292441605	0.000600168876344461	0.00171032626686534	0.000550460106085985	0.00546340270319436	-1602.24946751155
290	0.0981456965799552	0.134681331524706	0.000436483880298789	0.00500758677795463	0.000216730866216892	0.00488284461306452	-1604.95354845889
291	0.0975468083914969	0.145973509462071	0.000445638486511367	0.00203090379952106	0.000479001232531496	0.00801004782022532	-1604.7720613686
292	0.106581051626852	0.158840006109137	0.00202448574244635	0.0064765473313695	0.000133738975971364	0.0161302609244718	-1605.11014506756
293	0.104285899067432	0.164696890481052	0.00034666479410483	0.0197642107271559	0.000617103729663168	0.0031047139456929	-1603.88446802517
294	0.1021573936055	0.165438877024246	0.00144566214655343	0.0201452054389024	0.000608599659340148	0.00259620242885656	-1604.83621547913
295	0.107178593717093	0.165427171092443	0.00408836550496439	0.00654797949309579	0.000102413924475915	0.00562305826713167	-1603.92647487357
296	0.103214517427863	0.156686344169221	0.00257484565186241	0.000504153528149049	0.000349325234029848	0.00415816831573397	-1602.43046946036
297	0.103159043575255	0.154663654790459	0.00131863148741885	0.00290819314398895	0.000327026902066937	0.0222555135954148	-1605.82166583839
298	0.102304455600643	0.151702022166193	0.00144572641152574	0.000517994029286083	0.000378687399912003	0.00119565278590045	-1604.4255905347
299	0.107137577221853	0.143539184402936	0.00177808683044303	0.00440148206805698	0.000392492922767233	0.00567961725509837	-1602.17351849663
300	0.104539404259069	0.154136682258647	0.00226144164380167	0.00855888841085528	0.000330609102698941	0.00604185617250121	-1601.85324200533
301	0.107558881072709	0.149533386140973	0.00617664148799023	0.0132429897017595	0.000466588710502626	0.00550027624622071	-1603.29160005762
302	0.108668101885983	0.14936322519988	0.00311943821927482	0.00578738077404807	0.000199717168779556	0.011806350091884	-1603.71079921011
303	0.105006755258329	0.150259578076447	0.0037217724429959	0.00362785347274718	0.000306711491442792	0.00309317887020854	-1602.43016373741
304	0.105902028681892	0.138121179233976	0.00182138196560015	0.0120996535406005	0.000330008347579054	0.00740270059615467	-1603.4730856029
305	0.103291107933536	0.144463978030868	0.000738031780231168	0.00988234242774098	0.000171527236978081	0.0103808142216068	-1603.5598514488
306	0.10470152059648	0.170359952629875	0.00204942823792247	0.0231502269556619	0.000184941675113139	0.00362701317303961	-1603.29610417761
307	0.103286743709452	0.178220050954647	0.00214746187073609	0.0244284145529391	0.000241895182483035	0.00415969637557685	-1603.56238962905
308	0.108171652465863	0.156986899770007	0.00178490172277792	0.0243404703867127	0.000589204925939098	0.00335176525879442	-1604.54420414898
309	0.102923178238563	0.165298448061915	0.0049594569760424	0.0315011092519945	0.000450318449493092	0.00721737334377464	-1605.17288809371
310	0.104268373520229	0.167703832908535	0.00543811024241007	0.0176448977120783	0.000194029255608042	0.00469736457117216	-1603.9925420664
311	0.103909315325959	0.166490956012298	0.00386833365990148	0.0210613539226284	0.000168765753348426	0.00857347970183805	-1603.94008826938
312	0.105500701185869	0.172713639543678	0.00107769705195484	0.0210979266695519	0.000436372803599702	0.00932361994811328	-1603.24420179655
313	0.104620608289299	0.156000415043934	0.000559287880571986	0.0117946019367304	0.000406543616553866	0.0105426386441335	-1602.58479144875
314	0.1062562236237	0.152513649142989	0.00585921565613088	0.0033396404104969	0.000172374392508184	0.00442645920685413	-1602.78534637165
315	0.106782610361642	0.157990286680222	0.00669334815094466	0.00498724231774085	0.000435830292929607	0.00643973836713578	-1603.14416117932
316	0.106377117437942	0.155656951273894	0.00654408054815946	0.0179154805598266	0.000489496899815564	0.00341093540630691	-1604.2130040475
317	0.106284584218591	0.140077015661328	0.000365557853793357	0.0191646736765311	0.000480794515481193	0.00331164370985977	-1604.58210079849
318	0.106806822196336	0.156308769209388	0.0071366942795878	0.0190579361105229	0.000302179659884861	0.0109488548465183	-1604.3719861821
319	0.107994888925503	0.163421087965702	0.00366689530028724	0.00370397736083772	0.000164718054564401	0.0120350067224412	-1603.71212278122
320	0.104696301355004	0.158429043720778	0.00387457730670856	0.000849565252045193	0.000314645766854041	0.0133353338661243	-1603.21659946328
321	0.110222903812352	0.153288950580953	0.00636742588958987	0.000453095893379845	0.000305373668467123	0.00641228766614373	-1602.3519430813
322	0.107644966683228	0.156128973693439	0.00147884010527816	0.0159127781779209	0.000932050117497557	0.00843556889484891	-1606.24392138148
323	0.104397898735722	0.166891067396894	0.00270409488245473	0.0323530412991093	0.000965265737650291	0.00544654112801118	-1606.64083261087
324	0.106233254438287	0.172923657856918	0.00436433901487823	0.0546260370362845	0.00067879250044767	0.00896011398653611	-1606.86335660537
325	0.108636139727509	0.170052142411768	0.00888012820821717	0.0164919569413441	0.000297780877797715	0.00617203615926475	-1603.71468359222
326	0.108730991581562	0.147058142389478	0.00750931437090033	0.00723844116654132	0.000335864761807166	0.00782893988191603	-1602.8758973124
327	0.109344054386151	0.160564467533724	0.0108235888124207	0.0194017856875693	0.000227621217445459	0.00741871544870444	-1604.29275942777
328	0.107190556106493	0.170778067636736	0.00750257699035036	0.00627724179672219	0.000171553835932338	0.00759657263502738	-1604.10786556125
329	0.109287319477363	0.156130102753122	0.00342446165388382	0.00548457108150409	0.000104188066379708	0.00911789086589468	-1604.36325329905
330	0.105843230792447	0.147198596398198	0.00537411725970002	0.00125393933026643	0.000419232781884221	0.00514519753720309	-1602.51179865516
331	0.108169282423888	0.146547804623507	0.00298376702415881	0.00339933007979341	0.000436299058863492	0.0102599735863702	-1602.98145193334
332	0.107128791883379	0.16885238961405	0.00331031802167417	0.0281449944585931	0.000137329947899701	0.00901898020561968	-1604.57235044156
333	0.104873887363354	0.16339971631048	0.0030900695895887	0.0254558118736478	0.000528711877088354	0.00681959211212961	-1603.55305257926
334	0.107511613898118	0.171627331885996	0.00428725196313774	0.0107151754361989	0.000246244795724111	0.0137092215951051	-1604.20030014928
335	0.111407598330147	0.16641929614183	0.0107241379184095	0.00181810879888698	0.000211199857554844	0.00456132550292458	-1604.0352533497
336	0.110436244064574	0.141883809681258	0.00700265088124823	0.00737639975597489	0.000221321736295448	0.00394987147837368	-1603.40790415599
337	0.107940895841031	0.140910787004121	0.00303843400274024	0.00266858837178419	0.000450924177564889	0.0096431753357347	-1603.05185120179
338	0.107178096712883	0.133575362330176	0.00121190725502821	0.00599838666162376	0.000800138212349042	0.00565156344794241	-1605.35547156437
339	0.105330446987033	0.160712294920335	0.000857534563243791	0.0150946514738021	0.00056300975051777	0.012434391618377	-1603.97859592308
340	0.0990773119552911	0.168012532552412	0.00107835922260598	0.0183812677248584	0.000597940148307131	0.0125267488543148	-1606.30557574291
341	0.0985950742358241	0.173205214404406	0.000764567123993993	0.0226108192898498	0.000215065133829888	0.0126455444200162	-1605.87125091891
342	0.105903561796728	0.165342747419355	0.00123060244682518	0.025738980456975	0.00040067748458007	0.0127699220917181	-1604.21968455898
343	0.102980342205612	0.17705498085933	0.0015462222543702	0.0304011272679567	0.000589699815046709	0.0159538726814872	-1606.18079441832
344	0.104174686829877	0.181871229013109	0.00198568397295536	0.00665103777122442	0.000349591810557214	0.0182472372517564	-1606.19524549513
345	0.104322638725664	0.15885004607397	0.00189954402138737	0.00833865393635528	0.000338099644657765	0.00520295605382494	-1601.92844012069
346	0.103596638158881	0.164428655967224	0.00156055226062871	0.0314540090353087	0.000422955077759191	0.00343100733254167	-1603.51414406284
347	0.103294995487719	0.161984480052776	0.00275669693062157	0.0361207448320779	0.000584439031607971	0.00494212482662608	-1604.89561904077
348	0.105709849814751	0.170053483599334	0.000418090386205897	0.0223230647208322	0.000760924001975545	0.00727761015057926	-1604.81791364051
349	0.104146494386714	0.141607090710733	0.000595523470937599	0.00987392956961672	9.09884999438389e-05	0.00721459119183695	-1604.55290853492
350	0.102970058636265	0.121325939726908	4.84774847333515e-05	0.0163250992768333	0.000854707957639915	0.00302526734866393	-1609.49350565481
351	0.107319857415242	0.146423342289875	0.00286721285993467	0.0275141344375573	0.000118285712805139	0.00311525981734392	-1606.69726091704
352	0.104142297897804	0.167665679144606	0.00125235103871452	0.00826205299841913	0.000714680860934103	0.0138342905141587	-1605.5832598443
353	0.100767499600295	0.15545557885481	0.00140705051812297	0.00949150637271994	0.000644160567546806	0.00404820795496907	-1604.67523101173
354	0.106167951639718	0.144504009786768	0.0011809608099031	0.00662645302637449	0.000180470380050125	0.0119942562405656	-1603.7785928132
355	0.102075359965673	0.152024758245909	0.0045745344374974	0.00405781969553332	0.000378653491391786	0.00984496780016199	-1604.11060754406
356	0.111596560550695	0.124847744220451	0.0121157527113825	0.00277584427454144	0.000478021310628209	0.00249429601502029	-1606.60860516826
357	0.113858854138089	0.125897042821666	0.015781924997478	0.00565395938365569	0.000241080392735458	0.00679228030324528	-1606.86385678501
358	0.113557817924742	0.175986248376275	0.00926571199719115	0.0108671150590896	0.000299214074210156	0.0107768571655504	-1605.29427843259
359	0.105198715120846	0.165814896181609	0.00668553225194641	0.00494423382274778	0.000218806179094406	0.00549121335077226	-1603.8116671496
360	0.111303736002641	0.142453337157593	0.00492634563223942	0.0121422248517335	5.17250388877925e-05	0.00370807010374722	-1608.14084529844
361	0.102804787840635	0.152333336740066	0.00030222100489755	0.0105864712906372	0.0002613315496179	0.0107969883104145	-1602.57373187264
362	0.102532795621519	0.167385611285008	0.000814652430106841	0.018763498608899	0.000340593738553815	0.00331562352519339	-1602.86946311636
363	0.102427344485404	0.149633289235523	0.00118056503116681	0.0222821100826579	0.000525297003883654	0.00942126655859185	-1604.4598699938
364	0.103038033953439	0.15693976467253	0.000288352800531876	0.0293960416228558	0.000537420294120164	0.0079082128914292	-1603.92595547643
365	0.10228416502349	0.162577648053333	0.00214692532141246	0.0458585239709714	0.000359250263024962	0.0045010525771217	-1605.66980689838
366	0.113182010799674	0.196965204040248	0.0189024478551461	0.0538983844363295	0.000210765268501064	0.00274171313300739	-1609.43883548137
367	0.117701530459495	0.185308628827727	0.0226576967887435	0.0476765587276727	0.000396354096454325	0.0106267439698711	-1608.66106069286
368	0.122283261791618	0.201326631343701	0.0221597555597733	0.0329857867874865	0.000225443955742858	0.00814079147270215	-1609.09649047633
369	0.121395505723176	0.180982108164186	0.0228130277511181	0.032557636762787	0.000589225548818976	0.00890376368535345	-1608.23104122681
370	0.124472018348396	0.162862069579445	0.0232868670413282	0.0274809605076855	0.000275634251834825	0.00431468744279946	-1607.09662353102
371	0.123260713885259	0.167308000975459	0.0217865767903469	0.00353352268152853	0.000179479186077705	0.00392670992709612	-1606.90595436844
372	0.120614820421184	0.151454161383372	0.0152983165002666	0.0207820630146991	0.000452465491242963	0.00864033495795567	-1607.51876970557
373	0.117534848266048	0.171475881607473	0.0131632365221877	0.0339326207735397	0.000655300507970329	0.00389391038496011	-1607.38653129418
374	0.117549267509004	0.164025826632313	0.013755323972833	0.00526630044832562	0.00046726014749078	0.0127889061457711	-1606.32996221029
375	0.117376907062265	0.147470610364962	0.0177401748408031	0.00462246639598377	0.000342430169290593	0.0130277560484263	-1605.48308007695
376	0.119611876442953	0.146524839576137	0.0190731285255272	0.00797190036978536	0.000307613372538034	0.019222147676137	-1608.48135203798
377	0.118457675542741	0.166308192830094	0.0198024646218968	0.00652462621941117	0.00031215363629332	0.00879931216143521	-1605.35374158309
378	0.121043822817071	0.152787835563753	0.0185417043463768	0.00453838212848785	0.000248198658347182	0.00553410789794679	-1605.01082425379
379	0.121551809469616	0.163183800617504	0.0222974088250222	0.00553886984878458	0.000240507233599662	0.00650352666959302	-1605.44970809536
380	0.120740012655345	0.147725187493757	0.017295050792825	0.00236873129571991	0.000601963572315445	0.00981106696659342	-1606.86562938368
381	0.122099721041997	0.152082581520414	0.0204851227069143	0.021982160314435	0.000519497200089184	0.0109081558302227	-1608.02518434929
382	0.116888228944522	0.14976203096253	0.0208053292103641	0.00146620760822598	0.000347685996293812	0.00397356583565199	-1605.38356137077
383	0.123032864285966	0.150097349448619	0.0247919011382048	0.00327547830220901	0.000498582263160599	0.0069329884675618	-1606.35989788456
384	0.120298216377345	0.159173824776312	0.0152279996718107	0.0311625960814162	0.000743546338440766	0.0087391942514469	-1609.22559989034
385	0.116644223424004	0.13686316316308	0.0141867624818057	0.00783719247336364	0.00104291200825797	0.00864695065641607	-1609.70313574876
386	0.110935476629834	0.141609253939773	0.00776071137466921	0.0279518054508615	0.000948920239375469	0.0132309558517583	-1610.69847049831
387	0.11055818242006	0.146014724989404	0.00382744241489187	0.0295632491284164	0.000327953743856668	0.0133390772498702	-1608.69289542605
388	0.107960941797072	0.173624854572118	0.00680436310093659	0.0346532039688738	0.000435602641913034	0.0119266764454947	-1605.19465991824
389	0.108170458044305	0.180078753587797	0.00544742330936057	0.0139096484224031	0.000404251324235957	0.00800646781239726	-1604.4869585637
390	0.108498517185563	0.144069782549888	0.00624675778354738	0.00820526813239867	0.000215162569313657	0.0123451263362054	-1604.34986337099
391	0.1102511464108	0.174386245940803	0.00782252040929419	0.00263556304148983	0.00033602339516839	0.00972920762709997	-1604.61523791549
392	0.109962906585167	0.120297558865005	0.0044524909001168	0.000101167570380488	0.000224312755457582	0.0130337559329554	-1607.65310748388
393	0.107074189588654	0.127584571685001	0.0128487059442708	0.00736872249213518	0.000359065058501244	0.00215367034951238	-1609.45861922559
394	0.10952349158643	0.157806802502084	0.00974929118436791	0.00980896110234098	0.000272666048174723	0.0101021928494588	-1603.63249018801
395	0.107986695375591	0.158159474664472	0.00379673866132979	0.00852214283870052	0.000170107115992944	0.00790943605719158	-1602.8488582807
396	0.110866896347737	0.156506241982527	0.00929757221668618	0.0174826026880285	0.000285852890616176	0.00336907256696503	-1603.75665612378
397	0.107206635513834	0.168751995448307	0.00129128358984208	0.0319999273081367	0.000469271207072202	0.00801617039138436	-1603.87034232611
398	0.10749418841403	0.155785059089416	0.00346914745831131	0.00523301320693944	0.000278696838384505	0.0107066893231084	-1602.59727691133
399	0.107484633006088	0.148507963587927	0.00595459539323809	0.00309042279806658	0.000282961293578436	0.00441080434287656	-1602.22311805438
400	0.109344508665802	0.155557309962945	0.00226421106312883	0.00203584372366771	0.000286219472825336	0.0119171105777074	-1603.58981439179
401	0.106180444118911	0.166907729093132	0.000224148063988615	0.00479015560749848	0.000117283511726248	0.0098904275303787	-1603.95197539695
402	0.103322338038863	0.159801148993794	0.00105346232044518	0.00654398330869708	0.000575591298323132	0.00428297706858334	-1603.29912286977
403	0.106472320942605	0.146437536844537	0.0023179255084804	0.0159283664188941	0.00050324791566745	0.00710851986654252	-1603.42291569379
404	0.108028851275863	0.161475049531516	0.00668449783645976	0.02084637093979	0.000381279120126307	0.00527845766161359	-1603.25003924178
405	0.111534074015511	0.18221748969867	0.00844345111582633	0.0198673505335794	0.000354006518940308	0.0052709394672784	-1604.94316546422
406	0.107392648575674	0.175587264277133	0.00431166559077565	0.0478210088893715	0.000362558424489456	0.0122977759078684	-1606.07428984371
407	0.104157715479927	0.202212625117611	0.00244005053017404	0.0533926884837242	0.000647535230056912	0.00282386173765637	-1606.78974811378
408	0.104352576120105	0.166026840167186	0.00616679304775385	0.0499699208752016	0.000289767530542997	0.00516149475991087	-1606.99472160305
409	0.10525401241843	0.174674737423058	0.00554426668494937	0.0190581901563691	0.000352894725663821	0.00622342061949552	-1603.84980420146
410	0.110571546214391	0.151707536278827	0.0102905076606763	0.019195204421508	0.000652094148619613	0.00676028973816718	-1605.42247631484
411	0.108566950837742	0.136780907139025	0.0116647387386856	0.00805922956088457	0.000540206766103749	0.0055815749476658	-1606.07998011131
412	0.111354204007816	0.181156992899786	0.00950969978076987	0.00290566094215247	0.000362598123709755	0.00605877340401919	-1606.17226814198
413	0.107606426424724	0.179897650839349	0.00416225411418833	0.0543157082600311	0.000395656169746511	0.0042089616351787	-1604.83963544718
414	0.107241077619325	0.186928058575412	0.00881946680285321	0.0447779199937184	0.000279944127226242	0.00828119342946025	-1605.60706804712
415	0.102933979680476	0.191037906642553	0.00572127052873221	0.0284821066954644	0.000347653312910252	0.00782886375156011	-1606.5375742681
416	0.107056290708684	0.185396572503008	0.00255170777427461	0.0233588679325328	0.00054798081866619	0.00357230487711641	-1605.63605264033
417	0.104548125402434	0.136711114083012	0.000107629057228021	0.0205505349044339	0.000305704464348971	0.006437449886284	-1604.89417486833
418	0.103806004513226	0.161915764565402	0.00184829587352555	0.00999542181956095	0.000514956592085366	0.0123428317213392	-1603.69045469613
419	0.105884659182191	0.154223746322024	0.00675005673348276	0.00108035269884344	0.000550724332427869	0.0101689781545995	-1604.27390714019
420	0.10812994820409	0.139298490554989	0.0093000232674607	0.00300887760525903	0.000307218863536237	0.00625109686897843	-1603.44009531621
421	0.109069452636876	0.155045267197375	0.00264212762317418	0.0176163911124708	0.000297210996751684	0.0121444964825566	-1604.63611101292
422	0.0997906579341013	0.181065489418017	0.00191156867008409	0.0467547222893684	0.000360768138414669	0.00767005152309107	-1605.83023659262
423	0.100601598354966	0.181900548802684	0.00256107981678222	0.0179543361252932	0.000111969430534489	0.0084183851292709	-1606.49120725726
424	0.109556357982993	0.178678992093693	0.0105552756121517	0.0268299964735082	0.000137619352487578	0.00853849850452063	-1605.65999954413
425	0.112877146513339	0.17938188938486	0.0209522936379696	0.00781388952090608	0.000409327430731982	0.0129132154289	-1610.74741367992
426	0.120545515128612	0.153743086270826	0.0169298505334996	0.0111576985128327	0.000335387615584975	0.00256000491761003	-1606.24332015972
427	0.118981087817488	0.149550733252965	0.0160393387734605	0.0166481408964441	0.000287057356420712	0.00648552970926507	-1605.55288471958
428	0.118466621212234	0.166575867766653	0.0163792161508077	0.0252071014451092	0.000324272388383111	0.0182567594380992	-1608.57989528064
429	0.113914270186413	0.19006109233057	0.0140561674831109	0.0182723334511292	0.000312727041715999	0.00702924043327864	-1606.76568771123
430	0.115405853728409	0.171703219272374	0.0210618508778396	0.021029353950152	0.000543424868173454	0.00763108098760404	-1608.13649943416
431	0.122165063329002	0.150526038984358	0.0201254081392809	0.0156085053259243	0.000260589668023258	0.00729156977804734	-1606.2070022382
432	0.120664817451134	0.15987912315887	0.0260712750233818	0.00735248312095056	0.000261470241019126	0.00891008962496192	-1606.5156143037
433	0.124327126758746	0.161991236724796	0.0253976581417047	0.00484981600299899	0.000330353207394207	0.00594041575782385	-1606.19211562649
434	0.125295719583726	0.160495809909006	0.0256405890064809	0.0407189433379957	0.00038197839311163	0.00500282598445468	-1608.80754796494
435	0.124887779227623	0.168821165484314	0.0251586627014928	0.0185974506954755	0.000107374283611752	0.00406017848552905	-1608.0782263885
436	0.120158782531708	0.152869473643397	0.0206984289244871	0.00538807248344354	9.61966710869568e-05	0.00686097070147982	-1606.22009742004
437	0.118798976415916	0.150307228036028	0.010521619120155	0.00926652438305288	0.00028343099073057	0.0101988595819144	-1607.26829235331
438	0.114260970377633	0.162802567139066	0.011380145244887	0.00258822219925229	0.000138805973716853	0.00406213246609539	-1604.70915583777
439	0.113585971509026	0.145012487898763	0.0128910839291458	0.0105917832865304	0.000372151032838243	0.00595432860481321	-1604.09341418286
440	0.115694411864626	0.168740321519154	0.0154424355898099	0.00474626784966097	0.000354935753387385	0.00990070846674446	-1605.14064204923
441	0.118948089913995	0.159243979708215	0.0157367255651412	0.0126504771792231	0.000246005238983573	0.00440868920427021	-1605.10509685167
442	0.115299816405105	0.151159551673858	0.0131924467294589	0.00228730340796976	0.000183677701405795	0.002676684233632	-1604.45717121315
443	0.11297901024836	0.156410120749516	0.00713457296065211	0.0186708863443581	0.000284237796313926	0.00186840384004887	-1605.4566516843
444	0.110434491813652	0.153723818296997	0.00671083964625504	0.00611344258094352	0.000299023875523051	0.00265449480137884	-1603.34773724038
445	0.108551136089793	0.142869117922909	0.0088638953496531	0.00547680335471134	0.000242130189096943	0.00389059860200325	-1603.38678191052
446	0.111239909333327	0.167437912343745	0.00504158139039165	0.0193782259948406	0.000615385203214277	0.00435765909826496	-1605.31155661044
447	0.108530519336659	0.164493241692089	0.0066726233348138	0.0373790185305205	0.000170967644227726	0.00298120160799931	-1605.52171594686
448	0.105872621878593	0.171656064810523	0.000426058714481935	0.0363771187362027	0.000301762793153287	0.00957866241141664	-1603.98311173354
449	0.103036745666758	0.182874776162841	0.00265304931538188	0.0153229219671091	0.000286626972198815	0.00850938250974354	-1604.39981476649
450	0.108349175481299	0.179261227630006	0.00259083897474854	0.0042593790242507	0.000490847131368355	0.00985007653882292	-1605.81918975694
451	0.103205053559127	0.161959608680071	0.00557893229127158	0.0105852093742127	0.000697200341656625	0.00944648651562414	-1606.38472798759
452	0.102530035277339	0.157896141267643	0.00348771341872548	0.0178117592487837	0.000218471043300301	0.0129304122347032	-1605.02600484423
453	0.105712483968313	0.16898198701483	0.00374912877724555	0.00310356302096418	0.000222419076907365	0.0132645485438481	-1603.80826737888
454	0.10773870239421	0.145794046212199	0.00572049553343492	0.00783899069251804	0.00065296039643586	0.0050954277303246	-1604.09099253931
455	0.10791623411685	0.164390456902235	0.00709958912039243	0.00264257550956894	0.000102356360879241	0.00993243615232152	-1604.57346979447
456	0.107969207750691	0.138875186047	0.0070960178073133	0.00169611512357182	0.000302444210066418	0.00989236688978255	-1603.22018063891
457	0.106323996366349	0.156264519837426	0.000785320988742079	0.0041233571052371	0.000193592498094856	0.0101334454197041	-1602.55256069638
458	0.102849068543373	0.152588400029228	0.00330902034548018	0.00550765956943556	0.000261895625057757	0.00536301343456777	-1602.5077363445
459	0.102510432768445	0.149300102745244	0.00257117345783358	0.00249277126311666	0.000560460115262365	0.0150781246562314	-1604.85617583106
460	0.102202932633577	0.154013153817725	0.00113516866479997	0.00592659247619614	0.000729428934976524	0.00549008011890823	-1604.27895459555
461	0.107520366044108	0.152766249950006	0.00361472443636926	0.0239146762838031	0.000198541458585868	0.0058946616543294	-1603.9523448241
462	0.107815101752029	0.159083385936517	0.00184273662028824	0.00262791872544281	0.000124013899827171	0.00902525947234255	-1603.54171208227
463	0.102949868698528	0.145700782555689	0.0014574880272304	0.00272130177019574	0.000627120781656948	0.0087410804436584	-1603.33057534792
464	0.105957775660915	0.145236465295686	0.00198091700379802	0.00913697974101583	0.000602575133009498	0.00856010370123953	-1603.48626292076
465	0.107149339482531	0.136056417503682	0.005840025832672	0.0117556766555793	0.000359346638562655	0.00875335230822116	-1604.61767271
466	0.107231144717562	0.161076110920091	0.00115845447428588	0.0375807420354203	0.00034282375489449	0.00831129879275957	-1604.9254854097
467	0.100825061019812	0.163464148031294	0.000963551739960381	0.00412434330701134	0.000415811764682303	0.0234258898070523	-1607.00117010214
468	0.10218972033959	0.162517768339934	0.00160546635793817	0.0121128704972614	0.000269080415918406	0.0154148776548049	-1604.33043376173
469	0.104690747746081	0.160451868089978	0.00191785687354573	0.00715088627400939	0.0004426555520613	0.0107771191406458	-1602.81112930657
470	0.100924743242212	0.152538184166132	0.000589662067435563	0.00734849390132511	0.000289410845040619	0.013264141384735	-1603.50029832362
471	0.104132559137303	0.17295776746942	0.00132771834718038	0.0100333237353181	0.000397518769923596	0.0116024032158624	-1603.56607602845
472	0.10573837083718	0.16122930831467	0.00732902223172324	0.00808425461598198	0.000430591527015628	0.0200584994810015	-1606.89212719161
473	0.10762464905449	0.160700487999627	0.00301463077035012	0.0103973931014315	0.000264539864413532	0.0179847319709039	-1605.23929631795
474	0.106336653504004	0.170868606818922	0.00463852217838124	0.00562850501154734	0.000317298490378734	0.0105869364452174	-1603.54870901616
475	0.109503116968237	0.144602006715356	0.00458378137186677	0.0213045884292337	0.00032902260947479	0.00270252123344529	-1604.95538572006
476	0.109643263363835	0.172210962673401	0.00320047852413582	0.0288498650623201	0.000254519936247966	0.0145802754581728	-1606.10517831602
477	0.1053652964977	0.189064565476723	0.00180793833589157	0.0353196734273404	0.000497633201361333	0.0155480211882033	-1606.13623124216
478	0.104307943463747	0.17104730252201	0.00313787788848492	0.0072822338303135	0.000308121667193937	0.00209098812273974	-1604.58899410271
479	0.105504461255756	0.164246317561019	0.000550805184489094	0.00150080204891294	0.000221256095509404	0.00699525933947544	-1602.18748555299
480	0.103411736415307	0.132377590585975	0.00155674157760277	0.000444672074897458	0.000435127959040941	0.00702446906271714	-1602.68688389638
481	0.103147478322516	0.164582205293822	0.00493821702610936	0.0293403828902369	0.000117828413202421	0.00877493909625897	-1606.35338212076
482	0.105448443444195	0.137954556094145	0.00442792114067666	0.0014422767765256	0.000294642786915956	0.00770915699343873	-1602.51499616048
483	0.109234720211778	0.157025887691427	0.00651385925593674	0.00908241328904039	0.000151468458232423	0.0049929802553159	-1603.21105570831
484	0.105833274308734	0.141662294837165	0.0063646901677657	0.00075792237219667	0.000372746404084257	0.00601631294562842	-1602.75898272958
485	0.106416826483278	0.139495701901519	0.00351200860877636	0.00388848497757688	0.000173464048554658	0.00224313505314513	-1603.60006636989
486	0.104604422237528	0.141137757427552	0.00429622276162403	0.00265529077552219	0.000239460652184759	0.00918830327094187	-1602.91059563437
487	0.103953703344665	0.164013613410741	0.00191256820665661	0.0245449879495807	9.98451803020663e-05	0.00358654376981814	-1604.70793992829
488	0.105758623723274	0.164209551311416	0.00112021336083989	0.000624315596542458	0.000470282986287759	0.0114483775779311	-1603.38633278998
489	0.103185666175758	0.142566583983569	0.00158378225215819	0.00491142226471745	0.000702943216731948	0.00696001614673909	-1603.87190801506
490	0.102466855790862	0.140234311320522	0.00103587513088518	0.00165328159433325	0.000325250309240101	0.00368712936254844	-1602.04283204381
491	0.108475053216061	0.147524364986911	0.0155466077616461	0.00123362417458653	0.000382001844936892	0.00902697438765589	-1607.14379798403
492	0.11857672124652	0.148952977851573	0.0220550036807813	0.00461861324111959	0.000335430810482877	0.00590053097149537	-1605.20607822327
493	0.122449385041053	0.135565929174698	0.0218651512032093	0.00865796900977065	0.000327515258420572	0.00210357473359056	-1607.621067841
494	0.122109917397544	0.179871820725486	0.0179641954019442	0.0263009214191875	0.000379895165672051	0.00916790567495063	-1607.70741872938
495	0.122183700970665	0.1796802227931	0.0274380238634606	0.0345386025809516	0.000549475013571248	0.0112539786652669	-1609.54330262783
496	0.125397343066976	0.170418639766224	0.0242658109120424	0.0237954721853606	0.000675960259046253	0.00705070099618576	-1609.10549076808
497	0.121396638780475	0.154650292438864	0.0208190091007212	0.0161241491496129	0.000161940213584513	0.00504855894219401	-1606.14349724386
498	0.122181544212032	0.153618883718131	0.0268842077904182	0.00275970551900022	0.000137092172512487	0.00724383770119165	-1606.53679832275
499	0.120684520649823	0.143236720042483	0.0184587418321285	0.000976777431353481	0.000516752837858596	0.0152284381767372	-1607.48485859781
500	0.115467760499055	0.168674556749935	0.0142375978816507	0.00152810692353202	0.000379771441264321	0.0143373097118941	-1605.97305954193
501	0.114732987804038	0.154968020292532	0.0130269824635076	0.0290772967735583	0.000348779554063279	0.0126484283778787	-1607.12345997667
502	0.111358186043157	0.172855912673277	0.0122584133672056	0.036862575799182	0.000428351219210007	0.00461172728256834	-1605.26327004559
503	0.110474961093468	0.172808628234892	0.0154512726215301	0.0441968649583447	0.000297144540624223	0.00628644165021155	-1607.56630369366
504	0.114517089929538	0.180179287477328	0.0141217313532266	0.0509821311875581	0.000266245752729291	0.00157789652235128	-1607.610471736
505	0.115935073183223	0.182380977696289	0.0166977689917724	0.0560391123598943	0.000474977379232777	0.0084103618919049	-1607.43491941478
506	0.117480730027608	0.179908942454668	0.0174354500985964	0.0601137816952049	0.000689655301297216	0.0124065654322467	-1610.19541016254
507	0.112830054227868	0.180538295067065	0.00961496518252422	0.0579026020785352	0.000798002818490287	0.00213778070962023	-1608.5742125005
508	0.110957946744388	0.195018185460044	0.00903144406010233	0.0474171509141387	0.000814143610709291	0.0120797100143937	-1608.57534079342
509	0.10726310571921	0.159484723504351	0.00607276374105843	0.0382385249003981	0.000182906005307868	0.00298033721521565	-1605.98995913747
510	0.111794553736378	0.164821406565599	0.0102408220433346	0.0144600471166412	0.000240004409583496	0.00889462720589199	-1603.78169371481
511	0.109796518698965	0.158119655635556	0.00659377750839293	0.0161462931573996	0.000403617963969758	0.005413240115931	-1603.15003005571
512	0.10948982382468	0.160786430411276	0.00581076275642826	0.0246973166110926	0.000426019085022548	0.00650161363475907	-1603.6388492029
513	0.110429024428886	0.170609567879393	0.0084775566070241	0.0226551533298258	0.000365869164675743	0.00808632264913802	-1603.84547887663
514	0.109710614416731	0.168605204056033	0.0121554539226205	0.0309832145216876	0.000203637541260606	0.00683640081912808	-1605.48222682817
515	0.116238835997198	0.182334167056442	0.016912976481805	0.0462785283055794	0.000506885723124013	0.00837752388104052	-1606.87143449887
516	0.115202134958589	0.19105383379889	0.0161457583799633	0.0561412671512441	0.000404595835577345	0.00675020248116404	-1606.6889383504
517	0.112397622179066	0.197453814112747	0.00337780669094349	0.0455846076359899	0.000253223178355428	0.0019013656619694	-1608.54597618035
518	0.10770081538984	0.203804073517155	0.00262065738993231	0.0765262830794747	0.000492426205248809	0.0106130003209896	-1607.04526995571
519	0.108493765831611	0.205794169573674	0.00302750811700871	0.0546257009841263	0.000207541621799709	0.00596563779738101	-1605.91768042166
520	0.107625050161332	0.176319021551026	0.00161606542477348	0.0227270747877313	9.50863840226243e-05	0.00460095066101578	-1605.29204201698
521	0.105629877785222	0.172533872976761	0.00421193504439567	0.0541987546909832	0.000308361090138561	0.00381717096931818	-1605.60353497105
522	0.103048463388555	0.213609892581681	0.000219622311517076	0.0839787152276486	0.000402094164763508	0.00204486552391576	-1606.38006809332
523	0.108047375233989	0.221037231344159	0.00314827035513646	0.0814419073267013	0.000279739426584825	0.00951194988350401	-1607.17802426967
524	0.107560735138298	0.192877209105982	0.00381033489857491	0.0272020065538507	0.000367617423061832	0.0133785978607619	-1605.98025003915
525	0.107012641633094	0.16193825122599	0.00225886220227534	0.0339637884191307	0.000210939505387513	0.00810417396275973	-1604.59087496811
526	0.10396302842287	0.161936535394195	0.00276527005764427	0.0218101179932339	0.000341753130413485	0.00538677217492368	-1602.77709168721
527	0.103186743170524	0.168733324780702	0.00297690384079263	0.0233864696417398	0.000483126998146102	0.0115172166339639	-1604.45571713463
528	0.106000133429412	0.151931776263051	0.00109914115899201	0.0299242147516237	0.000578661529019311	0.0119277940778544	-1606.09420762472
529	0.103408608210367	0.160197451893819	0.00102312740237055	0.0240916231572398	0.000595685702019908	0.00905022189525234	-1603.8700799673
530	0.103958608415448	0.166351320711951	0.00106827666380883	0.00277779298778902	0.00065106898307709	0.00835894557585268	-1604.3895201867
531	0.102576386976656	0.16006776630811	8.40055317154316e-05	0.0334281353542289	0.000739569926061042	0.00908782499942197	-1605.31831279257
532	0.109673093025659	0.177062908215015	0.00126014816468574	0.0337410951995459	0.000452948269040031	0.00737002780234762	-1605.08852594084
533	0.0960586023144336	0.163775793280088	8.76873631807756e-05	0.00706730138304625	0.000832032417948326	0.0157439091975341	-1610.49128253301
534	0.109134482657024	0.141515920202817	0.00892245299449877	0.00767717018316312	0.000796540520142603	0.00572484897459919	-1606.00982314037
535	0.108742399710921	0.148782598175213	0.010065451287628	0.00741455346298531	0.000715872970487056	0.00715996347585041	-1605.71449008916
536	0.105448264381172	0.148830823136377	0.0107268201784323	0.0105786937963284	0.00066046811893988	0.00150146145748429	-1609.82221424516
537	0.116234616376889	0.152566251400205	0.0143294746141663	0.0130374864190711	0.000633122304110259	0.0104793784705024	-1606.29827343347
538	0.116784897414565	0.154280257017271	0.0148091269135143	0.0302508164818314	0.000660453803975856	0.0136724796146548	-1609.07898197194
539	0.116926298367563	0.181148944263055	0.0172550925401273	0.0363895726609637	0.000275659804716239	0.00149563296982462	-1607.65840534615
540	0.115258967522963	0.169391349595987	0.0185557741712615	0.0343683219893552	0.000490503629874728	0.00237965034210816	-1607.64708434868
541	0.118783767493926	0.175363890421489	0.0197235396065785	0.0237243756913977	0.000376225954110812	0.00374416162824978	-1606.34867879047
542	0.120003328164031	0.161802694526046	0.0216582649704136	0.023479649400164	0.000396684418251727	0.00369974565434891	-1606.30265013699
543	0.119571273273347	0.152455251845989	0.0154001089377037	0.0141833020596478	0.000611618480561766	0.00469657633211162	-1606.86128322058
544	0.112634980128033	0.174472216835236	0.0073313803006836	0.0283605303323771	0.00019482559892558	0.00806978415896169	-1605.08572569263
545	0.105757141615899	0.162681715753682	0.00781989236237502	0.0302929311916402	0.000275585987952586	0.00907316590923937	-1605.42989453511
546	0.114116825092437	0.17159006745712	0.00810137638496949	0.0109557969148408	0.000173271823372089	0.0096961666313307	-1605.58896355075
547	0.10780249441122	0.160654378470694	0.00403630451348833	0.00294575640334005	0.000494446116485685	0.00593043457887358	-1603.1447785471
548	0.103908099130778	0.171071534259447	0.00643821884953946	0.0384722028704613	0.000286476149327465	0.00720136429460882	-1605.63152133418
549	0.10469366140798	0.173995041165736	0.00202788000138566	0.031159026308714	0.000294892381145343	0.00627432550976444	-1602.98388980088
550	0.101144510535776	0.179199748261168	0.00084574144687099	0.0322228230762357	0.00040698679196337	0.00521369244429269	-1603.79941468092
551	0.105901168222161	0.175206897044441	0.00487524885395017	0.0326139051949458	0.000183678833293957	0.00364284019085449	-1604.28166138553
552	0.111858604896228	0.158281202760039	0.00659802058205986	0.0188583167319402	0.000356370401055424	0.00967259434419594	-1604.35555246269
553	0.111622354519418	0.177589652719302	0.0153928637905128	0.0477890160962462	0.000404418370379683	0.00749731075836371	-1607.19348027242
554	0.114947154579976	0.21006130047366	0.0121817285409137	0.0733193899333131	0.000611328173102621	0.00618740786487689	-1607.93046917126
555	0.110174034072459	0.188850270635248	0.0025334349060207	0.0200243623068402	0.00036207884056692	0.00984575361885987	-1606.38183957731
556	0.101429674729394	0.155825792079209	0.0030349824442604	0.0144588787903707	0.00027432766715316	0.0125117865012545	-1604.79958643333
557	0.100996776300178	0.160184812490501	0.00367470887863242	0.0216470309158441	0.000419371182343313	0.013721399445066	-1606.44435933554
558	0.111226048986867	0.163917706691889	0.00821148884945192	0.00975102193712202	0.0004966120503048	0.0160260856499426	-1605.72104686575
559	0.108536261678879	0.14514396803099	0.00768526299887634	0.00507054748694599	0.000231319041065682	0.00621209623732693	-1602.7451588525
560	0.109436246284485	0.158788015599971	0.0091274877936381	0.000783396860017149	0.000498438616121186	0.0055483650464977	-1603.99171611575
561	0.112249483907763	0.145305571810546	0.00932712059662327	0.00735738677445033	0.000485948868011699	0.00798289962874739	-1603.95702686972
562	0.112076624765204	0.153250976084513	0.0106096513315304	0.00908801994137866	0.000564854686957701	0.00465798084918302	-1604.42246712034
563	0.111903791177688	0.137767760002304	0.00831875223918911	0.00146875426882795	0.000390667563197642	0.00710829222345057	-1603.34594494659
564	0.110348995758976	0.147116585772748	0.00535686088711885	0.00234971631690919	0.000244627531543222	0.0189581959596651	-1606.07315344433
565	0.105315751330772	0.154233800213932	0.00653023753018936	0.00604866303854262	0.000296942829271105	0.0118565161533698	-1603.82749892436
566	0.110405490089603	0.168131463443796	0.0075739209762908	0.00644800141752162	0.000240110246591564	0.0143333680810141	-1604.62696735834
567	0.110032410415483	0.140843795786682	0.00600080042995309	0.00196895088734625	0.000317008487070817	0.0128920472877657	-1603.99807684995
568	0.10994694076992	0.161302809296572	0.010604651185133	0.00440320716596268	0.000234122406912479	0.00784904585892842	-1603.45804170368
569	0.113608545561485	0.146899069460846	0.0112029389744738	0.0113737254730727	0.000574260616399685	0.0105519849591367	-1605.48382849258
570	0.109998412009556	0.171199302650411	0.00598958824745447	0.0418511770793978	0.000824413875031466	0.00541869429230987	-1606.51741105666
571	0.110529184406194	0.178958939305229	0.0101065920308228	0.0566156441818797	0.000284281434677031	0.00376038490959658	-1606.23141954894
572	0.110352762792815	0.186669883270834	0.0105587952787752	0.0348813580586384	0.000403520269707331	0.0103323681472669	-1605.69150919112
573	0.11167832371333	0.173681387324527	0.00402684191727712	0.050251473462025	0.000450575590356441	0.00404562299195849	-1606.46623785864
574	0.102788861495781	0.185775423239539	0.00169312984166072	0.0454275399162516	0.000348279683209133	0.00971006973369569	-1604.53069259132
575	0.10597642498551	0.184870248895495	0.00226437804561491	0.024696477908885	0.000428067722369748	0.0118370103291516	-1604.73682521956
576	0.105948572007591	0.14292623981733	0.000457928655814739	0.0135384112227332	0.00048639309062836	0.00909445854991787	-1603.70655295721
577	0.104876519943466	0.150843244428326	8.63636473895204e-05	0.0231905328517296	0.000376711440495971	0.0125232498236809	-1604.77374701048
578	0.101930318067812	0.153583144246694	0.000757746533440169	0.00626713460039952	0.000222253185719712	0.0123894790391548	-1603.02111561876
579	0.102459253216129	0.144190428553738	0.00307036543655093	0.0164669473724453	0.00065088655274367	0.010046808907984	-1605.88501582319
580	0.103569278575873	0.173541314364312	2.29276155058499e-06	0.0390112197545791	0.000245965042990555	0.00418386018755017	-1603.33848580158
581	0.103821532256514	0.179087432449733	0.000179298778470944	0.00881537634868246	0.000144031097007626	0.00873051232498164	-1604.11792573242
582	0.105213081021285	0.141784285434913	2.29132354854224e-06	0.0307801358693598	0.000290312915207627	0.0112555584468373	-1607.68541050358
583	0.103075248317647	0.154775441153584	0.00053172594832742	0.0341912975241996	0.00051497772536786	0.00257374526710543	-1604.93998783957
584	0.103217660589436	0.162575855169692	0.00319487244773783	0.0232527716392765	0.000630576534312016	0.0100031130885032	-1604.96517801689
585	0.105596681984009	0.159986370237368	0.0019801658924007	0.0161632961342944	0.000646455116026573	0.0084547734028698	-1603.7885391898
586	0.103268873056049	0.174192950943312	0.000405032211263615	0.0361203337758481	0.000584813150063414	0.00730660896091476	-1603.85808765722
587	0.108268629923538	0.171195030706519	0.0109083750182051	0.031895345435715	0.00061089940985866	0.0065016864561215	-1606.38793122927
588	0.113429407531644	0.166525262156155	0.00596718670497493	0.0107775227897165	0.000619196323080514	0.0122231648918591	-1607.03517679328
589	0.104822793108891	0.142654765871982	0.00518733658322997	0.000597561295029291	0.000251430557454936	0.0118334855524738	-1603.45218660539
590	0.106624533706539	0.152877403538116	0.00248720113678057	0.00174738112978469	0.000450156760803998	0.00749945718651871	-1602.17554219648
591	0.104490836454954	0.17269302342452	0.00438233900432308	0.00871483857798667	0.000451422717869959	0.00478811684327521	-1604.47376630503
592	0.105433103711389	0.170566317208848	0.000668749586293723	0.0206980875513885	0.000453593850271007	0.00606729108916977	-1602.85707664559
593	0.103916316002119	0.161334444834201	0.00179929863528175	0.00533813698134126	0.000450176767800785	0.00671553428220216	-1602.47710007586
594	0.105151836897503	0.172391729596109	0.00236023934389303	0.0345473825816797	0.000244796558460863	0.00706492083641823	-1603.43163462893
595	0.105622503602332	0.199442750802725	0.0015258709737345	0.0534882132049533	0.000558457953822858	0.0044587571713311	-1605.18862614785
596	0.104481194819556	0.160994192401308	0.00194350593623172	0.0340053737701281	0.000525600753214878	0.0129389271278517	-1605.74541199258
597	0.106732611107589	0.190177777482243	0.00316253122238563	0.0216711957783935	0.000331718989453941	0.00332018114500007	-1605.4976730246
598	0.100175684606283	0.141593203660488	0.00410779380672311	0.0111406989523044	0.000484418028234508	0.00157965165613904	-1607.98102701965
599	0.113984390196547	0.141909730873178	0.00540614162000843	0.0210866304564582	0.000320543026941622	0.00771206384423603	-1607.54517592187
600	0.114406143072283	0.143255440884362	0.0114016535967073	0.00936981318026009	0.000365729014147416	0.00975795398287673	-1604.74646120977
601	0.114208313534721	0.162710617789011	0.0110970094514864	0.0156870257980829	0.000482074915473867	0.012789045329277	-1605.59666565199
602	0.112654824567546	0.15197376656868	0.0129442072248192	0.00259656181488157	0.000204820093847867	0.00554299085980667	-1603.36664833776
603	0.114639793911019	0.144197532549805	0.00667796506308044	0.012791189770939	0.000326286560742619	0.00653134755766294	-1605.70309160058
604	0.109063542096788	0.179808723320963	0.000576333070899739	0.0530397717523187	0.000806166224377514	0.00366176872772154	-1607.31641062802
605	0.101193919599702	0.18948627564936	0.000466236340858166	0.0493674575379569	0.000844550085646321	0.0125023522240009	-1607.64295974929
606	0.103505679191643	0.189798315655669	0.000397280572293916	0.0283439124851578	0.000205195075178271	0.0106406300809198	-1604.55205268877
607	0.104506667202338	0.163055209084807	0.00524529656304588	0.0169193084994806	0.000410050498071461	0.00179116165315741	-1605.11624791314
608	0.10589344391676	0.162087829902028	0.00199356656212313	0.00369120128499226	0.000149149869930551	0.00735042276608914	-1602.62658659151
609	0.103135288764499	0.155654075655213	0.00185312088205757	0.00639257353856896	0.00041318358057614	0.00525921956757761	-1602.22120060167
610	0.102186936516986	0.144569551976157	2.32826347660471e-05	0.0100545785650811	0.000321586107874198	0.0119494731822878	-1603.37107508397
611	0.100993222683152	0.127931040301498	0.000958567589083887	0.00487220641537685	0.00045707197439831	0.000984557120349542	-1607.04915583727
612	0.101697145719881	0.119339935548108	0.00016909910182073	0.000241089733478526	0.000165378897098555	0.000925349234192559	-1607.90587226795
613	0.102240272396799	0.141642812092469	0.000154487385401272	0.0115183001519601	0.000205270774035993	0.014949593444784	-1605.50860489551
614	0.107823871169209	0.143011173943064	0.00682001279851884	0.0111140091068083	0.000390079045988891	0.010050876358636	-1604.09700937574
615	0.110699986738381	0.147217026144899	0.00795712689308601	0.00646083048483688	0.000605614445251055	0.0045316357609888	-1604.19599129889
616	0.107476498861417	0.145367991924261	0.00797184981841733	0.00857870099518701	0.000713478878904116	0.00319559194815713	-1605.82424936906
617	0.107237448857049	0.148500670436195	0.00186521045254283	0.0137880522910895	0.000548375110906267	0.00388617990742361	-1603.5021416348
618	0.106499416164624	0.161444436912352	0.00256905668712504	0.0173503618941645	0.000246930718137077	0.00857449975415925	-1602.74043797978
619	0.104253513022996	0.164341616171778	0.00346400352906034	0.00337263816958499	0.000147305222661559	0.019800637712933	-1606.14028205026
620	0.105077869528592	0.160190280538744	0.00125020178736033	0.0035151252036094	0.000208546319604549	0.0225746620858588	-1606.2054391767
621	0.103841058134364	0.166573884473713	0.00210762055356914	0.00146432326297587	0.000449106478708705	0.0126669034449942	-1603.80839168931
622	0.100251446182346	0.168514802941412	0.00374951057922547	0.0462033207331861	0.000235055706434645	0.00416014614834494	-1607.60563023222
623	0.111596164259574	0.189264389140523	0.00241593406594689	0.066454550563534	0.000239181002811401	0.00559319677659689	-1608.07701349883
624	0.110847654471436	0.201995095704973	0.00289027062558359	0.0677556026117195	0.000608656299499189	0.00375585306330278	-1607.38786137368
625	0.105255617436872	0.20616190938821	0.00297936182318803	0.0680664134161528	0.000985070222243402	0.00386235753950093	-1608.43493510899
626	0.10836381852043	0.178809801606265	0.00373340969339982	0.0313751345101819	0.000831555132299044	0.00819682862908648	-1606.45443683741
627	0.109355417569162	0.161207461780747	0.0026751790857631	0.02441262052537	0.000453557390127395	0.00654064824067791	-1603.96053677637
628	0.100961796509906	0.153063645597869	0.00243714303622312	0.0243751391205747	0.000321076641082083	0.00656129402620292	-1604.66041563569
629	0.107202707446402	0.161511424996682	0.00529865302931562	0.021998312190376	0.000386042493062764	0.0127393246511153	-1604.43357597108
630	0.109533481258264	0.16386645893627	0.00841932449302925	0.00828976447170164	0.000373855710818177	0.00748329152861416	-1603.30522835547
631	0.112255830287729	0.16939264205562	0.0133054923872411	0.00238624718268314	0.000136231309199968	0.0103910923110558	-1605.43596113706
632	0.11404205583594	0.134468611304798	0.0129574636861369	0.00283517485263246	0.000367988091696842	0.00984203232230221	-1604.832685848
633	0.115587754585807	0.140198223266325	0.0127382277712919	0.00307634671040982	0.000359314788331685	0.00304918729178567	-1604.45917435075
634	0.114400912697792	0.143703193001422	0.0129066116794601	0.00300852207552851	0.000240951096457116	0.00705782168229786	-1603.53493382136
635	0.111159023744833	0.155364292471753	0.00697529045836893	0.000486651786548716	0.000288092389554187	0.00302950875458582	-1603.30404659999
636	0.110900416174828	0.133494115308237	0.00799457661490521	0.00955436384272979	0.000449915536442565	0.00139620121348038	-1606.4777533222
637	0.110872725478397	0.153833890637385	0.00858357965060098	0.014182892202772	0.000317153096881271	0.00269473604424406	-1603.84112982631
638	0.107215156276678	0.155783349959438	0.00463152957889533	0.00146658050667321	0.000514739978603441	0.00415859824639437	-1603.2309346449
639	0.10896952321008	0.145916781641651	0.0080109192773413	0.00547059005246631	0.000173702120922734	0.00528147844338308	-1603.1143921506
640	0.110287543368368	0.16751777707751	0.0108442136480896	0.0252032989468055	0.000320759391287644	0.00635906171239538	-1604.15100702769
641	0.111442222290992	0.19424565833188	0.00939303206537872	0.0357342052657556	0.000103494313207821	0.0071501942903597	-1607.04498950532
642	0.106083038687539	0.183177760975411	0.000137878221163939	0.0192380213365484	0.000601361223137484	0.00559967306844602	-1605.34906572875
643	0.105904591393368	0.175463487096327	0.00210224478018446	0.0325487830677477	0.000323471483567067	0.00566465188305039	-1603.07727185486
644	0.104376644463105	0.148077534168803	0.00153857757588426	0.0266801009152763	0.0003829695034837	0.0117747738503816	-1605.57976877712
645	0.104762659233116	0.193222417659836	0.00525811537415269	0.0568115928048949	0.00048979534793484	0.0112998170471446	-1606.59073917907
646	0.108648077685894	0.187422700199321	0.00281897268761266	0.0346488407891311	0.000551159684408201	0.00756780620816454	-1605.2692568232
647	0.108740956534788	0.179458783736129	0.00348781597652396	0.0367913206211674	0.000263215367994252	0.00648754331413206	-1604.03840377979
648	0.101086234696095	0.188901659036112	0.00157880810456851	0.0307691437546675	0.000265056942613553	0.00578973493897455	-1604.75465797064
649	0.101213886217347	0.194608432530846	0.000620547580850853	0.0683708085405532	0.000424359891663981	0.00424670506647823	-1605.41486096997
650	0.10269501382465	0.201392695178837	0.000166892682066425	0.0486193528416295	0.000519395602884831	0.00686358206127614	-1605.06647505068
651	0.105429062023396	0.178432061525065	0.00608995769814019	0.0207283959863795	0.000139546715148625	0.00597993575925287	-1604.95054379245
652	0.103703135219233	0.151240200234065	0.00713249066735134	0.0267652545974853	0.000745955501482938	0.00516581278041178	-1608.06341106249
653	0.1041911648286	0.161945753388511	0.000909713804439313	0.00894015033226486	0.000398661362038099	0.0125996543702435	-1602.99648905231
654	0.102353693640336	0.165757107633911	0.00162411546933941	0.00711482132640012	0.000520104023351231	0.00711542087795256	-1603.56105014321
655	0.102785485789454	0.155496765034306	0.00183366184358333	0.0160225479228352	0.000716366161908116	0.00346720750144449	-1604.80045230836
656	0.108121553638449	0.174199418555856	0.00453128927526395	0.0407467806798533	0.000569157574913682	0.00278701554577377	-1605.11964544998
657	0.103198940935142	0.166756803774225	0.00313172421990065	0.0136394136087419	0.000668995125351417	0.0158350302148034	-1606.38900184809
658	0.105504187427953	0.160482377241864	0.0056077097218897	0.00517320149835987	0.000377911033144117	0.00331652151666572	-1603.54946284195
659	0.105926706779666	0.144395403558689	0.00389723553656119	0.00234489594366072	0.000414687292083039	0.00766865551492161	-1602.22604522182
660	0.11035826602947	0.14727449062643	0.00692178936083196	0.0065407734484477	0.000309138263226857	0.00617879211089936	-1602.6833117291
661	0.110788213572737	0.150063369605152	0.00774840327833615	0.0148999633659726	0.000321038945964329	0.00284237505778213	-1603.88454478769
662	0.104702584895897	0.145233680346334	0.00306380119936378	0.0165533424395581	0.000413786360203043	0.00589952497991096	-1603.34420297536
663	0.108401773040078	0.170052167859402	0.00704063714221942	0.0149534960693243	0.000273110993371886	0.011433425289886	-1603.92269447616
664	0.106639127425668	0.170452603120077	0.00282739402715851	0.0185175964861907	0.000851094779998769	0.0132710351545777	-1606.83743518475
665	0.106760661822815	0.143731879796042	0.00437928532882726	0.0155582830481303	0.00069883568250495	0.00525937886641713	-1604.8230965739
666	0.103582201139692	0.1538748595437	0.00213680877177217	0.0200924724855047	0.000206702937344043	0.00291394608002311	-1603.59760807329
667	0.103567019289549	0.179928984282743	0.0021843132799294	0.0260083749052785	0.000419483117101961	0.0136832124913491	-1604.84189429983
668	0.106757498762036	0.175853835441905	0.00674438859099349	0.0283608647975965	0.000249092858733457	0.00465154051745527	-1604.01440996492
669	0.107662335880495	0.159594738017154	0.0066117889610409	0.0455693230983339	0.000606802281129342	0.00554484224174696	-1606.72404558516
670	0.111464838172765	0.177025287391978	0.00842324434848069	0.0240962730769462	0.000153262065795077	0.00296995150708872	-1605.36255398299
671	0.106878905158203	0.170906047850439	0.00409318034520097	0.00413710476109834	0.000234785769225394	0.00378898857372969	-1603.61714333113
672	0.107674147974799	0.170783637465421	0.00675975825177084	0.0222434563981992	0.000424981686732116	0.0104435600715948	-1604.18742937422
673	0.107078919688176	0.152572558220385	0.00101271776306547	0.00366952374801654	0.000127210134669604	0.00856023375790061	-1603.18813259742
674	0.101900754450425	0.168484093948766	0.00193051710402225	0.00500948653823531	0.000364129405127513	0.00818680809057381	-1603.38109288523
675	0.102141270587938	0.149297535742358	0.000121543699785737	0.00147835691060162	0.000265345495486233	0.00781751790516292	-1601.40019020276
676	0.102784988257829	0.14844009164821	7.7030990057796e-05	0.00500163198245663	0.000352928630328384	0.00839930161117452	-1601.66531866109
677	0.105426299325024	0.146668817400989	0.00135892553364305	0.0112405433145839	0.0003339296737189	0.00470819494623816	-1602.19377631734
678	0.101064486526814	0.175862564556485	0.00160987756923644	0.0131333309404499	0.000314930110680418	0.0143268260624062	-1605.04542515014
679	0.100499158626393	0.150576915857681	0.00165983009006732	0.00324914973283076	0.00039461216703033	0.00344366699305055	-1603.38798682334
680	0.107966961899954	0.149913503175498	0.0054610414654528	0.017982360481594	0.000140324273562496	0.00418988334370273	-1604.30980875553
681	0.108687801688798	0.14808894214422	0.00587229048660613	0.0291896822753024	0.00016353517663953	0.0111330556840891	-1607.4837009266
682	0.107952426701831	0.154971444366141	0.00642431774803776	0.0108553312034611	0.000136802598861398	0.0078522879770341	-1603.61267890167
683	0.103041144820672	0.15862061477955	0.00656775899610626	0.0043858808050321	0.000569493467000409	0.0185870027555328	-1608.02439420664
684	0.104164134555512	0.153357065480588	0.00119644920885582	0.00572495620572517	0.000502581215582662	0.00878931772725493	-1602.42623385038
685	0.105966769183179	0.155497765602404	0.00495703350646319	0.00609839605244314	0.00032599895852166	0.00427277207307934	-1602.4457709342
686	0.106282930450236	0.155341084809975	0.00439439115658958	0.0223346314717601	0.000307340232928618	0.00501610567340007	-1603.14646933743
687	0.106479107762528	0.17696486920018	0.0031932379573354	0.0424171906327389	0.000257384245288169	0.00683866953294325	-1603.98773937762
688	0.105044375222382	0.17764783450967	8.95001788674315e-05	0.0282443501483921	0.000220357504429566	0.00234623922773636	-1603.98301814719
689	0.102568545881774	0.16193012203695	0.00237795004121954	0.0263704932507663	0.000589451748034182	0.0112471564729825	-1605.14675849502
690	0.105398555230595	0.166628869610212	0.000759500434215338	0.00645599544452282	0.000729925567647046	0.018497795083535	-1606.84717015127
691	0.101825821147419	0.168135310371783	0.00215465158892089	0.0513925299037505	0.00101233628755298	0.0112799957659421	-1609.8100889725
692	0.106609982854436	0.203462684732118	0.000850474478220557	0.0720751406622491	9.96220191356086e-05	0.00570316879844808	-1607.63871232048
693	0.107367012419548	0.205704472387836	0.00647842210280173	0.0558276996979772	0.000271882821404932	0.00712996869653982	-1605.7673133094
694	0.111130020855711	0.181385353870495	0.0125406335341261	0.0160833462735549	0.000467884024875043	0.013624438663454	-1607.01743706394
695	0.113507074896403	0.190841811475049	0.00838120739426942	0.0352279059558253	0.0004868076985309	0.00504169376854044	-1606.48114205087
696	0.105737468967452	0.183999575792103	0.00127957116952229	0.0415471535440079	0.000489835668435838	0.00319809235271889	-1604.2967977069
697	0.103995347690369	0.167196413499925	8.95573734207983e-05	0.00125766816338502	0.00024654073769859	0.00356393737452952	-1602.74937832254
698	0.107439096135362	0.138605959811074	0.00790456164865275	0.00105781913169532	0.000119410712175586	0.0111422315232961	-1605.05507049184
699	0.107754863252309	0.136179217781187	0.00357670732002657	2.83234025628032e-05	0.000434553731875499	0.00347591414423263	-1602.79224736638
700	0.10443820079953	0.160950627793842	0.000236935722276185	0.0168926249157859	0.000565258439519745	0.00622267184771796	-1602.8590811308
701	0.102364933901557	0.1763052498968	0.00478343555688179	0.0137970603273452	0.000131563991454744	0.00341267623664586	-1606.36399701531
702	0.106550914359912	0.182024919469436	0.00557171925426111	0.0104543004123519	0.000536591293204293	0.0113496577541647	-1606.25437794903
703	0.108590364603371	0.156989220733215	0.00453633722918282	0.0220671818946368	0.000734640824612899	0.00769458125107892	-1605.08901695249
704	0.106967332745406	0.164697725720761	0.0038011402254379	0.0227526214819609	0.000102869378003628	0.00644018253385753	-1604.50562973389
705	0.105636311892714	0.160832408626246	0.00501483145444421	0.0157328975415356	0.000324698802882522	0.0106794508682522	-1603.44549859735
706	0.108663514499626	0.150275113463196	0.00506454173606881	0.00870270456086005	0.000423107521239328	0.0113239609843437	-1603.52754487783
707	0.104636977249495	0.145760850015539	0.00366106751663302	0.00599035470963592	0.000429471104328437	0.0063863329181153	-1602.52774770779
708	0.103430395716291	0.155087791137501	0.00233394942848467	0.00524068956919591	0.000380822396923238	0.00339448575875724	-1602.56503273756
709	0.10700618858497	0.147818439911973	0.00405025868237571	0.0234347991458086	0.000216930688406591	0.0157785946072749	-1607.4657621348
710	0.106411380506321	0.198086195724531	0.0069893080071795	0.0415945216910217	0.000317827968029422	0.0100945002027707	-1606.04889276311
711	0.110562432784126	0.203562651426537	0.00768011237519102	0.034800435727045	0.000176848400717842	0.0127214743582624	-1607.79281953496
712	0.109594171886623	0.168128080225451	0.00488617937807866	0.0103670630792483	0.000283631658433132	0.00191578293101597	-1604.68792845498
713	0.110049228784691	0.158462938784366	0.00248213568807716	0.00732005479219617	0.000433897847287752	0.00887219486608478	-1603.86001558728
714	0.10895033028823	0.15996103859419	0.0120365031983558	0.00710744895225909	0.000271255079427306	0.0040566024024196	-1604.58553999837
715	0.109828074293041	0.145577785351271	0.0120319977523395	0.00887689677876364	0.00021162394618726	0.00401420003896561	-1604.48294905453
716	0.115393789862881	0.145259719464152	0.0140903121285292	0.00172057610643649	0.000274377360902715	0.00231095888801847	-1604.46574190251
717	0.11484271613871	0.146576345994245	0.0178058372808926	0.00236217588962817	0.000197184853529551	0.00706472719586313	-1604.54971471896
718	0.11498945643768	0.149823148900859	0.0215705020312224	0.00539084572384804	0.000509747394419352	0.0112952398371379	-1608.03994022314
719	0.119012389835399	0.138127601671441	0.0107258144996503	0.00534154732052247	0.000302712671286599	0.0125408603646571	-1608.61334712671
720	0.120241359825153	0.173265342386354	0.0269380372715682	0.0168725776669269	0.000474291027947434	0.0126471703756822	-1609.419930492
721	0.124804263123751	0.153157399066413	0.0217960534464655	0.0121986272703401	0.000225219951995553	0.00140990839330913	-1608.6322258929
722	0.116197242486642	0.156695961947616	0.0136536503833363	0.0052605567102201	0.000429874366594617	0.00748670356304555	-1604.38951815282
723	0.115060328673944	0.164330986076883	0.0173853991522082	0.00420088101805583	0.000305764207554176	0.00339855769911826	-1605.49736296053
724	0.11694412917375	0.134517058959764	0.0146465031240886	0.000459991074113597	0.000445549718106664	0.00895640019377798	-1605.1514926061
725	0.116525948774086	0.146423916521391	0.0182596991164489	0.00758583649128869	0.000294719657353147	0.00291971574303198	-1605.15953230905
726	0.115982920382296	0.157437245941566	0.0110175648352074	0.00942618232306912	0.000221598607110994	0.0152202318261097	-1606.46831694811
727	0.108155197810445	0.160021068223734	0.00214093682395518	0.0118055479859863	0.000436200930311175	0.00703047044294568	-1602.93810929844
728	0.10661871547269	0.151411515216056	0.00203130939421744	0.024747470858752	0.000250258676483076	0.00690035193322231	-1603.86428272084
729	0.107672781129196	0.159880963486373	0.00446147846188264	0.00751807215736001	0.000335393956158411	0.00731734042939533	-1602.35259935058
730	0.108793934836727	0.15356711062453	0.00639125000346383	0.0098960236654393	0.000340968808881595	0.00537845757689158	-1602.56877917533
731	0.11448650234537	0.144247237227888	0.00530795466760806	0.00188893779629105	0.000480877695602819	0.00464689913607059	-1605.66004067671
732	0.106387642577088	0.148160528744019	0.00209151928733644	0.00920386911603613	0.000610826419502539	0.0162378225441068	-1605.57774303737
733	0.104155093690622	0.168832404867894	0.00140262003843746	0.021971073496275	0.000256534759154885	0.0130589929924557	-1603.86592189775
734	0.105155066239709	0.16635907035421	0.00200734210665099	0.0184105394880815	0.000360878227708134	0.00309794111825016	-1602.94042543153
735	0.105243234460982	0.183434346647804	0.00673147373494474	0.0161189169034015	0.000428936139373694	0.0139850460751107	-1606.65794059679
736	0.106243949527595	0.172019078655333	0.00103480944439347	0.0286170064697668	0.000530357505615537	0.0122387783748112	-1604.63839298403
737	0.10683831151297	0.183877766230839	0.00240261261816842	0.0252952619154184	0.000441131202547021	0.0100959910772085	-1604.48313803318
738	0.100454493933837	0.164642528977309	2.81391272767094e-06	0.0386066425210904	0.000377923053932439	0.00315833518688444	-1604.52558686512
739	0.0990637681478601	0.180438186264572	0.000660580273585632	0.0253349303096009	9.64776171462513e-05	0.00810713452103689	-1606.51623794888
740	0.107872749517024	0.170434284500412	0.00388401625176937	0.0242073845552431	0.000683010512019198	0.0122193866869079	-1605.61482521871
741	0.107466117569962	0.166733196628847	0.00635130794393003	0.0178103663023837	0.000202465257513778	0.00503773444649423	-1603.30323247512
742	0.109766147225905	0.16735537078791	0.00676378978703728	0.0194139518723061	0.000522023744442112	0.0107337992581656	-1604.54591936913
743	0.107537351946319	0.179448560928275	0.00340275594755491	0.0252729293856297	0.000607959928289628	0.00218112913850887	-1606.09174442509
744	0.110694948296867	0.18207281901194	0.00247231881937207	0.0412655493179546	0.000595260287255153	0.00981987191932331	-1606.72001545351
745	0.107193685990326	0.167138738233308	0.00595366702486604	0.00765993258752424	0.000113098191044816	0.00605614430863196	-1604.07777707075
746	0.110222202935303	0.139830564231854	0.0082679277431106	0.00350808399077539	0.000491112129183023	0.00729185978695058	-1603.55750308751
747	0.113189067443675	0.147310807956284	0.00696954922925433	0.0116071567924091	0.000487007473687548	0.00872882250715815	-1604.99646184226
748	0.10669292708336	0.155647359160762	0.00089324396728375	0.00546975279049938	0.000104981879882173	0.00559124532861511	-1603.3626938454
749	0.10396021611078	0.159345235040826	0.000879613862479669	0.00793676228129176	0.000428547519335682	0.00802869447750959	-1602.12743563244
750	0.105576820230298	0.160804317672083	0.00197599750737702	0.00107819037373554	0.000190792679893602	0.010014604025753	-1602.44605024021
751	0.107654227347863	0.152855797545819	0.00564837398771313	0.00632924557583637	0.000556593400610555	0.0121920957271337	-1604.13937182903
752	0.10683822392873	0.165819321080184	4.88741382342602e-05	0.00268163706991515	0.000295577224246624	0.00783352175296239	-1602.77805934924
753	0.107520999103179	0.140632425239866	0.00476141947792355	0.00749595532250652	0.000306693001754919	0.00166274639050503	-1604.16208840982
754	0.10676391481272	0.150194077626502	0.0077767815962438	0.0117987543729167	0.000486371112362116	0.0151958446852377	-1605.94901878831
755	0.109695279704119	0.159479415839356	0.0102033349692108	0.0159991127875241	0.000385974166732746	0.0112599280314005	-1604.50442740861
756	0.111617228818854	0.165119797366872	0.00278435273123182	0.011143993711423	0.000359086586978769	0.00967159735395265	-1605.08120796867
757	0.111519704122625	0.165997182510437	0.0101879721962367	0.0130503477253063	0.000377805803551917	0.00666187965845504	-1603.71028424134
758	0.113980042009883	0.165940632553568	0.0128287364469576	0.0143280880688145	0.000358333590900155	0.00770309591983191	-1604.17954984867
759	0.113933173051109	0.148339244915804	0.0112849351267799	0.00593216906702625	0.000353564167965371	0.00433506736975056	-1603.56807367867
760	0.114571468934537	0.129318610301526	0.012064402269766	0.00673690453490789	0.000356008322712805	0.00697033208408056	-1605.71131690146
761	0.110235788141686	0.171460100635346	0.0126229408393783	0.0277911133619188	0.000340740858313623	0.00291540067788375	-1605.65305823877
762	0.109246372954486	0.166413667315542	0.0027091586554229	0.0254550383028564	0.000117158030096317	0.00534479197042	-1605.05201120009
763	0.106507209717738	0.169452475797097	0.00540114238981063	0.0340763137243292	0.000647360505404709	0.00535625487049002	-1604.91778880659
764	0.109944184763124	0.177037115970972	0.00328125247659091	0.0450972725538287	0.000236819466545529	0.0023288727429055	-1605.88627220835
765	0.108419469426248	0.189676056666316	0.0055652099362573	0.0408626061033749	0.000340889637828901	0.0120716898599018	-1605.41548434269
766	0.10695449073155	0.173613790569182	0.00778867980656254	0.00540051392149512	0.000441884049894286	0.00348419958892749	-1605.85908409909
767	0.111591244929786	0.161136368632301	0.00802225332270695	0.0419668763462545	0.000225106419541853	0.00932100628511902	-1607.0686081466
768	0.102493157763406	0.178820614541484	0.00766358603373442	0.02348454407671	0.000165553085746354	0.00444633746894817	-1607.71141744598
769	0.114050078502066	0.166483304604624	0.0162506591901084	0.00105897951156528	0.000255377473864388	0.0101182566482922	-1605.08393586765
770	0.118917840927044	0.17271028401765	0.0160852091868075	0.0151832605264324	0.000171599308433	0.00376939531612778	-1606.30638919959
771	0.119476204340032	0.177044256449382	0.0185228983738755	0.0300838377539388	0.000181272102039552	0.00589631164461426	-1606.28659931169
772	0.115752068274764	0.175953345743612	0.0132202247015667	0.025052129983328	0.000207245102026111	0.0033484746533872	-1605.60451621156
773	0.110855979599287	0.159449627251791	0.00621722383817308	0.0234850215046098	0.000870109879120169	0.00758571118372935	-1606.59525987132
774	0.108409035173729	0.174925385046005	0.00147744081773194	0.065739342992672	0.00100962919395053	0.00470431101542502	-1609.16035634258
775	0.102179806472323	0.199674857202922	0.00121251807629991	0.0730417891567451	0.000949993214393432	0.00516441623906374	-1607.79212453869
776	0.101250815304633	0.192081874484501	0.00118969235326688	0.0506076476724858	0.000614097573006587	0.00415678340624151	-1605.74414762232
777	0.106966908903921	0.174883797926179	0.00308803189367982	0.0432985098451007	0.000350436776192351	0.00471366871100303	-1603.90934451464
778	0.108247094803971	0.169066176874956	0.00342177037257317	0.038918246740565	0.000203490982794382	0.00519563894625922	-1604.51759594011
779	0.107211265344547	0.192865786973753	0.00337153727613865	0.0397665669503012	0.000367821620734088	0.0129141048772992	-1605.57982726639
780	0.108052489814286	0.167484327861408	0.00240443350372047	0.0128517192995606	0.000157077976048415	0.0161855993868411	-1605.70927517955
781	0.0988351079319101	0.14525743632664	0.00205599745771723	0.0127296990879258	0.000787833876523988	0.00498892703479901	-1607.67657509236
782	0.109527551151423	0.156226148064097	0.00683346593964999	0.0123999030625141	0.000704537405435761	0.00509569726094429	-1604.83500187613
783	0.105838348195531	0.148689708248234	0.00673660660059224	0.00950083494882106	0.000630345464896423	0.00676942622801701	-1604.67757198504
784	0.107465852016643	0.152840441004545	0.00353843626450072	0.0127843767617494	0.000576697400642968	0.00868988327622478	-1603.61011250923
785	0.106637198352374	0.16091951260923	0.00176095112201955	0.0129633984159303	0.000473563748166085	0.00677754222572852	-1602.70588175029
786	0.103738082086446	0.151186345363242	0.00115262802800573	0.00322031049907354	0.000467876384862517	0.00427529520985519	-1602.1365821793
787	0.103798944663672	0.153494508344179	4.30303147021437e-05	0.0211995934368509	0.000583975504605365	0.00369772094439044	-1603.45028391563
788	0.102892524655716	0.174917367805002	0.00295403060913589	0.0350142597093233	0.000143732876221301	0.00385393537522389	-1604.96749928657
789	0.106367565562847	0.172919728162716	0.00468804819392636	0.00150419817385127	0.000385722008843975	0.0100250580743999	-1604.19202998013
790	0.106447004924717	0.150404707391059	0.00596217125793796	0.00255619444156611	0.000271776705728216	0.0132847147779954	-1603.48936795495
791	0.110808347316436	0.158879206879143	0.00764392788866152	0.00314422356358329	0.000366106478029101	0.0124664446989809	-1603.77859810527
792	0.106856295243947	0.154622360079461	0.000867348495580916	0.000288808199909681	0.00047895923802185	0.013808211945493	-1603.6614428869
793	0.102228287457326	0.158561448381977	6.18474794570059e-05	0.00292430397794164	0.000672558356848412	0.0184023041034484	-1605.81543822067
794	0.104036157129601	0.162681117923616	0.000232656763191048	0.00323163647239387	0.000536772939262211	0.0139706619632771	-1603.87402765956
795	0.10517735260247	0.158265011496312	0.000310306604957675	0.000308910156616482	0.00025700559399733	0.0020288036550142	-1602.95914926838
796	0.100760133575349	0.155461019122567	0.000276623568903435	0.000447958641765523	0.000146707439478382	0.00503964260335977	-1602.55651452506
797	0.105083844164853	0.16111606242693	0.00294470380166722	0.0196290858287198	0.000256431316582878	0.00759779545426212	-1602.71250645255
798	0.104307978994746	0.145912019517593	0.00343123206975352	0.0136654162379352	0.000457269646882698	0.00482196215637955	-1603.31005642251
799	0.105933479424919	0.159267370311613	0.0060035008881602	0.0103651203161819	0.000364655838537961	0.00780060959845658	-1603.01759579629
800	0.10600327264125	0.156420864298043	0.000988014452309381	0.0328678616356713	0.000609833856636715	0.00652289165200352	-1604.66049626385
801	0.105924845067981	0.172065223083206	0.00399944992745679	0.0388494982595221	0.000306527686244176	0.0082503733071135	-1604.10625941641
802	0.101710582842269	0.169824425671018	0.0001206518661263	0.0230923708042561	0.000583894428357639	0.0103807318256722	-1604.09174167722
803	0.0989810291154885	0.171075449274114	0.000505021106228337	0.0386595709247168	0.00035231430737816	0.0125957550456746	-1606.46366433463
804	0.0997561051870274	0.188988370162203	0.000301120247786296	0.0089972073351324	0.00029172675226203	0.0110543679892433	-1606.41349656757
805	0.10356778683415	0.177621091764994	0.00210037441166741	0.00655466101178125	0.000239818828334372	0.0062802132618462	-1603.81185881741
806	0.102174599030374	0.127315512215783	0.00096989042620232	0.0186118224597269	0.000359422775636971	0.00642124648859142	-1607.06603967445
807	0.104156735221841	0.155756472510974	0.00141840487558159	0.0129518501490295	0.000408122693220159	0.00500391136335306	-1602.14569899069
808	0.103649858005017	0.161062945171935	0.00127573181436952	0.0313198894986389	0.000569814100142946	0.0035315181723543	-1604.08960319249
809	0.104792046652339	0.165354643772395	0.00120208656212502	0.0411931955666344	0.000305204239036698	0.002518553030795	-1604.55155330818
810	0.103830963549134	0.175410914402465	0.00125473385758093	0.0197124586225703	0.000286001622203364	0.00669773020323789	-1602.77661725299
811	0.10412960613701	0.145104260399223	0.00316128736089577	0.0209104375749026	0.000371464221215181	0.00431949125778611	-1604.04928494575
812	0.106386717192392	0.144735921423435	0.00230750664050972	0.0122500101493866	0.000554929702471201	0.0115638207415618	-1604.38810138008
813	0.101725699600978	0.147206526081689	0.00242520493707271	0.0121489082308178	0.00043012986371382	0.00254182808855521	-1604.24710092203
814	0.108222505520848	0.149891214425994	0.000749513461676539	0.0136333011690477	0.000196070941287145	0.0138441773865324	-1605.6755285264
815	0.108635752793263	0.193271871519764	0.00740044316058846	0.00617524129676926	0.000185913113769384	0.00443131622968	-1608.09440539015
816	0.109171207097814	0.142341659367988	0.00687134268840979	0.00695968042490977	0.000209729834989311	0.00694124034318153	-1603.16986541212
817	0.109813571168423	0.152400948502246	0.0117970434677562	0.00400389112546015	0.000301664428905634	0.00871475416808965	-1603.72661701619
818	0.113518850751416	0.14473172193488	0.00645847294240826	0.000940307096898547	0.000321544925732592	0.00569321050216084	-1603.79135995504
819	0.108163126291125	0.149558863968196	0.00278169782931968	0.00073609016553608	0.000314384094917544	0.00763945044132528	-1602.01177031179
820	0.0989903176291479	0.14079236391714	0.00179187906462257	0.0122227852073752	0.00038916822969528	0.00627630109118576	-1605.42203394734
821	0.113687825756711	0.15351903610023	0.00851047496841775	0.00125401473487196	0.000374886470320758	0.00537267705567604	-1603.6101991114
822	0.108630059587207	0.146305195102874	0.00358436453211236	0.00164713911834948	0.00018478477259127	0.00973502380544274	-1602.93135231198
823	0.108681272543945	0.138101960263355	0.00170250810984033	8.72743459062296e-05	0.000368282523438295	0.00434866237829371	-1602.73714023734
824	0.100613209099382	0.13254950478588	0.00183335995410976	0.00445404601040926	0.000410480084327653	0.00514660115512404	-1604.27259238033
825	0.101024856825374	0.150465490653341	0.0022691960321425	0.0108141197663167	0.000426811244801655	0.00590645619391131	-1603.52487878565
826	0.0996152632290426	0.157783639429481	0.00261525898443347	0.0136826579744527	0.000399647279573468	0.00275842977321232	-1605.46875624349
827	0.107378833350055	0.15517436638467	0.000469489420704388	0.0111979912125678	0.000174069719256672	0.00999507318197739	-1603.65121218739
828	0.101692535407101	0.159051993747707	0.000980900372732011	0.00210401485333261	0.000488204941508991	0.00551770739348096	-1602.93060035586
829	0.104933310343155	0.161512122450192	5.78867474516337e-05	0.00805327429869161	0.000385024460497322	0.00550299537267556	-1601.969857963
830	0.102237714828536	0.14658099485047	0.000952175369186491	0.0181121022411703	0.000633378815365959	0.0147541697733262	-1606.36154778328
831	0.106220429201929	0.150025668496326	0.00618369749399784	0.0281110530597167	0.000390089216517443	0.00897309366242297	-1605.55737109665
832	0.107179303766347	0.155887814929644	0.00353265225083368	0.00663636124146353	9.14369760152032e-05	0.00623251548556673	-1603.78680869027
833	0.104518339465409	0.136799541191958	0.00386912432741111	0.0003809962081731	0.000675885641844862	0.00660967983007507	-1604.13751676689
834	0.105861268250193	0.132241922228799	0.0062629743279997	0.0133898736568966	0.000650072933861745	0.00520035339908867	-1606.53317713989
835	0.106774387752065	0.149958585086255	0.00221199815161406	0.00554088103267003	0.000159631193651425	0.00326978853629107	-1602.79193383726
836	0.103358781610206	0.155191370153617	0.00303928878345142	0.0170795591973456	0.00026606836482401	0.00282955068230161	-1603.46522056279
837	0.106406317277656	0.16033128631318	0.00327841091993791	0.0254319279427064	0.000499435102768978	0.0055906924015923	-1603.38477053029
838	0.107204528467273	0.163307901549402	0.000622503572255762	0.0350560794386511	0.000348904598185299	0.00469520560830522	-1603.96811117883
839	0.102925095443543	0.162093108945841	0.0010503184486194	0.017902225026363	0.000246943308828519	0.00724368665560646	-1602.39783489401
840	0.102798611165112	0.161672293101886	0.000598763220641476	0.0152222743954793	0.000350420146134978	0.0055083835148851	-1602.0678483826
841	0.100076834645711	0.168091550214423	0.000911000104403975	0.00372475416163554	0.000520369201312931	0.00700861003542191	-1604.67746274793
842	0.10538430616639	0.14281432390102	0.00139378502563174	0.00210601460137911	0.000501489921927299	0.00839051487958622	-1602.37833573071
843	0.103848628194088	0.152276862094389	0.00162335212821415	0.0101798152212068	0.000234841756317128	0.0147999796050144	-1604.05146057755
844	0.107926939733252	0.162202824981185	0.00577013520749297	0.00318406555462974	0.000550176357513109	0.0117818812722783	-1604.34232567037
845	0.104037899372581	0.160806381614517	0.00228232689343273	0.00350754294641904	0.000235762909300356	0.0108764664067257	-1602.54582384176
846	0.104923667730726	0.163186549755643	0.000588117232737234	0.0166058636459623	0.000194207539499038	0.0071027254479199	-1602.45549551916
847	0.103712879373432	0.156557149006211	0.000866580396103736	0.0141986578172458	0.000329070077357474	0.00432421390468735	-1602.02258857694
848	0.104296814916969	0.162850644618492	0.00138123056682968	0.0190344873279019	0.00049175592017963	0.00945643638134013	-1603.11680692435
849	0.101978327342653	0.143178988712138	0.000955249881701489	0.00204433219307796	0.000363145150200814	0.00873902768652557	-1602.15318805442
850	0.104428503746091	0.151379152045321	0.000490156670327951	0.00728418061519264	0.000158720881174967	0.00746096614051527	-1602.26312607078
851	0.101131162794254	0.166708997514879	0.00123091539512967	0.0234350464514714	0.000666549469898923	0.0106282234866191	-1605.27764862415
852	0.101082758607273	0.174905618250253	0.000776832082317806	0.0214626503626772	0.000162026516888054	0.00261523569851036	-1604.64992028441
853	0.101798783511213	0.175298672717749	0.000439683380483404	0.0234784022252677	0.000321101260723885	0.0139124755010841	-1604.31992871851
854	0.103025075527884	0.173162173492203	0.00402580800202493	0.00801680850239404	0.000231558046031801	0.0122542237320326	-1604.68504724425
855	0.105664568468048	0.143983859159268	0.000838139067524276	0.00245180411653678	0.000519768206703976	0.0123081498691627	-1603.34500634763
856	0.102893199452288	0.149930002726878	0.00143270768878864	0.0046479420436603	0.000277322912385747	0.00727460081868044	-1601.75517781176
857	0.102045403291867	0.154841338834439	0.00163543951579776	0.00239848483545991	0.000338328057284879	0.0132853778151743	-1603.17001959824
858	0.104019196464156	0.150187620776431	0.00238955117000177	0.00264871135923691	0.000439503992236884	0.00843433546473156	-1602.21749581661
859	0.106765746867225	0.167797550853628	0.00259262398989474	0.00571288966317536	0.000118358762940526	0.00805239354291014	-1603.73681592806
860	0.101117606341222	0.162111956334544	0.000965342909330651	0.0335495358594021	0.000699081067593263	0.00223934236483278	-1606.22480715814
861	0.104137211353758	0.160493160460113	0.000925366949828456	0.00724620409480679	0.000145829685493628	0.00411044453308174	-1602.60336997422
862	0.108580365311237	0.174099890614848	0.00368808127991232	0.00625142447579446	0.000187619086592678	0.00489461132485689	-1604.0912949482
863	0.106995600899922	0.146645712486962	0.00808684081469823	0.0084518436270255	0.000372205684504666	0.0198214172361083	-1607.28040646107
864	0.110676221977665	0.150142851803504	0.00828714304942938	0.00494983342560773	0.000305381240740039	0.0183917520762735	-1605.71298177873
865	0.112017397174022	0.158885585465644	0.00732944814148658	0.00691206811554361	0.000174836418053351	0.00792839668310484	-1603.68267106407
866	0.10684358051549	0.152099137291326	0.00227300819088884	0.00270951670921546	0.000604437706117779	0.0067329223283487	-1603.11600782987
867	0.10728801768285	0.155439833242667	0.013111457844541	0.00196150281318926	8.79122638148783e-05	0.00507362536861311	-1607.50196270039
868	0.116843211333863	0.163417182006373	0.0163034820949289	0.00143432595133318	0.00034084799044115	0.00989908151064877	-1604.84586314773
869	0.114208890509039	0.149191208356077	0.011416006891994	0.000942871879508027	0.000113282575421923	0.0050207002316729	-1604.31256488869
870	0.111309221866737	0.149998164402041	0.0074966906052525	0.00800141369318704	0.000179391068771933	0.00556159907288795	-1603.31682883279
871	0.106664268177321	0.155184975665451	0.00932666276572739	0.011441283388676	0.000313717377376818	0.00511704982499866	-1604.11606885071
872	0.106433746474972	0.162940088142539	0.00312129318343527	0.0107540444276915	0.000417713357273115	0.00703078679270507	-1602.56010030092
873	0.105771228487039	0.173996584819093	0.00276043942400794	0.0381374475842318	0.000310674859831603	0.0049726674878207	-1603.4375122746
874	0.105484186635451	0.17538476894486	0.00128214548157179	0.0152632469410946	0.00021415684467536	0.0105661730964302	-1603.50562438652
875	0.106870082297788	0.159998402161553	0.00251407188752419	0.0111870014854938	0.000430726262832365	0.0155772259628237	-1604.43100797045
876	0.102327499125381	0.14713165726267	0.00664354154046774	0.00841541978226578	0.000355171818309882	0.00495462197888998	-1605.39551878528
877	0.104668699860178	0.144436216965268	0.00503338374977363	0.00771392834103206	0.000261180814400247	0.00915125379302237	-1603.43224433886
878	0.10593195954755	0.142089618246736	0.00620662501548684	0.00446832046537443	0.000271506439873641	0.007296730329733	-1602.9561331531
879	0.110363098080056	0.139808110705142	0.00761081269732168	0.00738860836001983	0.000250990534835302	0.00989822410982438	-1604.09611928701
880	0.111418336142878	0.14446157930023	0.00890496790063095	0.00568135488920258	0.000325728475142289	0.00426483696993154	-1603.09659506502
881	0.110579555248353	0.156016995700557	0.00847162180180775	0.0127969218348878	0.000294712738251307	0.0061084290517377	-1603.00334892838
882	0.107113200549157	0.155771838409515	0.0048695170084501	0.00539151883059831	0.000295629509011809	0.0100656858542296	-1602.52891482341
883	0.10794668130491	0.141148959953255	0.000751181396772134	0.00218911132214995	0.000196275886096162	0.0027581369552077	-1603.33030516015
884	0.102167941090194	0.150538504694535	0.00108156358534625	0.00654134659221367	0.000341180689466446	0.00250996649744065	-1602.75289734143
885	0.105409281850951	0.16420526328134	0.00258982708187934	0.00572183377426626	0.000266333159428439	0.010979620676022	-1602.70172957609
886	0.105418609617017	0.151884253358409	0.00151458177836392	0.00788573889160818	0.000245022612346992	0.00503347889825829	-1601.78210500052
887	0.108812239909488	0.158909266904383	0.000560410215210348	0.00508244940398907	0.000423263082717802	0.00414221808998879	-1603.63372495937
888	0.105725052898109	0.141059047798203	0.00265398549694627	0.00582248600199993	0.000423976436427084	0.00201513540828795	-1603.50783175752
889	0.103784213357597	0.151167918654319	0.00160261500996325	0.00737310864619246	0.000184671703872839	0.0040367660229288	-1602.24372782606
890	0.108127299639468	0.149449354687719	0.00789195323691217	0.0113149581913912	0.00044769429940631	0.00237932002888501	-1604.37215139184
891	0.112441703950026	0.14647585222747	0.0142217430974565	0.00256873723839367	0.00053617108704791	0.0127861233031421	-1605.73003018658
892	0.111567180275441	0.143248775140589	0.0152997406229055	0.00386540953820076	0.000327692806253136	0.00161490049370337	-1606.46148352255
893	0.118199317137608	0.15257095855802	0.0147758776459812	0.0170805574780901	0.0001266870743614	0.00838974360091471	-1606.70488551181
894	0.115093042388511	0.174984614216892	0.0130579004987246	0.0207682246967055	0.000764936195533133	0.00865208458118683	-1607.68621470892
895	0.116279613039865	0.161853399632487	0.0124443806345396	0.0158504258381849	0.000666677445932793	0.00889512203259894	-1606.50806681065
896	0.115965920753233	0.158188785528069	0.00902749942662288	0.0100314570293226	0.000176512357636221	0.00579422497623007	-1605.37399405887
897	0.111889865745264	0.153450289264214	0.0131520013009678	0.0201233796288018	0.000373802253038999	0.00784313347603019	-1604.8710405286
898	0.114060310246432	0.17523235688991	0.0124804148968928	0.0536471815771254	0.000456613447172751	0.0122008203850175	-1608.20734409461
899	0.11351440216153	0.206283742756932	0.0149013572770484	0.0481851248393521	0.000152277591764187	0.007439251572335	-1608.07635747958
900	0.111532317077946	0.178173109397305	0.0139970291736188	0.00133533564208218	0.000222158777932738	0.0102044741674535	-1606.49180885849
901	0.112768863783174	0.140294380824905	0.0105796980517464	0.00460366863838575	0.000201908269596294	0.00209910812584123	-1604.70315906025
902	0.114956509040675	0.161434669493675	0.0134998167218354	0.00337399849100782	0.000205884222522481	0.009231430461412	-1604.12330443566
903	0.111589770880685	0.191426320426621	0.0107280271627929	0.0547513680774857	0.000467845172052134	0.00336885657212417	-1606.11425128363
904	0.118319398954477	0.197000933395224	0.0235366105774989	0.0506060101651785	0.000469740422906322	0.0104482756620509	-1609.48247001562
905	0.12521337022233	0.208945836804877	0.0250577166618977	0.0749763179790523	0.000567234929112023	0.0095332839531296	-1610.70082744182
906	0.125472202373448	0.192673609839532	0.0252403413362011	0.0815987447775751	0.000594926966786164	0.00875050708260267	-1611.99607393459
907	0.121694982816598	0.212200212864125	0.0170782860969775	0.0700855958517162	0.000326734242875363	0.00414128768012943	-1609.53454649323
908	0.121045586289574	0.215874455849788	0.0211722216886177	0.0783391520740712	0.000156300314813171	0.00823227554106642	-1610.09659892496
909	0.11745302417359	0.210814809833969	0.0194712020163061	0.0624678839022298	0.0004572542638061	0.00585772133253989	-1608.5330403438
910	0.117967538632149	0.187189981733347	0.0137090678804337	0.0436166572412944	0.000413833462074751	0.00855904745980018	-1607.03746598101
911	0.114444784545246	0.176678834289205	0.00877256238028411	0.0346512406075078	0.000358742972295251	0.00773151625143641	-1605.55884448354
912	0.107064590923998	0.19626687566746	0.000629337615916573	0.0438373606651331	0.000249556052786223	0.00505050668071077	-1604.83842541835
913	0.106082262404492	0.180126415750401	0.00214019240935912	0.0363779654487717	0.000672564761949047	0.0012019241402785	-1607.09996668799
914	0.106524281602707	0.169867560952267	0.000317111354633888	0.0333818358761932	0.000290212599245043	0.0125711066297695	-1604.96873404317
915	0.100723407861457	0.1660911659991	5.99742529011879e-05	0.0129992110460786	0.000244519000832374	0.0019036459187301	-1604.01080959591
916	0.0959961904423386	0.166686477738438	0.000100069995863545	0.0195853371604019	0.000157712903889974	0.00833426025187031	-1606.98483968776
917	0.10376950232838	0.157023071395135	0.00129759737180435	0.00686802860366066	0.000521508840948262	0.00696448448950957	-1602.53826852331
918	0.105508970477362	0.14713621278647	0.00353615961039513	0.00426181100562135	0.000415172020983255	0.00919904953195211	-1602.46604794985
919	0.106904529336293	0.150756308191508	0.0031751430740046	0.02088708303492	0.000336321730512902	0.00608931153192596	-1603.21493419438
920	0.104660666230695	0.163957556404501	0.00301830459457906	0.00534345803485355	0.000347175010626066	0.0129405119512426	-1603.31756537526
921	0.108287720004282	0.184148607004111	0.00774563960810068	0.0312955339672021	0.000175894006871777	0.00214621918909812	-1606.02050036958
922	0.108944827606069	0.169706007592631	0.00602011806664814	0.043810238624748	0.000309961598983634	0.00384007350386697	-1604.78973234969
923	0.111402570054658	0.181397433860358	0.00981272176959483	0.0134298483382132	0.000420995684272501	0.0069951594486319	-1605.52231996717
924	0.109019646937398	0.155133370509956	0.00856931036843756	0.0193222258582453	0.000423241355057719	0.0024685804037272	-1604.57842530542
925	0.111677233538699	0.177096923560753	0.00546399883664749	0.00699703373776185	0.000312510576289059	0.00726662601255098	-1605.18434294522
926	0.102933458232074	0.128074369904559	0.0062105809250688	0.0014663199927247	0.000596661136465	0.00326326839987005	-1607.09586127461
927	0.108407180645709	0.125531507237457	0.00807161414539968	0.00650592567841248	0.000550375908391238	0.00809787690001691	-1606.43658412194
928	0.109010189899941	0.178842317382122	0.00197440824930791	0.0560300661723039	0.000364054910259246	0.00641019956574674	-1605.81165591011
929	0.104973189221191	0.172040531103629	0.00137454434411539	0.0262361220063087	0.000414327209456811	0.00473247735560352	-1602.89828603392
930	0.103768490319947	0.18911408672556	0.000455608179247168	0.0636151018901917	0.000350419521050719	0.00370204168559916	-1604.69403366374
931	0.107053474154171	0.173123137457485	0.00247811383683888	0.0430924228676646	0.000323495548685109	0.01042132031145	-1605.00008122209
932	0.108808889662531	0.198385767532501	0.00436231447872716	0.0204784021984505	0.000325380864276595	0.00758949787843289	-1606.80087892696
933	0.109361658661522	0.193928894647069	0.00505404257237423	0.0484037673980561	0.000420326290600926	0.00354120490886743	-1605.26758356363
934	0.108830471176613	0.181017038147392	0.00528850273232192	0.0428830418398534	0.000210457821742352	0.00585555291025607	-1604.50462040457
935	0.108959445513595	0.181622919715605	0.00655105586241154	0.0386466206105454	0.000222076901904477	0.00540803384576678	-1604.30840645045
936	0.108788535861597	0.170503063703425	0.00402202111886769	0.0402619773824399	0.000320215201649468	0.00617436269787807	-1604.27712727289
937	0.104887720362362	0.173124552218252	0.00558585991456504	0.0146511018620281	0.000261916613482819	0.00229856686381702	-1605.02875896552
938	0.110733342953571	0.152287303572136	0.00974805424215965	0.00178565187772646	0.000159277827407996	0.00556546255103541	-1603.12075623691
939	0.111740851694916	0.130984079734939	0.00613647480401028	0.000537960818484521	8.57135308294114e-05	0.00837622202555518	-1606.49090148132
940	0.107617951773394	0.167735209144258	0.00453706366373579	0.031632002677614	0.000668391319978536	0.00776819685922776	-1604.85045433969
941	0.107108766593505	0.167584719677283	0.0031146261206815	0.00712215957971868	0.000395565647585065	0.00395280976234776	-1603.30621786502
942	0.106130362522246	0.136861946549015	0.0039411267397342	0.00957883472303072	0.000322459625008271	0.0097298849230783	-1604.05422124737
943	0.104879969241805	0.135468028087532	0.00306182301754224	0.0125174645128596	0.000364164495413918	0.00567887127435309	-1603.94054241552
944	0.108776060669299	0.142713323346853	0.00465730274057089	0.00250475498182611	0.000128559264161173	0.00732572865740943	-1603.3950748466
945	0.110211746593213	0.152885059928621	0.00679316761450436	0.00785494684763337	0.000214252196851298	0.00802659977913159	-1602.95768466361
946	0.108294887591527	0.152972126929147	0.0052858150591037	0.00729576788243603	0.000318239177431947	0.00728300236110198	-1602.31136285746
947	0.106338467786222	0.151642911449239	0.00129033762493009	0.00298487074334474	0.000381571584517732	0.00775844146963477	-1601.86011602703
948	0.107604422863612	0.146235930956803	0.00446554693250043	0.00202047684606133	0.00065498708996268	0.0148102245333451	-1605.16741198272
949	0.105853569261368	0.14217770265516	0.00397964626189375	0.0092544366877589	0.000349482310036268	0.0120946763383519	-1604.03334848702
950	0.108111284159777	0.176211914150749	0.00294278877155042	0.0476926668418108	0.000297710678062428	0.00277109381548251	-1604.96941876406
951	0.103994409419886	0.2043657843417	0.00156492968336039	0.055741825389767	0.000484359965349318	0.017226359166089	-1607.77243491781
952	0.100843555780604	0.21447585512875	0.00267813595796278	0.0698910052678234	0.000588937543243986	0.00855375116261544	-1608.08600678734
953	0.107504438785603	0.206775673302938	0.00316850331013551	0.0607691182328667	0.000503681328008372	0.00882197268722291	-1605.98639471305
954	0.107974807562474	0.202409566897207	0.00605025965466297	0.0444854411766026	0.000376750625581035	0.00926973803478732	-1605.88978467444
955	0.108423498341105	0.189014607931865	0.00701000180880145	0.0385767426647404	0.000348673581606553	0.0117154853159928	-1605.42070960041
956	0.108636767085281	0.175575282564027	0.00699748359643536	0.0324525485066444	0.000551938088243093	0.0107098284140335	-1605.22456309966
957	0.11103696284973	0.168166940230523	0.00854022863833249	0.0171887974422866	0.000419115180897303	0.00843148931500803	-1603.93672241812
958	0.111936966367759	0.154471489696119	0.00880440598877536	0.0089254806346694	0.000592853498020339	0.00215947438385213	-1605.57251701985
959	0.103532554730753	0.144016459083205	0.0095967278290198	0.00393709484397767	0.000277774722915539	0.0109072294478368	-1607.11614090206
960	0.116404507034041	0.144258670068611	0.0144098559307801	0.00359343039260429	0.000442841907822834	0.00710969591430409	-1604.35586327402
961	0.114469957636715	0.13800391298359	0.0111951637658822	0.00345210692109255	0.000347949313368246	0.00390013456577954	-1604.088635795
962	0.114749609111834	0.120318796282124	0.0161485283646747	0.00982996927776869	0.000304842286347454	0.00621292612822528	-1608.98001363317
963	0.113588450320917	0.157087130187717	0.00746551348320979	0.0186849687765966	0.000312502937161243	0.00856140659800824	-1604.79462131273
964	0.106299738758102	0.155530960285191	0.00318945040317924	0.0127315216123879	0.000287560171240753	0.00618520815253345	-1602.17415603194
965	0.107402937764679	0.143783230842651	0.000620691683187954	0.00541748384378128	0.000244967226337406	0.00534616378494498	-1602.46283370844
966	0.107581230269867	0.147612036946784	0.00039160831523131	0.00635681597739184	0.000412531632177314	0.00463905184431118	-1602.63655559728
967	0.0999254187754446	0.146729154704389	0.000421332339877097	0.00238117902954018	0.000445888632345126	0.00842129808795664	-1602.91959218907
968	0.100319649509281	0.141213533523421	0.000159269858457994	0.00415577052042088	0.00027266800793572	0.00621178254261638	-1602.42363816623
969	0.100940177640358	0.140895503467728	9.25017333740922e-05	0.0100900182325376	0.000618539551076878	0.0043559369484322	-1603.98952637698
970	0.106606487872903	0.14928193465499	0.00131791247602429	0.00438405448244716	0.000332441577679086	0.00690541748955707	-1601.80443490542
971	0.10243668169184	0.156560042975056	0.000560922419399862	0.00366405216221917	0.000591779009773117	0.00726044317723153	-1603.01418816385
972	0.107746458182529	0.145144899286023	0.00186107136669613	0.00190853320809008	0.000328837621893493	0.00683162430911412	-1602.03472902195
973	0.103821446261824	0.142029065301692	0.00104416030026039	0.0017574618987676	0.000312543390142545	0.00835918675712465	-1601.73532898305
974	0.106232294436419	0.134927372413406	0.0042439090364974	0.00317033237735434	0.000486324995945246	0.00926117634095513	-1603.64389647483
975	0.108397380164554	0.153910004822721	0.0093695265459067	0.0287921852297087	0.000399286318867586	0.0154222362801556	-1607.88645161592
976	0.115572304859366	0.16872384594106	0.0150890729493035	0.0171014514369595	0.000421957668867	0.00486766232742243	-1605.05125798695
977	0.112871814405019	0.164723525331385	0.0120671938202849	0.00589105462416319	0.00024031831995966	0.00812661755025077	-1603.79636516253
978	0.115512766743109	0.136335506509174	0.0105701231094624	0.0128337953733572	0.000340696610948353	0.00667394134155185	-1606.03622689145
979	0.109733044739788	0.159343796425854	0.00378103330533531	0.0254601028125968	0.000416564018250328	0.00566909980556204	-1603.91178794519
980	0.105230362449188	0.161897780870808	0.00589611567795132	0.0332230353567932	0.000475394104789822	0.00452985720118865	-1604.86875120727
981	0.108530993332667	0.170715910852754	0.00361945937596029	0.029981868182101	0.000510024834176059	0.0103145996295576	-1604.59284290765
982	0.10546972608468	0.16295626020341	0.00405166008771717	0.00995270106670377	0.00044460739396839	0.0134901048965093	-1603.99140362868
983	0.107629426611244	0.162290318918384	0.00452063031502665	0.00616343391869019	0.000394392887419702	0.0103150349934509	-1603.03089171326
984	0.109730274790751	0.140531240285476	0.00506636673954164	0.0104907310617598	0.00042413464965963	0.0104744567696314	-1604.54699758897
985	0.108650398426995	0.165977257799798	0.00918758793094854	0.00916074450507093	0.000175744167183769	0.00993643770807297	-1604.16514308115
986	0.110054447850468	0.154379402886827	0.00805613967134696	2.81308105157215e-05	0.000301381075244494	0.00755835706248919	-1602.47395931883
987	0.109539397869151	0.14605341836235	0.000416941085685087	0.00391540844946706	0.000283380499538	0.00833836662964294	-1603.76252423313
988	0.105998315463003	0.149058580853652	0.0034975354983402	0.00290079390625976	0.000198680205538787	0.0123819102999173	-1603.09157961759
989	0.104999887760669	0.14785070348734	0.00683843427812408	0.00205104615935269	0.000255414674095784	0.00885360905410686	-1603.34489036705
990	0.109232454275913	0.150531440479681	0.00677271673556531	0.00521875811949481	0.000263445012129305	0.0112195132108429	-1603.17154323813
991	0.112496271395812	0.164818062937229	0.0120878915295629	0.013313830353381	0.000301409516724951	0.00993794739385237	-1604.14120282268
992	0.114347859320338	0.175134595766453	0.0116808467781355	0.0119937801866517	0.000249622471008897	0.00362270989273835	-1605.29053219274
993	0.112044002465198	0.172013108112613	0.0122298327673305	0.0148008269230094	0.000335634918989947	0.0144355943285811	-1605.61643639811
994	0.112911633297816	0.157999077851303	0.0114656763466036	0.0075542652276881	0.00050237131527323	0.00254335780128011	-1605.16925598808
995	0.116657301239347	0.152096633749991	0.0138379915321471	0.00946693322982139	0.000560216207204711	0.00993753531279418	-1605.66743700033
996	0.11607725342121	0.149033332010632	0.0203101358574865	0.00635621703357205	0.000273525403035543	0.000940780290732367	-1608.27518454777
997	0.119530977741058	0.145787564425802	0.0151567917209159	0.00644545377466679	0.00019806672259922	0.0113600396425098	-1606.47142130939
998	0.119015687007931	0.151159452124233	0.0171688720994829	0.00385467572730982	0.000402810305035582	0.00373587353389953	-1605.03876951351
999	0.114843327436083	0.158074084010871	0.0196462317593447	0.0182992492224692	0.000779833643689608	0.00492907733008063	-1609.07223547781
1000	0.117602434072253	0.159541094009799	0.0205290704418601	0.0233934827404401	0.000609737263618782	0.00469247763152118	-1607.27781759184
1001	0.116500773745441	0.159013361060585	0.0159502540232437	0.0138426868803143	0.000312649717159161	0.0117028258023637	-1605.20736988012
1002	0.119751931009157	0.158095202991422	0.0161847700954314	0.0167663193286023	0.000663086069041958	0.00470251766006608	-1607.27002498615
1003	0.11614954740061	0.140720227666852	0.0120756005283246	0.00557721649771978	0.000440236244258496	0.00422671539968796	-1604.84229755389
1004	0.115461160982196	0.130178770767995	0.0114231691174001	0.00425065755385215	0.00014071533588901	0.0043045188264997	-1606.32544715094
1005	0.110461534081646	0.158118380046434	0.00847093445821682	0.0150081487729445	0.000139319544900717	0.00810033040733768	-1604.19439517964
1006	0.110978046540274	0.144670879696396	0.0122239741339928	0.0165592481872972	0.000188380580449118	0.00193411652582091	-1606.3895182535
1007	0.111839029806427	0.164911783302191	0.0160751363923748	0.0285499233125875	0.000489776028534135	0.012064548515623	-1607.66531663434
1008	0.111332538442814	0.179014004030578	0.0116877535357905	0.00898031983747365	0.000568224221883324	0.00472284500578643	-1607.38923862238
1009	0.109608231664064	0.177594439386457	0.0115816829119569	0.0288033485275939	0.000272912790830251	0.00132410179401541	-1607.2264109883
1010	0.111588741742973	0.158334616095395	0.0103695169802851	0.0309355181316821	0.000549870068252444	0.00799653658130505	-1605.62070302738
1011	0.112495277291897	0.156934930382668	0.00130708152276345	0.00770651550648735	0.000303371395143235	0.00809259330767814	-1605.93913333821
1012	0.106505043451078	0.171981896792911	0.00512313194765242	0.00954520053146851	0.000371414933257333	0.00879950003364394	-1603.58805630858
1013	0.107085086387173	0.157379337071875	0.00375829402977184	0.0145749859500353	0.000348471970522384	0.0034538890991254	-1602.74052713928
1014	0.10759930152237	0.14839978329103	0.00525451340509474	0.011153781417688	0.000189577177942342	0.0122425620449217	-1604.33742360358
1015	0.106947675628651	0.144130652955122	0.00449377193194012	0.003759567986259	0.000220853386692241	0.003522803257878	-1602.4659744182
1016	0.107836801118223	0.136020150854056	0.0100691952299309	0.0305453301908164	0.000304569823137832	0.00524593062192407	-1609.42039365333
1017	0.111572542384546	0.192594618745291	0.00922769060863788	0.0525012020723783	0.000386396867693693	0.00923859307828274	-1605.82921033086
1018	0.106413171259271	0.187847721546665	0.00499472994984421	0.0473039277855772	0.000252702267789068	0.0105482976398554	-1605.27395955257
1019	0.104984783843254	0.188858859789461	0.00252103837701253	0.0137920319466238	0.000280613662527979	0.0161055244612692	-1606.25133645081
1020	0.104638789249266	0.18445032384409	0.00266863378319301	0.0396606240528003	0.000279055093243171	0.00200147112491206	-1604.88217471522
1021	0.10616839040658	0.181674978134304	0.00326537448206054	0.0264140611333749	0.000207059004970001	0.0137237099465303	-1605.06942833876
1022	0.105550789467178	0.178329920463477	0.00635171251247621	0.0317747315541615	0.000749980107343389	0.00814570887265551	-1606.61821257994
1023	0.110399872677803	0.171430408958939	0.00399655337490819	0.031272543300538	0.000153429439012012	0.00709433223922722	-1605.19416090792
1024	0.10364350542449	0.158724081175743	0.00440895539293482	0.0202210642085527	0.000554406964060194	0.00216664801073963	-1605.44206684013
1025	0.105468227546774	0.162444703069206	0.00294564553677936	0.029543237118693	0.000336548060803637	0.00601146304879628	-1603.1998940662
1026	0.107618675819182	0.153087099747198	0.00340433641293061	0.0277352916123452	0.000413102154947865	0.00460810097801756	-1603.99743982793
1027	0.103591981161415	0.165327269040457	0.00278967547643611	0.00478016532382921	0.000289006770358866	0.00745523284959904	-1602.61117662582
1028	0.105162089206357	0.173219763359743	0.00578219421469623	0.0101776573506376	0.000362173072013113	0.00558227419326239	-1604.20626880464
1029	0.110734974628752	0.141222840419105	0.00514121114311221	0.00199950318385513	0.00083415823445831	0.00289130798862111	-1606.49591648893
1030	0.102267330421135	0.145723194810648	0.00324896646463241	0.00777705275831338	0.000155492649373022	0.0039698583919756	-1603.90038214989
1031	0.105221973154008	0.145955840555688	0.00161913710580932	2.42954673069634e-05	0.000321589829644238	0.00450087344661661	-1601.41453611469
1032	0.104499685839494	0.144484302447493	0.00400444728845181	0.0179333635225794	0.000280459839751101	0.00567042408300111	-1603.89050883246
1033	0.110085316414985	0.163894186676611	0.00846388709766551	0.0246515551454938	0.000308454444677286	0.00519287201178321	-1603.60772192823
1034	0.114952240291767	0.16986810265903	0.011723264655059	0.0179974787228529	0.00019964983593462	0.00704434733756171	-1604.68214894393
1035	0.108534238814817	0.169191753414804	0.0115463317706283	0.0220106617416438	0.000366111527201836	0.00619992969941388	-1605.067376841
1036	0.116812113237611	0.174948517758593	0.0186098039668859	0.00393607742781761	0.000471048843182551	0.00793274657601008	-1607.26709187634
1037	0.122576334485271	0.130118465454789	0.0260456342603924	0.00809537280920855	0.000199086232651097	0.00344316385284123	-1608.46241528671
1038	0.123352705325867	0.164420908199163	0.0283033912045897	0.00646367230314232	0.000351208788687947	0.0113578837744745	-1607.46541841511
1039	0.120584108350204	0.146669234210753	0.0207352350597338	0.0077783204334286	0.000311966606852266	0.0118477172337041	-1606.09801346126
1040	0.120884296296457	0.164326512506357	0.0267914747444574	0.0110257716523282	0.000349306460493318	0.00307882642541695	-1607.91390824993
1041	0.119556432285594	0.142773026734426	0.0130049032237289	0.000887744660307437	0.000318537426593257	0.00538794409726997	-1605.63921665676
1042	0.117810825639181	0.149208895850444	0.01447484879713	0.00549503539446514	0.000240692424226808	0.00433352525532016	-1604.47051973447
1043	0.111696296882389	0.152971554481324	0.0109476423229296	0.00336037810211214	0.000370170814520547	0.00533115422276888	-1603.15584743236
1044	0.113330089497992	0.150968109740037	0.0152807349397102	0.00445088140504908	0.000402003020608227	0.00434605279269364	-1604.42275833766
1045	0.114232358753261	0.150903393238199	0.0140812399532564	0.0187190575734321	0.00034626033793317	0.00396585954140671	-1604.78248469526
1046	0.116604731852366	0.162007341896536	0.0170208839418357	0.0241731972538394	0.000175863671461513	0.00581727197130386	-1605.50111001022
1047	0.115043819277097	0.160385482393668	0.0155405795699519	0.0297253624925119	0.000298537237279677	0.0038037874065154	-1605.51515278807
1048	0.119914772385459	0.18207790389214	0.0132378906022001	0.00896615951390831	0.000419070310600494	0.0143566852439491	-1609.95420607212
1049	0.118840150185687	0.141244154184139	0.0209121917888546	0.0089610439982523	0.000413309221644769	0.00546666061998498	-1605.82582771441
1050	0.121502852783103	0.129999852646477	0.0264900662800629	0.00064567399964663	0.000234065828200699	0.00688832795029502	-1607.22503442344
1051	0.123657554351556	0.150674106592266	0.0225055633000676	0.0084759356646111	0.000282612680312742	0.00914576515132285	-1606.08096746449
1052	0.124152008857972	0.176224582614728	0.0285142407460676	0.00743073841803753	0.000224381373424941	0.00895871196274195	-1607.98402733568
1053	0.125757701869108	0.16137731840883	0.0243334096070742	0.00676362547204886	0.000536200176750881	0.0165782196009203	-1609.47297212255
1054	0.12191133222483	0.172055829281101	0.015829275029659	0.0143436907581288	0.000257036320148795	0.0142983043192409	-1608.83382678637
1055	0.117363517042997	0.16748446692274	0.0159031294285767	0.0321412019568005	0.000360008313380377	0.00291750502676472	-1606.0102650413
1056	0.116596006165643	0.179864579578821	0.0136905724027875	0.00290947148465439	9.2761264695451e-05	0.00611195695728943	-1608.00502481104
1057	0.117592350178725	0.154719966515953	0.0133663820645202	0.0032237535207243	0.000225570508375343	0.00467093520620133	-1604.50923851192
1058	0.118898445949044	0.140358504040631	0.0150231255539351	0.00139570571070835	0.000124384127968161	0.0062327850819557	-1605.78962101095
1059	0.112089455301496	0.144263904267852	0.00375234132707453	0.0160855581895725	0.000874654855736079	0.012330376813781	-1609.06800291171
1060	0.111823679743748	0.141768050530198	0.0124182847616456	0.00922813975584531	0.000368382682964466	0.0120168784849385	-1605.41052951232
1061	0.112197832614344	0.159049252697325	0.00909643427478258	0.0147240680705606	0.000348335147820431	0.00770037555673254	-1603.55693218155
1062	0.110184495157165	0.153202520141843	0.00723788980874562	0.0038053984812809	0.000357260314679475	0.00596083981299602	-1602.55636330276
1063	0.108051613693662	0.157798673515701	0.00696785159987862	0.0179243649663876	0.000347209758955119	0.00759033512884624	-1603.24127683315
1064	0.10835941027181	0.166831219693327	0.00366742991181531	0.0342831950156396	0.000413560689960551	0.00472488098144244	-1603.85204155491
1065	0.108294567735683	0.193245273745119	0.00390491303858728	0.0377237771634592	0.000453193660762807	0.00539438694500894	-1605.0623241644
1066	0.106695417377783	0.189054484404101	0.00403437806473497	0.0485585825515721	0.000478213797477955	0.00640569756304321	-1604.52299243107
1067	0.106138390362447	0.193085318928432	0.0016169795728608	0.0498763106945947	0.000320630942711872	0.00696585382081732	-1604.22748748842
1068	0.105644705797377	0.198629401532744	0.00549544663993676	0.0453564843213773	0.000393944827651361	0.00862728005991182	-1605.59945425032
1069	0.110601029891308	0.172915326521264	0.00545584020480888	0.0716212371730724	0.000553146358741566	0.00567111730747264	-1609.22504745982
1070	0.109047358924466	0.202082279067413	0.00535542790155154	0.0452713936657389	0.000444402745522047	0.00752842292125093	-1605.88413632541
1071	0.105420379734631	0.202207380949715	0.00651814058613232	0.0270323192686055	0.000458415138515818	0.0062663077566842	-1608.2512538371
1072	0.110237481855321	0.191194039063536	0.00865919545220691	0.0208051051651392	0.000477221934147542	0.015470303535625	-1607.66234561122
1073	0.108082545713324	0.164218900256871	0.00255738930324474	0.0137887874276087	0.000283912582252541	0.0100928854985688	-1603.20582419136
1074	0.105909882920191	0.152533024034656	0.00661632681849038	0.00964134838463888	0.00038516945602987	0.00263922480015328	-1603.95631309865
1075	0.105866037847161	0.126982087935985	0.00308906629871004	0.001232040380458	0.000214435945666531	0.00439881866168277	-1603.64956783716
1076	0.105786529129065	0.139116422919594	0.0041068652673441	0.00243957334575585	0.000367580997363085	0.00520742440410725	-1602.31091673877
1077	0.104022381887883	0.144837054562269	0.000743658439777956	0.00874585044607455	0.0005152850532074	0.0076604245387789	-1602.63861012936
1078	0.106827297241181	0.15788317119859	0.00489487834164122	0.0104908574046341	0.000466549441678922	0.00788124248996779	-1602.94242265049
1079	0.109822290903542	0.149854982380045	0.00856747829648868	0.00335653345826232	0.00049149750406277	0.0096926862035846	-1603.59155779056
1080	0.113056348321555	0.155167516430133	0.00990370038416257	0.000240558748815945	0.000287980952573832	0.00467044141039133	-1603.15289635498
1081	0.112577219400362	0.16004241986417	0.00845137100750627	0.0220287883979623	0.000449602652623443	0.00901220871794695	-1604.64168384091
1082	0.112149744197917	0.161042766173396	0.0143357179825062	0.00725645286858697	0.00013095530788104	0.00911367428757141	-1605.16332085505
1083	0.116137951202254	0.163571224981748	0.0144569866690459	0.00904411718884695	0.000509845106239553	0.00913572938928362	-1605.37596341393
1084	0.115366681966542	0.16452330650203	0.0118523282470397	0.0237566923776317	0.000218486454418296	0.00498979380333809	-1604.82546136092
1085	0.110616155187533	0.173856826567563	0.00649506959628221	0.0261247487690225	0.000387199537980049	0.0117228789370018	-1604.83102803537
1086	0.109574901483282	0.170737671867988	0.0108067969929364	0.0344557410529942	0.000355023220226965	0.00507102346293042	-1604.8471578082
1087	0.111407914894719	0.172713151444341	0.00395221612913656	0.0260358580794341	0.000606104880907621	0.00859248590648659	-1605.910964441
1088	0.104365017060839	0.151608617168249	0.00200255005228243	0.0110235006008549	0.000461552918550338	0.00655629250862616	-1602.40096881063
1089	0.104505320276419	0.154057363922073	0.00186107218890021	0.00245199441731649	0.000270458352546783	0.00874689543661401	-1601.71387750706
1090	0.104580202643309	0.147246307279898	0.00530930065835465	0.0107076784588841	0.000198438495304678	0.00580642905520926	-1603.51903619
1091	0.104703726159103	0.15590836922899	0.00127090132000871	0.0224993174679027	0.000539574325705959	0.00941726254802052	-1603.73047721471
1092	0.104408799918345	0.178625872117024	0.00172985218001316	0.0299479912581227	0.000453438144256536	0.00275840325098616	-1604.12873631294
1093	0.104762166552084	0.162457947214715	0.00194620384225292	0.0260491099374289	0.000152631247204645	0.00267011166178108	-1604.18128869894
1094	0.103868862056955	0.208357506361839	0.00260088368380867	0.051831495092169	0.000459486125122477	0.00972252707251649	-1606.25853908153
1095	0.102047876218974	0.195881491719301	0.00336491072478719	0.0772951853325926	0.00044557682901928	0.00405084101127816	-1607.20768755128
1096	0.108363944334323	0.198608413764881	0.00593571361529407	0.0502116388172704	0.000368827433267492	0.00756385461018955	-1605.16110178618
1097	0.108119391962802	0.175383503399003	0.00287532841273677	0.00280489429004676	0.000427241255616262	0.00525631975257245	-1604.83711698615
1098	0.101539573923335	0.170719242897785	0.000171230917549498	0.0318112561208263	0.000173063515801553	0.00264813406134866	-1604.25709381048
1099	0.101612225049021	0.171928741550917	0.00197997555859969	0.00501557797482458	0.000173003210516244	0.0117864642070289	-1604.4797335162
1100	0.108214083335343	0.155234699357984	0.00285571362509839	0.00319558764126116	0.000389181525754801	0.00403038446105338	-1602.58531863194
1101	0.103111337693179	0.156917268401506	0.00217095535255704	0.0205010129107342	0.000565984669385344	0.00168472109951114	-1605.19401294702
1102	0.102672686779517	0.159236680758535	0.00138329962009885	0.00183367850722873	0.000306755538376311	0.0138629510330952	-1603.08617564725
1103	0.101601300477017	0.175918972601782	0.00296929402878216	0.00400691250948051	0.000360065051531974	0.00289943560203072	-1606.1761622372
1104	0.103012720280431	0.146875806432591	0.00267979886232522	0.0039397571539127	0.000160628530577384	0.0131706206033835	-1604.15677234943
1105	0.10390511077367	0.141206975995642	0.00216137455707088	0.000616015915186029	0.000190493609709316	0.00974411849794754	-1602.55340234297
1106	0.109264510392134	0.147891360887864	0.0047557670586352	0.00146029726065829	0.000249574515625155	0.00640186404519967	-1602.15721263477
1107	0.108567445033395	0.166651620784938	0.00346560189586577	0.0125003060779776	0.000344589674757328	0.00553983218761354	-1602.95307954691
1108	0.104468750886781	0.165294800808149	0.000688473600995867	0.0150326984873284	0.000474850859829218	0.0143744897975194	-1604.05083409976
1109	0.103737624568764	0.16409928420691	0.000472808080209351	0.019077114586562	0.000249414267639728	0.00277914071614767	-1602.78389856227
1110	0.102452357272086	0.152981721503296	0.000401149146831934	0.0237022742356669	0.000331732574069847	0.00453554798586777	-1603.01788235281
1111	0.104769673647594	0.171215873664917	0.00117396032135351	0.00826759726954521	0.000304486588134896	0.0138877026589816	-1603.69059989025
1112	0.105693113586916	0.161413280614733	0.0113853240264145	0.0180808800950512	0.000456944201366999	0.0105679233648946	-1607.50790890821
1113	0.110705696482093	0.158598457288823	0.0122109294403928	0.0157655630081627	0.000382490156730743	0.0109182050485706	-1604.85730357259
1114	0.110319022976284	0.165061653491507	0.00933039537532333	0.00891203315754793	0.000195997762453072	0.00551904381250335	-1603.48765789515
1115	0.106666546693152	0.174231738062825	0.00282825615482339	0.00348553689395599	0.000140110833131257	0.00921412642580181	-1604.23795674429
1116	0.105137893333138	0.167751294984368	0.00461483310896187	0.0299215807418351	0.000442683696885605	0.00836761174343534	-1604.01816650821
1117	0.10595149088085	0.168839679167061	0.00301059733631666	0.0229418520332747	0.000479813948163641	0.00614734998109111	-1603.17132467208
1118	0.102878892367151	0.145818563122827	0.00129382334617275	0.00921084540706108	0.000852266241910417	0.0086018816831298	-1605.25923000615
1119	0.108228832671442	0.175005135740543	0.00176901789594174	0.0615111975015643	0.00155258733598214	0.0063036131484814	-1612.01407202786
1120	0.104215292064541	0.162844722891632	0.00238274022183597	0.0462550172734804	0.000205931513877376	0.00584433426063531	-1605.88957799375
1121	0.108129416365513	0.206869859230458	0.00298345811747509	0.075979487084208	0.000366256829891554	0.00856876749587111	-1606.33293480247
1122	0.110184398219701	0.19362477426283	0.0149991000771756	0.0524648505893942	0.000430663418944516	0.00896395818692445	-1608.21318329655
1123	0.118790724997016	0.193150519846283	0.0160524270829466	0.0250171750282599	0.000277455464184637	0.00271311136576381	-1608.67788283457
1124	0.119021019425192	0.17250551779932	0.020252231699676	0.00417973260087631	0.000245226036909797	0.0116677399685686	-1606.38574180232
1125	0.118491946319338	0.136392705552874	0.0180337746030261	0.0077328889562582	0.000531157712578779	0.00254088003128288	-1606.97686898883
1126	0.114830446209996	0.155459834469473	0.014513694723479	0.018313913558673	0.000132731136877659	0.0133812851421203	-1607.08733354916
1127	0.113958600846357	0.1878543509757	0.014562251942263	0.0423521028771862	0.000728485443250894	0.00190858797159853	-1609.33884504703
1128	0.114640776451137	0.169752273561831	0.00457360420200989	0.0303873701110225	0.000738729993361007	0.00589589844327882	-1608.65076622457
1129	0.109645150595492	0.173274738790346	0.0105080566855971	0.0257495919399185	0.000277423964396571	0.00274116981364836	-1605.04838523817
1130	0.111563788663219	0.16577767086917	0.0119902203216422	0.023161983148583	0.000605326011717903	0.0117147804163028	-1606.21379209936
1131	0.112497842351549	0.145959695937712	0.00715775703198301	0.0136107346747203	0.000147758288302069	0.0148911376663528	-1607.61142478616
1132	0.108096798086277	0.142057654963994	0.00345268484328777	0.00478415415486363	0.000197157063840042	0.000791988436368855	-1605.83633252931
1133	0.108850123587436	0.160759069112399	0.00374256455253629	0.0236017774709895	0.000589926929627633	0.0180072514599987	-1607.37090929197
1134	0.108342242274354	0.172887695686882	0.00826917275691033	0.0294720942260718	0.00039282392616993	0.0184491081054449	-1607.23442850851
1135	0.110757794809767	0.177302539011603	0.00892107570301974	0.032616971696076	0.000712305906625102	0.0173094844820965	-1608.39675566258
1136	0.108660547753976	0.170301583998555	0.00222102539384772	0.018088841529887	0.000346986659623327	0.00771897331769483	-1603.47261131038
1137	0.108327564268995	0.17484445047492	0.00405976899755603	0.0373634915275533	0.000222650387184818	0.00711141022392085	-1604.16364182975
1138	0.1044047115466	0.176432383984996	0.00496431093046228	0.01521458126831	0.000220042391151738	0.0074947616108247	-1604.12175996781
1139	0.101142387970755	0.153940714426567	0.00306275156321352	0.0398182301786998	0.00041904398051356	0.00943101690545489	-1607.96794357914
1140	0.11019297885469	0.153884594536542	0.0091995454871872	0.0218738727396547	0.000432074306334876	0.00233446819092143	-1604.97238038802
1141	0.109347100722993	0.152435389548485	0.0091872827773455	0.0332442605167772	0.000385034912733773	0.00302504951895258	-1606.01998943352
1142	0.114447949925557	0.150563442517619	0.0145923792630052	0.0138886311237189	0.000220953068653249	0.0108127911193381	-1605.24918123484
1143	0.113629957103035	0.172586730829917	0.0148994299653862	0.0117290189959243	0.00023207354788105	0.00657143862789267	-1604.90507862557
1144	0.114958911639044	0.164317916903707	0.0103085545846059	0.0172818968075572	0.000245154305611395	0.00628471443659457	-1604.45747972524
1145	0.113865774935283	0.144526805403339	0.0104620427590612	0.0228822630552066	0.000641483102734781	0.00436898566631097	-1606.64049102298
1146	0.115548113781534	0.171947383981056	0.01391106977105	0.013589433672725	0.000855358575421018	0.00687464918298838	-1608.76816287137
1147	0.114656981965846	0.160168903673365	0.00956755479260369	0.012650634355913	0.000245642309534242	0.00488968426260895	-1604.24139909512
1148	0.114995396828649	0.147839952614179	0.011363878424028	0.0191778757108887	0.000445050150857935	0.00736615995532179	-1605.38981011181
1149	0.113408938418786	0.169494587670905	0.0103866781243617	0.0272723896862189	0.000423701989001917	0.00595289840913993	-1604.52672662642
1150	0.104870449259785	0.172141939606509	0.000659180328794409	0.034099672194519	0.000254472053309661	0.00766888934553081	-1603.27252189803
1151	0.105497469066803	0.168019615023026	0.000661279518367865	0.030992240933008	0.000292319494135046	0.00365525228295007	-1603.09858204748
1152	0.106277059426378	0.174679877309487	0.00223698627303337	0.0241935781799601	0.000597065782365232	0.00660032605844073	-1604.09560071874
1153	0.103006776060817	0.155859235909867	5.7873842419073e-05	0.00193737523370692	0.000531542675445928	0.00383960404788156	-1602.70289013512
1154	0.103771421219379	0.148646587703895	0.00137648927144186	0.000227879855458163	0.000146129254268882	0.0128860349767618	-1603.26093001289
1155	0.10478677334129	0.158868015412543	0.00272359546819475	0.000565067268509404	0.000434098002588977	0.010538066583729	-1602.74813414539
1156	0.105425062464199	0.145977158211422	0.00187383932690601	0.00125423804245931	0.000213216914418819	0.00698144872197865	-1601.63154011377
1157	0.107074213211597	0.155554358444353	0.00296449975213597	0.0124539661828461	0.000396898894566482	0.00161456734161351	-1604.03347729621
1158	0.10752524625601	0.162074000538962	0.00075512540814683	0.0185126034887965	0.000437173441884725	0.00977656018217814	-1603.61753045257
1159	0.106533022556263	0.154053772635601	0.00427979384494706	0.0112347863816455	0.000484566444315636	0.00881081252357333	-1603.06702537308
1160	0.106799690588865	0.169623110023962	0.00614049160252271	0.0110774093839427	0.000313920098601257	0.0129620188882557	-1604.15572591378
1161	0.110917393408735	0.147713646843558	0.00495575617049411	0.00601204886374311	0.000261166303999479	0.00655920189068442	-1603.07592421544
1162	0.105646200533858	0.13664575587735	7.65937937033469e-05	0.0021891959603223	0.000509027115681174	0.00775385319225744	-1602.74293286593
1163	0.104611933804189	0.138580224824756	0.00114462129010817	0.00614393774006709	0.000600348708634586	0.00377324123868597	-1603.41708649672
1164	0.105604649050138	0.132399180359764	9.77275497423677e-05	0.00501676641640016	0.000800989389541099	0.00680255478435499	-1605.06167032966
1165	0.107908895108301	0.130402546737685	0.000550172438056578	0.00203734428233893	0.000584876557889267	0.0136339748240006	-1606.24019616234
1166	0.10951587417696	0.166920005354275	0.00240950854831222	0.00823771805172366	0.000583752910014701	0.00903983005089495	-1605.00560030087
1167	0.102381047606264	0.145914084507055	0.00308567200487034	0.0088189082130914	0.000312320312078469	0.00928657095580321	-1603.47845223153
1168	0.106586056483654	0.173064403875209	0.00405847557063919	0.00996933374761697	0.000410771060093601	0.0168189131192165	-1605.26677625609
1169	0.107175692480561	0.160803481807287	0.00870442926360956	0.0118532119427959	0.000316443694932543	0.0106236481828831	-1604.13485162689
1170	0.113939199412507	0.17046155752755	0.0141737306300902	0.0601751510233113	0.000581802699050882	0.0149828937850262	-1611.59665797861
1171	0.112184730030425	0.182959661892567	0.01481044917161	0.0343702262916438	0.000297140677515223	0.0138014800127717	-1607.17897291874
1172	0.114233553032137	0.180072999623516	0.00976794327121021	0.041446156295501	0.00040364431975687	0.00607295213955136	-1605.47990251174
1173	0.108840468926045	0.157788805467185	0.00109196082249125	0.0223017910559395	0.000401679826380658	0.00617773403441097	-1603.87279577299
1174	0.106387666748011	0.150443911644063	0.00483640278968858	0.0330112110641251	0.000141030796526522	0.00607077422703538	-1606.58928646019
1175	0.109516102090925	0.195727524875417	0.00212244282002817	0.0276250929981484	0.000801964069595235	0.00854134130429489	-1609.39134527758
1176	0.107505373744475	0.170420226236678	0.000681253504877467	0.0286407655388941	0.000533244680239658	0.00538037733580165	-1603.94768788617
1177	0.102777958633634	0.160609574773257	0.00313342090073932	0.0250639026847677	0.000406881382436331	0.00849840658850219	-1604.00830032772
1178	0.103521244778711	0.182530046473855	0.00243325560674287	0.0434785624133455	0.000443398804794475	0.00778220034355952	-1604.25105204183
1179	0.101303908803209	0.201224473208078	0.00223359787752892	0.02483409284514	0.000554371458731052	0.0113112434536972	-1608.79536293041
1180	0.10066994140167	0.193612662401637	0.00450446302271977	0.040710313677681	0.000321897216851286	0.00131089325371714	-1609.51167403512
1181	0.103543609856496	0.197603437101835	0.00287091633345388	0.0426189146159357	0.000287749450643312	0.00198247119120339	-1606.27420872095
1182	0.1081550501195	0.174595762162966	0.00339688943135523	0.0291516443315806	0.000634542536612252	0.00962538792218122	-1605.02856572765
1183	0.105253230048379	0.164721918930078	0.000421630227222915	0.023192362979559	0.000474229009183637	0.00235726962169194	-1603.65082725685
1184	0.104412025193793	0.173359386971236	0.000547586334351119	0.0383403950920276	0.000333211090511659	0.0047753275946319	-1603.14500998848
1185	0.102208538457924	0.173071786502285	0.000459984837004847	0.0105531822464794	0.000416746111310598	0.0121272103729318	-1603.78313511198
1186	0.104219665491038	0.160797339837044	0.00347686401368594	0.0129085706470921	8.97328646687022e-05	0.0104825027821463	-1605.01687866111
1187	0.105686020103816	0.161407592149573	0.00185419561253685	0.00393886694624764	0.000408910693947793	0.00142283725745156	-1604.48778207744
1188	0.106801530130315	0.131960282272408	0.00452130413104447	0.00657580848100594	0.000358397518267824	0.0060770103014095	-1603.69558124725
1189	0.105062741363423	0.150497843174819	0.00483066787326206	0.0144612198959929	0.000511755695917153	0.00462754785104178	-1603.69643935745
1190	0.105659677103169	0.147652952741259	0.0034853454094721	0.0174682404690781	0.000438329337217042	0.00400339542390711	-1603.37807738412
1191	0.105609921405667	0.148218511760036	0.00388103458769209	0.0024271132223684	0.000433949585145844	0.0050262000064082	-1602.2327681717
1192	0.110098569970807	0.148242719654808	0.00117909053124134	0.0149161493746905	0.000161128454333205	0.00731121945650333	-1605.4452148146
1193	0.101154768195112	0.172701217522351	0.000679252357038922	0.0166568372504561	0.000259610550546265	0.00344880205367892	-1603.52560085639
1194	0.107279334588902	0.143779687144262	0.00254918035979969	0.00689885251334412	0.000481027026007278	0.00585689824591182	-1602.70537223279
1195	0.101947544020331	0.164975435329765	0.00374041067977658	0.00617128615141135	0.00059250047595951	0.0122857579517236	-1605.87570085528
1196	0.10395938083086	0.1382636719026	0.00171787563230045	0.0129897478813841	0.000659059814729112	0.00899764911761522	-1604.96055463739
1197	0.100093046608065	0.159819531208797	6.07181674193208e-05	0.00809993711989335	0.000299952795433794	0.00874915576472232	-1602.60260187947
1198	0.102724760714041	0.141046478442339	0.00207627089932088	0.00768358042697402	0.000128532682549851	0.0103742186054615	-1604.6942586067
1199	0.103907296363381	0.154928296437158	0.00166300757022555	0.00912003044393034	0.000485272332400228	0.011876800295111	-1603.24031243333
1200	0.10194821134195	0.151768604701436	0.00184940552768713	0.000162451810563055	0.000291579251336778	0.0026360933379159	-1602.82960161017
1201	0.106224188831167	0.132735508879268	0.00275775842627127	0.00380864553503456	0.000278895811650147	0.00854106660602292	-1603.31479710528
1202	0.107341271005831	0.159654842040843	0.00425806252635185	0.00828887638778912	0.000534451514758844	0.00859640379981052	-1603.33025502934
1203	0.107457402614968	0.146131357023862	0.00331925228276337	0.0307818615685857	0.000122712291936476	0.00884494931650423	-1607.85529496638
1204	0.10522209500004	0.150657395749061	0.00349759662157169	0.00135923124908369	0.00016374016272696	0.00740991825319192	-1602.22620632056
1205	0.104376654885223	0.172011322784222	0.0017193210984639	0.0359858296727921	0.000233246638845626	0.0142015135234098	-1605.57147650645
1206	0.105588152473117	0.193392755365424	0.00262510716455446	0.044627688053787	0.000371290157055035	0.0054335120452566	-1604.20541641326
1207	0.104136098846268	0.170573913384179	0.000160142894577771	0.018234288855706	0.000350953026271005	0.00674013603860658	-1602.34010712147
1208	0.107094804496985	0.166843390954051	0.00701639194744857	0.0441899511889564	0.000192384235861614	0.00341435914998143	-1606.06432505346
1209	0.104774095372916	0.211470914271017	0.00320833012437134	0.0740455087144794	0.000570989379941338	0.0144906394449713	-1608.21084576762
1210	0.103174521211579	0.205248546595378	0.00197723319694694	0.0834577490243004	0.000611298925889634	0.0164635712623461	-1610.06426625305
1211	0.106931454937405	0.249037559970945	0.00389466655579028	0.0860893556264328	0.000380646518367075	0.00509818618942363	-1609.46997816384
1212	0.108246176617051	0.189280431977751	0.00525952613123249	0.0449809942063162	0.00025094287889789	0.00392921378135559	-1604.62374976011
1213	0.109281498918015	0.172972632309186	0.00437382833816841	0.0414192098294428	0.000512922058411164	0.00424814802961228	-1604.72447805121
1214	0.104402256771538	0.178103081230982	0.00162905969742567	0.0367875325629425	0.000264274809929734	0.00519931760552762	-1603.26873732935
1215	0.107169909605123	0.171595072358581	0.00344115968985035	0.0222184688138916	0.000343760394330387	0.011384207176796	-1603.75286823764
1216	0.10524986069604	0.164050441266238	0.00102155072381308	0.00178930625997572	0.000433204731678635	0.00429593079518662	-1602.87846641356
1217	0.105962637551547	0.167579306394924	0.000585364063780259	0.00591450114610019	0.000203324815456518	0.00661979959905923	-1602.60517382653
1218	0.10408686074038	0.165501100377598	0.000423303001954766	0.0248991075455289	0.000640682299326712	0.00891082157916648	-1603.89524440286
1219	0.101673336849417	0.163984016944977	0.00139420600324224	0.0212214699061492	0.000510325787202916	0.00322809316538763	-1604.00114476422
1220	0.108012527440236	0.173208397950363	0.00858607504899449	0.0104284463651367	0.000471447182950526	0.0173776227476383	-1606.60824945312
1221	0.11003372343734	0.166622645283841	0.00224117558331795	0.0170185408534263	0.000384797223661881	0.007475424975004	-1604.06910426216
1222	0.102171566291506	0.140743143737954	0.000450134506643203	0.0187928307682765	0.000284074085984912	0.0029002450282137	-1604.31643420938
1223	0.104084265826117	0.154770729764321	0.00115612997304705	0.0165301595130258	0.000265522733911385	0.00167307251793717	-1603.67012469483
1224	0.100331871149627	0.163857723353125	0.000989915583327141	0.0302757602990886	0.00029270685036471	0.00476583322660773	-1604.01989050982
1225	0.105829012114451	0.186327818093655	0.000931428721846217	0.0425677676704842	0.000327992759102502	0.00831105042948745	-1603.93075241229
1226	0.105120316154794	0.176929288134637	0.00425927296821581	0.00952477078675685	0.000279173684335976	0.0101572349309897	-1604.06825361549
1227	0.107077874135592	0.173953973523165	0.00437941384132132	0.0222893739849545	0.000326826014080807	0.00482803419858747	-1603.21380469483
1228	0.107303840491246	0.158687197448906	0.000919205274285747	0.0114076924977876	0.000277004263538368	0.00493288101205629	-1602.42052116931
1229	0.107805287155413	0.159162266145972	0.00847874702842888	0.0182590570598427	0.000256728665071712	0.00676525469080858	-1603.65116926137
1230	0.10878241939674	0.165137204191816	0.00436164049385433	0.00309019197025471	0.000337372607127215	0.0104816074787797	-1603.29770216143
1231	0.104033209087877	0.140283887081788	0.00248019928292253	0.0254935457727744	0.000559944799574999	0.00679203767835837	-1605.97037975063
1232	0.10462780009938	0.175978159643308	0.00147886201507679	0.0191418156910776	0.000289094397836341	0.00857138905209221	-1602.98936974846
1233	0.107881123086534	0.148532677746283	0.00524590141126022	0.0101507453622213	0.000505727543555547	0.00574663835074364	-1603.10968268334
1234	0.107106552685868	0.153926925155735	0.00182479015103354	0.00659103103415797	0.000236794455819858	0.00768190125685379	-1602.16165589219
1235	0.105115848591953	0.164030077369868	0.00200040185174684	0.00713751520624861	0.00041755100111806	0.0113123302707426	-1603.00011281114
1236	0.107529152121907	0.143533626071767	0.00492688015173603	0.002307567001787	0.000588242414957094	0.0120752111224703	-1604.1622724672
1237	0.109575751727609	0.148770633437247	0.00553535950239225	0.00696116317047443	0.0003547137117512	0.00780640150485941	-1602.71835106488
1238	0.106257748546078	0.157247773678288	0.00277049503422287	0.000684178988068268	0.000478215447885969	0.0066879837290228	-1602.51449398519
1239	0.10701877772044	0.141265020539981	0.000124554330065213	0.00500716362492793	0.000659779842206315	0.00471363997938396	-1603.84897840592
1240	0.108451719555881	0.141671408667927	0.00652865412730285	0.010183892610162	0.000807599313345259	0.00289909201027637	-1606.27546437082
1241	0.107474372589413	0.139325873299204	0.00450847607821284	0.0238931722523658	0.000849124987051168	0.00910580972729519	-1607.90305445417
1242	0.107024349117399	0.148212974554951	0.00801401092713187	0.000119129184635826	0.000100855847400278	0.0102956356923992	-1604.64692491486
1243	0.112728494329248	0.162888280087385	0.00669836847147614	0.0195916978494762	0.000554514870070703	0.0122347751047994	-1606.04726922604
1244	0.105155968309106	0.155993017407586	0.00290186591203366	0.00421548683279442	0.000253260585296381	0.00287754832814815	-1602.474983418
1245	0.107583635286039	0.132125714710863	0.00221741472474485	0.00155458176822438	0.000890777190480051	0.00206351053566361	-1607.02032606175
1246	0.106990633433988	0.136753392314002	0.00266660429151118	0.0242332262846599	0.000827756876875459	0.00507889059189529	-1607.45078682762
1247	0.103819750413559	0.159494188354108	0.000103459520736756	0.0122045187779336	0.000192392236062945	0.00731625391148919	-1602.10049322038
1248	0.101292829617398	0.160606284853889	0.000349730298367419	0.0114783940440143	0.000556943905833757	0.0056477865427734	-1603.22800980863
1249	0.106966163826793	0.169493366203607	0.00800471737502134	0.0109229645882152	0.000252196939388381	0.00396854159719572	-1604.17953160065
1250	0.105251802610694	0.16374149905754	0.0068694642555688	0.00270396789127778	0.000439668575754052	0.0158045704013296	-1605.58471552063
1251	0.112490197026439	0.176997859938977	0.00695818122149289	0.0149819599006155	0.000315170751737975	0.00503021644925928	-1604.92899101331
1252	0.111245647211298	0.176678661225464	0.00736100956605757	0.0266440755578954	0.000241641818760197	0.00169183359944286	-1605.75885176825
1253	0.109595144061937	0.168570449662903	0.00762355617495999	0.0261182969988227	0.000389118863687303	0.00240788564485286	-1604.54148856667
1254	0.108647377691088	0.162137746438576	0.00565628958450824	0.0371225149737244	0.000448206940951095	0.00688415993858573	-1604.729517084
1255	0.108707431858317	0.184831825020898	0.00599396548428554	0.0256558265708983	0.000173804324146309	0.00925508511227409	-1604.91948232887
1256	0.105510807717086	0.187746252040309	0.00317037045537981	0.0364498330795119	0.000199828561449243	0.00767562969139131	-1604.28282830658
1257	0.106823466760433	0.181794940731675	0.00400243010856407	0.00526373566507615	0.000281740924399501	0.00747996624437233	-1604.72435981338
1258	0.106887737646873	0.156716798071755	0.00143371498450855	0.00407115034392553	0.000296854496374521	0.0100251406451775	-1602.35167146677
1259	0.104084765072187	0.163618368313346	0.00150429440603584	0.0157779446614873	0.000236575626858724	0.00199595608733616	-1603.47782509103
1260	0.104794002770584	0.155973356352829	0.00130480836996675	0.0109054832235035	0.000428353079618181	0.00875596006032255	-1602.32477252205
1261	0.103550559370897	0.161455325307265	0.00134840139007524	0.00820868043861748	0.000174764126735916	0.0114878560922028	-1603.06629957407
1262	0.102846095718428	0.159639613576499	0.00332704652274304	0.0266862402380035	0.000175163822784233	0.00602175497126198	-1604.44823805277
1263	0.109872197542412	0.155691447239047	0.00380711484059081	0.00362947211837338	0.000408268120529599	0.00499122932819266	-1603.0195695865
1264	0.105794649980077	0.136727290605618	0.00062976887949213	0.000947182498426859	0.000488496108848688	0.00410218046342034	-1602.48944228853
1265	0.104437356295667	0.136496527218324	0.00286250925677321	0.00434647025715659	0.000497990674806754	0.00565422504112275	-1603.07770471213
1266	0.105618088821581	0.149778454087607	0.00446619646471246	0.00776263077038253	0.000501271955113425	0.00588821612761888	-1602.91984820381
1267	0.106409231871397	0.143061213241874	0.00632332565125084	0.0105918458452856	0.000383141239445018	0.0045468545382921	-1603.48863819658
1268	0.106450594354175	0.168132774124006	0.0047054514485492	0.0153523726679889	0.000462966784759985	0.00889464906738714	-1603.51390045587
1269	0.103967382935896	0.146496993675123	0.00155720337217508	0.012234209282702	0.000155064789671421	0.00565385935096475	-1603.09201999542
1270	0.104754531759795	0.179437652647653	0.00472848303880069	0.00531301112557305	0.000333489108884443	0.00805887770463777	-1604.91148106313
1271	0.111935942439995	0.15323137117118	0.00989411628015335	0.0014236257546198	0.000169716962131539	0.00787694152574266	-1603.2068213021
1272	0.111687317433275	0.152472180039253	0.00495171128841578	0.00447699329158813	0.000170687846446638	0.0109788247198025	-1604.55074234104
1273	0.112148601109088	0.159430411767656	0.0148185332623878	0.016047176356839	0.000419855284315486	0.00665375964738891	-1604.98510996402
1274	0.111285283023569	0.170523683642512	0.00634363366432287	0.0199168520635339	0.000145841908871313	0.00593195093787949	-1604.55046557382
1275	0.113011946282771	0.159345788367103	0.0129443296550657	0.0221749364579399	0.000645985534434559	0.0116275639907562	-1606.58310085958
1276	0.113913860042106	0.161251485633906	0.00821737351557514	0.0251091858123201	0.000460762022577885	0.00491825064940711	-1605.07092812093
1277	0.107288085714671	0.185315987130214	0.00774579367231198	0.0441322828349315	0.00019054733670996	0.00503783839101251	-1605.27322264387
1278	0.106636763647889	0.186345680937206	0.00835274252854733	0.0245117929691951	0.00037516429138456	0.00825830363018978	-1605.7410071085
1279	0.108259854715011	0.151418671568371	0.0084986609495122	0.0146565383056665	0.000292073042336202	0.00238261117368303	-1604.29509496798
1280	0.10898413520526	0.149192299344824	0.00365753631887884	0.00772126041211275	0.000282942185306742	0.0141975164711554	-1604.40626406801
1281	0.107636804261676	0.142883012757473	0.00335377154642643	0.0187900509901247	0.000271223697072158	0.0113836012921237	-1605.43703453242
1282	0.105928815124141	0.189308912043971	0.00232485520696992	0.0222791362075312	0.000378770549880995	0.0116083218381363	-1605.12448993213
1283	0.105985429509313	0.158014116938831	0.00448355225356309	0.0242346287790424	0.000192249573589326	0.0124984923430399	-1605.21716293721
1284	0.112453139432503	0.166375101157662	0.00429544954617379	0.033684411043059	0.000547892300781011	0.0121202447402524	-1607.51418962836
1285	0.110694313895632	0.178214619672848	0.0101543417985676	0.0304390919510896	0.000283238910396417	0.0102827535097645	-1604.89987083141
1286	0.110723120015125	0.181929527019564	0.00335706745342432	0.01948175633271	0.000459552056837116	0.00356683863992545	-1606.18855218724
1287	0.102103943739067	0.137025847540044	0.00314246412162377	0.0184168128042148	0.000330332306093646	0.00669234085165439	-1605.80015922454
1288	0.107483208920855	0.170884779650948	0.00252743016755898	0.0139233441372575	0.000562908629588188	0.0074418856160143	-1604.09335981555
1289	0.110134579586115	0.1328804323144	0.00123675021315901	0.00035971074707262	0.000203170285141028	0.00902468055929194	-1605.06632033379
1290	0.105592735711634	0.134299359952372	0.00349672363972598	0.00328229658401503	0.000472310302130468	0.00318212078097602	-1603.45037656618
1291	0.106526243324665	0.140817313224277	0.000947549643084415	0.00694563670635829	0.000301900991657434	0.00891898470978321	-1602.8727064381
1292	0.105742010016736	0.158942333227602	0.00256464708682481	0.00951746447673442	0.000416116959931444	0.0051483433464488	-1602.28709816411
1293	0.104379138061955	0.153628934027856	0.00347613011961318	0.0089281308363535	0.000203713320742786	0.00979883316046526	-1602.94204092507
1294	0.105039524509427	0.164167318790846	0.0052279148327791	0.0165019419907213	0.000422960932444364	0.00539419914766798	-1603.44744380453
1295	0.108977759854407	0.160492488498868	0.00646434505292567	0.00644222235446005	0.000200068621197087	0.00823250241527704	-1602.86754010735
1296	0.109479103832243	0.158593554144445	0.00971247243199148	0.0108526491232516	0.000285780262822825	0.0078512475162158	-1603.31890154722
1297	0.116039379449638	0.154327680697125	0.00875957146455095	0.0194011531014071	0.000177885814975126	0.0101227792978972	-1607.19036122512
1298	0.107341997578002	0.175483544914468	0.010512448860746	0.0306716595990981	0.000506938526479785	0.00928430875655647	-1606.38559789955
1299	0.104819705884316	0.167026715195343	0.0104899262975522	0.0244834830954753	0.000520421948764382	0.0111070717516074	-1608.2777340091
1300	0.103712629180965	0.16918884420195	0.000803395510248819	0.00864594877152022	0.000212546662164453	0.0103749095300426	-1602.84078019901
1301	0.103601740972287	0.143607347086606	0.00360929515114545	0.0100690287298617	0.000196986948446654	0.00386623105505282	-1603.54196135098
1302	0.108182745345336	0.16219477198459	0.00964343764412769	0.0173429210563284	0.000175076971232225	0.0104160085940877	-1604.89189282976
1303	0.107824569550696	0.150719036169333	0.000716399029407799	0.00414170037505347	0.000226650823078274	0.00279764225493262	-1602.99061254759
1304	0.099604730011304	0.153271826559976	0.000309454379750246	0.0115934196646223	0.000386003162778299	0.0083027162587298	-1603.25136846999
1305	0.106344494648379	0.171353535686918	0.00584414662509698	0.0189081270947836	0.000229935318014549	0.00500415128722065	-1603.46486383504
1306	0.11016438225119	0.160124694039603	0.0061715613601146	0.0223976673801179	0.00059269224093988	0.00565093303891133	-1604.3821962343
1307	0.103268592442891	0.15950829425727	0.000511141053639479	0.0228812764423568	0.000274051922208761	0.00575689456116557	-1602.45722603371
1308	0.103397890171253	0.158591653684372	0.00104582971219007	0.0132758856889807	0.000368547017664935	0.0147058318437983	-1603.82560511624
1309	0.104941206842125	0.152763943094897	0.0021175467829551	0.0108199848683	0.000638828108154377	0.025592878561726	-1609.09542200161
1310	0.105571293546608	0.147867732801503	0.00206304287037141	0.0199473752795374	9.7881517473165e-05	0.0149745287195902	-1607.92998179202
1311	0.102491941951301	0.180040701845854	0.00281438201116165	0.0335435521013348	0.000668834433449331	0.01393676075096	-1606.85361942378
1312	0.102277476700515	0.174698923379032	0.00172372713449657	0.00323244949660728	0.00075115877059267	0.00587294506228017	-1607.34896107082
1313	0.10101717196011	0.134348733577269	0.00348547937385481	0.00280471826023506	0.000190836850468486	0.0039712242559189	-1604.90715504196
1314	0.105628722757107	0.15086877596935	0.00219216147040321	0.00191229264703599	0.000625738604097927	0.00278882656203336	-1603.90447838009
1315	0.105265383756306	0.134889242943599	0.00649320748161291	0.00696083351007321	0.000562846670977365	0.00824453574574776	-1605.36106518581
1316	0.104655845702893	0.150096079836125	0.00789870799698537	0.00712821806671586	0.000235841776022721	0.00419248184630682	-1604.41462861537
1317	0.112645650312739	0.143451309299595	0.0134641197115867	0.0107499556593614	0.000281104341711708	0.00587028818609714	-1604.32410108184
1318	0.111806890925066	0.136237937875234	0.000972245781100749	0.00145652130315645	0.000179875314319745	0.00503720220478042	-1605.97994187457
1319	0.105149268761867	0.144284576220156	0.00324044386284623	0.000432748165431173	0.00035101460066181	0.00879502831359188	-1601.98417130193
1320	0.106895933543447	0.15200807939569	0.00244451972793112	0.000999166235313117	0.000323672468509918	0.00870581153284686	-1601.87736634436
1321	0.0991584005480209	0.148591257392161	0.00128549063484385	0.00201292037888723	0.000392415793388762	0.00876958786901961	-1603.73784603712
1322	0.101422005878041	0.166817995651594	0.00254167316444611	0.00542164964598124	0.000299794666783339	0.0128390170631998	-1604.28347511479
1323	0.109901622897579	0.158955851135744	0.0096917444128303	0.00378706074984663	0.000274153739144098	0.00317302082366229	-1603.61025649788
1324	0.109689361166297	0.149200103624492	0.0142984036570425	0.000855571932630405	0.000131661464611915	0.0123987265084134	-1606.46720105082
1325	0.112073298579741	0.15022156078767	0.00976961563501312	0.00637781433591286	0.00012423272067596	0.00607241474669893	-1604.00607735939
1326	0.109050423066318	0.147350882440399	0.00803957240867804	0.0135470277098374	0.000656989524474559	0.00547005304892102	-1604.81839284447
1327	0.108732182564853	0.15111673152506	0.00238410339976537	0.0232173958332588	0.000397270490283835	0.00973406967538894	-1604.82440029389
1328	0.107645163584444	0.176790233832518	0.00237579482586577	0.03808363181992	0.000263717480721635	0.00665835624178444	-1603.86138781759
1329	0.102706233218315	0.172077064726235	0.00218152288967915	0.00495402548128584	9.23002331332333e-05	0.00679519610308737	-1604.89128386167
1330	0.101473006026734	0.183013313377261	0.00105467005946529	0.0260311813432078	0.000839861848301685	0.00922386001242866	-1607.2266250048
1331	0.10698913280823	0.177532338659667	0.00139394728362673	0.0382326866276844	0.000225382874971281	0.00268471270085584	-1604.4058950191
1332	0.106935836111838	0.177143636698426	0.00368380692052496	0.0408320057269172	0.000743936902969222	0.00538248630832562	-1605.37873694823
1333	0.104275759941033	0.179774518335001	0.00121364135901255	0.0509674285080069	0.000317113128710746	0.00402258257994896	-1604.09622434299
1334	0.104112798613651	0.200333984713213	0.00358550243962932	0.0485679914892502	0.000439335585931922	0.00467995551519523	-1605.48935875008
1335	0.106583449213697	0.174454292046576	0.00441364321347213	0.00883643228251147	0.00048860616627506	0.0116370284130943	-1604.72773700281
1336	0.103872483469274	0.177502170619568	0.00547099581604857	0.0312555764727207	0.000166651020760156	0.0116298484265501	-1606.04589011582
1337	0.106985288258749	0.176405389284139	0.00141482150327786	0.0378668019215159	0.000226268485976381	0.00626752038036259	-1603.85774036291
1338	0.104255304006919	0.172988142010353	0.00498493662254345	0.0332590561484031	0.000254850714692792	0.00478545546324057	-1604.22299924964
1339	0.105923064086516	0.169037390236348	0.00419352494339469	0.01409841229716	0.000179192048320092	0.0159007509573151	-1605.11869729771
1340	0.105870038909877	0.16793120530549	0.00214740754084084	0.00950538809033591	0.000515712760959978	0.00862969589225444	-1603.44211326817
1341	0.10545083678662	0.120896147371976	0.00328022539368344	0.00667297893027582	0.00087802372879932	0.00306352780538995	-1608.44682928606
1342	0.109374528953839	0.132511460968358	0.00646585909048609	0.00736027371239346	0.00105282049953454	0.0100118537042612	-1608.65268897132
1343	0.110712850870733	0.159881576593639	0.00526032583934345	0.0320377601014274	0.000361553526396535	0.00209256749964909	-1605.49436580263
1344	0.109600609892876	0.176478267093285	0.00876032512132308	0.0221794368417094	0.00017030946048161	0.00302456008254252	-1605.03137780109
1345	0.105738453800709	0.156981535449463	0.00368221910125107	0.0356288583465332	0.000665639614802515	0.0109890298680473	-1606.55831638021
1346	0.10450122524011	0.186073042965649	0.00291378063727845	0.0415777416253421	0.00040503690845941	0.00880546935941276	-1604.27827866958
1347	0.104142482797385	0.180027292369342	0.00360111233509386	0.042023991413198	0.000454163886623593	0.0118769189783758	-1605.39973329443
1348	0.10326595375063	0.185339375262117	0.00213920973046876	0.0309126646318702	0.000467211253478683	0.00586068367494107	-1604.2974964586
1349	0.105897096162468	0.168806051991028	0.00199868281143075	0.0247426000265288	0.000443912426896779	0.00233487096751884	-1603.87658544894
1350	0.101035866467902	0.162383242017606	0.0030763458534865	0.0108156278016342	0.000245992023498704	0.00709029608229836	-1603.79684571855
1351	0.110377856534384	0.16427674788847	0.00546504221469074	0.0246354235092719	0.000598809751278451	0.00530052354698499	-1604.60228552018
1352	0.111342151281005	0.170870491167312	0.0072583136248966	0.0302711108984031	0.000590677398467213	0.00506590782593962	-1605.0127468453
1353	0.107059915644096	0.16420047810297	0.00991130671079564	0.0364702187697082	0.000555089359272594	0.0095602781958255	-1607.1103770393
1354	0.107563489165608	0.160446381286015	0.010064744227068	0.0160491224297982	0.000575842397419391	0.0129952117486395	-1606.46583303508
1355	0.11636817990632	0.146713558655009	0.0175436062261632	0.0186067738401849	0.000605469396493452	0.0050343857750477	-1606.72459319933
1356	0.119537591156119	0.150477531966591	0.015697956186572	0.0145190199367455	0.000403093880507767	0.00447328608331379	-1605.78325698523
1357	0.119658580023763	0.150120171207773	0.0177266409424874	0.00420949124575255	0.000176369134529315	0.00599141501269845	-1604.85453940663
1358	0.118465123994536	0.156986198129359	0.0168262885644207	4.66637806193206e-05	0.000232668068355512	0.0031061357295124	-1604.97927286876
1359	0.11803566995652	0.133400889812103	0.0122248126393437	0.00955182301271005	0.000360419500569092	0.00690902368423188	-1606.99661375763
1360	0.117234664465952	0.167178207592813	0.0111836038797538	0.0134276949147305	0.000414613758847268	0.0103715755700992	-1606.28047943552
1361	0.116174042940339	0.168739341258554	0.00652532497295337	0.0124305881948048	0.000305118476703684	0.0132782083121105	-1608.15742797023
1362	0.107749314907659	0.164712952829427	0.00484621829125573	0.00715547919520318	0.000178261882703136	0.00209865086652462	-1604.1998467066
1363	0.108752142577611	0.147399493111452	0.00349350318695939	0.00637270732381281	0.000326696472019834	0.0125205409415046	-1603.72674153586
1364	0.103696410551768	0.168654628444234	0.00208853690875566	0.00393742512745161	0.000320013657724397	0.00771013961409839	-1602.78468278508
1365	0.106322611916956	0.13205066814322	0.00160241029104379	0.00730556734121309	0.000156722464630002	0.00522023495183237	-1604.31825027862
1366	0.103851054819961	0.160999628751848	0.00363247800038678	0.00699529991342504	0.000162453331319793	0.0095788271592661	-1603.31374144919
1367	0.102564487317846	0.17187529167922	0.00509490997983606	0.0259077801914827	0.000143107145679003	0.00523489804904759	-1605.59196043013
1368	0.103644202335326	0.178209772815149	0.00183252382883405	0.0350671748897675	0.000238849070699672	0.00560389645467338	-1603.40445251131
1369	0.107276944630282	0.172008129158973	0.0104880302140696	0.0160115460377982	0.000316330954862952	0.00682985533979967	-1605.13249863212
1370	0.109135431288879	0.155895140165809	0.00729255672881481	0.0185475788848808	0.000323006522493559	0.00482138015746728	-1603.22502559923
1371	0.104934887531009	0.152403059151044	0.00695322143668355	0.00188042652256831	0.000572457679599924	0.00913431506242773	-1604.76607449029
1372	0.113750789584752	0.147362485813989	0.00557876760399206	0.00551217895146469	0.000209842250422427	0.00898063002857022	-1605.19534178978
1373	0.10956693476839	0.144217872535024	0.0112809298580835	0.00583367336944061	0.000204365067697885	0.00493075443075356	-1603.93692788176
1374	0.113227701762583	0.164781228873182	0.010241828595048	0.0202161036214413	0.000376979603138652	0.0131971430792181	-1605.36665435716
1375	0.107578396947213	0.174464363768656	0.00861016399204322	0.0280083433972362	0.000263095909457278	0.01774245089937	-1607.13075427673
1376	0.110128125781577	0.176206446950792	0.00507680974954873	0.0153950801759737	0.000231312263842657	0.0104963102142318	-1604.50499795386
1377	0.106333206334854	0.179496470218184	0.00514646157030394	0.00350472985586806	0.000423475857686343	0.00696873243360594	-1605.38331261911
1378	0.111500318653414	0.16494380115453	0.0110715943105426	0.00404226873411757	0.000355060517501264	0.00777601509336662	-1603.83917662083
1379	0.11075745456086	0.140568842632517	0.00730436059437772	0.0100807124147303	0.000422226119586819	0.004981352808567	-1603.79633355757
1380	0.111313141740767	0.160906425266568	0.00939355349322516	0.00640370311459672	0.000432102806085571	0.0152570286220511	-1605.05328215961
1381	0.109302651081341	0.155956106031768	0.00264541226630638	0.0099557193804284	0.000423898482173566	0.00420438109769179	-1603.26749982692
1382	0.108587865005509	0.139959922487421	0.00156732674220027	0.0111159870071156	0.000233956658600935	0.00539067880920331	-1603.92723946318
1383	0.103690852651201	0.143681241601272	0.00090774417968116	0.010518361690537	0.000541463515423527	0.00524631941305426	-1602.90242601884
1384	0.104415578607563	0.137346077010546	0.00532916342387244	0.0150433375495177	0.000559021777698314	0.006060713012078	-1605.66131794385
1385	0.104297784230089	0.147869276221559	0.00356960713917975	0.0112133122511802	0.000240796505720431	0.0105732651735211	-1603.55916961893
1386	0.102438316615724	0.156878684293285	0.0015829179195382	0.0036952102464697	0.000677175429193209	0.00560957651908355	-1604.15258494917
1387	0.106841156054389	0.137594192459029	0.00336755468033272	0.000728127626349299	0.000496986784646454	0.004780922939182	-1602.65342952237
1388	0.106266040445143	0.152112858074104	0.00443878055025018	0.00214608558385157	0.000510810297078127	0.0117060303065625	-1603.40881367504
1389	0.105911598535095	0.165871491143955	0.00393550129112213	0.0219586479783106	0.000444353314414453	0.00460014865105477	-1603.17773615346
1390	0.108677830394964	0.162838454406536	0.0111333405033734	0.019481160875657	0.00035380739290251	0.00902653093983087	-1604.8189260417
1391	0.111170350854923	0.148915432568013	0.010176653862172	0.0332921795550774	0.000337953442615137	0.0163659586679282	-1609.95137280461
1392	0.114357269774447	0.176176352457439	0.0113575989551374	0.00151341023812433	0.000246619746975946	0.0163184629899048	-1606.8092645531
1393	0.116415743884847	0.138925916605951	0.0100480552009738	0.00147266097849422	0.000189654799919201	0.0145593979625226	-1607.33981905249
1394	0.118118556120724	0.160879465075255	0.0115176129503555	0.00798213698342978	0.000417571878761537	0.00669498000341376	-1605.9612997167
1395	0.112417392030965	0.170481608185682	0.015224883726331	0.00446234723293411	0.00028019897848659	0.01620620493697	-1606.66140314946
1396	0.113094802656817	0.154449149976051	0.0123147651820652	0.00229219777962024	0.000545970709096189	0.00461189182070548	-1604.63792696106
1397	0.113798950016939	0.156693435227958	0.00858412373280192	0.0169052415171943	0.000413295455500608	0.0020987487732217	-1605.43516949584
1398	0.108241995768922	0.166938120457802	0.00910302713852326	0.0182139043220518	0.000179811809879121	0.00420988594418831	-1604.28187855481
1399	0.111791290721547	0.165119184424332	0.00695702321537538	0.0344043406291437	0.000554239860657568	0.0115201306338	-1606.40537672605
1400	0.10554659183244	0.171239396658875	0.00385989030808807	0.00371440421880402	0.000396933277496175	0.0099580537681275	-1603.77654715451
1401	0.104313067353055	0.156934207248259	0.00277879253942552	0.00412757228751795	0.00078173085498534	0.00856110334293727	-1604.99046091158
1402	0.106133356118586	0.154821016207064	0.00294726563034669	0.0104244073964364	0.000627583205071662	0.00542798903508884	-1603.45717656822
1403	0.104577310281778	0.163596643986864	0.00260684465263023	0.0116874210279978	0.000524412908737849	0.00814013659870927	-1603.20505440951
1404	0.104325397928934	0.156052164466651	0.00754379233576646	0.0203933826001195	0.000459340029089876	0.0078637779876358	-1605.54719110337
1405	0.110161062026075	0.155191435157108	0.00773944814279728	0.000320936578661223	0.000487062346765689	0.0126056726270161	-1604.06058115348
1406	0.113178881819847	0.154591580875522	0.00819149311180897	0.0178460163257475	0.000534321686343549	0.00280332974722629	-1605.35689492423
1407	0.113591030551232	0.151951332845296	0.0131740644486905	0.0189455894109477	0.000174528071153687	0.00680102182558163	-1605.0196061752
1408	0.112430908667026	0.174287063508525	0.00603596490510913	0.0216158463016124	0.000217545981901547	0.00929735255659417	-1605.14596918356
1409	0.104199189848646	0.155973541005054	0.00735591865243967	0.00252331310896114	0.000192936621443315	0.0084204340699063	-1604.28419834291
1410	0.104136755312918	0.150213875728752	0.00512761377739367	0.00474436272994716	0.000404039253022421	0.00854112690455641	-1603.21399178174
1411	0.107969430647015	0.149644076822193	0.0121646830014506	0.00226214041652369	0.000209267509211209	0.00585583672063907	-1604.63476223157
1412	0.10710549059312	0.149882431512489	0.00987213693452792	0.0117941928429702	0.000568598484374822	0.00653562045834041	-1605.41357768746
1413	0.115496317894203	0.146678369749542	0.00813979692400496	0.0105947472020772	0.000393841300849462	0.00722825589669502	-1605.4723868494
1414	0.10789236607955	0.165260368660285	0.0091574640373392	0.0124749442698986	0.000257491338871589	0.00412994694487028	-1603.95464172822
1415	0.113267856211295	0.13640302697151	0.00673430295474866	0.00501531420396066	0.000492309457197189	0.00734917395266137	-1605.09904504091
1416	0.111621300128659	0.15351135957822	0.00742783209102458	0.0110006347538457	0.000547884465656394	0.00614650923410806	-1604.03496219958
1417	0.112205503332073	0.15301812879993	0.00593177724513236	0.00188789598151121	0.000223524217880194	0.00479501231073944	-1603.36884875933
1418	0.107491574818121	0.148057692032262	0.00170534658636729	0.000710037459296773	0.000304778292027227	0.00756629281210885	-1601.88453397716
1419	0.102337379079928	0.149989153381209	0.00340526079419906	0.0145893240300245	0.000407422619035608	0.00830385197817849	-1603.9425549628
1420	0.105750663342981	0.143085546027984	0.00243156048828354	0.000859931032933762	0.000164046032541085	0.00881069338162822	-1602.44921298874
1421	0.105451773431939	0.149733304288006	0.00357000302239922	0.0128207224566653	0.000615516610627372	0.00700811597908394	-1603.69311768573
1422	0.105451424071296	0.164784855907703	0.000715708745153935	0.0131796502581519	0.000272854854320818	0.00503311166587953	-1602.14569812483
1423	0.108544864266975	0.169644598022491	0.00799235364781517	0.0256418006773564	0.000275775862773196	0.00852986241608247	-1603.91507739311
1424	0.110840872064917	0.164361699169591	0.002079957493631	0.000279887319887714	0.00032813680018497	0.0131249329097301	-1605.40051549966
1425	0.098703897299784	0.157076500178679	0.000175243154477663	0.0142104079930835	0.000353500815583572	0.00731766037448289	-1603.63865432781
1426	0.10588251534288	0.161181695958397	0.00290776576689596	0.0243355919887655	0.000354375264149168	0.00834470381255543	-1603.1126909781
1427	0.110109854609522	0.163703956512381	0.00740394052747542	0.0284515646922868	0.000351226055047142	0.00369932610639954	-1603.98294696175
1428	0.110440314411883	0.170893209167935	0.00558531493980602	0.0182459749284627	0.00026913579375319	0.00504495564619551	-1603.6238501817
1429	0.105022970008322	0.158856747635463	0.0050189207312277	0.0161092226150738	0.000308327750264289	0.00900799986241677	-1603.29358521551
1430	0.103604101242233	0.155016971247034	0.00633811321630165	0.0164137907966551	0.000297472496726838	0.00758079069245455	-1604.53940521596
1431	0.10816609596761	0.168770110030077	0.00250102526735387	0.00773566619690547	0.000206985935802412	0.00734856788564294	-1603.2182919281
1432	0.105250277493635	0.16380302923523	0.00197242428347673	0.011740629743083	0.000618471811710711	0.00983143500294548	-1603.87916373149
1433	0.104067786920944	0.161097828418754	0.00214106053512346	0.00478116215107571	0.000259738808773094	0.00896823325590572	-1602.17104567857
1434	0.10379571890645	0.176489874305753	0.00688595730760915	0.00321083012831827	0.000139323129635851	0.00744737859823097	-1606.51059860188
1435	0.107828024719616	0.166239406826808	0.0056338868975528	0.0208903694979379	0.00017489140649736	0.0137722749677073	-1605.11092995205
1436	0.104710584927241	0.177841232638315	0.000795609319738271	0.0335825224374821	0.0003255755409962	0.00488979835947457	-1602.99139039186
1437	0.104929207345196	0.178112998967409	0.00098853198302372	0.0167765724909025	0.000410261058907886	0.00960574120111918	-1603.60120647346
1438	0.106099945203167	0.162492707279962	0.00025539284097348	0.0138577888597428	0.000289002204351878	0.00922920392421844	-1602.57933077449
1439	0.101788823209226	0.168756898967251	0.00568794770018959	0.00837783592617515	0.000237321124352364	0.014579641267119	-1606.64782653778
1440	0.108187082453732	0.165155137076871	0.00365830837131859	0.0156717242129464	0.000109067194548452	0.0146937771183097	-1606.07842537846
1441	0.112429787144375	0.174129285709165	0.00336761089421939	0.0199649494183803	0.000526838959940632	0.0140782459755016	-1607.75149665061
1442	0.111225030640989	0.153872142279822	0.00545332273158483	0.00599480760754947	0.000379256237281267	0.0105142331745769	-1603.74124111813
1443	0.10377547850591	0.141422459376578	0.00501656990408566	0.00457703773041797	0.000325650916860184	0.00470459152509361	-1603.28243474079
1444	0.108788936248185	0.156321115414371	0.00684345643485496	0.00894234088983109	0.000283978792219962	0.0078957243342731	-1602.64902595096
1445	0.108745015067042	0.150234680176615	0.0069170401140323	0.00557503197883715	0.000318075792195792	0.00366957879436084	-1602.68273596417
1446	0.11045418271457	0.144053024876758	0.00765721829699995	0.00890496730194805	0.000396293763455578	0.00360993274350903	-1603.49682146826
1447	0.113065537978603	0.167175907395635	0.011876070589179	0.014141711657755	0.000205510085657829	0.00162407291463297	-1605.83589031512
1448	0.115800818956089	0.165620070688567	0.00905156517401613	0.0127580020426901	0.000177032459736269	0.00669991584109451	-1605.59166007162
1449	0.109120881102971	0.146001133835185	0.00832820492934264	0.0089488195452276	0.000343320376187006	0.00725991397921596	-1603.17954822524
1450	0.108454697426058	0.158773312909936	0.0102498845809772	0.00537645149766281	0.00035221410734403	0.00794013270321868	-1603.7700335842
1451	0.10781269469148	0.16189229472202	0.00639783599193923	0.00470176124827496	0.000611449968367928	0.00731207932225241	-1604.39111835595
1452	0.104685283526044	0.159111285430194	0.00520220721681672	0.0257145369726811	0.00039587750315549	0.00795922708826896	-1604.1966083638
1453	0.105277768822292	0.173592909371839	0.00907271486882888	0.0307315706323168	0.000182624657068832	0.00433512228854431	-1606.28416632963
1454	0.11503030175909	0.186791626008002	0.0106682322602989	0.0334750812093832	0.000280235600234741	0.00810248445605006	-1605.90058909999
1455	0.109907042588384	0.151067832944717	0.00311776824301382	0.0329305759640973	0.000424121851992454	0.00402233914774054	-1605.86271172405
1456	0.109525984458668	0.172697751486878	0.0107384865548192	0.0424381843054716	0.000413420199579659	0.0170367801505773	-1608.6347894891
1457	0.113786318002381	0.168192366640302	0.0117594083583897	0.0136642837031775	0.000200280184680971	0.00997945350903166	-1604.58674588718
1458	0.113401661896947	0.159881731893006	0.0103355119699352	0.013864596435566	0.000375493763389614	0.00649001564297845	-1603.76163794891
1459	0.109392428865364	0.144732440487023	0.0127631851012705	0.00684683937417587	0.000365126322279246	0.00633756413763402	-1604.70036473691
1460	0.113190801155791	0.155762241223551	0.010624180360812	0.0010940232990869	0.000425818079354369	0.0114253194720005	-1604.13196707246
1461	0.110064858726896	0.167189998133152	0.00795755233277936	0.0497549053052134	0.00070349355801184	0.0173504264482291	-1610.66974450517
1462	0.109914865540733	0.217575901819818	0.00370108088170793	0.0373753207729442	0.000530691978035224	0.00588305027721307	-1610.49947273652
1463	0.109309345206968	0.15292043058892	0.00350736635066584	0.0388451203023212	0.000487537101125666	0.00200828675167153	-1607.10823201642
1464	0.108837134380262	0.170606787052256	0.0044278912219968	0.0402776949900566	0.000769058882798279	0.00697923200659382	-1605.92072185527
1465	0.104221289489239	0.170069373989934	0.00484545163260089	0.0580827645664559	0.000845476599646004	0.00546345740388631	-1608.53338003276
1466	0.107847936569169	0.205204345381336	0.00737958002880618	0.08758182937898	0.000244324871093855	0.0132643354009368	-1610.09579167437
1467	0.11092377730347	0.202493072326432	0.00650188962149626	0.00448466857810666	0.000370977573722006	0.00807717504349439	-1610.85676773988
1468	0.106822743755425	0.173968131438271	0.000852371620783491	0.0512022319158847	0.000441807799342673	0.00962824463721843	-1605.72676062445
1469	0.10301782892709	0.196493009000301	0.000914166117857956	0.0453460843306888	0.000338412945852349	0.0120899122519588	-1605.2274818678
1470	0.10475162095709	0.181978637272815	0.0070338820144267	0.0311142642840058	0.000775756002270405	0.0122443984854762	-1608.45265170254
1471	0.107044447615929	0.166634554842597	0.00700695401150287	0.0226564940091959	0.00078505840385541	0.0127588343132598	-1606.95391051523
1472	0.109726366543681	0.156662698306728	0.00749696947132042	0.00048850642561378	0.000589394003523553	0.00619440739866928	-1604.10303247052
1473	0.111178163501027	0.145115529048877	0.00961953852078348	0.00534411790567684	0.000154322343639716	0.0034592621126443	-1603.88062718004
1474	0.110927494792479	0.14328940769669	0.00866369739832278	0.00526388417512919	0.000477639415784032	0.0057241449585529	-1603.44584237513
1475	0.109995432113966	0.130409992618032	0.0066422206703329	0.00349890090515123	0.000288343991418013	0.00206285296853331	-1604.8054435367
1476	0.107057337883268	0.160741835916804	0.000160785630354118	0.000664994586377722	0.00060499751749717	0.00261073026468468	-1605.04060982769
1477	0.104174410988781	0.133445678372076	0.00373513552138266	0.000237145165222617	0.000435571939407792	0.00819204953894593	-1603.25903545432
1478	0.104902923982146	0.132547776634895	0.00144006519509702	0.0133091484173956	0.000547226057524471	0.0094873400313548	-1605.4619564739
1479	0.102006341938736	0.136505490123275	0.00192264408455674	0.0137173333172151	0.000278679003999955	0.00170921315999883	-1605.66943691562
1480	0.102307770841375	0.169493349657576	9.58599148730648e-05	0.0151675674856422	0.000286200067417982	0.00873157479585481	-1602.47000683632
1481	0.101358886286161	0.141312894265931	0.00480753088902706	0.00418811962693073	0.000449273730068042	0.00707397945572929	-1605.07825735943
1482	0.101166501439169	0.159857192222811	0.0027783457520541	0.0114485238838196	0.000467460543713797	0.00366417553891268	-1604.37918914556
1483	0.103884633192491	0.152028195112123	0.00267056207950517	0.00189151623557942	0.000451636829471858	0.0101426001846918	-1602.64652174531
1484	0.107871798272876	0.154579866682799	0.00770977741805101	0.0101696636302197	0.000345998941864786	0.0193593637108643	-1606.32493044812
1485	0.106221890967985	0.165675355271448	0.00189471116281351	0.00128740353068998	0.000392251288387179	0.00942238052126992	-1602.90662115061
1486	0.105585715569408	0.146532108885639	0.00527569021500361	0.00396385590731435	0.000303953382048816	0.00787341166541449	-1602.47954017795
1487	0.106036798992562	0.159248767555055	0.00243961111146332	0.00943679402187131	0.000380752578613882	0.0106694902481048	-1602.69821551616
1488	0.11107439446013	0.144104927921673	0.0148487999811839	0.000881675579537035	0.000200166977104507	0.00394573955114354	-1604.7711536575
1489	0.113121785678778	0.148830475069066	0.0138818695997431	0.00143440985142213	0.000352222624612798	0.00978530487555516	-1603.83925446548
1490	0.109874448388142	0.144262535777143	0.0104637549555369	0.00123800549509085	0.000779284258945417	0.00939658354486203	-1606.12394768881
1491	0.109335047900858	0.141781587946199	0.0088339299654174	0.00291767591888353	0.000515028153310732	0.00673069322965925	-1603.63082920513
1492	0.114439913529404	0.153135861280512	0.00859263895260897	0.0231714997917104	0.000479929549949027	0.00753722523093155	-1605.75741393163
1493	0.114304803508751	0.162581422798988	0.0100853251471328	0.00845751681293996	0.00012665345462051	0.00942075342114546	-1605.16921357694
1494	0.109441606634124	0.168691961178365	0.0110726969203003	0.00603363437267953	0.000177429396539725	0.0057727301783011	-1604.56393191107
1495	0.113324001055686	0.139170587278334	0.015224096373419	0.0063658480054686	0.000431566592003732	0.00728189805330503	-1605.04647760144
1496	0.115349550593948	0.148047591765359	0.0147011639490151	0.0239878425249905	0.000407145223240011	0.0100939214233013	-1606.64279975292
1497	0.119497690898368	0.171117539955008	0.0218006272627333	0.00586015982932865	0.000132744785486466	0.0121790332975375	-1607.21622594027
1498	0.12402701857369	0.152535708739187	0.027486851435304	0.0206936471911265	0.000619028327244502	0.00945144147972025	-1608.92338390094
1499	0.124210531688869	0.155042806475526	0.0223740454641388	0.0328448777222374	0.000492230690414648	0.00220877947502108	-1609.38826671939
1500	0.120166858010868	0.159691638180019	0.0159077369430542	0.0326435583353028	0.000486189615549468	0.00450242617731034	-1607.39370903327
1501	0.112378326605963	0.154043636922875	0.0116844545971349	0.00229990699021828	0.000596159626673113	0.00913284520209666	-1604.82544779705
1502	0.114043812411562	0.167812843562425	0.0163647692236404	0.00498465943705706	0.000103711787216671	0.005939694174862	-1606.13854903528
1503	0.118265447371532	0.16349028302097	0.0188707386410963	0.0189143574487737	0.000201413279073064	0.00482259109655381	-1605.31013614783
1504	0.120605106724627	0.163550905785856	0.0196008937996718	0.00409911004159471	0.000282936878369198	0.0119124444556756	-1605.86358937095
1505	0.114213010511168	0.146003715105634	0.00496901873682669	4.89575570855387e-05	0.000664795589113498	0.0140034224624776	-1608.01547377823
1506	0.111659991140073	0.156469053692631	0.00587367549787552	0.00397364902118245	0.000290774133974819	0.0137452331909944	-1604.49636960537
1507	0.109225219552737	0.145001730189767	0.00651800650608615	0.00114362335263459	0.000641742550122297	0.00636168010356192	-1603.85859929899
1508	0.106102029119667	0.148415876708356	0.00703849399271377	0.00734831294775612	0.000524935897597272	0.00717248407896045	-1603.9437397049
1509	0.104504221998989	0.143949178723963	0.00271325654088906	0.0075320470497434	0.000537669827397089	0.00892197849450189	-1603.30438116203
1510	0.103649048758394	0.164943810757216	0.00149182912136668	0.0385698204526363	0.000196101683112197	0.00825629944773062	-1604.81460894187
1511	0.103758498851717	0.163238272030927	0.00284751077525728	0.0083289990961343	0.000246912614650415	0.00646363056230699	-1602.41345616472
1512	0.108518600406229	0.14314447191298	0.00544227897415565	0.0146314609371643	0.000309839665076118	0.00822313896267043	-1603.87676293587
1513	0.104206249035887	0.15290884576217	0.00370922397527162	0.0195172065165381	0.000272556199169972	0.00730278484830665	-1603.39883683318
1514	0.105906231232	0.172569480373962	0.000369834522149001	0.0187651130544745	0.000410172735309874	0.00694854856335835	-1602.95514153674
1515	0.103244995324903	0.147064095187471	0.00474470053949599	0.0217158508786425	0.000542896726486661	0.00303707621491631	-1605.89440036244
1516	0.106322900856314	0.183314491102129	0.00458154787560043	0.0680647249823404	0.000236054083946393	0.00724514352800553	-1607.00111416535
1517	0.104960459082587	0.211449568534993	0.00410725122466133	0.0512427281156729	0.000538768497891876	0.00902635915218574	-1607.22064173477
1518	0.106838588550002	0.204493400370152	0.00300968220976843	0.043171306967974	0.000335654305636962	0.00324480286870474	-1606.08622110673
1519	0.105500902314375	0.167712106705451	0.000190909083086773	0.0264131550516388	0.000368107076204045	0.0025894719349519	-1603.34535077294
1520	0.105519954698939	0.137853287168178	0.00465716356634317	0.00501529398390149	0.000337365745024089	0.00846556934455951	-1603.18052904924
1521	0.108148046550505	0.181139885910965	0.0017833397514496	0.0280022393354372	0.000250554342262462	0.00382123097893288	-1604.22830889609
1522	0.102313778495074	0.179070094303907	6.40035208899768e-05	0.0498356453923985	0.000465223027133742	0.0038734627319312	-1604.14427131987
1523	0.104983777166752	0.177628724048617	0.000930540009090523	0.0494950834535973	0.000617988603156063	0.0046045376466426	-1604.63883668081
1524	0.104627826056006	0.17282932501957	0.000891032200260219	0.020205991222455	0.000449136569724333	0.0102084155819548	-1603.34994443354
1525	0.108335715150043	0.172902975349324	0.00780545423815639	0.0460947243014349	0.000592961210591234	0.0116222771640618	-1606.90444612217
1526	0.111925082495549	0.187639547054902	0.0116461229114446	0.0495638235459118	0.000164658658173037	0.00860818030576805	-1606.53870921786
1527	0.115781479449537	0.193055030809397	0.0180237399894682	0.0535154141874017	0.000371074363269769	0.00868880035688271	-1607.24814725463
1528	0.117947796811785	0.193252123766341	0.0227911209409475	0.0506034536945606	0.000447735156122147	0.00166607821657203	-1610.19688558112
1529	0.123967366538033	0.200615965354835	0.0249945652859909	0.0681896897970091	0.000434757301515358	0.00791688634791942	-1609.23057940322
1530	0.124407360767359	0.194735470730375	0.0195966576133826	0.0339736334051442	0.000298681621416929	0.00342765110351429	-1610.10354392063
1531	0.124681286135076	0.158966645960918	0.0144898153305671	0.0248177064455887	0.000420425059031347	0.0049632462909059	-1611.22038232923
1532	0.115675553679132	0.156535337580894	0.0188344524617813	0.00246615884775043	0.000156954516135164	0.00744414914968903	-1605.05080038013
1533	0.120145918446596	0.15301237870341	0.016547759793274	0.00599794405202086	9.17905109779943e-05	0.00460705438956741	-1606.78128390741
1534	0.120242680945271	0.15117172709308	0.0226190101595874	0.0064288403637375	0.000512957629922974	0.00534628623816918	-1606.19701308003
1535	0.119134604908466	0.159075836774765	0.0232991048465674	0.000725675391709307	0.000299658831382028	0.00951959046655507	-1605.80331013937
1536	0.124617986538293	0.153849556442493	0.0290562923494617	0.00741569554199159	0.000245335020176394	0.0111053814520466	-1607.01306387659
1537	0.125357443441524	0.15870942974522	0.0281136179719898	0.0115497478593422	0.000300543538589461	0.00609249981918147	-1606.40732696892
1538	0.124065994117675	0.149959484003542	0.0284247549984879	0.00815738779773837	0.000257498955985903	0.00751593847437603	-1606.45560257586
1539	0.124692629326619	0.154407002428431	0.0216920315042465	0.015196759496592	0.000320683820077721	0.0120798339238558	-1607.90110474286
1540	0.117535460894208	0.163521029785113	0.0108851793475844	0.0207611836432645	0.000272187882782188	0.00234852806757907	-1606.77055179709
1541	0.108695084065267	0.164735989715098	0.0109555326740043	0.00138166808125658	0.000244006440406773	0.00796200051314636	-1604.24595446183
1542	0.109095126902046	0.15550637465025	0.00620411772349859	0.00208549127618949	0.000394052062381158	0.00934251054954659	-1602.77843387494
1543	0.108213953815219	0.137604273616352	0.00248809775117155	0.00322687946563156	0.000763994270229508	0.0134610972030926	-1606.23274264449
1544	0.102518815170307	0.139466986037339	0.000949448612742275	0.00122661643895439	0.000517421268631115	0.00741582503240023	-1602.55836061811
1545	0.101164818117476	0.15833773084052	0.00109927276168554	0.000104034870618469	0.000468336730436938	0.0143241504430906	-1604.06671130225
1546	0.107407002513664	0.142389752667288	0.000565306411564285	0.0112967183179785	0.000469954274127666	0.00516086854029667	-1603.39123520058
1547	0.102358138395482	0.137727042757719	0.000132949603477421	0.00784812162932329	0.000406661511092022	0.00451179466438804	-1602.65282737369
1548	0.101191116583661	0.159736772392754	4.02919250529499e-05	0.0041811519743329	0.000106365839856085	0.0152278076438586	-1605.01082585102
1549	0.098313837133116	0.157317284582883	0.000667467378168083	0.000893178783083858	0.000434846339387823	0.0071627874896827	-1604.22920124665
1550	0.0981661715693646	0.14515769393777	0.000177034013783686	0.0263316218679459	0.000402807040227977	0.0116709869224136	-1607.88466149462
1551	0.108513909795282	0.182088072329928	0.0001085434151912	0.0287799982344604	0.000871913433378606	0.0157615152779986	-1609.31301105241
1552	0.105598515359708	0.14596739512602	0.00191861738645215	0.0342844291225282	0.000782229461682601	0.00211021638170332	-1607.81991325704
1553	0.105289848492978	0.167454623892845	0.000272228406510876	0.0226828146628088	0.000528022664139804	0.00462628236532636	-1603.14000229952
1554	0.10255278693212	0.161497652720944	7.21753431478159e-05	0.0222690467612118	0.000249156880423648	0.00624760851032177	-1602.41444948538
1555	0.108686512321131	0.173003001171099	0.00716509220891279	0.0278153109534901	0.000301610040550317	0.00560247232425643	-1603.60200357455
1556	0.116257085881891	0.17305341326088	0.0184835926602905	0.00324773395949402	0.000184776814607412	0.00613604376582133	-1606.09091367773
1557	0.117961374394843	0.160628570954164	0.0189630349878923	0.00856635032027234	4.81710216955464e-05	0.00435735177421984	-1608.27219139032
1558	0.117167076756783	0.150123034608696	0.0147274779555745	0.00783913000389035	0.000711728054407695	0.00756499101653052	-1606.48626580763
1559	0.116160895182504	0.152233009602682	0.0176849104639128	0.00172181336677778	9.27367945342787e-05	0.00253793466245191	-1606.45312691338
1560	0.115499407834336	0.156187540962252	0.0132453708664881	0.00486354072128203	0.00055632825255596	0.00221149086725146	-1606.27746259819
1561	0.112555655026301	0.161040750628409	0.00489787874731022	0.00697496482083329	0.000442968352015565	0.00217592184824616	-1605.84378763393
1562	0.106376442857154	0.15965845380699	0.00439866675052874	0.00668336121599963	0.000210648706619792	0.00914598766090433	-1602.60030332474
1563	0.11422832972965	0.176245272097891	0.0113728457774356	0.0138703102133318	0.000376987785190389	0.00616548148267766	-1605.12193870214
1564	0.113435991691223	0.138463821334029	0.0112968756478315	0.00747996706768585	0.00033508472035128	0.00464517221228395	-1604.12545194493
1565	0.109649534763241	0.148299414815532	0.00497488979626277	0.0021798872183479	0.000518780331465104	0.0163235899461386	-1605.23205449297
1566	0.108015620263619	0.152652327269921	0.0038712200896023	0.00473626201586702	0.000563368587034212	0.0160901159283936	-1605.08074005904
1567	0.105927732427716	0.159973532564999	0.00438168221293802	0.022630918183992	0.000801962949524988	0.018299401274982	-1608.24565209004
1568	0.110892347247868	0.154456065922511	0.00820120196289911	0.000440228832336887	0.000787320939128987	0.0180598150876997	-1607.72440213172
1569	0.111474563766909	0.152839132287692	0.0141561418292196	0.00342958700555504	0.000704982255365164	0.00961538992534738	-1606.74866261645
1570	0.113942749602364	0.153353442127051	0.00406171613521314	0.0133301452898593	0.000876435089756449	0.0105969130508661	-1609.32132301546
1571	0.114233696966672	0.157136279077027	0.0197128981773706	0.026472502292011	0.000595669589032335	0.00787409433332508	-1608.44490865939
1572	0.118626668409239	0.145410549000876	0.0213250503615344	0.0082212118969549	0.000341354401158449	0.00179988629291473	-1606.81423137054
1573	0.121459293956736	0.128954786509688	0.0220747548384659	0.00612205323604768	0.00029557399938149	0.00924898791740289	-1607.69487546094
1574	0.119218005145998	0.170733500669963	0.0195087512142529	0.0229318563930115	0.000177649122032151	0.00427381865456208	-1606.02168027348
1575	0.116287470917134	0.179207133724193	0.0130011516804291	0.0275631095193517	0.000280301882783085	0.0181484923052577	-1608.2390556311
1576	0.111872389455594	0.145983275065017	0.0121010803377201	0.018791808279117	0.000434215282188449	0.00314655650476061	-1605.3818711763
1577	0.116684241990979	0.176183256933496	0.0111186670949096	0.0335213395824052	0.00040555738152537	0.0104851186511391	-1606.78996399359
1578	0.107963960537012	0.158409081670692	0.0120772836779977	0.0278184369954642	0.000571282267678764	0.00590758714637809	-1607.05538882494
1579	0.108398685639472	0.154465334247038	0.013238478269624	0.0490083374743238	0.000517386522403964	0.00638803400265296	-1611.03274747528
1580	0.11949123254912	0.179404276590467	0.0167306830735096	0.0499900623400513	0.000433698642771253	0.00140591805363102	-1608.92750812052
1581	0.116597381020311	0.162902448183051	0.012857399130196	0.0348382934083422	0.000267169222597067	0.00816308242100909	-1606.42888892867
1582	0.111444347864732	0.160910300889866	0.00980630708167207	0.0433507486796709	0.000380840075877164	0.00677746258232061	-1606.28547318442
1583	0.113183813921959	0.178215616420588	0.011217135604222	0.00865087014983908	0.000267556672029597	0.0101842745814044	-1605.31406953444
1584	0.113279525590611	0.167463881913909	0.0119969537244605	0.0129055034159213	0.00033627216219728	0.0136676150181258	-1605.14954914961
1585	0.112408904545413	0.168861835010215	0.00664029413902476	0.0177786579490141	0.000282541446877414	0.0128719992915689	-1605.32840647165
1586	0.106778502407491	0.152970946232482	0.00277693285331725	0.0143150850211517	0.000348618512746015	0.00455326099819932	-1602.43398961066
1587	0.105719366479623	0.143799937682263	0.00368765805484191	0.0128097870686203	0.000462410686920307	0.00685913040598564	-1603.29690223923
1588	0.104321654748839	0.141546447652513	0.00123966227254336	0.00828215402382853	0.000365628810996541	0.00740101678220656	-1602.39475785036
1589	0.106098377669487	0.14682750211814	0.00365284666159838	0.00397572655605069	0.000410748934806419	0.00436670899355505	-1602.20747800053
1590	0.106887868411885	0.152911074157904	0.00435228721452743	0.0180594733836187	0.000427547236959417	0.00557703945099811	-1603.03237088779
1591	0.10788778264531	0.173644103785173	0.00290388238833775	0.0317197038218802	0.000166029887955537	0.00494102713389547	-1604.10428074088
1592	0.109428185137658	0.164295209499909	0.00495317278669441	0.041161687985387	0.000405986650856893	0.00687623934338951	-1605.09730330175
1593	0.109688235315308	0.187484985024172	0.00561294514301068	0.0384528069881507	0.000585636194993621	0.00686457634906905	-1605.45766337629
1594	0.108775804363453	0.16501604827271	0.00563463264605236	0.0143068493210425	0.000990474858633944	0.00817412944166557	-1607.54286163077
1595	0.109327193202499	0.139786355321463	0.0056519230279289	0.0278756726792628	0.000827158034212358	0.00857164539883608	-1608.53780318142
1596	0.107238800084215	0.164881357792701	0.00606605549577789	0.0258317164733408	0.000138938314030477	0.00313062143387924	-1604.72038725485
1597	0.109475450313099	0.154801342637701	0.00238184295559869	0.00793645363598464	0.000272079681712862	0.0083544143070339	-1603.15872309132
1598	0.10382858681447	0.153197396814846	0.00450213448501992	0.00173464234567892	0.000196538645104626	0.00645116317099382	-1602.66526512032
1599	0.107190696334675	0.151740907621432	0.00377098569234969	0.00279249736003469	0.000540785462265843	0.00533333337927682	-1602.85239544274
1600	0.111469021120122	0.155956917862262	0.0016704940936944	0.0317036137563348	0.000337256982649399	0.0041622436668373	-1606.59556822665
1601	0.097746327371348	0.177109399804562	0.00248984608870707	0.0102104858133053	0.000170254688321926	0.010302550403276	-1607.95260344232
1602	0.103468383776795	0.154418861726062	0.0035050963257624	0.010314149840432	0.000236114164734366	0.00575604409312236	-1602.64984131076
1603	0.106121814347472	0.149715614971156	0.00615271757576191	0.0074102163123845	0.000337687226793935	0.00466200923832512	-1602.78024105475
1604	0.104783160871302	0.146010011978085	0.00387079273751453	0.000812525945312411	0.000171708837384377	0.00544518613085922	-1602.27072999304
1605	0.10746783292649	0.150711350405705	0.004055945870794	0.0169692909508527	0.00030384462293803	0.00551958288000846	-1602.87689048593
1606	0.107770874638019	0.18723869240643	0.00582697762800442	0.036956962642749	7.65358350384914e-05	0.00865805142061211	-1606.96819858085
1607	0.114211894385083	0.183808255270658	0.0176050060016919	0.0131695805208578	0.0003252820554286	0.00918666648348581	-1607.29188089638
1608	0.117784853882037	0.184194851783744	0.0177131620132259	0.0333168293407575	0.000481354545250831	0.00895782027506087	-1606.84377503757
1609	0.117436213317764	0.161690620441614	0.0159999392601874	0.0109198137180986	0.000589291371149824	0.00613178713117477	-1605.97563291608
1610	0.115537557990572	0.166292921124916	0.0106979265195724	0.0230159684469136	0.000500910366839851	0.0159465784084424	-1607.65284092036
1611	0.115136749891396	0.171355685008744	0.0110449183529526	0.00106822812553171	0.000233396659684123	0.00912787719403108	-1605.25767954707
1612	0.118199372095002	0.142999710449605	0.0208669727148217	0.00717509187938055	0.00012134547591088	0.00905626665283138	-1606.72955322347
1613	0.120062703786795	0.172509747256432	0.0214744620974514	0.010927681658202	0.000459722401727742	0.0085431481895477	-1606.88815991786
1614	0.122639799542347	0.159335555128102	0.0240886382925495	0.0190161366053493	0.000625522079663531	0.00657177460153518	-1607.66783981924
1615	0.124197662816869	0.164753922132591	0.0244210295394202	0.00799628093119987	0.000757740065800277	0.00490098224287036	-1609.90234483855
1616	0.126422192000007	0.144002736031029	0.0245148866763159	0.00179636173449875	0.00017036994078058	0.00489241886689069	-1606.73868977641
1617	0.123867027706748	0.16770334689969	0.0265101792435967	0.0283843564998038	0.00020308166723967	0.0032270197985404	-1607.56098331532
1618	0.125506829823527	0.167051556693359	0.0316285163746669	0.0208720359221156	0.000243070960914442	0.0191959706209599	-1610.88256023088
1619	0.130735441068317	0.159726264745126	0.0360202059408292	0.00362800320582989	0.000260559568447044	0.0199162284969222	-1610.42363655709
1620	0.13219422126199	0.157630744688986	0.0374315582712124	0.00339819010536244	0.000236040597410434	0.0131034351150084	-1608.76474999857
1621	0.13464598155213	0.147832258859974	0.0357151862556759	0.00796040028333023	0.000244896842335465	0.00772899546571999	-1608.65912391727
1622	0.133677524381234	0.154209830317552	0.0375705342933021	0.00202965491315455	0.000214604315353237	0.00382888095572003	-1608.27183713257
1623	0.13644845407029	0.153571718642395	0.0354332342882242	0.00741841336619123	0.000279308247195382	0.00395075389250913	-1609.71118932723
1624	0.132371986574557	0.169633356157052	0.0299442171961251	0.011697960807674	0.000350654045404453	0.00844262688167769	-1609.67435446057
1625	0.132074613533413	0.146948666856012	0.0370751396499177	0.000993886854736502	0.000182505753483557	0.0019397858368043	-1609.1791274218
1626	0.131159104582757	0.146473787465333	0.0343257069149041	0.000637483066969637	0.000247523404215593	0.0101422032175038	-1607.50679888268
1627	0.128388429746414	0.166192441665548	0.0301291608271203	0.0251184987988735	0.000411335048801171	0.00479203718808784	-1608.0260004384
1628	0.124443703998303	0.167130794884698	0.0225999354089892	0.0308827820548894	0.000225914163229869	0.00675078737070234	-1607.43496849551
1629	0.121074850392442	0.158923775965265	0.0196919737955048	0.0367844043324376	0.000452900670348762	0.00253948058077489	-1608.2172538511
1630	0.116443547590106	0.175736917891232	0.014612340278544	0.0231059894368137	0.000330320167934757	0.00610186242820536	-1605.15234442122
1631	0.110561125792904	0.184257626767053	0.00914481767672682	0.0484604297177772	0.000331814689404211	0.00388243086995917	-1605.08444818016
1632	0.108749282665781	0.167418208180735	0.00936541798842352	0.0287845887822938	0.000258693005874821	0.0103380442765824	-1604.95624590762
1633	0.112543066657875	0.175175991532586	0.0146141890886555	0.0298247830657983	0.000371611605909151	0.00973266850123092	-1605.73144077336
1634	0.11647957862435	0.153811227119921	0.018997954088577	0.00529792242255308	0.000166586850944081	0.00576465866652267	-1604.87079859012
1635	0.118265369545807	0.142328080919407	0.0140479386877169	0.00604857144330501	0.000311087470978311	0.00598705418598317	-1604.95848612377
1636	0.114973038350321	0.15267617379409	0.0145921162385914	0.00550687664670387	0.000582269868266889	0.0122034334482401	-1605.81968690856
1637	0.115561783406739	0.136732988430747	0.0146833495713642	0.00217383847962066	0.000438955110233761	0.0124818291993432	-1605.71879572701
1638	0.114615885036741	0.138845312171538	0.0197497657635242	0.00501241113025903	0.000349286083917952	0.00671634051300185	-1606.21570364928
1639	0.118506512284005	0.161082310643476	0.0196047684970547	0.024490894739366	0.000353507378652409	0.00527370474157409	-1605.61194555466
1640	0.120240356316233	0.159808717516154	0.0215314650286524	0.0141761257423627	0.000151586764327057	0.00901629454605758	-1606.14526062486
1641	0.117340046147637	0.160233125319792	0.0213453536645646	0.00197227435907702	0.000175382827043526	0.00493491257399965	-1605.70982978995
1642	0.119116971773381	0.143997659584285	0.0167950189841959	0.00466990493193382	0.000682573908708856	0.00430665273713034	-1606.85121588888
1643	0.117088068268494	0.143837456587011	0.00897781487220029	0.0178930190813027	0.000594547971675025	0.0108491901623202	-1609.02274726201
1644	0.110541254706311	0.149448274334312	0.009791283358779	0.00301874015107116	0.00014087383553484	0.00268137470104006	-1604.15093542569
1645	0.114333715567649	0.143399868071024	0.0102191151341361	0.00521161309795653	0.000569846897594835	0.0124566856146856	-1605.88942370685
1646	0.115051426190998	0.161237290587393	0.0188332940766291	0.00914125573206777	0.000800452234675887	0.0111617804923499	-1609.12540398758
1647	0.121505288123284	0.149404820297193	0.0141988340315121	0.00636032842529686	0.000697790087978994	0.00481467964905601	-1608.99662117268
1648	0.117719842600288	0.150022385577488	0.015001248938609	0.0133520226330566	0.00031754249771248	0.00907555789356074	-1605.2186611776
1649	0.121007951535798	0.165251782968207	0.0180241574655427	0.0255392214874831	0.00030725672105651	0.00531263670379308	-1606.13731172066
1650	0.114207796751721	0.192417183141402	0.00583312286026833	0.0627996221074258	0.000595558120830487	0.00859181282474993	-1608.68808087883
1651	0.10869096763789	0.187962349494002	0.00697591081927821	0.0362467422547411	0.000195969726398007	0.0170835419607262	-1607.35536393868
1652	0.107226321871768	0.1733398006727	0.00972097254441919	0.00840982872206524	0.000180673388041375	0.0118113374142381	-1605.70276194941
1653	0.112311220457996	0.160942540448635	0.00898251689743838	0.00101612632809529	0.000175439647473822	0.00579031990975412	-1603.51885650168
1654	0.113318982036108	0.167082018789562	0.0138137243413453	0.0371768067919936	0.000357938186304906	0.00519153912436186	-1605.41973780487
1655	0.114210864463989	0.183751453734767	0.0101884701020779	0.0299578428450722	0.00032321141420936	0.00189124888001109	-1606.77071699205
1656	0.112037731634176	0.171253974945489	0.0061739234346358	0.0419034103416555	0.000447853389546903	0.00688830448529572	-1605.53925873586
1657	0.106214817098907	0.182504298552514	0.00343399061263458	0.0149224498648115	0.000238607547295693	0.00789976844912723	-1604.0785189383
1658	0.10457108780238	0.153547680454325	0.00326778535977341	0.0177704225602335	0.000185108593972077	0.00513287165365392	-1603.21674034337
1659	0.10459989607787	0.164818183013227	0.00140542044558029	0.0154808897240473	0.000374320052921604	0.00410565985108882	-1602.44250287234
1660	0.104080498457007	0.151928452098491	0.000128211339521373	0.00612892797422447	0.000430917297987519	0.0161401646904996	-1603.92127151737
1661	0.105660936066686	0.152942447336932	0.00350890108670858	0.00224884434842277	0.000235185058505953	0.00403521246212045	-1601.99009168476
1662	0.107003138714152	0.141620215842561	0.0058180321181859	0.01001015322625	0.000322515095193487	0.00655466308974054	-1603.20134409418
1663	0.107193176605504	0.1629508887481	0.00609583711885972	0.00635556218093519	0.00035709143754411	0.00875245414718946	-1602.96950963937
1664	0.107701979854076	0.154390702625198	0.00576460863764164	0.00844358529881384	0.000270392369769434	0.00603226762044831	-1602.32560499157
1665	0.108084402376078	0.15409685427839	0.00143287784737965	0.00411013312497188	0.000158708922617425	0.0173398156508747	-1605.73156379983
1666	0.102056107640212	0.155363628163542	3.94139329509316e-05	0.00210901733045783	0.000119743849174224	0.00296492617289985	-1603.11122608383
1667	0.10304729114511	0.161818252112751	0.000968261959147665	0.0318144165767579	0.000290965260536878	0.00299538349546253	-1603.66966857212
1668	0.103509034471202	0.173681602080426	0.00207522517787249	0.0270324214421053	0.000436995206024412	0.00397943098728997	-1603.5082092079
1669	0.105901875862388	0.160057756443581	0.000743320275152265	0.00249105692397931	0.00023157858356832	0.00513865879095901	-1601.94881242916
1670	0.107450612264403	0.128472912031041	0.00487345050737532	0.00138192307466328	0.000351045397110812	0.0106249487247256	-1604.40199198618
1671	0.107452847071525	0.150746672332505	0.010626516201564	0.00034565526984303	0.000250993368254762	0.0109007552229932	-1604.36243303215
1672	0.111373138764275	0.149627712443436	0.00846190291815613	0.0018650293005719	0.000375231406452406	0.0120022609935327	-1603.6265478239
1673	0.112346662293357	0.141809230705841	0.00763574044900534	0.00588792562262996	0.000309432981386704	0.00961958502036312	-1604.06163159979
1674	0.110440589381517	0.165223232309742	0.0101397219774466	0.00191339785450919	0.000296742983385348	0.00820494764138449	-1603.62817942174
1675	0.109089909180757	0.130166031657052	0.0079189583080407	0.00256840657753391	0.000770236846309169	0.0137234218513784	-1607.60667530064
1676	0.110580999606992	0.146284453898145	0.00993557780713813	0.0170278048868277	0.000624650134312005	0.0106813902402894	-1606.08074481052
1677	0.110480526706024	0.145061704172778	0.00349333638943296	0.0149024330014197	0.00062960296179855	0.00931652984214556	-1605.69465903615
1678	0.0992343950527237	0.155228220869556	0.00142121220815557	0.0225544076846709	0.000515519430807937	0.00794128866670149	-1605.45335418231
1679	0.102531675042633	0.169927661350732	0.00178167393666381	0.00326696207712519	0.000216237176153486	0.00637420135046477	-1603.1288373851
1680	0.107031176624974	0.145426727286086	0.00429232574762828	0.00323774546350729	0.000236780927815749	0.00300928902301451	-1602.49528038378
1681	0.106376761957577	0.164490664836095	0.00115695458342743	0.0259451985105846	0.000461343928073525	0.0113768643924728	-1604.09374365799
1682	0.0998347435907147	0.161480931803103	0.00155585583124789	0.00505383158136261	0.000341882939607696	0.00796558660323386	-1603.61394713745
1683	0.106238184893025	0.163120089273386	0.00194201517584173	0.00470349634723157	0.000402139488437893	0.00821932717034005	-1602.5110890108
1684	0.106496694378461	0.163072754403476	0.0036351665524295	0.0169462326241358	0.000313546058360691	0.00389498718928429	-1602.68194108259
1685	0.105140028558687	0.166999085730629	0.000579577949626806	0.00507834246005687	0.000241718475018632	0.0106138327037776	-1602.6932402917
1686	0.107962882336373	0.143266829392638	0.00657268662081273	1.86217698341235e-05	0.000384653392584294	0.00597463102593213	-1602.30997250627
1687	0.109653441835619	0.159167390587199	0.00588898984491962	0.00119750292054025	0.00034525013770504	0.010273955375754	-1603.01685622688
1688	0.105576860768433	0.142692308252067	0.00356432226750322	0.000598781465841857	0.000184279654385464	0.0111624168346244	-1602.98004423191
1689	0.107060132034017	0.162238312020081	0.00035928162170617	0.0152026268158847	0.000423172571441105	0.0106169679530208	-1603.47636532425
1690	0.102700823389377	0.154055152005241	0.00172208758169314	0.0136600498340504	0.000751480352631087	0.0105310248193535	-1605.07047292531
1691	0.0964996423767123	0.165554523777768	0.00158261912588147	0.00122964120478628	6.77401603270779e-05	0.00771353308158935	-1609.27285020143
1692	0.111261400634219	0.13870666890701	0.0057775948979135	0.00472394500515417	0.000446811518982015	0.00887750773293551	-1604.1389953978
1693	0.110019164987163	0.158499501637843	0.00998282728884586	0.0154996815066779	0.000380426000928141	0.00967918245787547	-1604.00351161247
1694	0.110946315789989	0.16968816278736	0.0109967187887086	0.0150842871445918	0.000309042443073175	0.0177752175201628	-1606.30637823519
1695	0.113226465390122	0.175706281206885	0.00764051414004686	0.0327227743304298	0.00021285773626423	0.00963299595304159	-1605.75542017277
1696	0.113313367802809	0.174447783676243	0.0143183532053389	0.0250457968496151	0.000453492346322586	0.0204195332687432	-1608.65264091802
1697	0.113893801471297	0.181169434390506	0.0126794972977538	0.0276160203387423	0.00025352677008255	0.0139008709270273	-1606.34287294747
1698	0.111363651547907	0.174765356686175	0.0147002334848122	0.00601464253959471	0.000288621133732597	0.011671237527707	-1606.32489028931
1699	0.116931039353801	0.153738859640012	0.0108824384848045	0.0109455479417096	0.000497046429500761	0.00242297947154533	-1606.50673061039
1700	0.11312142371288	0.160286552624496	0.0105058728242075	0.0168155410815724	0.000247097498907028	0.0104216980643261	-1604.4145345779
1701	0.116688476044864	0.168491552787719	0.0126191834798494	0.00483640315432934	0.000214341446030237	0.0149906926380606	-1606.4725227828
1702	0.115235485536447	0.152626315208665	0.0162335727923652	0.00237467545299619	0.000267130065757721	0.0129126973576244	-1604.81101930452
1703	0.114706389078772	0.163306730159849	0.0133060622775058	0.0175928598638125	0.000287671677475431	0.0135994592557223	-1605.55088130903
1704	0.113070752971592	0.17561093108704	0.00619267450715057	0.0154194413761143	0.0003122153580482	0.00961024724792662	-1605.4590845436
1705	0.110669695272044	0.167725501991601	0.00804680138224576	0.0281381080201043	0.000354567841581582	0.01348643592147	-1605.44271443144
1706	0.11242189382918	0.159353081777603	0.010817926913526	0.0287177603717816	0.000368831762118212	0.0154310391706038	-1607.17614749151
1707	0.114459205601246	0.178630812819943	0.0120307327097913	0.0179833053992214	0.000221924693792971	0.00551857191627889	-1605.11321795849
1708	0.115090701743414	0.181327096297407	0.0180682643316587	0.0304403527417236	0.000314678900476718	0.00597238065526394	-1606.1775127099
1709	0.114823127370222	0.165155492113296	0.0080179225471292	0.03045195269372	0.000197013678955277	0.00482031529707745	-1606.1035542134
1710	0.110231630911417	0.168756139270858	0.00863221920004798	0.0175089233042388	0.000246768087569028	0.00626600713244463	-1603.47634161203
1711	0.113843089809534	0.160703798441118	0.0129390263285455	0.0139109287356064	0.000355315311904962	0.00639878955268616	-1603.9065885989
1712	0.109675737188116	0.161513282576912	0.00418240590682971	0.0240228619153776	0.000308263184128076	0.00493585110561236	-1603.52683088896
1713	0.109572755740214	0.165891125675773	0.00546023501737315	0.0150938384311192	0.000318075845765476	0.00666730357558195	-1603.04002059394
1714	0.109395666889375	0.168746337975022	0.00423182517866183	0.0140950638612442	0.000253475089409329	0.00727818701935706	-1603.27537593123
1715	0.112683804448385	0.153347563025971	0.0136971815188366	0.021077605825571	0.000174484167535483	0.00396921123040253	-1605.37170469093
1716	0.11297912529965	0.145608891568847	0.0136485126943316	0.0167509688386057	0.000368583049211788	0.00963327177624115	-1605.52862940358
1717	0.120550944863161	0.162520527910594	0.017981252125672	0.0292271309507254	0.000390561781116205	0.00535964033774313	-1606.38247077177
1718	0.113149288270151	0.180807488915006	0.00607369030605628	0.0311516145924386	0.000246460520244233	0.00729246611857277	-1605.65843650707
1719	0.102738914633014	0.18438584088805	0.000742016180657373	0.0310678550025387	0.000383005402403385	0.0105039652389087	-1604.03507553012
1720	0.108118055530711	0.172867630688592	0.00264203819502871	0.0342876302246287	0.000336268080220991	0.00338451779417312	-1603.89603135643
1721	0.10453880460022	0.177450680324451	0.00476239847713333	0.0303494370671047	0.00037422516464097	0.00801876738924523	-1604.122434951
1722	0.104014516941311	0.171601576667151	0.00186873177457807	0.00787521658183217	0.000316328076445915	0.00974382321907021	-1603.05218290995
1723	0.110709068013153	0.140963080705993	0.0129560780905073	0.00151441386253214	0.000346852551651448	0.0131773707373427	-1605.24468102939
1724	0.111592991468631	0.175485525313921	0.0116073892025986	0.0224383320095111	0.000157854478710698	0.0140105766297531	-1606.35674407363
1725	0.109997999642176	0.171901561162813	0.00959245794848182	0.0287604099536165	0.00055176195519289	0.00486136577240149	-1604.98425971087
1726	0.114628699523719	0.171664945499421	0.0127631556844795	0.00597316834069554	0.00059187991611458	0.00993764014068319	-1606.6754223513
1727	0.11355749325961	0.145239153109356	0.00506919746693052	0.00834846975629747	0.000543022766208955	0.00576942851780188	-1605.63025753292
1728	0.104633053702987	0.156369525242848	0.00678792231984023	0.00803258779339712	0.000328820313902957	0.00822734545307478	-1603.73852631637
1729	0.104463684090922	0.169934319924594	0.0026455271574852	0.023098696086888	0.000192014026492265	0.0103389896672475	-1603.73740845007
1730	0.105054770740116	0.172759041157743	0.00198315954599676	0.0265424834434795	0.00027045984655148	0.00975062564643123	-1603.30306759515
1731	0.109237297110231	0.177373279040012	0.00493163056351573	0.0254089967613681	0.000409552933507439	0.00645419913681755	-1603.90959665989
1732	0.106273862536912	0.186117290830497	0.00886447138121545	0.047811627983936	0.0005182348873954	0.0129373848472985	-1607.76262600593
1733	0.108459100914256	0.204695759424855	0.0103194548860332	0.0567374496720665	0.000193239523205699	0.0144003323628444	-1608.7904129726
1734	0.110643528869398	0.199526023246316	0.00630590124523819	0.0561785313635236	0.000190902742171357	0.00344329381541358	-1606.26966642401
1735	0.110582256997701	0.198323450427647	0.00847439786354186	0.0703138564213686	0.000300850227724435	0.00797613965432256	-1606.51236741176
1736	0.110498598413989	0.191536895249942	0.0070015239957012	0.0129413441493526	0.000484133392313549	0.015245359503443	-1608.27153391835
1737	0.11230768649264	0.157645068090481	0.00387266213976126	0.00717831814346561	0.000210989735087399	0.0132449676859594	-1605.87798439006
1738	0.100148824441259	0.157663282558621	0.00140194946196712	0.00794315192902439	0.000183157626936676	0.0113522180134849	-1604.12397725662
1739	0.101704715654478	0.153895084027761	0.00246854885582793	0.00578541724020796	0.00021708042929615	0.0116327907505685	-1603.59537760048
1740	0.109566250787813	0.165856526481979	0.0125323906210218	0.0105200112072515	0.000311650163741598	0.00277209251173678	-1605.5721942118
1741	0.113528161743987	0.16470530543034	0.016004705811382	0.0464506462433664	0.000382320219555255	0.00712618686763956	-1607.64149994973
1742	0.118176466682312	0.165187281651237	0.0133050210778565	0.0280515241130034	0.000262982492507298	0.00647004249483287	-1606.0186490668
1743	0.110472711161552	0.171716122071782	0.000516793865411803	0.0307304097392893	0.000263790648737762	0.00581418585314474	-1605.55010861727
1744	0.102917200920446	0.174253536306314	0.000628714194597183	0.033952793611239	0.000475984230012167	0.00399249089810544	-1603.45906853397
1745	0.106123458919379	0.171082704377335	0.00578754459005065	0.0408706391492413	0.000439754239276287	0.00317399406042518	-1604.90783343821
1746	0.109877185670289	0.193671463919264	0.00447252691393321	0.0537121029955973	0.000518148286803413	0.00827529805545061	-1605.80508948472
1747	0.101714550295463	0.206864163023614	0.00366053119594987	0.0690312572286975	0.000245473205873309	0.00767220881160819	-1607.12310686083
1748	0.103015582696022	0.213038956130571	0.00273180854900751	0.05587953689705	0.000421865770654298	0.00599477337492677	-1606.48760227318
1749	0.10803735030335	0.212755668416204	0.00569553694711034	0.0420522434036415	0.000346695483738958	0.0132668136317552	-1608.07979048202
1750	0.109330693663906	0.196850322737866	0.00766223971747083	0.0409005500289963	0.000480469819296995	0.0100789407681734	-1606.1823106928
1751	0.10653177570079	0.183790777478434	0.00636944838532463	0.0129580763043656	0.000369753573922779	0.0141956166090119	-1606.06856923173
1752	0.109929128086823	0.169315266274434	0.00550602310184125	0.0017019770567597	0.000196079036786096	0.00254551097832157	-1604.8445070973
1753	0.104498239403644	0.150188832018151	0.00118026505569251	0.0136052888186914	0.000195109830777511	0.00393650857289838	-1602.61444642003
1754	0.105773587055855	0.156764387066435	0.000678893305693185	0.00537746159648167	0.00024431240872745	0.00534242683672046	-1601.73839980419
1755	0.104814247862339	0.173226271375064	0.00113242843651407	0.0359839290062278	0.000554374498811076	0.00675828017961865	-1603.73157307214
1756	0.109450146495055	0.170164437859053	0.00190540894867307	0.0459602079480519	0.000587762793434895	0.00404736194919676	-1605.96644999956
1757	0.107618696454502	0.168740695957639	0.0044197169249865	0.0301980513501565	0.000401249528428287	0.0042693554488217	-1603.48245234495
1758	0.105229696843152	0.170183208273931	0.00030162511324794	0.0154492684056203	0.000373942936939889	0.00809875241995346	-1602.62699806672
1759	0.101925383334407	0.161235405808065	0.00016700255384437	0.00207119671358532	0.000251408382283855	0.0140182103050049	-1603.04337635491
1760	0.105297090815115	0.144463928810835	0.00532347797698078	0.00234806837403959	0.000263291971510727	0.00317408852315681	-1602.84717153803
1761	0.108914025448146	0.145221179918323	0.00147425396062147	0.017701976858121	0.000434410140130878	0.00449925414718349	-1604.31658252695
1762	0.105073991559948	0.162226282225527	0.00411335441527417	0.0309161978716451	0.000231838418008898	0.00653303506747951	-1603.96156555607
1763	0.106274018868499	0.191712048561312	0.00040852674114589	0.0596624263060757	0.000590019708398452	0.00629794428609139	-1605.1404647248
1764	0.1032850183056	0.203668082719117	0.00124697260018019	0.0583616169352204	0.000600857170577233	0.0140263284122846	-1607.16063823053
1765	0.101518860254974	0.203735107718398	0.00124385792080892	0.0494762053146928	0.000577394629260329	0.0113550120324432	-1606.91539675952
1766	0.107322943728027	0.178471684654122	0.00248469381259586	0.0488155372146073	0.00101742795315743	0.00816666283044113	-1607.60946590741
1767	0.105619860055251	0.173670287565515	0.0017791983462689	0.0286190447003623	0.000621976630293568	0.00333170158839544	-1604.48152231818
1768	0.108907850481458	0.161909959495613	0.00498229449941822	0.0284409314349343	0.000437790645656548	0.00525393754874022	-1603.74251586124
1769	0.107105963356758	0.172187760408701	0.00147353980165701	0.0195600402908227	0.000364567831748545	0.00740023690064806	-1603.09809872565
1770	0.107398079209135	0.187427415468113	0.00544897644916765	0.0433013659166188	0.000599585304151262	0.0113790265331058	-1606.00170671587
1771	0.113382212325357	0.179882799820535	0.0140935482927689	0.0479256399709301	0.000221212310705548	0.00569395708056703	-1606.11311462655
1772	0.113779942273125	0.198586200078954	0.00422398821024235	0.0614004031897703	0.00041308464032067	0.0108159797469485	-1609.21197415475
1773	0.100913002877165	0.19983041213574	6.48853172656995e-05	0.045056433126341	0.000525239326320406	0.0105753598741488	-1605.95065607155
1774	0.102452814359024	0.179238232476006	0.00273626801119435	0.022936658657064	0.000172462365899512	0.00702331556739214	-1604.34358877598
1775	0.106747607468297	0.159085092790618	0.000936693839416669	0.0184562960142982	0.000663961962012075	0.00661561949511082	-1603.95047338635
1776	0.102900986352581	0.16452444392713	0.00200815124556734	0.0100357466866343	0.000740008044528874	0.00987073446907823	-1605.2390029866
1777	0.108234659836818	0.123862960564035	0.00699446243913922	0.00707974211579795	0.000780536029525902	0.00705775505883205	-1607.67610480701
1778	0.110089716860461	0.161555025565843	0.00465332655951951	0.00435580371307881	0.000220161932080832	0.0102523494347927	-1603.46096483081
1779	0.107417555273738	0.150125181015719	0.00694785863335764	0.00370390315676114	0.000234459272560975	0.00371558277469601	-1602.73320976875
1780	0.115707979501672	0.14047352438104	0.0106380578312976	0.00238499057215205	0.000229675493048914	0.0100170745625398	-1604.97075809412
1781	0.108564766679202	0.155612151680061	0.00696368470771895	0.000379928780776373	0.000450200734651164	0.00723625653465457	-1602.92817224013
1782	0.111747742989898	0.148116483561859	0.00706333475114535	0.00269157352687546	0.000260773666619393	0.00281657243118153	-1603.42674798496
1783	0.108526409012518	0.138901113526217	0.00806567739469217	0.00130517722062602	0.000335175754540475	0.00832514095218694	-1603.04630711992
1784	0.110875853582901	0.145216896409612	0.00429060612739631	0.00171428732797882	0.000211424912553038	0.00718049638429388	-1603.18622040423
1785	0.108426782960249	0.14509050947379	0.00537477466116063	0.000454747985723185	0.000208059309475108	0.00430587662678198	-1602.22519993156
1786	0.106460072522791	0.153902300882781	0.00610910854333134	0.00168689645067842	0.000229207677247812	0.00792848507901568	-1602.43127060292
1787	0.106615986934046	0.155425657057681	0.00318243226498942	0.00777098910514991	0.000316559774305306	0.0068958429242835	-1601.97645881357
1788	0.106975688506348	0.169202428424437	0.000799740471231674	0.0203682721377214	0.000746938027627869	0.0102913544664052	-1605.4240883287
1789	0.104091306944655	0.157764814533653	0.000580311842700335	0.00538910945363001	0.000708465627254106	0.00944461457528931	-1603.96347374554
1790	0.102987574284048	0.136017505018115	0.00203460164933747	0.00406420719174967	0.000417520612731875	0.00355184045882367	-1603.09223314812
1791	0.103004459920813	0.138983418226913	0.00442795645676378	0.0122375337973399	0.000247831879590352	0.00331429516610218	-1604.90816533968
1792	0.111054912169406	0.166291179134043	0.0112773996711211	0.0152058229737171	0.000318864873566363	0.0120641599547675	-1604.64032695355
1793	0.112020283697459	0.180008703413609	0.0112020673984972	0.0408992386048091	0.000442004363282134	0.00910909069795439	-1605.50891750847
1794	0.112724730922143	0.179969551780012	0.0156206218435818	0.0388928511753256	0.000435646448442815	0.00480672389044303	-1606.35888591878
1795	0.11857003043339	0.178271400620044	0.0197568285276646	0.0280631974545539	0.000303180624829607	0.00599650987568261	-1605.96222955023
1796	0.119408977931179	0.159411853603267	0.0229900206242589	0.00687612590908929	0.000257299148281183	0.0104057135668859	-1605.84361348267
1797	0.124802133548986	0.160331512986983	0.0288418740369234	0.0150119817672883	0.00106985152192959	0.00728158882950901	-1613.0875626839
1798	0.125751412960175	0.166292740862364	0.0315136564579703	0.0423903679228065	0.00103687622091993	0.00295873856755045	-1614.37867972537
1799	0.128894805123848	0.185888037718414	0.0244317868590595	0.0577747572359793	0.000396179179216105	0.00761386175041728	-1611.19156802031
1800	0.118761058998535	0.204113937721479	0.0241406687758305	0.0573438301958942	0.000767811211102427	0.00823393607503596	-1611.71680215127
1801	0.121866936330939	0.180742768433584	0.0216196594667013	0.0357832957512422	0.000539082076121008	0.0116722219576079	-1608.39020236253
1802	0.122154362680499	0.165228176011627	0.0201841591885538	0.0487523487675091	0.000424149084456545	0.0218841789792892	-1614.97615888532
1803	0.118913204739417	0.16146862332209	0.0142295671731499	0.0440141824032356	9.7933903833492e-05	0.00356050822909576	-1610.52939809155
1804	0.118798023422643	0.164647612851244	0.0148620714374346	0.0167818320783015	0.000450577732997684	0.00501918719279632	-1605.84483789008
1805	0.117050770580665	0.148430188270497	0.0138692143706654	0.0266532770120357	0.000260454886492986	0.00639946658652731	-1606.67437245875
1806	0.111851109545258	0.146911415281916	0.0172795211506404	0.0216172276841263	0.000236427694573085	0.00778883595889689	-1607.84787848678
1807	0.114939905649577	0.167407770500776	0.0122920321237512	0.00464735944329717	0.000315637635723293	0.008645382390346	-1604.48784749254
1808	0.112699064884358	0.139227901372843	0.0112535726276245	0.00193396196692022	0.000370320428570296	0.0108629826654577	-1604.18150239502
1809	0.111582315373654	0.165878430634533	0.00737957105323775	0.00389147961090282	0.000424301885425646	0.0118043594208569	-1604.55747931725
1810	0.107665258175205	0.150844309546519	0.00339739559281997	0.00601489369661223	0.000417473142384747	0.0108613880536773	-1602.97049321683
1811	0.109816020674309	0.152346141007815	0.00694301978207478	0.00493138890182589	0.000320843577352631	0.00945833593166815	-1602.79440837996
1812	0.107574102352075	0.154557983530745	0.0063184933238867	0.0122992634679323	0.000654390131113253	0.0110719628364	-1604.91979336884
1813	0.108246297687053	0.166597259936892	0.000657595301904467	0.00456316421930142	0.000582269634230056	0.00915705465411363	-1604.86474363815
1814	0.103349421348311	0.142520837375523	0.00367226119853806	0.0093074716379233	0.000258529877891594	0.0100811921869921	-1603.97736272206
1815	0.106793197103209	0.145698953560504	0.00508906369734617	0.00279210373282831	0.000165543088588045	0.00709159085006889	-1602.59215442702
1816	0.107614092799824	0.160415219546839	0.00708179348994778	0.0133543169375361	0.000456768335626278	0.00970242380441913	-1603.74786266511
1817	0.117595955722226	0.173984841221756	0.0223712385053952	0.0177545898699098	0.000190995907838574	0.00418346746243486	-1607.13685120086
1818	0.123353866897637	0.196493371571596	0.0206819119231278	0.0634549419880257	0.000195959162444297	0.0110378529971815	-1610.3760383331
1819	0.121039459938964	0.196378846377903	0.027198375517067	0.00454684866657155	0.000192805833390721	0.00800231185655157	-1612.52916179944
1820	0.123571573579226	0.147979984108513	0.0225332933093584	0.01490649937878	0.000403237296756439	0.0038399386413715	-1606.8016391782
1821	0.118554372434722	0.153844842564271	0.0233401212766902	0.0093967649803667	0.000386945048787473	0.00758171628556795	-1606.20186282831
1822	0.124905712102731	0.159074221624152	0.0210464323316073	0.00814146295590182	0.000253745399069427	0.00633723698910252	-1606.74394771677
1823	0.121015139883701	0.148525771697261	0.0247367755781533	0.00888669673483341	0.000250651587522522	0.0111131416551012	-1606.61188667789
1824	0.11982300634406	0.132253165755645	0.0166208030645813	0.00011978281276792	0.000523714886519189	0.00544496330451447	-1606.21546412596
1825	0.112127088678014	0.141570599800863	0.0158094055958367	0.000349146400484564	0.000502374412954852	0.00958548028711865	-1605.68473800451
1826	0.116247750305191	0.148315249278472	0.0135593174154936	0.00844045294217144	0.000387265932836109	0.00897294545162141	-1604.59037023932
1827	0.118055494652204	0.148985113163492	0.0178254463378944	0.0189711002255826	0.000222830010704061	0.00410789945668068	-1605.7845752678
1828	0.122002561406554	0.151249812533809	0.0244840590185902	0.029874998511829	0.000540939089057221	0.00709318339959294	-1608.61984875312
1829	0.122467380143129	0.166644320124305	0.0236999998010948	0.00457084020882234	0.000552905880287707	0.0138474395785881	-1608.40614318109
1830	0.127813986226077	0.145039922820612	0.0214593386167872	0.021883884976597	0.000563573799988678	0.00247754514498163	-1612.00976144809
1831	0.126057871189668	0.142228897445694	0.0201489365610638	0.0128172559752597	0.000589074098903446	0.00205100166410426	-1610.94634393594
1832	0.123305678387121	0.161269393055209	0.0197979436617495	0.0104623754113085	0.000548096293891602	0.0123304611431627	-1608.25855979877
1833	0.114728422417621	0.165867112432265	0.0212846029569194	0.00104996478938496	0.000562287371294437	0.00876985883769794	-1609.10836170476
1834	0.122638682772059	0.149418639763047	0.026045829183716	0.00709083735830874	0.000510956338123743	0.0133676491937579	-1607.94380609787
1835	0.122556399016143	0.129488168754766	0.0204401380745434	0.0130119279388315	0.000156407395014307	0.00202839927619966	-1610.41656703782
1836	0.121283327363146	0.14003049983444	0.0225608997102475	0.00789448627280599	0.000510899053812474	0.00894406650122977	-1606.91882766939
1837	0.118721946003235	0.134393300705112	0.0190742333629807	0.0072498387251135	0.000467859894485412	0.00451618800874549	-1606.29406493726
1838	0.11841703148375	0.174948826045416	0.0142607528798634	0.00711477132215167	0.000520517534802016	0.0103917495714975	-1607.71574998176
1839	0.116646829742806	0.177317093290367	0.0129730183377533	0.026981552330885	0.000235959226271498	0.0108729396949888	-1606.18763770081
1840	0.108814385133551	0.173596690814979	0.00967139893533152	0.00570429874158453	0.000247467981212263	0.0051393888705078	-1604.6914115928
1841	0.108256859136569	0.155187637656038	0.00131515123437591	0.0147413118792191	0.000699462322954105	0.00690754028056576	-1604.60237403184
1842	0.102551461889571	0.158360332560611	0.00189813480800483	0.0216476231520494	0.000809095040407627	0.00576892404013389	-1605.36224247872
1843	0.104839307854381	0.156995194980914	0.000213425136774636	0.0286421290437638	0.000140425771015457	0.00800564627206547	-1604.71974898982
1844	0.103441483860078	0.184814151218029	0.00154215648844776	0.00302030641609806	0.00050899777658326	0.0136604231292858	-1606.90681617818
1845	0.101999956739181	0.145087683464552	0.00209896776558585	0.00937232272812182	0.000390662352421308	0.00305175527464454	-1603.41860654562
1846	0.108495185846018	0.160098932309249	0.00322256853334305	0.00480721462538381	0.000195893429356558	0.00346905138527861	-1603.05386673334
1847	0.103720877530108	0.154535490431521	0.00532692133200568	0.00809352509752125	0.000390056822831631	0.00773858267520817	-1603.52362686005
1848	0.103608666573459	0.154253860138369	0.00357192271525469	0.00266768108903334	0.000149305033068513	0.00440879005098541	-1602.95976976613
1849	0.10728651217285	0.155434084462373	0.000935814821710278	0.0127348685712732	0.000235950899429738	0.00521882719124939	-1602.55372537243
1850	0.105309530910182	0.15087266464993	0.00527009333734562	0.0198987741884681	0.000356629852234374	0.00363449001624789	-1603.88557603572
1851	0.105125997381163	0.162576396547822	0.000738132982898881	0.0239278748193313	0.000421840602898329	0.00599270378979983	-1602.62114031314
1852	0.102680838078357	0.174274247212647	0.00123232898283966	0.0323830907589936	0.00046348632191033	0.00609752660636342	-1603.4309513826
1853	0.102777736040972	0.154076281351906	0.000669233248453334	0.0216004483070434	0.000513694872238718	0.0023081416107847	-1604.00664008293
1854	0.102588752893793	0.15507708036913	2.90527379673917e-05	0.00213662658316556	0.000769758202283997	0.0130775227600427	-1604.96229843749
1855	0.104220419640005	0.140667892543971	0.00358419266824644	0.000315419737416145	0.000455321413934732	0.00321756488581867	-1602.98117846142
1856	0.108956065374638	0.158873161823543	0.0096514437879439	0.0199356021271642	0.000680195659577642	0.00606366368446042	-1605.55477377164
1857	0.109429214584089	0.146285467515049	0.00162414353240441	0.0145758190768041	0.000438274678891481	0.00834304156473962	-1604.47759843732
1858	0.106691107944691	0.138813457492698	0.00351137685079027	0.004380911115686	0.000236440370002125	0.00892516005376114	-1602.92448201862
1859	0.105242387346721	0.155278283133975	0.00193649920656741	0.00776992924958354	0.00031380259637633	0.00371180006092315	-1602.01580040155
1860	0.103641752764668	0.169557415731627	0.00549543379437362	0.0288203249650978	0.000404034482248474	0.0169807697680987	-1607.2373483093
1861	0.105121934265822	0.17678280253147	0.00474908120848189	0.0376021755154111	0.000547211398821636	0.00667034863333087	-1604.64986987335
1862	0.107304368417801	0.193777001304556	0.00464024539228384	0.0791388016360199	0.00131978555681642	0.00808374866448888	-1610.97683265006
1863	0.110632649836877	0.200855528312405	0.00162168070939966	0.0563978266241179	0.000784175233341358	0.002779266711692	-1609.12147697123
1864	0.102375037826549	0.159303955895826	0.00284129020918431	0.0570411218953265	0.000154828208288094	0.00655046278973459	-1610.36768959508
1865	0.102007456317287	0.229604357131713	0.00388896327401626	0.107270357443624	0.000884773308103649	0.0126120237997349	-1612.03004397462
1866	0.107059960311261	0.226266645917148	0.00263781284283102	0.0732135741714875	0.00106553756860955	0.00311721798988075	-1611.5450618171
1867	0.107529618700845	0.171195795932578	0.00546202062865549	0.0219697057800775	0.000189986760505971	0.00532489994309121	-1603.46524934255
1868	0.10784325962458	0.184856121572318	0.000764739698762411	0.0308525913455851	0.000657660829893744	0.0156753181724336	-1607.50025846477
1869	0.105128562610792	0.160016577489801	0.00121849156285451	0.0106730881342722	0.0004388760128568	0.012085266995402	-1603.11015502691
1870	0.103749621678942	0.157159646293465	0.00188370163516562	0.022041400001212	0.000284737673686663	0.00714125363554831	-1602.86634348114
1871	0.105738138605524	0.16776583133299	0.00282727464336287	0.0188284731289818	0.000378578207169674	0.00127967144991329	-1604.91702187838
1872	0.10672888785268	0.154102188853564	0.00445564038694125	0.00737931880055111	0.000445770031893075	0.013890692446627	-1603.90034155613
1873	0.107731670231204	0.150631723777638	0.00980015622746189	0.00831838437588025	0.000394811833947174	0.00574105512188222	-1603.915352368
1874	0.112344631200909	0.160563283377549	0.0132401727783659	0.015708228206105	0.000270800580821337	0.00821869935969862	-1604.17163231676
1875	0.115505400028024	0.162902114945527	0.0136976984140011	0.0289448833232904	0.000422815646222358	0.006523056040867	-1605.19255978036
1876	0.115045426981635	0.162242167777123	0.0141613985181951	0.0025388357742447	0.000290400425502213	0.00679165629133526	-1603.97069909081
1877	0.115731964722942	0.158102758614939	0.0145905121511302	0.00508731806901678	0.000212548175847355	0.00484834044585247	-1603.99649675598
1878	0.113334715016142	0.155134333706348	0.00983708782128496	0.00911033355081625	0.000105821061631332	0.00391352142553524	-1604.99311290579
1879	0.113935568645006	0.147166632455139	0.0146254920946951	0.00666307789459261	0.000646548381512385	0.0132994388541715	-1606.72071174506
1880	0.116035734441512	0.134713530538427	0.00956668677461162	0.00756411895155639	0.000185872081884531	0.00409200453240587	-1606.46633569291
1881	0.105911395991877	0.168245626278464	0.0100461231632829	0.00997448641936768	0.000339540412783883	0.00664538967287028	-1605.55506387815
1882	0.114615062083261	0.153340654482014	0.0128339190883215	0.0149253622919996	0.000294623091180697	0.00454854685046754	-1604.08324425965
1883	0.11239417528047	0.168823902305384	0.0116720089032514	0.0214201806081453	0.000239952241220323	0.00603608878313944	-1604.07520660375
1884	0.111158783574818	0.160391263490256	0.00751658367627401	0.0260686538756925	0.000337380532697295	0.00464343370494542	-1603.940872692
1885	0.105146002825077	0.170719645796268	0.00650882851693218	0.00231197796885842	0.000200544413512119	0.0137171853676089	-1605.17340447169
1886	0.107209753508546	0.139763676107179	0.00533781653920696	0.00728935825453302	0.000378298340316625	0.0125294796099462	-1604.38795188078
1887	0.104076033128894	0.13846335031034	0.00608237282001933	0.00171718711325599	0.000280496260749858	0.0109083986926907	-1604.39220071898
1888	0.111777679187477	0.144814702078282	0.0108684890231559	0.00274438871526407	0.000343049299522283	0.00723727402162536	-1603.07652816872
1889	0.111185007497516	0.157451762925902	0.00942507182634946	0.0166407026241411	0.000267242787893144	0.00605642882745474	-1603.39166711493
1890	0.110280324450397	0.169639734296041	0.00478298555841847	0.0123854012838215	0.000428475528509366	0.00673322690026393	-1603.94563548625
1891	0.110458574512135	0.139879269042287	0.0109144495207324	0.00852678292113974	0.000321274361434453	0.00716982495565037	-1604.13455794784
1892	0.11405979548337	0.157554584571457	0.0125191867447125	0.0203972037482689	0.000295496988165314	0.004320828477777	-1604.28598461769
1893	0.114116467374684	0.164966772921255	0.00830302319357304	0.0142259227464353	0.000650166970156663	0.0131642300162871	-1607.09064083678
1894	0.107214035659063	0.172046429598559	0.00812713141422517	0.0140298137967011	0.000480232976416196	0.00693944302960806	-1604.7666300318
1895	0.107050800493844	0.144489996349815	0.00327785498067294	0.00486192760543073	0.00030298670671408	0.00989446598783988	-1602.60392532809
1896	0.108781619465722	0.147206166510618	0.00661134653883159	0.0151037013270682	0.000539925418010025	0.00258658227686249	-1604.66051078113
1897	0.106889290246384	0.133755971058121	0.00230187984103018	0.00563654417957542	0.000724185749080769	0.022584770221619	-1609.9920915669
1898	0.107371724899324	0.139956566116967	0.00422712677246388	0.00411937017006304	0.000647863252639973	0.0108516469048713	-1604.49377802535
1899	0.10621318945075	0.139814460632532	0.00136238953817722	0.0149218838501609	0.0003619976055083	0.00404166091244874	-1603.54343558342
1900	0.101442967398176	0.182081201668703	5.98687723924588e-05	0.0353260555827026	0.000647346194598653	0.0122360435047569	-1605.6021020028
1901	0.10550366373219	0.175145988173036	0.00229396268787516	0.0169302452795273	0.000571391307644767	0.00416986710453139	-1604.48772814934
1902	0.109267809106036	0.133376618923894	0.00615313683136298	0.0183132964266794	0.000299133257871796	0.00330638322778941	-1606.10629067676
1903	0.109863920857026	0.178298625672966	0.00999326001921772	0.00971458851673725	0.000299632736227658	0.00766860148093351	-1604.89861799366
1904	0.108120436516522	0.140666009415103	0.00897285617100358	0.00287312256931393	0.000214961513738636	0.00660838054325079	-1603.37094729661
1905	0.111363863424148	0.174546591758643	0.00809894590249459	0.0107044823799243	0.000202987465831464	0.00674883137192779	-1604.25885179943
1906	0.110289279126428	0.156959056813021	0.00805070655232698	0.0106747541376927	0.000445362861081199	0.00606710073943252	-1603.2614394603
1907	0.10661714253588	0.164057678798088	0.00527887477406116	0.00597184070533487	0.000147415127489444	0.00731218122325525	-1603.23933112727
1908	0.106840775118271	0.179343228707138	0.00335750899598396	0.0448567221425557	0.000588681499233405	0.00812006918694707	-1604.86024572063
1909	0.108415016592458	0.191164154130909	0.00229783041376609	0.0201999446255707	0.000497536096718397	0.0082089238237272	-1606.39710525999
1910	0.110055146395608	0.154804164077193	0.00522798720779336	0.0135717770243544	0.00029047684056874	0.00260202227580661	-1603.66186951792
1911	0.108059378689987	0.145919276791935	0.00502574122528258	0.0109944022007715	0.000421362264568946	0.00943232498190498	-1603.44766355663
1912	0.109913391677239	0.14842461794893	0.00927129898736779	0.00303494657658332	0.000259857154482054	0.0061807894199031	-1602.64088975242
1913	0.115163625742944	0.136294833242882	0.0145735922845685	0.00133004734794214	0.000351706884681135	0.00533832892621768	-1604.07381052088
1914	0.117662136009035	0.159486193486558	0.0169978023933601	0.0106576985592695	0.000433972491639136	0.0028134018059812	-1605.70711379002
1915	0.11814434019552	0.158917700951026	0.0243580272122166	0.0178041785727298	0.000429784399335388	0.00389724216094671	-1607.76205323104
1916	0.119982060028199	0.15512424516367	0.0216430817536573	0.0210086808150895	0.000309862692578934	0.0115390183944031	-1606.92206491057
1917	0.119530696090589	0.178719188534446	0.0158277880266003	0.0419108087103213	0.000468360029776241	0.00491089315519527	-1607.03202507506
1918	0.119775882395984	0.165831478532295	0.0156041693645904	0.059924414515633	0.000375822142803774	0.00999226528313703	-1611.66308037765
1919	0.115792056566371	0.227183519160142	0.0118963832936326	0.0862943510470846	0.000377282227121337	0.00595619030358947	-1608.54508274396
1920	0.109109282514445	0.236541949111774	0.00916690947394937	0.111905589920655	0.000200642625260491	0.00278922105036016	-1609.5482133781
1921	0.109033360290948	0.238183797537669	0.00478699652726646	0.085124560578737	0.000517641281751253	0.00658122083568229	-1608.5309622101
1922	0.111424410428082	0.197331393790579	0.00570574347710571	0.0220839476493838	0.000290521816581419	0.0130495720580501	-1607.81615368539
1923	0.107232098235701	0.177785237431498	0.00568016485517516	0.0329890624505929	0.000373892683796335	0.0186224495246141	-1607.01754037978
1924	0.10827986789506	0.182666986698501	0.00678325171423943	0.0098924061143423	0.00026837864481977	0.00521514899319706	-1605.08385768777
1925	0.108094527212705	0.1848432132413	0.00196643705488762	0.0630015976272417	0.000710815507042801	0.00310223674000499	-1606.69507180571
1926	0.103566844289237	0.189456244797492	0.00113595129460811	0.0705378944398219	0.00030519163804533	0.00371957982826566	-1605.62219425645
1927	0.106148506725432	0.214727583833911	0.00363183701818453	0.0753843928484565	0.000134356253505429	0.0041495188186467	-1607.16260417444
1928	0.107530216977625	0.193863932782661	0.0121357351416909	0.07679016732695	0.000634711905385341	0.00499849124997614	-1609.95316933359
1929	0.113129860707464	0.195551291210644	0.00626181273241072	0.0301990602128219	0.000318389721176596	0.00635294009960315	-1607.01604279787
1930	0.108032987955738	0.19236330924555	0.00611149287644252	0.0493607809488418	0.000366592237122065	0.00692758015451362	-1604.74879373877
1931	0.105895367228436	0.180381069828943	0.00884877667033305	0.0140186220838493	2.95848584625797e-05	0.00304894959257261	-1611.68171787028
1932	0.107510557776294	0.180007355107289	0.00625787016085737	0.0267271874525076	0.000580990732328328	0.0144134713314841	-1606.30322692631
1933	0.105638160628556	0.173717983572167	0.00451332237473083	0.00764779452855509	0.000287374012126516	0.0126243625878691	-1604.16715604918
1934	0.105266247497333	0.146020122746661	0.00273347731720025	0.00520277755916802	0.000578858761086686	0.00774285508739548	-1603.01281215218
1935	0.105335627205076	0.145527879455303	0.00120161624490729	0.014420124281079	0.000580364164369456	0.0117607154899512	-1604.54777686885
1936	0.110974780933045	0.137454406196182	0.00258337125295165	0.0107106029549066	0.000454088869285477	0.00674763087252312	-1605.38221579631
1937	0.108349936257502	0.15265003468292	0.00266389257732455	0.00565739906510529	0.00027329098528461	0.00310161881433301	-1602.71646115076
1938	0.109876964017546	0.166251099283178	0.000117906194429381	0.00847986339351313	0.000300414013838812	0.00992817281176335	-1604.93401778695
1939	0.105624598697277	0.146132954796258	0.00634115354228483	0.00887905033261554	0.000300381769172107	0.0052939810261359	-1603.17294221404
1940	0.105939432059877	0.173638657377622	0.00112427660750019	0.0137608799200501	0.000411042754541726	0.0090417217613286	-1603.32078036267
1941	0.103666407084781	0.138520401065941	7.08038948983988e-05	0.00493974998216552	0.000533138052930939	0.00423254020912688	-1602.66203974514
1942	0.103814843671865	0.1368091314956	0.000283460200741145	0.0046359774882681	0.00045078044071962	0.00718155284274245	-1602.46999279508
1943	0.101060374398824	0.141614848808425	0.000939820306557696	0.00193179554109358	0.000460255374085247	0.00766064936515884	-1602.74589778716
1944	0.108017083319021	0.129270896175553	0.00421374758626448	0.00329731410718761	0.00036499278570034	0.00847110315609718	-1604.04506823645
1945	0.107238138605256	0.156855221769827	0.00908563296085616	0.00850348956327498	0.000315596175501937	0.0120618079113063	-1604.41485684591
1946	0.111371351801282	0.159343390341976	0.00814730233295798	0.0156776286868414	0.000202231639160272	0.0148076770073904	-1605.56006056705
1947	0.109702070045978	0.16297877428353	0.0112728753504056	0.0133253089655081	0.000339592829889251	0.013960356329866	-1605.29406958896
1948	0.1104391031298	0.153988960249974	0.00487427462303557	0.0101138798452949	0.000493495831165383	0.0109856140717096	-1604.26356664954
1949	0.111760318555589	0.142481240018315	0.0124574460119166	0.00475460365161468	0.000579442354379166	0.00695422653047061	-1604.84215906918
1950	0.116477664482445	0.142020962967279	0.0139977202370364	0.00327212090757766	0.000398864489119579	0.00718648044514802	-1604.28679142031
1951	0.109209717460828	0.146593662021285	0.0127470943535614	0.00940673287644471	9.91261491233402e-05	0.00901358225970982	-1606.76854405345
1952	0.11372324748841	0.153573534412389	0.0123828355268324	0.00479435608744149	0.000237803113549401	0.0113439427223359	-1604.04846280782
1953	0.112223238373974	0.151906841421481	0.00538168825011306	0.00920260662336062	0.00053345866992285	0.0165291790028152	-1606.931016806
1954	0.102882385334346	0.167481626072418	0.00121675695916234	0.0248280588007062	0.000609570814351038	0.0171561475381152	-1606.30034298909
1955	0.102517762297831	0.180181459972658	0.00386263900575328	0.00222285338047459	0.000439350456282899	0.0135030145273709	-1606.87584657009
1956	0.0999809363747171	0.148955486527661	0.00498297545513042	0.0102253855118233	0.000199750462730832	0.0052417069623134	-1606.38175771398
1957	0.102857987092108	0.153731958487246	0.00155886797759257	0.0050648721914645	0.000254994037316743	0.0117950748530745	-1602.67798553394
1958	0.107823410136264	0.162194582220238	0.00188071133506737	0.00463411718211485	0.000446226112694232	0.0109547498151593	-1603.48668256407
1959	0.103770314335152	0.157296782682917	0.000345822624300988	0.00135471920537888	0.000196870373281019	0.0125807097129309	-1602.58051669595
1960	0.108448281460098	0.162099597495936	0.00781260681191628	0.00116023741014078	0.00020224331534717	0.00432255917570438	-1603.28004600032
1961	0.112894180529579	0.153772707098078	0.00723046081874199	0.0119830584132899	0.000631064981722223	0.00859823398186563	-1605.33761769411
1962	0.1068646671517	0.180509575879799	0.00520011788169945	0.018231082355366	0.000408692498114492	0.00637349966856051	-1604.26988977156
1963	0.11210210119906	0.178036799692691	0.00861957843158151	0.0460175786749601	0.000297686051045188	0.0157495715532984	-1608.00898125174
1964	0.109228171018477	0.195250939079391	0.00945939743133097	0.0386326847408219	0.000260686720549469	0.0138429390117186	-1606.8822976078
1965	0.106049671906176	0.189800066919768	0.0119851289456469	0.0016313687762513	0.000204197394284065	0.0117728913311207	-1610.83291585863
1966	0.113640202373917	0.13710053884385	0.00668377649031216	0.00667116920758062	0.000462731111847836	0.00746804752287871	-1605.37210026149
1967	0.105126831108669	0.162831508138821	0.00620838595235591	0.0155282485018594	0.000375319347088694	0.00729056580609959	-1603.6201947071
1968	0.10362082089379	0.164418405043893	0.00709509230258562	0.0161939470535763	0.000130890238162393	0.00953212131816067	-1606.13649707968
1969	0.109015993527799	0.1623282767917	0.0106610891967734	0.00777659135014672	0.000117210064046626	0.0115019794889283	-1605.45892692839
1970	0.111372672583841	0.163463398026125	0.0108315509403297	0.0147191811481218	0.000196168853496215	0.00291913187358993	-1604.38919853153
1971	0.111576486860084	0.182199760006325	0.0057064323431284	0.0378533225588652	0.000236154994136063	0.0188751681331242	-1608.80828409006
1972	0.107412002134935	0.201528698809728	0.00349601541782368	0.0425878745072845	0.000372363858401474	0.0127925781697765	-1606.30635512382
1973	0.108535394924168	0.168926781440037	0.00103146936156174	0.023116168260949	0.000369393532404578	0.00477828771574545	-1603.66402036616
1974	0.100211196615829	0.167350746670004	0.000716663590568544	0.0223682912261507	0.000241497602226401	0.00518267998771472	-1603.44561120838
1975	0.101025362865519	0.162524841381444	0.000951686169648251	0.011349939105404	0.000345072746445375	0.0114618797376802	-1603.35915440131
1976	0.101327378881508	0.148954038602443	0.000960225728293229	0.0139667997896492	0.000374379611860819	0.0110349787008959	-1603.78774266109
1977	0.105356076913151	0.150463798547683	0.00135566346488284	0.00413870504433236	0.000412165280361101	0.0111935377305787	-1602.48674509809
1978	0.103198536548478	0.133115806716237	8.5355263072352e-05	0.00398068561014985	0.000230289293624493	0.00129341423432976	-1604.50868328481
1979	0.101090063471174	0.154115665853623	0.00236093846917879	0.00704384600882584	0.00086079143721593	0.00952700746570692	-1606.70384254496
1980	0.107101318008537	0.159479730487799	0.00772354041287372	0.00818867891989415	0.000624898559783006	0.00616923625390801	-1604.83056476164
1981	0.106858820623987	0.150682920853367	0.00537639466174723	0.00248459183867851	0.000545229655167221	0.0133881473749078	-1604.18187753949
1982	0.109099912423026	0.139873479286945	0.00782232324972122	0.00895383070579065	0.000202501303083733	0.0181636690256434	-1607.58711686904
1983	0.108170395055944	0.158129961009587	0.00947636673882229	0.00817434566025808	0.000361687630761184	0.0192939884954343	-1606.49357908077
1984	0.111169446066651	0.159611069711411	0.00726681000775248	0.00506218840324218	0.000401679836948592	0.0156018915840127	-1604.92517291439
1985	0.110809351365026	0.182333501023334	0.0086340282163267	0.00585930131465686	0.000424329749591237	0.0166319191115152	-1607.29046816226
1986	0.106858116767051	0.152810479613713	0.00561125995753838	0.00779974983998349	0.000260627291012501	0.00358625452775202	-1602.65276632546
1987	0.108592546647366	0.153457677492341	0.00696909773316828	0.00306029902688385	0.000316362659595781	0.0044471844268493	-1602.46180667889
1988	0.108933884709127	0.147410699863929	0.00560235629643866	0.0146026709465683	0.000460759856181893	0.00645178193945382	-1603.49001459537
1989	0.114321613490044	0.157071987110289	0.0187273460043301	0.00535213039811822	0.000416374662499183	0.0166845167267105	-1607.47038180728
1990	0.115922194235255	0.155936561649523	0.0156825055490712	0.0287750352967447	0.000412102391574243	0.0113133215108515	-1606.89283641955
1991	0.117402548473593	0.158335614208511	0.0109275230049408	0.0161227613486049	0.000302267087746718	0.00897166769070389	-1605.92874530189
1992	0.108488026888824	0.15943299645075	0.000548795359023785	0.000630109495441495	0.000302901660803738	0.0112914136664397	-1603.56258150096
1993	0.104107518798707	0.152875293522828	0.00674136912399174	0.00302395771258547	0.00029679563315809	0.00482744309261046	-1603.69624621173
1994	0.105753543384837	0.165993191821814	0.00171920496342265	0.0184231139363567	0.000708640519740411	0.00318147011016693	-1604.87509527526
1995	0.106597098940542	0.159180729822013	0.00495824821512147	0.0193052815251331	0.000147828539851227	0.00982479303266777	-1604.27668394586
1996	0.108170602138738	0.17210228386734	0.0022288300628354	0.0168370940985285	0.000479135079337769	0.00725141751782804	-1603.8462070932
1997	0.100496849616776	0.154401441531467	7.30348261794431e-05	0.00922389108186318	0.000671341466483792	0.00994742507981552	-1604.31500148064
1998	0.102881599636336	0.160181328279822	0.000597851608965063	0.0161392321901479	0.000638293941358714	0.0260940650101484	-1609.25838692384
1999	0.101732373736467	0.1650187177515	0.0013837030321497	0.0181755874261499	0.000193638698898263	0.0146729307105211	-1604.93307357218
[truncated: 8,001 more rows]
