# Supplementary material for: Diversity Dynamics in Nymphalidae Butterflies: Effect of Phylogenetic Uncertainty on Diversification Rate Shift Estimates
Source: PLoS One. 2015 Apr 1;10(4):e0120928. doi: 10.1371/journal.pone.0120928 (PMC4382342; doi:10.1371/journal.pone.0120928)
Supplement: S5 Supporting Information — (CSV) [file pone.0120928.s022.csv]

	i	lambda0	lambda1	mu0	mu1	q01	q10	p
7501	7501	0.111083811666888	0.150382231820626	0.00842997197707869	0.0138220112489674	0.000500241460245893	0.00812706195840043	-1605.46917902526
7502	7502	0.11443074098402	0.183952545739424	0.0088009727181325	0.0280886564203362	0.000420153039463109	0.00907963386650821	-1605.47654361099
7503	7503	0.114055380201173	0.182906449346949	0.0112912592014074	0.017200642209921	0.000668718668994781	0.0117539962974894	-1606.93529704837
7504	7504	0.114245735340064	0.171820580476472	0.00967953450487143	0.0166713331327565	0.000908013364429066	0.00753650032725942	-1608.3471872249
7505	7505	0.118357222965624	0.149890513979022	0.015471696699408	0.000497524900612102	0.000374466889871394	0.0105152077795376	-1605.30617706714
7506	7506	0.114378545392274	0.149320562929419	0.0144215565107584	0.00502149385217357	0.000208473617210963	0.0107868294919407	-1605.32177594946
7507	7507	0.119114124001244	0.165656186153112	0.0213479168704743	0.00731321845641917	0.000118203853260922	0.00579430742755912	-1606.03881710057
7508	7508	0.119836156134751	0.151587258943074	0.0140772985704738	0.010662097425798	0.000804420858859601	0.00753193769001089	-1609.3227136692
7509	7509	0.121626641093786	0.154357566255387	0.0167315812076596	0.0112580576746209	0.000741886867555592	0.00934413551877316	-1609.15203021275
7510	7510	0.112402446553055	0.151751349654673	7.6329386158692e-06	3.07025335161222e-05	0.000649225634736609	0.0140355260837785	-1609.00800099569
7511	7511	0.103651900062178	0.182588003971221	0.00389519666195377	0.0310623833178888	0.000223222071656596	0.0180797549725761	-1607.15180357453
7512	7512	0.10936068753308	0.214449620180374	0.00643493807209093	0.0379686162608171	0.000677258627573007	0.0120749883519207	-1608.19422856284
7513	7513	0.109692682575118	0.167919950460134	0.00949735928050865	0.0427341432904825	0.000252407355736938	0.00215913397588813	-1607.8072756002
7514	7514	0.113473486116096	0.178387492241599	0.00855844823338082	0.0420823988332257	0.000640151057934317	0.0133814724648287	-1608.09684400978
7515	7515	0.108134376602215	0.180339621472675	0.00420974897278013	0.0186469125724388	0.000656874213967574	0.00700196615841271	-1605.24788544669
7516	7516	0.109750321051172	0.188546071909552	0.00502869008551725	0.0236669376364486	0.000382673987860641	0.00561669826372699	-1604.30598292961
7517	7517	0.110138426821675	0.190703486838603	0.00247965517230631	0.0499671519465825	0.000544298174354949	0.0133334348628791	-1607.35886687376
7518	7518	0.106019169533987	0.187829369320023	0.00137128025944868	0.0402636135035205	0.000463168797072514	0.00857903132417476	-1604.33193043338
7519	7519	0.106853920268733	0.185647573595277	0.00234827385534084	0.0179691099099147	0.00034275102388403	0.009067025399446	-1603.52454513369
7520	7520	0.105826199847044	0.175941144307984	0.00400961272601892	0.0207196601067871	0.000250810862558541	0.0152679416762453	-1604.93418899831
7521	7521	0.111818056290568	0.185061014420926	0.013775455699846	0.0218509858115383	0.000266075118103829	0.0135958822253985	-1606.05876408713
7522	7522	0.115787096784227	0.165844197209214	0.0116498092822514	0.000771642333194158	0.000546623750050169	0.00450749285581888	-1605.84340674522
7523	7523	0.116890427076097	0.15862234509804	0.016305334599331	0.0100540812772711	0.000468170657580808	0.00583185940022448	-1605.47032660109
7524	7524	0.113994797934671	0.177976865495361	0.00844630480782023	0.0107532306669047	0.000243305482562881	0.00850039055661192	-1604.45175394111
7525	7525	0.107821350292236	0.167360871718542	0.00780271390879098	0.0172632965249544	0.000581004117084346	0.00428250272751347	-1605.65848100751
7526	7526	0.11158561101765	0.16811463094921	0.00369159882831853	0.000818816815591792	0.000570162575304704	0.0131392277519525	-1605.86129610941
7527	7527	0.110354007687994	0.149429899685199	0.00212398350643574	0.0194803573630896	0.000488393816164348	0.00545328096648633	-1606.40278058363
7528	7528	0.10895957768921	0.167513921496396	0.0011648187258072	0.0317293661790776	0.000194939564795128	0.00553290377571256	-1605.4012049008
7529	7529	0.105967606239303	0.17963992495194	0.0037447791523485	0.0281074705022063	0.000417123900314901	0.00885122206822426	-1604.04401329169
7530	7530	0.108498733156042	0.191631465158483	0.00556603096127813	0.0304184977120963	0.000395168018264033	0.0112838805524446	-1604.69033053605
7531	7531	0.112508710504894	0.17141206337899	0.0121149065285718	0.0228505695053865	0.000367630185701092	0.00986592496438817	-1605.01647169096
7532	7532	0.117358584855829	0.202343567104221	0.0144401315576408	0.0110519468553358	0.000335241046109803	0.00569922005114136	-1607.87467008317
7533	7533	0.112143381390474	0.143960997108055	0.0104244774096885	0.00195084129043353	0.0002645317106502	0.00652859427004739	-1604.23512210971
7534	7534	0.114029780274855	0.203072441362698	0.00750518990033649	0.0257958391030168	0.000227617290769055	0.00904232818331776	-1606.48478697983
7535	7535	0.112700347661242	0.192392377754704	0.0101737435162708	0.0376601220554223	0.000542174262947123	0.013853146339533	-1606.71697547835
7536	7536	0.113839746618143	0.186704237697903	0.0126232006136167	0.0176712673719354	0.000406112918185795	0.00511396891490391	-1605.41368715373
7537	7537	0.113951867037753	0.186359069381836	0.0132420619771566	0.0477800873294442	0.000473973985690171	0.00329363093966941	-1606.80436299751
7538	7538	0.114579133296969	0.187694789963923	0.0109327863255412	0.0310731422114371	0.000368262380088308	0.00370265864038773	-1605.55541416157
7539	7539	0.109996979119012	0.196455514634634	0.000886825529699672	0.0597083918400961	0.000302521964475043	0.00670604602746066	-1606.52022150176
7540	7540	0.109317091355667	0.215838926408032	0.00994955731055465	0.0510869575047476	0.000234090935245331	0.0099538663243387	-1606.6957058412
7541	7541	0.112841599474815	0.214858184312016	0.00852175454758277	0.0432555711972105	0.000245121303670469	0.010697736929303	-1606.59749715332
7542	7542	0.1068416142654	0.211442346225447	0.00800425125755315	0.0388140501552172	0.000394765940329633	0.0103217666660118	-1606.83526578077
7543	7543	0.107112563453957	0.197810499751219	0.000917833335004982	0.0285506281092389	0.000336109920203023	0.0103333391451682	-1604.45659412305
7544	7544	0.102936849785464	0.168836431894356	0.00160556719916992	0.0247559917413682	0.000292907579717116	0.00394558724477004	-1604.10830755768
7545	7545	0.107473688269329	0.171942792816419	0.000718549183569697	0.0167328668762137	0.000291159992270954	0.00977139815667761	-1603.46261077908
7546	7546	0.101938027186387	0.205944976892373	0.00114878679979118	0.0286081613120347	0.000237219971936027	0.0196310286174264	-1607.24252081715
7547	7547	0.102152622303895	0.20881487079787	1.37527026907032e-05	0.0293722992945163	0.000179037692706549	0.0176896259435588	-1606.87948996812
7548	7548	0.104208528724175	0.201271640221739	0.000318117136632941	0.0176879644240053	0.000172760411799397	0.00777349374280134	-1604.84560897384
7549	7549	0.104884515513011	0.188033318208429	0.00304092617852393	0.0286561668010073	0.00013764271221234	0.00787843954601009	-1604.60772311876
7550	7550	0.105182749070014	0.174997154443838	0.00438138514088774	0.0134789077717387	0.000458488338124947	0.00729766070099448	-1604.04487127451
7551	7551	0.105738954849202	0.163920139011946	0.0021875305894479	0.0131638022971061	0.000431357991741189	0.00507021308482585	-1603.29873951873
7552	7552	0.104524222932647	0.18192709570828	0.00163648993734212	0.00804021103513648	0.000200604709880771	0.0104962491710806	-1603.40805691056
7553	7553	0.10945050901848	0.184400603194583	0.00751269236503782	0.032043669577737	0.000398886500071995	0.0104621146385866	-1604.79441463816
7554	7554	0.109565762018293	0.180028144558307	0.00759358686621682	0.0273329035668036	0.000446036956332763	0.00698710943503282	-1604.44748446747
7555	7555	0.111338395683858	0.196293240937565	0.00943312882476318	0.0422302510156731	0.000420849549278132	0.00725032929797352	-1605.23134479694
7556	7556	0.112455877157091	0.201304563782511	0.0077621997109051	0.0449895745357027	0.000270420913642607	0.00565539456120743	-1605.34974213341
7557	7557	0.108151150660145	0.209314952142252	0.00942711932807472	0.0521720400449971	0.000277626754233325	0.0138844031254875	-1607.27910291988
7558	7558	0.111138259680003	0.216228305625802	0.00426036098225574	0.025880730182739	0.000330296930893668	0.00954902255659409	-1607.63925219605
7559	7559	0.105901920079692	0.159402373649545	0.00117268091469278	0.0181516718052241	0.000336611011053505	0.00377572526350713	-1603.71845514539
7560	7560	0.100988089622209	0.165266423717726	0.00244564394603783	0.0210988170494494	0.000395578882884614	0.00712984442115649	-1605.37708352322
7561	7561	0.109249047181077	0.158333634231933	0.00790800975701108	0.0278565077251521	0.000651829849806141	0.00559313005768983	-1606.85631436652
7562	7562	0.111392684126811	0.184853119016821	0.00779391276494848	0.00610363471257653	0.000225920946271162	0.00986923331413718	-1604.33438431891
7563	7563	0.114138682260718	0.172271360193688	0.00491818282432557	0.00618467846149148	0.00057191886171715	0.0178886844203613	-1608.35012713948
7564	7564	0.109475254977874	0.160783490232107	0.00145351117542763	0.0144468372522398	0.000718224623978806	0.00819012890773624	-1606.06385627372
7565	7565	0.106011795786403	0.180725590998414	0.00221754413668288	0.0246060492564457	0.000685317167978947	0.00420188928530107	-1605.51288288348
7566	7566	0.106943563190516	0.164534945675632	0.00513356274439623	0.0142288395104869	0.000793028761054484	0.0151353780006485	-1607.28082859604
7567	7567	0.106240213976385	0.202889557881002	0.00576023970774762	0.032778313444745	0.000329339060129017	0.0182373830132188	-1606.88335238869
7568	7568	0.109593820731275	0.226416091149817	0.0063402044145835	0.0530931240523602	0.000339273514587212	0.0123249988903967	-1607.05384128085
7569	7569	0.106108192625126	0.21176520698023	0.00337549788747649	0.0144439634209132	0.000473438779223472	0.0110562645753632	-1607.73885454445
7570	7570	0.106679960447773	0.181395453725041	0.00179275033603974	0.0157621742986452	0.00014329529873984	0.00898198684469347	-1603.85679377012
7571	7571	0.109258883924458	0.192900701091203	0.0046396153985388	0.0314056137254433	0.000536430669371481	0.0127610902027512	-1605.67979604776
7572	7572	0.105603711177461	0.199390502256507	4.18386800646998e-05	0.0743500372865402	0.000212176406472993	0.00748137705046276	-1606.81310529536
7573	7573	0.102455512790431	0.230369346372422	0.00118474535515436	0.0834306726595356	0.00037125365629419	0.00633521006360627	-1606.31671338971
7574	7574	0.104871680703885	0.219099405332855	0.000552115796264347	0.0694348434184883	0.000378133085632511	0.00986834833081395	-1605.52799386142
7575	7575	0.104430132932052	0.224128242563758	0.00179227766824092	0.0699289749650908	0.000373332465766696	0.0119783312776252	-1606.30982867179
7576	7576	0.106239448336219	0.224703565343796	0.00203935282729215	0.0450674167118894	0.000554604011855332	0.0111659096562885	-1607.44338248374
7577	7577	0.106688859451203	0.191012260862319	0.0063479214006088	0.0543162706809222	0.000596265956782355	0.0145941745262257	-1608.09575218932
7578	7578	0.113382459936519	0.210449434546754	0.00643188378459844	0.0482512062741113	0.000570521035995246	0.00196518611694389	-1609.09824385311
7579	7579	0.112384541378494	0.180342967739703	0.00458419005801929	0.0203295350075557	0.000297864586282633	0.0148809280901496	-1606.1387577614
7580	7580	0.110217490183268	0.181595033696432	0.00928740348243403	0.00340048480149725	0.000345413361866657	0.00470003514673233	-1604.83352951471
7581	7581	0.110796862023941	0.140331663846033	0.00919085255410255	0.000316624370815199	0.000377261497000333	0.00780011178447829	-1604.59445859626
7582	7582	0.105657943652614	0.155491905620015	0.00332732586793396	0.00171156769353728	0.000252891912865416	0.0089741136915137	-1602.73350744467
7583	7583	0.106767604685571	0.169317797995842	0.000210201221162857	0.0143955524304957	0.000215248763052266	0.0138038331054615	-1604.29346700792
7584	7584	0.102775377562599	0.18831460424725	0.000685488870292121	0.0102596833664293	0.000543851772277562	0.0104398436569287	-1605.0760839174
7585	7585	0.109690174707229	0.142170038899748	0.00806758223460375	0.012339070899434	0.000592577781573481	0.00798475847642405	-1606.83917330775
7586	7586	0.11045401667296	0.142973622056343	0.00371367057828195	0.00398682847062753	0.000111617308143771	0.00252077655721858	-1606.26901108706
7587	7587	0.108094746528002	0.145036041297702	0.00427941363220044	0.00326536500571256	0.00021277203376818	0.00732263106953923	-1603.68173901166
7588	7588	0.10807843830835	0.173038086912034	0.00629137587970557	0.0124892774839888	0.000222289742581852	0.00572886272833497	-1603.39403391138
7589	7589	0.107652495147269	0.172975507116135	0.00122794857497931	0.01835668347309	0.000423933397116394	0.00697326312181151	-1603.53042991339
7590	7590	0.100637252350777	0.168898209638751	5.45919659755898e-05	0.0381960868632778	0.000295533823689952	0.00831904854393359	-1605.88408628677
7591	7591	0.104277106269802	0.186245774740069	0.000492938934870442	0.0279836473941807	0.000316221141331109	0.0055523810929302	-1603.29571251294
7592	7592	0.107063919293645	0.174560381047785	0.000361261159437795	0.0097192673786278	0.000753905554008475	0.00495500183044187	-1605.97327220205
7593	7593	0.105392076186795	0.171018423319422	0.00903001915738364	0.0458176183991022	0.000552860476205258	0.00493534519670535	-1609.33792617177
7594	7594	0.106662139560135	0.198460593244951	0.00609718709678306	0.0592077541858973	0.000535854973578003	0.00628949748583331	-1606.19427032252
7595	7595	0.107586692034576	0.221318774239972	0.00397547814607323	0.0611960561574076	0.00026913112733004	0.00793200697624702	-1605.65638203772
7596	7596	0.110969063461136	0.208927712876305	0.0132029314807529	0.0437091342003386	0.000184767686346547	0.00686014237832869	-1607.02518557837
7597	7597	0.111764267397635	0.181811929284675	0.0119525817005544	0.0139897825828723	0.00033529327849695	0.00950595305143943	-1604.68979981888
7598	7598	0.111646354340952	0.168241692088145	0.00325354182448633	0.00713024604211397	0.000426968501489139	0.00499059812577963	-1604.75838762726
7599	7599	0.109583113377907	0.157146760557778	0.0063831556265489	0.0211382355888639	0.000300933701421425	0.00613282215645648	-1604.59302511763
7600	7600	0.105871452317436	0.16358570822597	0.000634463135135578	0.0275880486310093	0.000402521506760663	0.00428428215837394	-1604.28244567995
7601	7601	0.105797280949481	0.189875782922351	3.69408602511671e-05	0.0580424551645216	0.000354395834923082	0.00790956248568444	-1605.34164165254
7602	7602	0.101108537023604	0.207644165607911	8.1127320157472e-05	0.0486320983549897	0.000352467970054688	0.0126529738615371	-1605.75488427524
7603	7603	0.10740175191111	0.214043170538047	0.00275828874092624	0.0603171521811285	0.000381184273350357	0.00600132474741655	-1605.15987312292
7604	7604	0.104294558325384	0.206397357759638	4.39322347557296e-05	0.0352647321506419	0.000447505367384905	0.00706695678240362	-1604.79119362669
7605	7605	0.101999144448648	0.178390081269077	0.00213396077409259	0.0261043200012973	0.000414680034158273	0.0099746590787322	-1604.80455633335
7606	7606	0.10316539367975	0.180231697507484	0.00322241761623392	0.00405048924241016	0.000300322669217942	0.0111889209088684	-1604.17957359182
7607	7607	0.108891247944048	0.171635191796223	0.0056378901472769	0.00337855675969649	0.000193360691379372	0.0133954545387924	-1603.83182015481
7608	7608	0.110200696521308	0.155445489266657	0.00893070086137774	0.00502979079945045	0.000498147877835085	0.0141186053997438	-1605.39296420252
7609	7609	0.109437711915308	0.178330362635373	0.00293951591012381	0.0176238385021659	0.000242305466670935	0.00571035075597035	-1603.71358556343
7610	7610	0.10515210538358	0.169513182265423	0.00446590816488879	0.0210090836749765	0.000392670580778896	0.00512782989324996	-1604.13464299729
7611	7611	0.108370705963113	0.169657870372684	0.00816928460990143	0.0225717229283747	0.000367864936285002	0.00563138260724517	-1604.45918235847
7612	7612	0.112423381728769	0.196193560983382	0.00467201570962844	0.0372460564066424	0.0003660540194133	0.00790331361573934	-1605.74357866632
7613	7613	0.103203670256381	0.192347284207318	0.00254059510309195	0.0372548344571176	0.000322278604211812	0.00468759014931498	-1604.61390414111
7614	7614	0.1038349194332	0.172061152176329	0.000490764196748486	0.0328162942221927	0.000156503826773019	0.00622307446636504	-1604.54743423635
7615	7615	0.100923009769659	0.192977314962633	0.000247792658622233	0.0136021366080385	0.00047252319271027	0.0148817430849455	-1605.91654688303
7616	7616	0.100931441231022	0.194264656383914	0.000576319581315686	0.0562449032971032	0.000289843265686336	0.0140431213901696	-1607.31028196204
7617	7617	0.1080729528542	0.20038809296553	0.00978173118161238	0.0109436800482741	0.000322087166578292	0.00552345050338456	-1607.32314053254
7618	7618	0.111928462373964	0.139211890082541	0.00878468149573806	0.00144396012850744	0.000299937422426269	0.00809823777193998	-1604.76110951385
7619	7619	0.111466358302344	0.164103099296076	0.00494310846435517	0.00292540006177724	0.000202400031966106	0.00784980653204914	-1603.58034232972
7620	7620	0.107468470728989	0.17440308225115	0.00318419488352891	0.0347937799762662	0.000324834124417587	0.00871049233119539	-1604.47557117633
7621	7621	0.102209798954174	0.165259797619807	0.00229293316787062	0.026323733639043	0.000298959254909657	0.00827866791622281	-1605.04073983002
7622	7622	0.107703906866683	0.165415480248353	0.00464092718064447	0.0068846125046311	0.000195339762615145	0.00405801758868342	-1603.24656512082
7623	7623	0.106149506960519	0.167812380627021	0.000760686636479384	0.00628246696550263	0.000574887143053519	0.00415980683577968	-1604.1840914138
7624	7624	0.102526020216959	0.149516227840225	0.00141289078970242	0.00590298580770149	0.000234519701561947	0.00534389778474966	-1603.5941347328
7625	7625	0.105117221413878	0.148662135789882	0.00225070143753434	0.00242598617566269	0.00022490768421607	0.00408371141526924	-1603.13888643161
7626	7626	0.105561184559663	0.14953529026806	0.000500406689826601	0.00293844827255368	0.000383672088605643	0.0094774073846383	-1603.10547706482
7627	7627	0.104985135931014	0.186706499844537	0.00272824915300075	0.0361946816059195	0.000204533734530322	0.00369061864783603	-1604.49964405954
7628	7628	0.106951792638122	0.213441900031382	0.00104236097200025	0.0776262782083039	0.000610454744431162	0.00824267061373535	-1606.57338669249
7629	7629	0.103936899187397	0.2190533177747	0.000190078726706807	0.0599692118979797	0.000848739075867439	0.00682079227881977	-1607.62758488384
7630	7630	0.105066914389816	0.204934512360709	0.0016765730407678	0.0453882614842991	0.000302113742093924	0.0135469773723705	-1605.33935151737
7631	7631	0.108603594274528	0.211293749045176	0.00281292665389845	0.0478942086092616	0.000344553147380397	0.00381979214405305	-1605.64776175278
7632	7632	0.106449914137736	0.219214693622608	0.00340119708520753	0.0672230459337042	0.000381305578411077	0.0156293470834737	-1607.21490651951
7633	7633	0.106285828502447	0.228776089488446	0.00285411786931511	0.0544002252822978	0.00034422607618373	0.00882272930138625	-1606.39161535177
7634	7634	0.108515039449092	0.204905207840776	0.00945502713136455	0.00942049051025667	0.000267134996321437	0.0108996630475527	-1607.2984112527
7635	7635	0.113397499016633	0.144998864044376	0.0134780794927638	0.014787656012259	0.000526086537369274	0.0119547358783746	-1608.03343919936
7636	7636	0.116296941360935	0.200599577202653	0.0106390537726042	0.0327651196863049	0.000279795520555053	0.013185820690415	-1607.03762657282
7637	7637	0.110081721433077	0.175370844029854	0.00201737132392598	0.0132049777033122	0.000126077975584045	0.00653773830277202	-1604.8629057851
7638	7638	0.103801461387449	0.180948624929994	0.00185646702180565	0.0198252219572181	0.000510440206312232	0.010798969396821	-1604.36993635716
7639	7639	0.105169353329669	0.178545499937962	0.00276655098397241	0.0498381046605997	0.000276668617027548	0.00597363450897399	-1605.56305750937
7640	7640	0.106085610448228	0.220949378359335	0.00343809024340431	0.0826162461573557	0.000495860515988738	0.00605834542191715	-1606.26144703306
7641	7641	0.107936424148589	0.221078214240603	0.00402348111916712	0.0575426667657075	0.000572384677695057	0.00669588595823415	-1606.56187700781
7642	7642	0.110855036296745	0.194061710649171	0.00870114823980596	0.0532039006073536	0.000618864058880232	0.00916027553844967	-1606.65084410968
7643	7643	0.112452145111603	0.197383199694365	0.0079089244141706	0.0476734961836709	0.000196336212862656	0.00844200138705259	-1605.78591764338
7644	7644	0.110067769218374	0.203801629969794	0.00509995912679886	0.0552992514077192	0.000467405379981283	0.011675363366095	-1606.21242947748
7645	7645	0.1085541307327	0.209195122349421	0.00320929081682289	0.0394917168137941	0.000223517226645499	0.0125594541211708	-1605.86632966968
7646	7646	0.103235800840353	0.177926024815255	0.00305068395148012	0.0188918510505888	0.000430949153214753	0.00796329261490469	-1604.25512141034
7647	7647	0.108669367487357	0.180626945117396	0.00310714609661615	0.0412404017620875	0.00027470685252433	0.00553974275024196	-1604.65580681794
7648	7648	0.101283786734414	0.185266797019817	0.000930427906159632	0.056602566447057	0.000514888388776529	0.00863884817573918	-1606.89281291249
7649	7649	0.107832806765223	0.204697095199292	0.00350043899286741	0.0439821218865535	0.000224338023037125	0.00819343499609834	-1604.8150489553
7650	7650	0.109306963344999	0.210519445392206	0.00900154589875845	0.0504189096386391	0.000303505096188615	0.013223959275987	-1606.59023374935
7651	7651	0.108363978449834	0.196220052739563	0.00699435805612317	0.0385115906060313	0.000372133279973345	0.00914540690047165	-1604.88727816122
7652	7652	0.113570430853966	0.185811418030703	0.0122476891437566	0.000216553838454948	0.000677823326238174	0.0159100387222352	-1608.55462784883
7653	7653	0.114006695029356	0.167709783322575	0.0123148031071249	0.014949533104511	0.000510264616983595	0.00981402296910757	-1605.2797488109
7654	7654	0.1126684410062	0.169825988825915	0.0101710416770788	0.0121831713134939	0.000250597500514024	0.00377873331337625	-1604.1859213647
7655	7655	0.111278894471464	0.166975692938425	0.00447266214874036	0.0223917810862424	0.000409809346784532	0.00731682910674704	-1604.74641555546
7656	7656	0.111833827522349	0.199119288187304	0.00950610406342014	0.0208150856523205	0.000531827528475223	0.00723956035708689	-1606.64506783545
7657	7657	0.111715376754734	0.15302703320046	0.0142641419840299	0.000178840232782091	0.000488780938219805	0.0110314927900446	-1605.94571378899
7658	7658	0.117893676906045	0.192448686532958	0.0147973410613776	0.00758944674738425	0.000339439622066805	0.00622790425897777	-1606.70443264107
7659	7659	0.116260177025798	0.160096208500045	0.017971837705767	0.0050429267132634	0.000177010630519902	0.00674286736342376	-1604.90768851354
7660	7660	0.123585683422709	0.164559024565299	0.0185816310877417	0.00163452063110425	0.000521256357859047	0.0102754611324949	-1607.63649243021
7661	7661	0.116210151036577	0.170872723049581	0.0129407952942099	0.0146265450475228	0.000574982838072991	0.00926480675770707	-1605.98941739304
7662	7662	0.111302114572773	0.160640731232647	0.00225628858732206	0.00162133995156759	0.00019329235325462	0.00574189609661675	-1604.26618576526
7663	7663	0.102335206359141	0.171017440512439	0.00272735527860147	0.00969253330114878	0.000326462037653713	0.00897373509776642	-1603.85453639468
7664	7664	0.106575834693295	0.184130937650178	0.00212596931234585	0.0115011040611827	0.00035768110193278	0.00680435661541092	-1603.46908682242
7665	7665	0.101774629954006	0.158389021779806	0.000669779085216803	0.011864693043468	0.000267311768560357	0.0048298017133213	-1603.51491469376
7666	7666	0.109087064692809	0.177450374019315	0.00500103717579525	0.0116475520806023	0.000176509586067166	0.00612524785643229	-1603.57338946168
7667	7667	0.108555516220707	0.195312602273582	0.00158137224094744	0.0223158365286377	0.000453627640070753	0.00996500734176957	-1605.16541487511
7668	7668	0.102606475191131	0.205347170638483	0.00387699336679815	0.0680679560286149	0.000944653309329329	0.00573438308831606	-1609.76273183299
7669	7669	0.108284830543356	0.206428162847383	0.00331017519969666	0.060059722448777	0.00011840506922165	0.0073411308508521	-1606.54483227149
7670	7670	0.104615971237115	0.197554192119692	0.0053671894201054	0.0157525044451842	0.000197387455485434	0.00920224678486401	-1605.76080755639
7671	7671	0.105021797675951	0.155546288122589	0.00330536309805281	0.00240340241259646	0.00021841999725285	0.00880752086289762	-1602.94789723439
7672	7672	0.107286195426021	0.157111604243623	0.00578276550032503	0.00260940121956915	0.000207919673733103	0.00675786923891476	-1603.00427888901
7673	7673	0.106258005226141	0.16881901431553	0.00152069138721145	0.0197058597211009	0.00041299240797277	0.00612615110724253	-1603.31145214116
7674	7674	0.10737845777522	0.15950707327037	0.00125379218414901	0.0107527941287325	0.000291716212221073	0.00130051728891331	-1605.34568535394
7675	7675	0.107864999429694	0.16106288928793	0.00792644824027341	0.0121596564115847	0.000250799030202316	0.00472491214849145	-1604.09515542406
7676	7676	0.108641467340947	0.168422812058008	0.00735958114932343	0.0290462042755208	0.000402031463965453	0.0118777486361038	-1605.6836438879
7677	7677	0.110626215200307	0.185452839726296	0.0132452935316298	0.0156080036797093	0.000188385337710452	0.00429933492050321	-1606.11910536079
7678	7678	0.116190251005208	0.156724189870759	0.0109287445325291	0.0139384195850784	0.000238739747129654	0.00691908366462853	-1605.33306510313
7679	7679	0.116655393531678	0.165166825440067	0.0133151192867667	0.0149578178931749	0.000461311276834102	0.00990443993082781	-1605.56027907774
7680	7680	0.112478082837157	0.163123483577671	0.00969244629433795	0.00463969355608041	0.000240548781307842	0.00620522435577397	-1603.40119972301
7681	7681	0.107011614469158	0.16464667731649	0.00880797281892761	0.0270850451707028	0.00017267372305032	0.0114144979125063	-1607.15180198461
7682	7682	0.117042552036951	0.163152751748728	0.0143959482698082	0.00541035498751171	0.000211162253100374	0.00467508514220686	-1604.49279477466
7683	7683	0.11825997314838	0.165701139611705	0.0227872432883033	0.00858015006667554	0.000354025458370852	0.0113133419729148	-1606.69092863426
7684	7684	0.122124498822923	0.167848018279616	0.0219598089259712	0.00239716244101174	0.000101923540557401	0.0276188277127877	-1611.32035736224
7685	7685	0.116609225452863	0.187669081390701	0.00979305427186546	0.00472713574666024	0.000548365744299572	0.0253044291554839	-1610.58576948597
7686	7686	0.106057312025187	0.166581821612439	0.000819960569233374	0.00326318624026173	0.00027892732031023	0.00566886379200352	-1602.33122022029
7687	7687	0.102814720370761	0.152621035798341	0.000683286809013554	0.0103759252906644	0.000366178216056053	0.00586927128575918	-1603.47556844175
7688	7688	0.109064279038934	0.180103432808781	0.00814329398619672	0.0205695193726797	0.000357829687529762	0.00946165904490935	-1604.23801752892
7689	7689	0.114916740188792	0.17367087793127	0.00943615904900508	0.0251992104608381	0.000428043694099868	0.00681416017549479	-1605.34305438722
7690	7690	0.117124836694885	0.188154389813154	0.0174638422025195	0.015036014869372	0.000318364930851052	0.00721781717453254	-1605.70679819818
7691	7691	0.117153809155406	0.173682196185715	0.0163944925256553	0.0367130239834949	0.000423725151090546	0.00324708110761212	-1606.91482027977
7692	7692	0.117015556779859	0.190553480868586	0.0164039768539826	0.0194950424658847	0.000273645757740436	0.00833103008369199	-1605.54446489105
7693	7693	0.119043693455796	0.159981942428812	0.0201013116127456	0.0246887222665229	0.000264018110706156	0.00430266202787693	-1606.78814323388
7694	7694	0.118868894124972	0.179505529283648	0.0241948848276831	0.0245360975184624	0.000225522042624695	0.00712401593585482	-1607.23115386163
7695	7695	0.123037894645701	0.190470070011046	0.0203888157560692	0.0258391543351368	0.000216379201114533	0.0089166775617022	-1606.90783302622
7696	7696	0.122866533017624	0.184294343152351	0.0259980120781907	0.028114355080603	2.62970428803648e-05	0.00598120306775004	-1611.64582926437
7697	7697	0.126758876112687	0.164828051437676	0.0250973298460059	0.015082026122828	0.000614865818729961	0.00857286768664773	-1608.70065333684
7698	7698	0.121173248076538	0.187069657482536	0.0128992988471383	0.00576436847340538	0.000208915030191694	0.012412085032782	-1608.73115448171
7699	7699	0.120901287487226	0.156841025889949	0.0156609782640963	0.00677036282866927	0.000237190815766131	0.00666612411076023	-1605.86983226833
7700	7700	0.118083392682608	0.162538781640347	0.0122029796580003	0.0170889033015823	0.000196748848782196	0.00455548937085618	-1606.0986962108
7701	7701	0.117898724546866	0.178830231589846	0.0132448790388841	0.00986752145955684	0.000321687231882919	0.00656918854697033	-1605.33694211537
7702	7702	0.117433065006104	0.16428726290256	0.014564195929794	0.0383249367811203	0.000254820575609916	0.0101377582691526	-1608.24184043754
7703	7703	0.11242265833756	0.223692188725191	0.0108873661043197	0.0632070107032734	0.000427760348787154	0.0085489485503684	-1606.9234197654
7704	7704	0.115867064859274	0.230395821006679	0.00817035612211575	0.0934178007260779	0.000432482546885673	0.00527398711777263	-1608.95513914288
7705	7705	0.105782676353109	0.231949968487138	0.00803560159633719	0.0605842372637448	8.23869049499006e-05	0.0105243923249736	-1610.65839680407
7706	7706	0.108456394147899	0.219118122997508	0.00944692420277205	0.0511681155401594	0.000497145840894618	0.0122000031377637	-1607.85661705218
7707	7707	0.110623055808349	0.181916023213421	0.00365542145671654	0.00928989929328067	0.000439702889026169	0.0141762557243705	-1605.41976782496
7708	7708	0.103407725655805	0.174216975571028	0.00466031361662713	0.0130783636210208	0.000283946128984802	0.00956280304448561	-1604.44298110198
7709	7709	0.103575672609841	0.17525361929986	0.00261629812142382	0.0198432585745497	0.000460054017680993	0.00694029050019976	-1604.04259022666
7710	7710	0.108129768722214	0.178571300769489	0.00664713326003255	0.0350478293136842	0.000311314986993035	0.0112083679444052	-1605.18541813066
7711	7711	0.107530826840288	0.195492349253124	0.00208475008156702	0.0132466419070848	0.000245648441002004	0.00952577767160197	-1604.52232611518
7712	7712	0.102167135439537	0.187079024901014	0.00352525444670632	0.0137811740583846	0.000448304546818788	0.0171400342178827	-1606.79678576306
7713	7713	0.102300624167461	0.22021799624444	0.0045838165186933	0.0532304683105233	0.000195259421555549	0.0045623239538173	-1608.1179032834
7714	7714	0.113587575278662	0.188199883911292	0.010243084307539	0.023528629497957	0.000209940220463913	0.00679726436370094	-1604.76396393815
7715	7715	0.111394987404181	0.153103456185157	0.0110291869264714	0.00848314373723986	0.000265847908968157	0.00386699209549629	-1604.57077191518
7716	7716	0.115739639319774	0.157918505197465	0.00622763647531107	0.0179726145300528	0.000794236064054414	0.0102747915999675	-1609.67378012761
7717	7717	0.105967649967693	0.173862994555446	0.000122194297804836	0.00422984679854188	0.000623782693257512	0.0130606274784291	-1604.84133723607
7718	7718	0.105824641831676	0.170762868681657	0.00102543001435425	0.00442140697158696	0.000369872474269788	0.0179073865169178	-1604.36297854987
7719	7719	0.10272155986635	0.172448804020674	0.000887349923564204	0.00479713112525254	0.000208662535533656	0.0140581327419963	-1603.67998951488
7720	7720	0.101396797394948	0.180804455059227	0.00374305337240006	0.0121577270265662	0.000355913849366269	0.00529307968990362	-1605.70232830681
7721	7721	0.102391863841532	0.155172802181875	0.00012891692086537	0.0029866861594234	0.000487220418776634	0.00934557237805459	-1603.35927635839
7722	7722	0.104826285653345	0.171317145533974	0.000176776188951376	0.0201723833423031	0.00031418391912574	0.00729081429992124	-1602.87454389219
7723	7723	0.10932608193706	0.178378646971943	0.0106814861877632	0.0588655902893971	0.000643193888653642	0.00875148111572111	-1609.48090410172
7724	7724	0.112563660668542	0.234578573211054	0.00687881970042933	0.123688102806467	0.000685649342361536	0.00827918505367933	-1610.98017259674
7725	7725	0.10418397949423	0.262332381987782	0.0038310810462686	0.120225080236873	0.000580985736860741	0.0126080668783088	-1610.04069654192
7726	7726	0.105488748721655	0.268058911639133	0.00376309214485488	0.114098019461325	0.000449774491723605	0.00390675167683835	-1608.83761243348
7727	7727	0.104472768006239	0.256787068983927	0.00478501649124465	0.125831218914862	0.000401335897670567	0.00423502569381888	-1609.01385974735
7728	7728	0.111005931759603	0.249298778511452	0.00610455008909293	0.0985105246023053	0.000322457015840068	0.00894701548531585	-1607.9975696516
7729	7729	0.109520084815089	0.232507637703199	0.00608901346378077	0.0637528093945142	0.00030724028809458	0.0106216742371406	-1607.03788937829
7730	7730	0.10747206924949	0.233135910401854	0.0019124674394442	0.0680432082577425	0.000532853160378611	0.0114556217358137	-1607.36208541996
7731	7731	0.101442171842647	0.214966636716617	0.00106703320155565	0.061213678764715	0.000174828212591765	0.00971915869948288	-1606.62663823051
7732	7732	0.102785073086232	0.182779441352298	0.0049768935195163	0.0163624673480119	0.000431547111597083	0.00830003846652871	-1605.75925038475
7733	7733	0.112856662148682	0.177050323797154	0.00586954933979684	0.0143756360249753	0.000358667795596977	0.0113138239689817	-1605.01688809714
7734	7734	0.104319128085011	0.170973797383205	0.00533243587553464	0.00401243611401464	0.000364317054488359	0.00561121400384899	-1604.27134162825
7735	7735	0.112870001093714	0.174731729424319	0.0121860588897894	0.00936119644284832	0.00051538440038846	0.00639014670996889	-1605.27505289099
7736	7736	0.115025890612007	0.173731145366126	0.0118123014708092	0.0134946241436742	0.000251626181614832	0.00709560554061661	-1604.24642669509
7737	7737	0.112420710715465	0.170592129937794	0.0117357596305186	0.00581740188857833	0.000222020181643837	0.00860541526490852	-1603.84276418151
7738	7738	0.115106739842203	0.166728435047889	0.0152816841753483	0.018223992651071	0.000295069231499125	0.00258204175564007	-1605.83721744337
7739	7739	0.115672567620252	0.179652435706682	0.0103222844012895	0.0314992409421227	0.000378897599244877	0.0117985270883081	-1606.30547238391
7740	7740	0.115074038229809	0.204208386406264	0.00980344459942999	0.022161395238293	0.000279445642331451	0.00720898517216616	-1606.69274224301
7741	7741	0.115398159791114	0.179449021513666	0.0106498866534736	0.0025219214624908	0.000494733464511007	0.00683633999835283	-1605.99164607714
7742	7742	0.108721256897098	0.151103079994043	0.00953412216637663	0.00205390937998976	0.000659036366245327	0.00466940206963365	-1606.39658429431
7743	7743	0.113912548669719	0.176331562599167	0.0115691490340544	0.0300682326910571	0.000682831915878645	0.0109502954684384	-1607.02188957262
7744	7744	0.109764572128558	0.162738136025883	0.00398521402498048	0.0183906334728446	0.000322090459061465	0.0055638273522093	-1603.92609623725
7745	7745	0.108782852506917	0.142537927788324	0.00387898373950336	0.0153977821491962	0.00028630285191347	0.00657778846792512	-1605.72075415082
7746	7746	0.108850317969948	0.178850799031009	0.00429623936494116	0.0502958856327708	0.000217919468221417	0.00646985214221308	-1606.05967506563
7747	7747	0.10886343659571	0.173325501090939	0.00164175848607433	0.00999426236139164	0.000313150481551849	0.00673741022218231	-1603.37043046105
7748	7748	0.109350502738787	0.17563211437577	0.0010416013743015	0.0152635732163986	0.00023111162078805	0.00319775513870431	-1604.60958987229
7749	7749	0.0995365807000328	0.173293950455342	0.00148557694925793	0.0183788235211464	0.000200409886751646	0.0115891100983181	-1605.9204327944
7750	7750	0.0997015686167104	0.170558105535222	0.0020516162891108	0.00278968117518497	0.000230318402614794	0.0232108381274027	-1608.09383106818
7751	7751	0.102950111061538	0.196457174112269	0.000444115469621909	0.0292067067494339	0.000185314231979441	0.00913115808877285	-1604.29180452841
7752	7752	0.105056334214603	0.179953024419027	0.0012357773331627	0.0389079164167452	0.000711702405664603	0.008354074452328	-1605.64720364948
7753	7753	0.109567662796857	0.219618522399148	0.000731002393516069	0.0744099208963761	0.000620911412346626	0.00392810554715971	-1607.6708515229
7754	7754	0.102161488004551	0.209144448162187	0.000176222157021248	0.0662902571103964	0.000163821593974203	0.016451907396444	-1608.52804490987
7755	7755	0.104965096261464	0.204511504863676	0.0010643400052823	0.0698262048845646	7.89119655751599e-05	0.00318960515609056	-1608.09893202441
7756	7756	0.104978474200154	0.201728710590545	0.000503560096319118	0.0667047947828685	0.000327325912943369	0.00727470973664866	-1605.24116578025
7757	7757	0.105588241065882	0.226006356418073	0.00173263830811081	0.0654084775858425	0.000357140651537017	0.00973828967182839	-1605.83039782423
7758	7758	0.104956195949362	0.203898404966583	0.00142255783230119	0.0463430626310259	0.000493479160081857	0.00516255486060953	-1604.89574568667
7759	7759	0.104910407188303	0.20427429596643	0.00319056133087557	0.0435325226606661	0.000263687297058928	0.00914667680521021	-1604.83725407386
7760	7760	0.106243210703966	0.180829402542629	0.000977960513887841	0.0276073765946785	0.000117308812809078	0.00764729220744957	-1604.54712112609
7761	7761	0.106486777216391	0.191655593905364	0.00106575751353619	0.00245637712009494	0.000483908197081771	0.00893755955523882	-1605.44563698145
7762	7762	0.104907450235452	0.191361342696523	0.00442687639887311	0.024872116644769	0.000194900945457212	0.00311289314617845	-1605.35986028254
7763	7763	0.10876224050553	0.174299143910401	0.00407957581460831	0.0100384967495333	0.000628060743679225	0.00924311957947205	-1604.93847143827
7764	7764	0.105866011822255	0.165938248496426	9.87369487272822e-05	0.0151667577443785	0.000185309037981767	0.0040206784053134	-1603.33960121696
7765	7765	0.10093556294606	0.175710577503705	0.000766736532565156	0.00166217549985428	0.000386315839638669	0.00307186345027627	-1605.01597825356
7766	7766	0.0969875919430741	0.172969759098007	0.000124844004497924	0.0320163121492834	0.000245935982231374	0.0103765425305186	-1607.99409524157
7767	7767	0.109938659107454	0.203215814681551	0.0071329452978286	0.0441951616392405	0.000328644062153573	0.0127680521997247	-1605.73077648423
7768	7768	0.109064793067801	0.181593581866068	0.00112450956956865	0.00418367037066136	0.000456284881707625	0.014662486568911	-1605.47916466444
7769	7769	0.107370729320137	0.163163223062572	0.000252342450747608	0.00929609208187797	0.000400774402295441	0.00923184944625408	-1603.35516228365
7770	7770	0.101607331219131	0.180270669064967	0.00257765555171864	0.0158095303636614	0.000212574213991443	0.00832639927847266	-1604.55757416447
7771	7771	0.104562433436329	0.16728986755108	0.000370729116517656	0.0255844520744945	0.000345631347519457	0.00883074807035556	-1603.72738959095
7772	7772	0.104015144057237	0.188141288164436	4.68282439928259e-05	0.013248957578538	0.000392734340926065	0.012124899165328	-1603.91082508104
7773	7773	0.104944024751165	0.158103178899912	0.00132388522279097	0.0189951426220289	0.00083405053788676	0.00256868883645851	-1607.30982291299
7774	7774	0.104656880995544	0.171042290518069	0.000887890469131654	0.0291243761288398	0.000136771206712515	0.00733560019001065	-1604.58045636041
7775	7775	0.105643310217916	0.169715231515268	0.00672783664602159	0.0211741514359737	0.000454055430238015	0.00828683988673102	-1605.17893954289
7776	7776	0.112017376402854	0.184196482584462	0.00783117864313243	0.00179453355860318	0.000396869297349584	0.0136130794854025	-1605.34413218546
7777	7777	0.112516150169002	0.182168089013766	0.00555595432964016	0.0281406764953485	0.000410007420510117	0.00357813371678261	-1605.53745953025
7778	7778	0.112456172772109	0.176793533146155	0.00834234646070367	0.0296036844003515	0.000668015172565724	0.00450903254075253	-1606.37148907321
7779	7779	0.107434187385361	0.195660759134801	0.00173774296034542	0.0554917359653777	0.000375425123858783	0.00717339814700929	-1604.94625802238
7780	7780	0.107455533859567	0.189707387341459	0.00101677910269034	0.0667147803854698	0.000220729504103015	0.00635725092285668	-1606.95525362442
7781	7781	0.103728097368868	0.206543749305026	0.000450529561199401	0.067026305797175	0.000476546768744721	0.00935629636246997	-1605.60293069732
7782	7782	0.101863584942091	0.224311286753382	0.00120073546648985	0.0698219143544125	0.000315204413492777	0.0121284832987952	-1606.87015593794
7783	7783	0.105297804887073	0.200576354273411	0.00654505694653586	0.0711153716885759	0.000682010006658251	0.00669033180153995	-1608.41267326419
7784	7784	0.110278084078025	0.211659368293861	0.00571873974295908	0.0482085450828658	0.000327906157830374	0.00631817259975931	-1605.46153462343
7785	7785	0.109115855941344	0.19406719624725	0.000429513510995259	0.0503624355396965	0.000229786506562936	0.0104649313695871	-1606.41738600604
7786	7786	0.105120142011878	0.206824557546863	0.00411009792582857	0.0484239883056027	0.000644445569492546	0.00908947826559175	-1606.57212338363
7787	7787	0.110129978021543	0.192122264471984	0.00126907691380666	0.0352109840060967	0.000543167136798594	0.0076910086224075	-1605.97053986869
7788	7788	0.10465123061902	0.185707807032535	0.00161723173384878	0.00902620898713248	0.000160783507226404	0.0125536250906558	-1604.22282114751
7789	7789	0.10594039067002	0.155295199545097	0.000680546854381698	0.00620489240707624	0.000482986521987391	0.00681397925022648	-1603.21972232846
7790	7790	0.103650376818277	0.137669567578614	0.00183975087802089	0.0057246845156222	0.000165433867010222	0.00923662562711157	-1605.7457973131
7791	7791	0.102538617880263	0.174805015817693	0.00303476730692665	0.0140167471054391	0.000266742159249129	0.0127906033780039	-1604.63579870133
7792	7792	0.109079220807355	0.14766091317141	0.00543720848542069	0.00701519785821134	0.000262059228062967	0.0122563102416307	-1604.87879838638
7793	7793	0.114152239903142	0.143943933974493	0.013176771001969	0.00275167496253767	0.000192998184697594	0.00552273479020985	-1604.8718257233
7794	7794	0.116361827722926	0.167718495257055	0.0149199854826892	0.0063838806389037	0.00034780834365942	0.00656521626937487	-1604.40886350755
7795	7795	0.116915471109681	0.176793676219076	0.0162496497181275	0.0146692197883732	0.000393592428075417	0.00539472841445687	-1605.29222893246
7796	7796	0.11934746426671	0.162553850915554	0.0216076609135949	0.0107366851840745	0.000149765943842387	0.00772071328611982	-1605.95763973773
7797	7797	0.119472781459533	0.160003788179645	0.0196160120295277	0.0226709778785317	0.000633456911247212	0.00757173352867682	-1607.90106095618
7798	7798	0.118028722746796	0.185453936368774	0.0107824801101065	0.0358867404661092	0.000471808160807003	0.00937791272032059	-1607.47560730559
7799	7799	0.109688742467161	0.2095293765029	0.00198390695434273	0.0707311971105793	0.000237434702979007	0.00396044764330783	-1606.65429572772
7800	7800	0.109922329424037	0.204335994453271	0.00346751866394256	0.050377879869358	0.000279107088749354	0.011594222377359	-1605.95707373939
7801	7801	0.104644543936711	0.195979577194437	0.000465651601960312	0.00214555037088194	0.000312279974615199	0.0230279260480147	-1606.84683626867
7802	7802	0.101507863262428	0.162114605791175	0.000819396041591065	0.00244916784315811	0.000289269540666021	0.0162251480843582	-1604.39292197627
7803	7803	0.101976918765395	0.165736966193522	0.000230538816781867	0.00977572644084924	0.000382058528267706	0.00399546821271455	-1603.35452067064
7804	7804	0.100944514117014	0.170963494260491	0.000550514793850654	0.0168191897327667	0.000156313266414084	0.00363388141047513	-1604.56675092127
7805	7805	0.106085802722863	0.181134202290012	0.000886360826820106	0.0198948406912071	0.000514067571050944	0.00641843983326536	-1603.86972749605
7806	7806	0.102889751704515	0.170896521514414	0.000184286523146052	0.0266127382658058	0.000466104283585752	0.00745758362022352	-1603.88512363847
7807	7807	0.10503355966519	0.169836359701909	0.000798231763541557	0.000393696569179737	0.000645866010067413	0.00526176474181424	-1604.66936646448
7808	7808	0.104400956814083	0.171129116722746	0.00210084946619164	0.0217047929777937	7.76250317879279e-05	0.00679043970104309	-1605.36937504687
7809	7809	0.109599862709627	0.189133164297009	0.00313429387976261	0.0294039808046012	0.000521994763178526	0.00893230700580314	-1605.10144392861
7810	7810	0.107867935617337	0.17945777258967	0.00966144066784061	0.0201514227219523	0.000166641812093537	0.00834115270159974	-1605.29476136675
7811	7811	0.109422041634699	0.178804560900771	0.00305863510888611	0.00286230997104019	0.000240048819480051	0.0129601155323543	-1604.15317285195
7812	7812	0.110487439088961	0.157798305769681	0.00429329066355735	0.0035960324191772	0.000208372540795048	0.00438479502411072	-1603.53053928144
7813	7813	0.109193291048392	0.147323118438236	0.00330272355254993	0.00616553707757006	0.000199563407589519	0.00593957387495732	-1604.01140401089
7814	7814	0.108358502208671	0.170874772036771	0.00600527642767943	0.00446535923758941	0.000329998887241525	0.00905989959117909	-1603.14834591531
7815	7815	0.104234627611133	0.159654932772021	0.00327920094813369	0.0167022056253642	0.000250646401938175	0.00868995301724842	-1604.15538469565
7816	7816	0.108881275666654	0.180581943922601	0.00294178248683512	0.0101574169866214	0.000356420967879966	0.0100776544540652	-1603.80085569126
7817	7817	0.104414767716134	0.167651448910977	0.000515549292143602	0.00181154975328807	0.000338250420760266	0.0129187790831422	-1602.87620086742
7818	7818	0.104506025505147	0.16746555305222	0.00255721405803446	0.00647135052076535	0.00057421240264724	0.00762405354452804	-1604.09680536989
7819	7819	0.10869572079592	0.154510687172665	0.00362028785823294	0.00890139974198108	0.00016836887242391	0.00445223737052186	-1603.84307424753
7820	7820	0.102925182388008	0.170622814110603	0.00276279039406998	0.0276221054637856	0.000367020969352482	0.0143604937195256	-1606.04476185632
7821	7821	0.107142792552484	0.189371735130571	0.00360783332411435	0.0368879697117043	0.000393252206932479	0.0098669932314329	-1604.37631808564
7822	7822	0.105040576692612	0.188327422932225	0.00125210348487548	0.0303017967357063	0.000441631455671539	0.00773566795750721	-1603.80227643449
7823	7823	0.106359862888912	0.184656252566298	0.00119475065423416	0.014986976776072	0.00012356701149135	0.00718743595990246	-1604.1330166473
7824	7824	0.103320037240535	0.174321259856996	0.00140722503619425	0.0190661351871519	0.000412507809183505	0.00835998160358634	-1603.49822739746
7825	7825	0.10894387930613	0.177097040350564	0.00515585347423709	0.028720111531127	0.000488547309879566	0.00524094584608395	-1604.46890796876
7826	7826	0.110064916946499	0.189875639518118	0.0063597616478452	0.0398024490550525	0.00016259541314301	0.00506719025127075	-1605.0907456933
7827	7827	0.108364071295776	0.185622563973132	0.00339035062642509	0.0221983108028879	0.000422447199422382	0.00870751341058719	-1604.03084143352
7828	7828	0.107794984425144	0.166564891555155	0.00712839730276413	0.000132608462302928	0.000386837716060341	0.00848549481959504	-1603.49265504646
7829	7829	0.111144249471746	0.166525789449142	0.00925241023457785	0.0153422580416807	0.000440880692138026	0.00895111165056318	-1604.39121803485
7830	7830	0.113788344271669	0.171240312600922	0.0125338827405398	0.0220587178608096	0.000148189642846677	0.00589259692641227	-1605.11224593926
7831	7831	0.116067254008611	0.191929088261023	0.0112537285837474	0.0386888709752183	0.000131730800654937	0.00512603223724359	-1606.67627194103
7832	7832	0.116342936151656	0.180018775744463	0.012277722524691	0.0216993888702857	0.000187322490647531	0.00491647174944548	-1605.3014312953
7833	7833	0.110829985024691	0.162645115706417	0.0131425772359154	0.00522131626401513	0.000434727915969797	0.0046988224848272	-1605.4506064795
7834	7834	0.118391156819979	0.172836007306812	0.018646600493125	0.0126357668099266	0.000192356011653611	0.00655523806322996	-1605.09855744758
7835	7835	0.118356454541341	0.168428680368947	0.0217766779616239	0.00878266711007049	0.000151449460846809	0.00690253630344584	-1605.98147045234
7836	7836	0.119304799075892	0.156688738863805	0.0175150165557851	0.00283765040219819	0.000151126795097364	0.00813746044391174	-1605.11951148082
7837	7837	0.118015720881943	0.16007911412235	0.0147704565215833	0.00528749239954992	0.000552625968073652	0.00602094622889936	-1605.93665006471
7838	7838	0.114065685881658	0.143471054572414	0.0139490296078311	0.000407261413850244	0.000378767101439581	0.00550421762742573	-1604.93647835288
7839	7839	0.116736972320922	0.165881354163372	0.0116241851726177	0.00401289912487203	0.000156161297228865	0.00739244405609133	-1604.84700431053
7840	7840	0.113517274974066	0.153300600652654	0.0156412787196227	0.00310049735296626	0.000341856078305665	0.0091133411124688	-1605.06840683089
7841	7841	0.114637297183031	0.15286273722324	0.00784344480860433	0.0161044665384578	0.000511477104670799	0.00673357508127356	-1606.47041575867
7842	7842	0.114177699144342	0.164918431319999	0.00386410341546299	0.00151040619153492	0.000599743907679689	0.0147005134247682	-1608.10167930954
7843	7843	0.106094432589046	0.159015875197827	0.000300528673096631	0.000876899619928708	0.000237524187067787	0.0151703028623759	-1603.65590049367
7844	7844	0.100874817348985	0.163644514473474	0.00141403658383869	0.00200554040834544	0.000149840508517277	0.0124155483586164	-1604.61865881519
7845	7845	0.103669229943629	0.169595381387976	0.00272808342878588	0.000857132649354157	0.000430186055800421	0.0082102093141134	-1603.49464335672
7846	7846	0.101745900280485	0.155597690988705	0.00175101760157543	0.00264944444539932	0.000378467204603416	0.012167564166535	-1604.20727314345
7847	7847	0.103245855172747	0.161192113140781	0.000574074448439462	0.000802112912202454	0.000516941664020288	0.0119392542566083	-1603.59217301575
7848	7848	0.10603147581618	0.164393697213356	0.0022661598877458	0.00131287150110642	0.000570471606042403	0.0103135671745678	-1603.86011965426
7849	7849	0.104634969322178	0.159179997896995	0.0024013163380808	0.00616177260361034	0.000327246770910375	0.0223000839968611	-1606.45530289269
7850	7850	0.104135601780268	0.169740728196093	0.00328046421585881	0.00493077099167861	0.000300168533400882	0.00479815275026489	-1603.2906299994
7851	7851	0.107190779154453	0.165188870283686	7.52923871701885e-05	0.00547655210053254	0.000462339350671693	0.0132734022345106	-1604.06413524083
7852	7852	0.100212057136491	0.166743389199201	0.000208318240103743	0.00646707336264684	0.000387828812357746	0.0123191428361651	-1604.20080649777
7853	7853	0.110525703048718	0.172325599994663	0.00406854553069285	0.00902799795476037	0.000330287325713957	0.015525895368788	-1604.92136967172
7854	7854	0.104443337834201	0.175980542206096	0.00157281650693941	0.0260411811144428	0.000402899643572624	0.0117085690344615	-1604.16564109467
7855	7855	0.107895308160674	0.182918969185763	0.000969564863277593	0.00885751195965061	0.000157041145545014	0.0165693839624304	-1605.51469440569
7856	7856	0.106810573062402	0.196192915404303	0.00558805688259273	0.011936042947606	0.000142624402739041	0.00825380287700375	-1605.52753977735
7857	7857	0.108404239598381	0.17946155720594	0.00634177141601945	0.004270463538473	0.000192416862822683	0.008552336020933	-1603.65987080362
7858	7858	0.107995062119987	0.160101059114027	0.0056887651245838	0.00453499163137643	0.000162995667851076	0.00924507318672643	-1603.42746292703
7859	7859	0.103721628581992	0.170140699333112	0.00523709050809409	0.00695666305463272	0.000432157648892702	0.00694173600449998	-1604.76504181293
7860	7860	0.105537493067706	0.174470030757071	0.00892683004239642	0.0338627267068838	0.000846320832812312	0.00790440206970996	-1609.71803122843
7861	7861	0.110541229971361	0.200168337458181	0.0136148536776613	0.0359990444026169	0.000536539341468534	0.00794603444589265	-1607.73271137939
7862	7862	0.112998514508891	0.201857875944605	0.00284712230363829	0.043567957652256	0.000274050794410563	0.00386049307972999	-1607.42114623268
7863	7863	0.102524853128654	0.186508455325586	0.00212362581128593	0.00658083826425446	0.000321087395647962	0.0256863232234034	-1607.52000916342
7864	7864	0.104398829670919	0.147090722771138	0.000570551351571833	0.0113159449748919	0.000257825847396027	0.0130279518238396	-1605.28147296453
7865	7865	0.103003658534749	0.164947197683726	0.00178173356491816	0.0124918981287938	0.000325592980743997	0.00525790618823201	-1603.27187296751
7866	7866	0.106160856264853	0.156540287533272	0.00610207583874903	0.00431993377833067	0.000370186596849427	0.00897586624928463	-1603.7891742446
7867	7867	0.111244375486807	0.185889946118127	0.00859814544666193	0.0272552358980279	0.000254298944574635	0.00817959893679315	-1604.30916395688
7868	7868	0.108853424738921	0.169065411682007	0.00981761829353092	0.00634766059462137	0.000542677032621753	0.0115967749428263	-1605.57767751035
7869	7869	0.113305095632166	0.173685929020466	0.00949562440346049	0.0241955539433185	0.000713531850625696	0.010257281192134	-1606.76356815576
7870	7870	0.115102673221514	0.178775972706424	0.0116275055233048	0.0214277371539113	0.000156948152911511	0.0134291611150205	-1606.12940919259
7871	7871	0.114995918031752	0.194419085770571	0.0139356574206193	0.0305461307710997	0.000470497656054101	0.00929596439731256	-1606.10076606128
7872	7872	0.121530157170314	0.193724604481901	0.0261021224698523	0.0173915887998952	0.000486725824245117	0.00926497885099393	-1609.01055725228
7873	7873	0.119944694543154	0.15583000693947	0.00820641547473062	0.018447713526664	0.000272975599701111	0.00494014081251417	-1610.10011576634
7874	7874	0.11314740728691	0.185987650744712	0.00560105346165503	0.00298614679447258	0.00030292981458632	0.0219421157917675	-1607.85214427094
7875	7875	0.105470123819131	0.156799227032922	0.0044619943343349	0.00382610655229618	3.96011081451249e-05	0.0219847644033763	-1610.88078369321
7876	7876	0.105576005108789	0.159802400092855	0.00222517215722728	0.00286919911482579	0.000452933194286328	0.0225045882272895	-1606.27247477547
7877	7877	0.108303737374818	0.147817591568285	0.00405691130935633	0.00379106543563505	0.000285105054098529	0.0208377617306883	-1607.10754882659
7878	7878	0.106576533186918	0.133084585359541	0.00719320196929474	0.0117987638880915	0.000695450086056695	0.022278062697778	-1614.03936455718
7879	7879	0.112359883461561	0.168504829207182	0.00889111434164781	0.0170663708986756	9.66200530354325e-05	0.0130631084276163	-1606.51909927034
7880	7880	0.110705455036014	0.190218034177952	0.00565151137850584	0.0172124434533782	0.000488889570733906	0.00771219000995386	-1605.24190116567
7881	7881	0.102400543860045	0.184316929514255	0.00388693929629627	0.0294522648392352	0.000511009191991164	0.0132342961142575	-1606.65273748753
7882	7882	0.0997520439106711	0.164551368127684	0.00374975123271978	0.024280221314486	0.000390374026628571	0.0128927483214936	-1608.74293956082
7883	7883	0.0993730066389598	0.210380956647461	0.000945519002895914	0.0239554708978244	0.000256247071897087	0.0144129746622893	-1607.94798364921
7884	7884	0.102520210962243	0.162104606612382	0.00022348725228719	0.024836421953868	0.000400523383731047	0.0068326217842225	-1604.18036388913
7885	7885	0.104318848229758	0.17847674532781	0.00072060613221905	0.0159449725432093	0.000304098094815025	0.00941802818081099	-1602.94214664915
7886	7886	0.106918318408783	0.161635026988709	0.00158921456243475	0.0164348983786023	0.000231711668093279	0.00790758229677484	-1603.46947274598
7887	7887	0.106013209925478	0.196909833130295	0.00215568373095208	0.0400402632841558	0.000177396781993855	0.00505143366280815	-1604.51287976471
7888	7888	0.104407073058977	0.206185169147601	0.00215204976119092	0.0315362505297657	0.000270373228178927	0.00595068841750442	-1604.91344642762
7889	7889	0.101943861819753	0.164797968110056	0.00573552447057907	0.0227503356271611	0.000247156886486133	0.00563337832791445	-1606.98333709037
7890	7890	0.11596659438387	0.201068021324527	0.00630769387202643	0.0200925699740158	0.000170564509758749	0.00872192053432397	-1608.61122282015
7891	7891	0.112794697689687	0.161885451322983	0.0129484095510358	0.0134734987667854	0.000331566275247416	0.0038991791037078	-1604.86846535021
7892	7892	0.109906691087587	0.183497772330016	0.00465466613193358	0.044360168934529	0.000241818615455465	0.00788340197310918	-1605.25488847885
7893	7893	0.106672581500464	0.224771339984108	0.00607205065566725	0.0790304470621656	0.000405573413572713	0.00828757395500591	-1606.69132342856
7894	7894	0.109137643640827	0.213210666546989	0.00275104822225228	0.00855133037552885	0.000320795184092008	0.0174334426686165	-1608.815627501
7895	7895	0.109440410381788	0.154895047677569	0.00868456153763992	0.00231486110574362	0.000353926724456941	0.00587631685797864	-1603.56084330223
7896	7896	0.109538764384813	0.162356365593655	0.00524284534690345	0.0249553924322653	0.000336398990408285	0.00547665867006728	-1604.48108720989
7897	7897	0.109698440805724	0.162624629894628	0.000803802237983111	0.0122100658731151	0.000275134061465625	0.0028452831773324	-1604.82629988765
7898	7898	0.106364647429084	0.182637844845646	0.00834793108201338	0.022644724111344	0.000581852510980148	0.012366739040376	-1606.93517218888
7899	7899	0.114219803010941	0.174296365544823	0.00892655540366625	0.00252764025973646	0.00051587009669802	0.0238767424614665	-1608.28042899269
7900	7900	0.113963854907024	0.171220871001155	0.00993597156387029	0.0104040825195352	0.000317456993869861	0.00736004939489878	-1604.0097523081
7901	7901	0.111053010859241	0.166337540171812	0.0044269322208994	0.00250108770217309	0.000151595278456989	0.00710343665941844	-1603.84134280688
7902	7902	0.107603148404791	0.168012302420414	0.000775043144322321	0.0146232923501521	0.000226899075685274	0.00991651631243311	-1603.59981545826
7903	7903	0.11149439977486	0.166485162172771	0.0068284102199522	0.00308075263905138	0.000365350486758618	0.00852666879782162	-1603.48083330557
7904	7904	0.109101037085417	0.163746042503533	0.00196049499729885	0.00326246914779636	0.000516591244405711	0.00624706952162441	-1604.00598539645
7905	7905	0.103150788150871	0.157387285296616	0.000253114201383877	0.016425066848013	0.000227128626785028	0.00681597300371372	-1603.5407912627
7906	7906	0.105727176274769	0.16188973486568	0.00124131745874232	0.0196792827807174	0.00040281924629755	0.00694578459804799	-1603.56683122383
7907	7907	0.105623008506167	0.161236559096441	0.0031667066421119	0.00055439521342312	0.000533238054143876	0.00756678275439793	-1603.56565536758
7908	7908	0.107907825663414	0.157725449256324	0.00454678780813684	0.0196498462671189	0.000220051483731821	0.00562069259213753	-1604.25307201224
7909	7909	0.105997497638564	0.172768452356184	0.00798175814745468	0.00638690601564583	0.000296692752996521	0.0140844420061036	-1605.26988587664
7910	7910	0.115738701487364	0.158903263163633	0.0108843742235308	0.00517308549376333	0.000273328628134913	0.00851923724402444	-1604.36951911344
7911	7911	0.108300416585851	0.179810637187792	0.000662337423202457	0.0238011262902031	0.000468233527093361	0.00788192451948481	-1604.3121170767
7912	7912	0.102494139881857	0.175068589991039	0.00158767699548054	0.00747390738405873	0.000343638502464332	0.00612165123476307	-1603.38837327727
7913	7913	0.10411939020455	0.162188500115776	0.00173029262627115	0.00727084286140411	0.000305057626972428	0.0057677489990593	-1602.64089099208
7914	7914	0.105588019469805	0.176111078905038	0.000670505041894499	0.0180650337875294	0.000347279227851719	0.00340500445164555	-1603.46750201692
7915	7915	0.102561608017605	0.173151515165164	0.000651821607834543	0.020426025475507	0.000529619936288675	0.00828465809698943	-1604.0820800214
7916	7916	0.102681507635223	0.182753155260194	0.00158418219224381	0.00901986774034364	0.000348882419021157	0.0104289831712177	-1603.86503345938
7917	7917	0.106578029900353	0.157417111438464	0.000471610018286443	0.000583074370699662	0.000249203528113319	0.0152414824235547	-1603.80252292143
7918	7918	0.107001123202023	0.160384776472012	0.0093470333319498	0.000922920097484509	0.000181592289927239	0.0130078455817846	-1605.24104518759
7919	7919	0.113960147649668	0.159013060825358	0.00723046950354524	0.00200767799245822	0.00028964010121954	0.00872095747415525	-1604.18762571937
7920	7920	0.105913295907198	0.173983572009047	0.00597397399597966	0.0291231045939941	0.000260676088560043	0.0030456310304224	-1605.21975169578
7921	7921	0.109793207718375	0.169388365813318	0.00733693411423767	0.0282555534021198	0.000320992181438335	0.00741681143507969	-1604.48374095635
7922	7922	0.108017106850484	0.177897343387425	0.00332074594976718	0.023138224474394	0.000542301850762767	0.0147913811530963	-1605.49391142009
7923	7923	0.10849946125249	0.180285394135067	0.00798389562933672	0.0227565685628128	0.000401386370409207	0.01317266860727	-1605.13574361756
7924	7924	0.109839797459917	0.17435438365423	0.00550998427579603	0.0406925587573634	0.000585595863714807	0.0148670672801033	-1607.76968349884
7925	7925	0.110122175339785	0.210863964134444	0.00285673719880814	0.0324096664191902	0.000278721527379635	0.017220223406507	-1607.60507073519
7926	7926	0.10673005720461	0.191567632623223	0.000812785967089962	0.0302012848162042	0.000389484766462016	0.00675175248009033	-1603.87551551586
7927	7927	0.104448598043841	0.16758164621966	0.0107215499165539	0.0128221735164148	0.000462000031022408	0.0182601061523927	-1610.42975508901
7928	7928	0.107345565355756	0.208599941031092	0.00695848991633537	0.0476500420821242	0.000323061905906091	0.00241296702550393	-1606.74871491655
7929	7929	0.107487529780804	0.176403293914279	0.00567888449063761	0.0275381592473405	0.000385132298023084	0.0154264700121065	-1605.67052693978
7930	7930	0.107947494430001	0.177140628386359	0.00099491211594448	0.0020073617975296	0.000247975921897098	0.0052167060226838	-1603.46665900849
7931	7931	0.106199324421983	0.153295373069842	0.00184780888555267	0.00426858875939385	0.000179789625594786	0.00527836624686547	-1602.93736573316
7932	7932	0.103607172554391	0.160866806561594	0.00525501172482492	0.00338739188890676	0.000174142155050631	0.00647589135885225	-1604.34132527275
7933	7933	0.111818749486103	0.154771908611304	0.00749696890690646	0.0155148231246405	0.000218983518857613	0.00560381589374146	-1604.64776556549
7934	7934	0.105880939348665	0.176588719514188	0.00842950438742085	0.0244109059851758	0.000469249937315794	0.00745867992029271	-1606.05882641929
7935	7935	0.107269435369761	0.181188434420548	0.00724248380971138	0.0436159235612487	0.000223643084149287	0.00734510692727759	-1605.7220978174
7936	7936	0.108106992513146	0.211885750396557	0.00169704054070168	0.0503962211280041	0.000103869879889689	0.00495913115863518	-1606.83658848236
7937	7937	0.108402861604924	0.188615510372661	0.00662845294492295	0.0439153258138126	0.000197031734167222	0.00673071748421696	-1605.05709986571
7938	7938	0.108869334254748	0.21638470880643	0.00306306273106823	0.0794009834140161	0.000346159736877433	0.00406788764869865	-1606.28549533167
7939	7939	0.105635661248462	0.219860121930967	0.000683607362446368	0.0542881977600718	0.000314982628967455	0.00430074853047341	-1605.49854948231
7940	7940	0.104035854672664	0.219741539146151	0.000641147525802189	0.0679093626877987	0.000468345771243384	0.00499116717814939	-1605.48433392605
7941	7941	0.106099015977844	0.210955597198572	0.00611362397678365	0.0883075369150268	0.000450274230615378	0.00976324056571139	-1608.58720660219
7942	7942	0.108139950374751	0.254599037051132	0.00659912173623108	0.124463392390783	0.000281788103375325	0.00530450093387778	-1608.59320587195
7943	7943	0.111559657931921	0.267293080100204	0.00234772822878063	0.14184026985706	0.00110226465315178	0.00478374243507275	-1612.66248937681
7944	7944	0.102190570951057	0.286220723311124	0.00170563182048637	0.165851145111827	0.000553271978411447	0.00386005030624151	-1610.714586787
7945	7945	0.0981567076467073	0.281557950882188	0.0013479232649762	0.167907336563186	0.000514013060822211	0.00549920747035814	-1613.66420878452
7946	7946	0.113784367197872	0.285786652743758	0.00462360616123746	0.160662012507509	0.000562963047120584	0.00775600188692669	-1612.47507313635
7947	7947	0.109032818694941	0.275971976067639	0.00564115148944382	0.157950927948544	0.000334367958839518	0.00718562522700339	-1610.42942642129
7948	7948	0.110900506883112	0.282429860300662	0.00567372996395441	0.11130475242071	0.000318070040503987	0.0129066973121125	-1611.38149108088
7949	7949	0.109924192754836	0.282680708308998	0.00805326195351437	0.127772146287362	0.000580465900542834	0.00549154842232443	-1610.30645532751
7950	7950	0.109826229834873	0.23775804693901	0.00252996215447798	0.082335360095744	0.000151658416991227	0.0114415790547289	-1608.96352783575
7951	7951	0.103468050450583	0.218206458696899	0.0032909232618288	0.0500174804925353	0.000413378386119613	0.00850051827945372	-1606.36761295352
7952	7952	0.110204518189507	0.178830731437766	0.00561162712089944	0.0238993735891849	0.00031376518786806	0.00816648046219082	-1603.89524655967
7953	7953	0.103235055709419	0.164669955668522	0.000526502250950643	0.0216358402317387	0.000387920210004635	0.00553292344200209	-1603.55519311623
7954	7954	0.102907050107608	0.195846175063493	0.0028682846165382	0.0200804810186239	0.000456460621514624	0.0053145259018529	-1605.86453285233
7955	7955	0.100333779511979	0.153444939719877	0.00176667289690614	0.00236536225842593	0.000505180247238811	0.00660563374412265	-1605.19204993194
7956	7956	0.111543073892641	0.153680430776837	0.00727863951872745	0.0193378530712471	0.000148920347652457	0.00515325557652389	-1605.71108498285
7957	7957	0.107757395752352	0.163003535546991	0.00136288443409978	0.00612106885224349	0.000249357894959117	0.0123627521900096	-1603.54021081196
7958	7958	0.102552468271916	0.199292484757668	0.00388385642116491	0.00408407517535397	0.000258603526242231	0.0115707523228545	-1606.96636379738
7959	7959	0.11148736428452	0.141376718405426	0.00125304138427149	0.00294557569791045	0.000211480842805661	0.012653673483748	-1607.49412921025
7960	7960	0.109045265372684	0.162258746379042	0.00303965572868092	0.00912141102042015	0.000218798762297571	0.00394577256969381	-1603.50683471489
7961	7961	0.106239319114815	0.163448509509967	0.00428263679920858	0.00342379218470209	0.000229623903765499	0.00386278996488028	-1603.11912042814
7962	7962	0.107136206656235	0.153069759584253	0.00264651452312693	0.00350366482774007	0.000309455078266653	0.00443162574340181	-1602.89707544756
7963	7963	0.105914001962995	0.144424419286169	0.0025529128453135	0.00260314648345936	0.000249400962702996	0.00853121981566139	-1603.4966930691
7964	7964	0.106930156720205	0.164390510199456	0.00480584456939241	0.00792576230345913	0.000404446461717457	0.00488994642992001	-1603.40784215249
7965	7965	0.107222170718562	0.164319424151952	0.00464693977707788	0.0331556520027851	0.000256191447538003	0.00551177882309643	-1605.15951771243
7966	7966	0.106499466487397	0.207993851335884	0.00070234766888128	0.0370914508181082	0.000135949220746924	0.00502762831076425	-1605.73802887247
7967	7967	0.106324771256054	0.19972445846024	0.00223030094630286	0.0561424306426466	0.000957039730123316	0.00863223961145614	-1607.83737748107
7968	7968	0.107338341406131	0.196694914071089	0.00329942083275361	0.0661565405143647	0.00018914600118167	0.00995546009335261	-1607.05244373247
7969	7969	0.106659755707785	0.202766945271341	0.00469891579781923	0.00274737009437926	0.000146419665560451	0.00503762138760596	-1607.39811595061
7970	7970	0.109012692743046	0.152844735781776	0.00461931307887166	0.00867504564593519	0.000210480791252146	0.00944432465175413	-1603.99196397375
7971	7971	0.108752387559981	0.172735298305195	0.00786788696165868	0.00603368758930287	0.000217047986118113	0.0112591889231069	-1603.80452072892
7972	7972	0.107874665692909	0.168684781291551	0.00612451832276147	0.0171335366377828	0.000213489946376858	0.00571181490274297	-1603.63428279893
7973	7973	0.110766222895281	0.170395081440645	0.00688587926776306	0.0128722481838522	0.000226129237528827	0.0133460613605782	-1604.45630074908
7974	7974	0.114288776362842	0.16295585966868	0.0154111796254574	0.00299065222554155	0.000283752990992439	0.00812309634765278	-1604.26326767697
7975	7975	0.117654208389583	0.158829937424704	0.0123656000041758	0.0101088747763777	0.000287606857940464	0.00926010551631324	-1605.41927857485
7976	7976	0.108219844816146	0.153380438902498	0.000562811537794539	0.00041267508338454	0.000341377459991771	0.0131843655659467	-1604.04404810577
7977	7977	0.104404932564966	0.165079525586178	0.00125996279580181	0.016136670365628	0.000309813962580796	0.015829669751142	-1604.78181254198
7978	7978	0.107168423187385	0.191490061104257	0.00466938341607431	0.0144692483643095	0.000295714431826266	0.00954173992964031	-1604.19836025499
7979	7979	0.106777918557257	0.200034659412623	0.00529272848182857	0.00305980490357617	0.000311720219466669	0.0119325043460259	-1606.27916374171
7980	7980	0.112358024764738	0.153929546543701	0.00580331562826801	0.00151667823940969	0.00018693041841672	0.0107407735631199	-1604.47795563017
7981	7981	0.109549317637018	0.158832189925945	0.00737792855618269	0.00438617681244218	0.000144339244241029	0.00574706624097336	-1603.62930887141
7982	7982	0.110315547022991	0.155915665146635	0.00790941977156994	0.0109750741344213	0.000293223241443805	0.0064555543110582	-1603.79478071811
7983	7983	0.115524462643174	0.185250520401648	0.00674659105402361	0.0453233123357086	0.000547884794191069	0.00301753144367062	-1608.40540073624
7984	7984	0.106070768556294	0.198962141703836	0.00202159136648819	0.0650070928640553	0.000340068150104427	0.0107638217862152	-1606.14748145531
7985	7985	0.106003456994637	0.252859456234802	0.00217501632670576	0.0577292304991806	0.00023544547444905	0.0175113878479714	-1610.80886360884
7986	7986	0.1032864808292	0.212126500503197	0.00218491453266687	0.0257343654930889	0.000609084939849562	0.00411323020743263	-1608.83661210518
7987	7987	0.102437798208183	0.16036457544881	0.00292725157973503	0.0176716892338777	0.00072203301311976	0.00850263547963411	-1606.72947751507
7988	7988	0.106093665714032	0.152238569839289	0.00342930499721729	0.0151562815363939	0.000117392840766082	0.0120564054944957	-1606.35809713681
7989	7989	0.106005904838387	0.144882206135205	0.00152560436041564	0.0128069822615867	0.000474585451731805	0.00974082332412	-1605.33100076707
7990	7990	0.106211720095688	0.155677287897303	0.00200583596674233	0.0226888055550114	0.000417243781228198	0.00529435914299214	-1604.58267391083
7991	7991	0.104884379140377	0.182742308609067	0.00121793274242599	0.0302019048683019	0.000264413629228443	0.00660857741061608	-1603.37470788674
7992	7992	0.105231190589002	0.191187368536166	0.000811251797433952	0.019628328414889	0.000352201809142417	0.0119208891739129	-1603.99713671536
7993	7993	0.104337357639487	0.16151986591558	0.000119890834898031	0.02792710096496	0.000327356137298913	0.00246085106579203	-1604.97099143063
7994	7994	0.107849117942726	0.189804500467022	0.000898129279067413	0.0559705022376597	0.000250149695164379	0.0104734149102752	-1606.43190604551
7995	7995	0.107956653582222	0.211220113696146	0.00628560668083972	0.0262773437882491	0.00028846603653421	0.0119501787903726	-1606.34794501441
7996	7996	0.111028725939986	0.229104227955714	0.00614353814271015	0.0631046406288513	0.000292894012883382	0.00827908866332401	-1606.7868376431
7997	7997	0.107079431106674	0.198059328306975	0.00340646199662313	0.0390127281078277	0.000178851942421167	0.0078307752865706	-1604.63623055091
7998	7998	0.109882371420517	0.190573186404998	0.00438870455123119	0.0426606788596699	0.000204461769286808	0.00422166707517383	-1605.07426329303
7999	7999	0.109178465041419	0.210151211292407	0.0037688068011086	0.0419174964445384	0.00023817514186525	0.00686447796965243	-1605.339527969
8000	8000	0.105939496023336	0.199587749306286	0.00210467736469175	0.0284914466615649	0.000317469144249007	0.00593035983397171	-1604.26644531412
8001	8001	0.1082888503771	0.208124692440963	0.00172900961018222	0.0182724424050444	0.000208150018446397	0.00884449147333088	-1606.24271486676
8002	8002	0.10489716111217	0.190127399817357	0.000301805559559584	0.0144220149545948	0.000673065772339015	0.00902130384790442	-1605.7225168934
8003	8003	0.103216457931125	0.182862672252118	0.00329021661891492	0.00645189383531746	0.000668448910172355	0.0119572960162099	-1606.77632061776
8004	8004	0.104117932690264	0.185577456768503	0.000592488955673894	0.0531329330127194	0.000586535908336203	0.00300352364638514	-1606.04714845795
8005	8005	0.104059397106337	0.201540962296864	0.00103720869131942	0.0546876923303256	0.000305923230716444	0.00452654546946585	-1604.60125556124
8006	8006	0.104742124495049	0.200174090709154	0.000357273160016042	0.0489437204315587	0.000370977977513788	0.00660743430301123	-1604.14303003528
8007	8007	0.104652423383285	0.20279744451154	0.000612017393171307	0.0256517417486328	0.000213241340827434	0.00491668498208297	-1604.75037506722
8008	8008	0.102594693863486	0.200559903004296	0.000390917981106408	0.0411028282105734	0.000796626390739503	0.00995644245177106	-1606.88008928226
8009	8009	0.102908939072051	0.216471812982485	3.95882517677226e-05	0.0263470228280986	0.000574313485831098	0.00822699708644583	-1607.74579640708
8010	8010	0.10612723502578	0.191203710443513	0.00181766276814847	0.0311335044894169	0.000375612676210206	0.0038303010770136	-1604.18569710801
8011	8011	0.104431713765158	0.183399969179617	0.00398923133872971	0.0064820606746394	0.000176981790892071	0.00264925138856675	-1605.5041246803
8012	8012	0.108131894211336	0.142543947180322	0.00932156135662612	0.000576125614031656	0.000274452474541795	0.00920886822984362	-1605.00270262307
8013	8013	0.111582656337399	0.15353709410043	0.0113807772844042	0.00478466363683868	0.000186780419694351	0.00678076093287347	-1604.14995151185
8014	8014	0.109331086656051	0.178039287800695	0.0107045080119218	0.00711492302660361	0.000208077026890964	0.00802285670529428	-1604.5593368179
8015	8015	0.107965788784081	0.157753253415318	0.0142491644282469	0.00233903797217974	0.00025295177921534	0.00778109749527173	-1607.12564952654
8016	8016	0.119911187113399	0.146630422295936	0.0153631221013248	0.0061873104395147	0.000215398529004673	0.00803824625353575	-1606.35470703094
8017	8017	0.119756973599701	0.168396112295099	0.02260495769167	0.00173304238387007	0.000279433195617378	0.00353770406031618	-1606.17017746317
8018	8018	0.118467360997194	0.152554149806864	0.0150958504419023	0.0048517264166613	0.000291692157058751	0.00351742543924571	-1605.38861504728
8019	8019	0.114931977547989	0.154108327212952	0.0137403437213613	0.0113515968118564	0.000255303649433757	0.00915233342247623	-1605.0553399035
8020	8020	0.116490036295316	0.161396817820269	0.0146037762941576	0.020900851793176	0.000141673121092645	0.00652277643842894	-1606.02459501968
8021	8021	0.119687211513551	0.177465493487145	0.0147072210457644	0.00239458941927956	0.000326623625891602	0.00600094056830912	-1606.00373628301
8022	8022	0.116876212154969	0.166047055309129	0.019500013785749	0.00213393003784383	0.00015351670703333	0.0102312589971003	-1605.47218367524
8023	8023	0.116823794053477	0.176201822359896	0.0138495507858766	0.011541173036256	0.00032186879664301	0.00717045940321855	-1604.71515347602
8024	8024	0.11549459684241	0.144347589912352	0.0102446796735706	0.0142712178907225	0.000230638466193091	0.00762432443264508	-1606.85779215093
8025	8025	0.107917516449322	0.169937146635059	0.00772682686141907	0.00909084938315711	0.000294111222165832	0.0156289586929391	-1604.88074243358
8026	8026	0.108517478663864	0.212523290752139	0.0049764037812328	0.0617142963271889	0.000388325907497653	0.00584957970463629	-1605.37508994523
8027	8027	0.109689513576782	0.203363091405066	0.00405992098847922	0.0592270634954869	0.000437972021028661	0.0189974705394647	-1608.67972270197
8028	8028	0.105104079746115	0.202902710233691	0.000982457514057337	0.0587236812707633	7.65104601522442e-05	0.0127367166592025	-1608.48981402458
8029	8029	0.104640019484048	0.227561308970215	0.00294356916261128	0.0524599683157795	0.000299074258054949	0.0115029887070114	-1606.76750467071
8030	8030	0.102650324734761	0.197447885961734	4.76550204655987e-05	0.0481967249813432	0.000280119561547622	0.00940467989385215	-1604.52477023263
8031	8031	0.104812536794432	0.207068380754927	0.00154445018305935	0.0230997050522206	0.000380495687125065	0.00507159796200719	-1605.78144407728
8032	8032	0.107272416695243	0.144985978029049	0.00702838577609251	0.0276244068243223	0.00039697842275736	0.00468439376898584	-1608.14370079819
8033	8033	0.10865444402058	0.147110228098981	0.00685402932280663	0.00315560380604468	0.000336453228580574	0.00836700195757801	-1603.84359257231
8034	8034	0.108478781251135	0.168375389651308	0.00447574469451048	0.0183501165467475	0.000690763672474971	0.0107306831930446	-1605.60924431057
8035	8035	0.103964429145194	0.181375731108997	0.000574263646181083	0.00432128497251048	0.000598676828581387	0.00528211967206178	-1605.14864011751
8036	8036	0.10425515204564	0.178843392443305	0.000165458236685287	0.0225261672615069	0.000638450285783688	0.0151817539548479	-1605.57862860123
8037	8037	0.105552969724	0.186245504436486	0.000895435932106188	0.0129260165080547	0.000615530774101588	0.023255980525163	-1607.55508568586
8038	8038	0.100105746930153	0.169087704234352	0.000586263194678829	0.021840130430217	0.000798775472966117	0.0213724841868448	-1610.01429155449
8039	8039	0.106733407936686	0.16930511931264	0.000418331069018641	0.00589572019366682	0.000838432808622087	0.00981972749317566	-1606.19978859919
8040	8040	0.109837155279722	0.154961794377168	0.0102047980825438	0.00628713916099189	0.000486995196885633	0.00755745636935289	-1604.85363916347
8041	8041	0.113218315615432	0.165201192452571	0.0116100354026211	0.00249456889759644	0.000426952356919568	0.0233201304096534	-1607.31610468155
8042	8042	0.11324364553203	0.165204844585893	0.00968190413668917	0.00364010625505908	0.000269111403592308	0.0131209360716745	-1604.251021463
8043	8043	0.109674739052521	0.153181901479886	9.50182658534552e-05	0.00200087065376049	0.000550065809429371	0.00310662406047642	-1605.71984250187
8044	8044	0.100246877702995	0.16258451680965	0.000263439919858894	0.00159146414744392	5.60290058115345e-05	0.0113228704742817	-1606.44091397323
8045	8045	0.105592919396782	0.162532322406873	0.000323189428014471	0.00477655323532506	0.000426533848164445	0.00983247556256103	-1602.85286293393
8046	8046	0.101605082544955	0.160270295771675	0.00215043864001399	0.0117183268547952	0.000513218770954173	0.00449455428304307	-1605.15434875078
8047	8047	0.101420362796231	0.161402296381271	0.000460143791762888	0.0328887411010916	0.000181581117592076	0.00321341249840288	-1606.41174170611
8048	8048	0.101454588442721	0.208138260154073	0.000158296711216064	0.0656122306473268	0.000326564456808441	0.00352411210844713	-1605.74708896435
8049	8049	0.105686359793511	0.203569548566581	0.00015895575749783	0.0656747907407536	0.000284143422414372	0.0120800879936574	-1606.32015836583
8050	8050	0.103757690186599	0.227641472221158	0.0023489235459324	0.0537705694321575	0.000346066545031669	0.00691249284631777	-1606.52984887475
8051	8051	0.104939143362631	0.193194213243843	0.00250294897330675	0.0175744689783083	0.000266775976213178	0.0063020928528685	-1604.05239581525
8052	8052	0.103010344082801	0.15070587791235	3.68860874094143e-05	0.026810672658914	0.000208785548946283	0.00386977395071938	-1606.08022202859
8053	8053	0.105274076318489	0.183445868599562	0.00369337240957536	0.022934859441082	0.000389637866514662	0.00815435021689609	-1603.86831118274
8054	8054	0.106529087533108	0.171579957686361	0.00082916769904106	0.0139907158234211	0.000485075260630659	0.00894642688457311	-1603.52646503875
8055	8055	0.103552299490481	0.154746392657707	0.00230841357443878	0.00847794031156291	0.00050642386421342	0.00620470290496072	-1604.11488553715
8056	8056	0.107721800418162	0.174388187872613	0.000236564689475941	0.0138395732329038	0.000337591563183406	0.0129821808292089	-1604.14219613716
8057	8057	0.103683348857432	0.170307398182362	0.000108216416662876	0.0271165517178266	0.000532442888615567	0.00624695860442447	-1604.06188716811
8058	8058	0.105221584085992	0.182146369747058	0.000370293475297868	0.0188905718613525	0.000535655398925063	0.0118507704195968	-1604.31494208823
8059	8059	0.108016526036905	0.169183877290269	0.00270475374465745	0.0162484812821564	0.000258213920438971	0.00341771204453491	-1603.63871216564
8060	8060	0.10419242437296	0.169563854050277	0.00370877531497477	0.0277452464915936	0.000161876261751053	0.0057228672434422	-1604.97926156498
8061	8061	0.101016518193892	0.197263838383678	0.000411989174371195	0.0520725621576559	0.000571939156286683	0.00667166190904027	-1605.84492252584
8062	8062	0.105597322272366	0.194013357612632	0.000330835965223406	0.0253242502722576	0.000473213846740293	0.00933323694552252	-1604.31940643297
8063	8063	0.104331590958044	0.177995083227782	0.000584836234765365	0.0218302923002916	0.000545095388686285	0.00773876398056821	-1603.86860899821
8064	8064	0.104790373950603	0.192839515808949	5.19661816283396e-05	0.0497339492390188	0.000502678866424464	0.00572552587183533	-1604.53609081316
8065	8065	0.105514771542147	0.196045888699427	0.00403683556095533	0.0458137248399247	0.000108084166100691	0.00711544181508343	-1606.05356105767
8066	8066	0.107684630350422	0.193806563151474	0.000650106369888445	0.032008655543451	0.000239334437063152	0.00748857652592192	-1604.24299772747
8067	8067	0.106764694548254	0.195812157680087	0.00558982585120721	0.0292835303176164	0.000318613634463821	0.00927101348920857	-1604.59374705489
8068	8068	0.102167669774435	0.170437574281209	0.00444645871270313	0.0107915108090628	0.00022095943307327	0.0118689659978005	-1605.43091800934
8069	8069	0.11206380341972	0.180415815174128	0.0124418911198372	0.00925556352868431	0.000171800745265423	0.00554263804802542	-1604.852274166
8070	8070	0.115996458839955	0.145588166975168	0.0174165776657889	0.00236889965162457	0.000366509008118607	0.00744074926798802	-1605.51321796285
8071	8071	0.115527933093115	0.172138363587508	0.0059323155238896	0.027305615528223	0.000446183814370194	0.00688989022942871	-1607.16168556829
8072	8072	0.113851394808446	0.197545288790875	0.00615657024590385	0.0303035189600178	0.0004150423254119	0.0205084176942884	-1608.93188230496
8073	8073	0.107424801018132	0.19205679110973	0.00256569098271777	0.0244374232671084	0.000711964025851411	0.0233935016158212	-1608.89858613636
8074	8074	0.10332955335871	0.190638856199612	0.00439787634969471	0.0236502177508116	0.000101080757567846	0.0101948196435207	-1606.58058421103
8075	8075	0.108404120561769	0.176793604036812	0.00655156443771404	0.00729052555683178	0.000466944368576753	0.00742407551913271	-1604.18658376289
8076	8076	0.113330539063641	0.177856942520838	0.00863676189408531	0.0131127543948644	0.000235606102764767	0.010372978523626	-1604.42261750155
8077	8077	0.10764329757368	0.211015056860674	0.0048645066353108	0.0407142963868056	0.000244780364769747	0.0132453759991353	-1605.95096173721
8078	8078	0.103822783117687	0.205756264453065	0.00509815608743154	0.0238907599467338	0.000186592951118792	0.0109276714296139	-1606.81731161536
8079	8079	0.109106996690334	0.211277842031867	0.0050431177779197	0.0261443484627767	0.000299864868863419	0.00973563773998825	-1606.09165822498
8080	8080	0.108851976905035	0.214429318394527	0.00605462979761618	0.052917669890353	0.000353706951073959	0.00966143243085745	-1605.66503547554
8081	8081	0.109125330635379	0.195720880320634	0.00544597493335213	0.0268502812145307	0.000397380282502605	0.0098601157092126	-1604.74224354715
8082	8082	0.106681624323094	0.195219742070214	0.00658702324689256	0.0451078491018249	0.000397206173509786	0.0129000909178578	-1606.14139712013
8083	8083	0.111948500631349	0.200039305088576	0.00887233900139062	0.0439409261828694	0.00064814062026866	0.0029789536448999	-1607.51106557443
8084	8084	0.111194908706763	0.168929741007872	0.00973993664583039	0.049566761516246	0.00105098249926184	0.00957884379810721	-1611.1657831705
8085	8085	0.112954697352129	0.22194151202144	0.0157225677541999	0.0573351664901409	2.32117869423713e-05	0.0056425285385162	-1613.6638228345
8086	8086	0.11629350419482	0.164757828155903	0.0103358154748613	0.0274119936097206	0.000773755101382138	0.005257677534865	-1608.3778192748
8087	8087	0.114347531552951	0.180719732423352	0.0153483184033027	0.03995154424019	0.00041980185748228	0.00535879784653251	-1606.30601819546
8088	8088	0.119552497787335	0.170572167198254	0.0192887756043874	0.0190753119560814	0.000312205098496417	0.00374394099282859	-1605.85818880253
8089	8089	0.120033858842631	0.156229008773331	0.018663307224284	0.0244368787184422	0.000373564206887187	0.012096640428751	-1608.15115736373
8090	8090	0.118565384401532	0.159673493816452	0.0185856873649616	0.012094813183167	0.000418263884357336	0.0140266280565553	-1606.71297310722
8091	8091	0.118094263478136	0.167022688837702	0.0149256589869169	0.00995910766264393	0.000292716638255881	0.0162257975468315	-1606.33368931217
8092	8092	0.118245308728615	0.163691492497589	0.00837070271448182	0.0128233248193572	0.000205205890930008	0.00450059949928409	-1607.50755750546
8093	8093	0.107037189967068	0.158988031762501	0.00594779012082673	0.00219842032768468	0.000478056158478367	0.017786642921697	-1605.54014775082
8094	8094	0.106305630839049	0.156991561674659	0.00198464042886502	0.00204597294188522	0.000201005762450208	0.00443241177616599	-1602.65023220524
8095	8095	0.106734516972505	0.18465708085701	0.0043348112007606	0.00467892543611725	0.000256731263664179	0.00438482698463863	-1604.22395072184
8096	8096	0.106856808937877	0.19805232050974	0.000107478618405975	0.0057693593378324	0.000278138379440231	0.0141018644048896	-1605.68785282686
8097	8097	0.105638639200738	0.161643133052602	0.000457853561411863	0.0119763772633112	0.000278337635323597	0.00372209539479632	-1603.03827947502
8098	8098	0.110337064383454	0.183824684296349	0.00967449154305859	0.00353038803808085	0.000296824684241717	0.0126990179345685	-1604.80128678378
8099	8099	0.113482758355665	0.173022600565104	0.0121126243876189	0.0199424252553141	0.000252777740239758	0.0103809040100327	-1604.70807475749
8100	8100	0.114933377372048	0.18506240015035	0.0110139102582542	0.0106978961200199	0.000528672212754253	0.0142317575155871	-1606.68982236024
8101	8101	0.115556848035788	0.150717518463644	0.011544739999687	0.0105668510331379	0.000699505699613848	0.00461364015689734	-1607.29698485248
8102	8102	0.112722757304778	0.153963516773917	0.0102316675086329	0.0106804260746014	0.000599604180259573	0.0139486089848106	-1606.74984904902
8103	8103	0.113320591379666	0.172006528580401	0.00866796907570526	0.00365675893965985	0.000296741426961719	0.00712874810282691	-1603.81565142563
8104	8104	0.112985356780503	0.170109578169126	0.00882540808017408	0.0212353069676389	0.000352458997147065	0.0074919379704368	-1604.40482364713
8105	8105	0.109166939647453	0.18044408836875	0.00574004383441992	0.00544749884540005	0.00029802321169655	0.0127847907823614	-1603.99649957815
8106	8106	0.10625450254812	0.177677432527274	0.00348713791756999	0.00741002822888799	0.000105291750869162	0.0124206725189436	-1604.75661909491
8107	8107	0.112480297693523	0.154917122626404	0.00451109433116817	0.0123812256708143	0.000551083910976394	0.00352106982704743	-1606.31228455679
8108	8108	0.109925660880507	0.180886620837989	0.00484548814805159	0.0297807993761887	0.000134838911535895	0.00678356835875347	-1604.92214617718
8109	8109	0.115088466089608	0.197559910364836	0.00800976844165842	0.055403257091236	0.000246459762349174	0.00573299856767459	-1606.92168023859
8110	8110	0.111282155684132	0.198101845391238	0.00890004615800616	0.0194019097006446	0.00064815830628268	0.00877102151978348	-1607.43256403769
8111	8111	0.108471121743297	0.177161458323797	0.00377549845818748	0.0259663996355781	0.000195946100969893	0.00709087733670666	-1603.89335913206
8112	8112	0.109430026849178	0.176971438977244	0.00777211913884491	0.0284895622369092	0.000401474967081039	0.00560690682013835	-1604.41846653839
8113	8113	0.111369883927229	0.209311820187608	0.00520783475789316	0.0543547114884998	0.000401674275242659	0.00407744279873372	-1606.11926827316
8114	8114	0.111395407394998	0.209100577118487	0.00114555306536191	0.074588297575442	0.000247809994027724	0.00738927993257975	-1608.37206000641
8115	8115	0.104474257624573	0.214704016668129	0.000502660925425861	0.0435765595093925	0.000339429297346349	0.00828407909816805	-1605.00272227786
8116	8116	0.099990664608139	0.178223796212416	0.00233109184542265	0.0286226308328921	0.000172367122430198	0.00916193857677657	-1606.53450357144
8117	8117	0.100397677900669	0.181976348068539	0.00233910504316372	0.0186723474414627	0.000671183171037022	0.00968101644962492	-1607.38293489335
8118	8118	0.109440397620947	0.179538232345949	0.00414545481625095	0.0261400719199266	0.000317787029026807	0.00478097781378859	-1603.93525308649
8119	8119	0.106519521763311	0.169658394871217	0.000491956195761921	0.0202531526008733	0.000284855223280343	0.00715393236726896	-1603.16999429998
8120	8120	0.103506128080155	0.179767899823052	0.000315375152433705	0.0212869004443672	0.000364727418327447	0.00618970872564671	-1603.07986611158
8121	8121	0.106978223106856	0.167041383429753	0.000304234189076421	0.0146701590236678	0.000735074521791947	0.012291847459194	-1605.80360125613
8122	8122	0.101081532823596	0.151404657719436	0.000136198265988984	0.0103794717340564	0.000431103690114215	0.0102136123161619	-1604.65838125734
8123	8123	0.108103183963778	0.137078511121882	0.00787465091624368	0.0141148116420478	0.000404601574360407	0.0046081452875352	-1607.36157037183
8124	8124	0.111370130293199	0.135125940430247	0.00623425582296203	0.0143497242002055	0.000470205679870573	0.0096090236270378	-1608.36013640256
8125	8125	0.113112561090253	0.159779139663801	0.00858845500919731	0.00625613691961578	0.000289440126831041	0.00353804647394665	-1604.16746323333
8126	8126	0.116201553175792	0.182701486289374	0.00716395442348038	0.0235955946566305	0.000124953220325974	0.00854203162343696	-1607.65949399775
8127	8127	0.108839561588994	0.213731262578028	0.00735887047494985	0.044183303329925	0.000371120695718078	0.00269760976728589	-1607.07191141573
8128	8128	0.109545815774273	0.182531685139892	0.00958672514503537	0.0125003417964906	0.000127279779409542	0.0160348455959841	-1606.31895137599
8129	8129	0.108206896448238	0.16048851312275	0.000191422718568337	0.00645104212840148	0.00036233069125799	0.0106638686227605	-1603.74876281247
8130	8130	0.102300403955982	0.161162316116873	0.00176820621735243	0.0101738443240678	0.000293599763902664	0.00516221453468377	-1603.47550407509
8131	8131	0.104570655353827	0.187485063906436	0.002701518896071	0.0078314781358323	0.000296588599260271	0.00796969375768542	-1603.88968436138
8132	8132	0.0960207665913466	0.146774526253147	0.00207501593564283	0.00857553728006964	0.000524002999474514	0.0103856821291155	-1611.5406491628
8133	8133	0.108237650728518	0.175307940979008	0.0102928644095621	0.0361504904069283	0.00052669635425618	0.0122231639614686	-1607.60445674051
8134	8134	0.117083086105648	0.161163974270058	0.0151056201031908	0.0187356018195502	0.000822802777194953	0.00366489019282732	-1608.85414598643
8135	8135	0.116727637000227	0.163854002406922	0.0147884662842771	0.0315697714473666	0.000710826469737195	0.00378609538852817	-1608.41758259354
8136	8136	0.109975027335769	0.170220762888414	0.00432722545497215	0.010045152283406	0.000744222687876368	0.00863108512947776	-1605.96850457382
8137	8137	0.100961477655619	0.158890939253511	0.00458577108334092	0.0162467709060612	0.000669999296973622	0.00354372242796553	-1609.09330561742
8138	8138	0.109623534611237	0.174804374572724	0.00464154325609894	0.00429711080852674	0.000100632658726683	0.011033216951351	-1604.81094084674
8139	8139	0.110391019568756	0.171760171141954	0.00950706743429453	1.34892531323267e-05	0.000311903109986398	0.0186672911250941	-1605.24723024237
8140	8140	0.109514469977024	0.17363054216621	0.00667270564998313	0.00046774660057887	0.000365454386083555	0.00287009479549956	-1604.65623473292
8141	8141	0.10974348643356	0.170132985042826	0.00541751093043581	0.0133813862402766	9.84286727664937e-05	0.0161482487453019	-1606.59506025786
8142	8142	0.111504803426889	0.174904806953312	0.0102608354478508	0.00703705723044669	0.000485373583912804	0.0194589119211019	-1606.49779674883
8143	8143	0.112898148490696	0.194759172260487	0.0102973092706454	0.02362021553851	0.000400569683881871	0.0164543622187123	-1606.48989548928
8144	8144	0.111667486814301	0.184677672884399	0.0110889013511789	0.0334344963039935	0.000441529834328109	0.0125961249161086	-1605.9539084373
8145	8145	0.110065040961142	0.185289096286872	0.00281639066557738	0.0258567338135364	0.000300027723456979	0.0143195401076837	-1605.53306726024
8146	8146	0.102374232740371	0.176847333476818	0.00190331508980054	0.00753646856438671	0.000766006645315126	0.00398647854970611	-1607.44869222459
8147	8147	0.1065278569389	0.151008613344362	0.000788718139147333	0.00971037556057053	0.000293835381189388	0.00812583763132507	-1603.52257398034
8148	8148	0.101855112446237	0.194910260949999	0.00200529890213709	0.00899848144413359	0.000194124374980054	0.0188162691690501	-1606.83358247996
8149	8149	0.109990488664413	0.162876644239715	0.000523463091856982	0.0214450363377641	0.000613562216130117	0.00124605885375744	-1608.58113023743
8150	8150	0.105387479475043	0.170414295022596	0.000798862007367611	0.018348774906203	0.000214835167533486	0.00673386464476528	-1602.98178980204
8151	8151	0.10613813522201	0.169358963220913	0.00773841990069455	0.0123432211956906	0.000378203854818057	0.00891545941904201	-1604.72019609966
8152	8152	0.110610255217828	0.171198882764318	0.00683248613265739	0.0175067116593807	0.000428620493986503	0.00989722831610071	-1604.23255938875
8153	8153	0.111144308435024	0.188600091268343	0.00665270882849845	0.0349073064020434	0.000356909713507629	0.005140593699224	-1604.61746834104
8154	8154	0.111617685391298	0.178629484146716	0.00643982393523025	0.0343600825368568	0.000522132900498025	0.0140469491226249	-1606.65999997103
8155	8155	0.112354408164138	0.198884897780509	0.0104084804105027	0.0352983508759175	0.000341866342611435	0.00951956535041925	-1605.31991207052
8156	8156	0.108618929529559	0.178905958477555	0.0106002908630062	0.0151311599570838	0.000287950129694397	0.00944663056950567	-1604.96804115467
8157	8157	0.11000441301674	0.183638542920601	0.00111695079461129	0.0103491660558917	0.000286340802118122	0.00606260844876818	-1604.71563191634
8158	8158	0.104890189856002	0.170551756802933	0.00312236790473313	0.0127656988245199	0.000310119745408184	0.0147247527039611	-1604.24622869951
8159	8159	0.106512663799023	0.156494075095302	0.00239777834873372	0.00619215624755861	0.000581952435631333	0.020394348130287	-1606.77675047468
8160	8160	0.108077621439503	0.146688640987471	0.00605409174911157	0.00362064566948676	0.000244871992312086	0.0217074433963879	-1607.81303592575
8161	8161	0.112610616364535	0.159418718859938	0.00395455635421932	0.00149429512352242	0.00057729511947147	0.00398863981737179	-1606.09967406042
8162	8162	0.113999028583502	0.166426334769752	0.0143838056079024	0.0101594313473983	0.000292440617540855	0.00983479990282757	-1604.5275492925
8163	8163	0.11546103739546	0.166325036775896	0.0151220053035084	0.0100260625953094	0.000327576932043171	0.00323515377686488	-1605.13863478364
8164	8164	0.113198933036582	0.152632899783329	0.00540587856266599	0.00467577087103711	0.000387215679060143	0.00402062539686214	-1605.07612872367
8165	8165	0.103355163119807	0.149108619255831	0.00538487117642693	0.0148400696064295	0.000143133711460747	0.00214753324820821	-1607.97513966204
8166	8166	0.105118735493255	0.169517877426382	0.000466949204368268	0.0333438775894267	0.000335584408886214	0.00784760206669284	-1604.24219563026
8167	8167	0.104045459556318	0.188605696563917	0.000409575249583484	0.0488442467283028	0.000453866228472513	0.00419449854766625	-1604.65663639293
8168	8168	0.106718228895437	0.190636035754083	0.00182926916871868	0.0325099547960782	0.000158175290891517	0.006241464734911	-1604.27611306327
8169	8169	0.104692382038399	0.180752160740228	0.00341406689586852	0.0546881461430408	0.000552824494908842	0.00512698964474692	-1606.6335822385
8170	8170	0.105961316161309	0.173423991402835	0.00440596488057587	0.0358148249477017	0.00072773136585551	0.00673097344704837	-1606.39581907037
8171	8171	0.107873075350866	0.167743010604932	0.000830197892733912	0.00420154560407514	0.000226836497234492	0.0112864416963286	-1603.33115374988
8172	8172	0.106447258740317	0.148281803806136	0.0033259812990239	0.00229057435420396	0.000128724523265664	0.00903951589306778	-1604.04033919785
8173	8173	0.105454697265956	0.161515102715442	0.0010910451013842	0.0260169981524951	0.000714050895703477	0.00972331056542189	-1606.02143565977
8174	8174	0.102814184613438	0.174516468802203	0.000302733240109388	0.0237668564820611	7.08316990821979e-05	0.00732916757198875	-1605.5696070746
8175	8175	0.102764376199904	0.180669448306693	0.000273334053202321	0.00690015909971145	0.000703614413739793	0.0109224386009143	-1605.7252286819
8176	8176	0.106509681810243	0.157190818962549	0.00157545995391299	0.0066278799733548	0.000544776427845189	0.00843012583149436	-1603.71375573625
8177	8177	0.109577584310312	0.163536373760809	0.00496777157038573	0.00327892275010352	0.000332918926765817	0.00926634042169637	-1603.04949751935
8178	8178	0.112210707534018	0.163520708114274	0.00905080336174	0.00365111859637149	0.000291996955924577	0.00657920884618779	-1603.30834757923
8179	8179	0.109205636324848	0.150728554066234	0.00209870706847036	0.00106378494552243	0.000278880437948179	0.0139444599875198	-1604.58018032358
8180	8180	0.11313630528504	0.192506439191166	0.0115392960231955	0.0128793067101696	0.000181494292615868	0.0128219804207785	-1605.7679037468
8181	8181	0.114852563362767	0.150487949870237	0.00676664180705099	0.00393061715467725	0.000578468469544198	0.0124161422176579	-1607.25458513624
8182	8182	0.103111880027758	0.186693467658497	0.00624699546572711	0.00250731438018995	0.000367615566257531	0.0110703857445133	-1606.84466553724
8183	8183	0.113782151747018	0.184801810873074	0.00924655806697744	0.030898684147148	0.000201280430098241	0.00777009273649379	-1605.09196374948
8184	8184	0.115078161386319	0.196137397583756	0.01070058366124	0.0231982085626391	0.000404062021356638	0.0131376577737615	-1606.48025282743
8185	8185	0.11464379046852	0.156626426308151	0.0124946220281275	0.000810944233375719	0.000133730814022268	0.0124466017084099	-1605.08189186794
8186	8186	0.113600823687519	0.16809782206003	0.0100805804158308	0.00208470291157377	0.000324490448510067	0.0123323946220203	-1604.17819362879
8187	8187	0.107524070371274	0.187924902589728	0.000449133822766136	0.00263231556792792	0.000223049965759412	0.00629699837678975	-1604.39097284987
8188	8188	0.10332837308568	0.178530784667952	0.000326652084788245	0.00156885926333243	0.000278055095174571	0.0118626499456122	-1603.10989308393
8189	8189	0.103996247528952	0.157742597249328	0.00104963533289187	0.0133859905987298	0.000486133243162139	0.0112609105803793	-1604.28058483325
8190	8190	0.103743996923138	0.165014240778814	0.00228909565255549	0.0361701344716501	0.000364574083189172	0.00434128198257813	-1605.5606338739
8191	8191	0.108825115624506	0.174758404835372	0.00594562599746321	0.0398226050047225	0.000964561436742735	0.0125433819630217	-1609.05913272211
8192	8192	0.108970664228613	0.212763086790286	0.00414491032854249	0.0486506404305748	0.00114058842171054	0.0119826085647066	-1611.06562356137
8193	8193	0.1055589870575	0.177732625913456	0.00620153353002293	0.022463871299962	5.54374512002762e-05	0.0149798435742337	-1608.83052038276
8194	8194	0.102649649062948	0.175241221353895	0.00129414768181599	0.00901144665427752	0.000772430507269773	0.0112689120630249	-1606.3193429864
8195	8195	0.105244160031277	0.149919093779162	0.000280415841476482	0.00937625299298967	0.000827919542784167	0.00350698871630409	-1606.53040390771
8196	8196	0.104440147015165	0.167162440288106	0.000473120249210752	0.0183921880534234	0.000526627677595412	0.00424364854733264	-1603.90652704199
8197	8197	0.10065665062961	0.166519380449959	0.00015547755216134	0.0221484592256139	0.000106785161662839	0.0109151026478437	-1606.16642208258
8198	8198	0.107607285385187	0.192620970248025	0.00499886276554415	0.00848781964648166	0.000298128825536221	0.00674964249063944	-1604.65233658047
8199	8199	0.107204847817957	0.202210195478985	0.00546907371661677	0.0229804889105132	0.000452790044058762	0.00436231906319539	-1606.33845787176
8200	8200	0.110700314776086	0.215690665411312	0.0122585372550436	0.114155543040455	0.000321141775557511	0.00465233240316886	-1612.03175562538
8201	8201	0.111226466874704	0.288360197983556	0.00226882596635851	0.154229856504721	0.000421054809471881	0.00657744772081004	-1611.07457532794
8202	8202	0.105553138547751	0.280473341374052	0.00322784737322401	0.141851685668515	0.000159521595371642	0.00473939678751303	-1610.12511941568
8203	8203	0.104723298907542	0.274180042350348	0.00473261776713706	0.111112311925237	0.000453542774605753	0.00574831390761756	-1609.90492665772
8204	8204	0.103572413628774	0.257448134053661	0.00165735653840354	0.10711819727209	0.000303040354788326	0.00582480368986067	-1607.61613050919
8205	8205	0.109166918204283	0.246735025587278	0.00349244158168494	0.101682611978735	0.000435497762197871	0.0061243757269837	-1607.38322801892
8206	8206	0.104212305920718	0.218068484542813	0.00298070274008605	0.0539008738883336	0.000454885269773665	0.00920392606674116	-1606.07630579888
8207	8207	0.103761084310661	0.212977753387315	0.00206479794768359	0.0446749058916787	0.00051071031071017	0.00694568381168747	-1605.94232955913
8208	8208	0.109099546241219	0.188291319553903	0.00975885755165037	0.0334585720904389	0.000271687456844163	0.00548909079477809	-1605.05233109061
8209	8209	0.109221173995134	0.180153832085104	0.000179201388116334	0.0215708049594271	0.000132759903020575	0.00811710557997512	-1605.36667823027
8210	8210	0.109940229594614	0.185389844654314	0.00466974026206706	0.0309811934632556	0.000560354917578972	0.0109626078642527	-1605.46096392575
8211	8211	0.106903417049636	0.188976386534039	0.00284518922131996	0.0308416475460905	0.000473705174494881	0.00738499554723213	-1604.18300850062
8212	8212	0.106047554873439	0.193258182825894	0.00010508498167172	0.0135293446684662	0.000386736755801555	0.01023985416491	-1604.35503826671
8213	8213	0.10360033718863	0.161940425676761	0.000839109609903538	0.0107470370926209	0.000117368171931636	0.0175733094460578	-1606.2949622379
8214	8214	0.10437888633004	0.163220563128011	0.00334153937072466	0.00451574690984985	0.000549323533784806	0.00318047304396926	-1604.98669758256
8215	8215	0.104562138900936	0.155225552395719	0.00955730212555382	0.00809034577608917	0.000400034194728054	0.0107077793975794	-1607.64495629056
8216	8216	0.106711600159251	0.190454205296918	0.00441103257323108	0.039812856227333	0.000312195995982993	0.00914885515872784	-1604.43126489411
8217	8217	0.109506222833022	0.191139801306617	0.00275482127053783	0.0324118196573566	0.000495238608253054	0.00943922758256044	-1605.14151475046
8218	8218	0.108701166430779	0.183335488742144	0.00258097582405037	0.0365593523993977	0.000495420119138179	0.00865024748363846	-1604.85905558724
8219	8219	0.104996593011386	0.196538808398322	0.00347003432347418	0.0136480415167633	0.000531194424505076	0.0145068609067689	-1606.45419463431
8220	8220	0.102334484865311	0.156827865917971	0.0040758450865223	0.0199982848623835	0.000342590606810337	0.00900861664205977	-1606.19696785292
8221	8221	0.111365108392633	0.174483281327886	0.00445354989232606	0.0187414529238167	0.000172562906264748	0.00922373741211772	-1604.78225004563
8222	8222	0.108587018743157	0.173056625215808	0.00253066960416958	0.000381126303846658	0.000510276851980328	0.0151591656835307	-1604.91860910614
8223	8223	0.111220024478187	0.177929632089909	0.0117449496653214	0.0219275036291958	0.000413331182612995	0.00329477340145469	-1605.65213515221
8224	8224	0.109371544624353	0.156393796539485	0.0111804538656973	0.0119300559617382	0.000229859593730057	0.00577508629349878	-1605.05296015211
8225	8225	0.10865023526338	0.170154409996462	0.0100537069666823	0.0171441189381567	0.000502266418158488	0.00533473136961319	-1605.55675272039
8226	8226	0.113315422295891	0.155345602947696	0.00858639102117794	0.00118615824814603	0.000910402060389763	0.00825644657382897	-1607.94673519317
8227	8227	0.113883206197537	0.147346923605291	0.011512267422348	0.00838403048647681	9.57675841671884e-05	0.00954558012608491	-1606.68292605738
8228	8228	0.112986807988548	0.191276492881905	0.0100384040706209	0.0438438458083081	0.000432153374771295	0.00511396465525689	-1605.49217912589
8229	8229	0.110431082016853	0.190039599324431	0.00525920046987372	0.0415090962309263	0.000314697323017357	0.00426454397170229	-1604.84038952694
8230	8230	0.105408181163792	0.17854944535559	0.00603390993769825	0.0205962679247538	0.000449499886510412	0.0115332449547615	-1605.20575388518
8231	8231	0.110012740004815	0.177907762947453	0.00726133837456866	0.002537229238796	0.000585865114615634	0.0142739967331022	-1605.85672609573
8232	8232	0.10672952956503	0.171151338719822	0.00446172762245189	0.0223547582689594	0.000557629571047012	0.0135478976173506	-1605.49346996758
8233	8233	0.108216382728284	0.17900900121067	0.00194311259751111	0.0200126521880239	0.000560254623107128	0.00426398753774733	-1604.84487341175
8234	8234	0.108018836597299	0.1644871394685	0.00518111149150993	0.0368300846869132	0.000391364870086664	0.0045262461005544	-1605.72913081059
8235	8235	0.106029165743063	0.200978615262557	0.00191989564111584	0.0423826143042801	5.81089931598128e-05	0.0117178431714004	-1607.98711192014
8236	8236	0.104225195353767	0.19536716471828	0.00102445102853638	0.0174334335141542	0.000663851610799703	0.00861027534014687	-1606.20231877182
8237	8237	0.108031665130644	0.176182245151369	0.00245742858046559	0.0221201357949031	0.00030866242345385	0.00618172734496645	-1603.38775059462
8238	8238	0.110326258498794	0.182517028033765	0.00595016932956168	0.0398452277504499	0.000377800057975223	0.00484422923140945	-1604.79855613992
8239	8239	0.10675138079371	0.190403750566453	0.00357911863944953	0.0334970137475912	0.00026285583288919	0.0143363462366676	-1605.11644886574
8240	8240	0.104582531248307	0.199908167961602	0.00374806145710779	0.0243673752958196	0.000516181315221219	0.00823661399264049	-1605.90968635664
8241	8241	0.109003061932369	0.166135923052231	0.00306115012554656	0.0142743133674305	0.00018574783345369	0.00865479827653858	-1603.79409115038
8242	8242	0.106230024002328	0.187143959100071	0.00513841110111732	0.0448751450309924	0.000673780404585701	0.0088532241490369	-1606.39125074727
8243	8243	0.108935573247169	0.202899864399155	0.00297547623869188	0.0389452780325167	0.000384113082452551	0.0071634533026539	-1604.90893093136
8244	8244	0.108892615175526	0.177719687033612	0.00769598471692733	0.00157767138250212	0.000225556875380373	0.00495897531104007	-1603.96866203879
8245	8245	0.107548043905434	0.187809825928795	0.00193708976577705	0.0589356285974546	0.000234758992705784	0.00562397139573845	-1605.91559107205
8246	8246	0.107603784989173	0.188759247460611	0.00612884891142332	0.012135502791894	0.000211700764073513	0.00415777997437242	-1604.76892681631
8247	8247	0.111791922506848	0.169567308363429	0.00811466829567552	0.0163666931123588	0.00017629423752725	0.0078818374776058	-1604.15639594338
8248	8248	0.112822931937084	0.175660632691987	0.0127679303023916	0.00369409019108321	0.000429973216116859	0.00825363496267032	-1604.88671937999
8249	8249	0.114500149492969	0.168542504933628	0.0149872428825953	0.0161560454889392	0.000408838029860333	0.00572373154035108	-1605.09995320195
8250	8250	0.113660798979256	0.170693998013944	0.0120062969044208	0.0138785046194224	0.00031716021628083	0.00978990148400857	-1604.31041385556
8251	8251	0.110728080146507	0.177724477827385	0.00799105569577262	0.00939585809949882	0.00023339073306485	0.00376665059404913	-1604.1637483471
8252	8252	0.108781814867762	0.206491281766157	0.00422412922636787	0.0220819373977243	0.000278569364667009	0.0185065106873114	-1606.97602735729
8253	8253	0.110714256915493	0.214477710931209	0.00880023328869481	0.032778662616586	0.000337969109630668	0.00349046489906246	-1607.48710189001
8254	8254	0.106856972561731	0.1904030506053	0.00655591717600815	0.0307976438364067	0.000583943936164633	0.00372259352825227	-1606.38931676173
8255	8255	0.115903766091377	0.185375533992232	0.0150415502034125	0.0288164729561758	0.000428447676800835	0.00389150667107155	-1606.02829464426
8256	8256	0.117207767753044	0.196273821130987	0.0168507471434422	0.0671561515419786	0.000644790493253727	0.00719935497203131	-1608.68005642619
8257	8257	0.115718365818108	0.225599095353703	0.0148786804462276	0.0834607980762657	0.000410855146474016	0.00403702994178416	-1607.85568417538
8258	8258	0.112203388774989	0.233923071846368	0.00568099653918237	0.053038946716215	0.000457961395741085	0.00819495163601407	-1608.81376313474
8259	8259	0.106762603959307	0.174890553829543	0.00439073873935285	0.0174954497981306	0.000284225161191376	0.00445241270163147	-1603.45895603741
8260	8260	0.107301456084979	0.174702651258847	0.00213067018024293	0.0458003184600945	0.000339964888011752	0.00780521445866061	-1605.55716665278
8261	8261	0.104510999124866	0.203356091527575	0.000748318028194515	0.0272736596456944	0.000330367028700919	0.0040609915284548	-1604.99450426216
8262	8262	0.106662093261306	0.17957517195647	0.000622667205602519	0.00484064589120394	0.000382206162144619	0.0128614660758233	-1603.80867938357
8263	8263	0.101837534279726	0.175471537089621	0.00086377803785134	0.0107735428023367	0.000546935554599464	0.0151230111680842	-1605.30049552256
8264	8264	0.107608823091391	0.156017234224326	0.00420193239410567	0.0112313323633587	0.000479324158683874	0.00251629511445563	-1604.91774479104
8265	8265	0.107092804848052	0.169940097793689	0.000760841984864578	0.00492232027469761	0.00053992258956775	0.0129890497245418	-1604.34103227976
8266	8266	0.104626566691035	0.15462525894502	0.00418980374329665	0.00328613341381039	0.00020733601185366	0.0101668957031832	-1603.73370786923
8267	8267	0.107147002968135	0.166126713737483	0.00416416743045749	0.00622756903358602	0.000279151248901911	0.00906161964945403	-1602.80043483209
8268	8268	0.107139312289419	0.168153201108146	0.00289593249045099	0.00813368604454308	0.00043361616033426	0.00689955426582824	-1603.11228963738
8269	8269	0.108595826332356	0.153967856296402	0.00646443956936309	0.00780845755805093	0.000356052460414873	0.00651895436353126	-1603.5876223775
8270	8270	0.110727485706603	0.168390887761336	0.00579833333422118	0.0168223758608344	0.000433884100908629	0.0094731063621721	-1604.26476809828
8271	8271	0.110317298488192	0.171002430652457	0.00571038293223992	0.0284397404929053	0.000298331057386498	0.00527540842248398	-1604.3260239143
8272	8272	0.109632066073673	0.160931236701361	0.0044843579040252	0.0321613550507627	0.000341231596277334	0.00333608057444759	-1605.87847921973
8273	8273	0.109239782365968	0.169798942529637	4.40844763611453e-05	0.0105401812395768	0.000509471724807958	0.00791299679481751	-1604.73478349018
8274	8274	0.100994505566678	0.188774808556276	0.000689396795317965	0.00984074211207619	0.000249945154440889	0.0130858007157345	-1604.83332793993
8275	8275	0.10765685759323	0.167328022860954	0.000510385504822808	0.011008978590759	0.000374156922178832	0.00779357165001526	-1603.21032573412
8276	8276	0.10459767286563	0.171290287367202	0.00135769084217817	0.00694507639524855	0.000254047942954753	0.00899540915281748	-1602.56824240127
8277	8277	0.103764151100572	0.159392646517917	0.00408400312061461	0.00674603818559321	0.000319955328874249	0.0105881743809471	-1604.0449480915
8278	8278	0.105475120124749	0.182410928696705	0.0017279008882204	0.0387573122083833	0.000294595024473592	0.0124352743623941	-1605.00218429127
8279	8279	0.106837653311842	0.182564544329974	0.00537497688563952	0.0105201858946002	0.000451360199151791	0.00398125767252008	-1604.98448788235
8280	8280	0.108925252182958	0.183717875108882	0.00164654229572322	0.0273283246568027	0.000174187446186897	0.00544076174567867	-1604.50790624213
8281	8281	0.100241943215424	0.176686154795401	0.000850185818501015	0.0110409484431838	0.000381284280683101	0.0110994940875165	-1604.59183725996
8282	8282	0.100987285351013	0.17461787828231	0.000670604859256979	0.0358284623064726	0.000274898532433491	0.0070304583205451	-1605.0023470364
8283	8283	0.102391592282951	0.213526532110683	0.00190097024051715	0.0381111382184165	0.000387356158753929	0.00852073247213615	-1606.09923123809
8284	8284	0.108880655600035	0.210005903467214	0.00327763438458868	0.034399861456652	0.000570945953255538	0.00478988793532673	-1607.07206761774
8285	8285	0.102390357120833	0.200968289198306	0.000547385929886419	0.0677031484380386	0.000353992220370378	0.00255108994624419	-1606.32573115174
8286	8286	0.103868752334057	0.20608182874121	0.000628570415409321	0.0641409554170227	0.000505343637364984	0.00449158924697431	-1605.32485670721
8287	8287	0.10336323249284	0.204824091896	0.000876809166952738	0.0525111492228636	0.000310023105637345	0.00942583304262327	-1604.78080945433
8288	8288	0.107153028428979	0.203467916691992	0.00806166579153521	0.059866428957691	0.000338035053890422	0.00570715394204945	-1606.20608328337
8289	8289	0.10896337574691	0.207288119568632	0.00761386354264659	0.0308766360050055	0.000165834467875638	0.0158828000059126	-1607.07995794069
8290	8290	0.11365208486615	0.206245436394188	0.0117287017861457	0.0198124059615067	0.000302006299701734	0.014168922392164	-1607.06495717018
8291	8291	0.113574554514165	0.158811417320287	0.0123132398103292	0.00634177358418783	0.000130395610971107	0.00992726814286177	-1604.90003213539
8292	8292	0.114369663840763	0.180208558144672	0.0143585214122027	0.0039877080404084	0.000622009982643451	0.0225245251764751	-1608.93087510626
8293	8293	0.11575669651629	0.202712122581292	0.00622904834296896	0.0222115920044162	0.000502729088102769	0.0154637588833764	-1609.91085863775
8294	8294	0.10849001086134	0.15745666731224	0.00421587246785097	0.0222281866912876	0.000510918896255188	0.0161606562185123	-1607.24660836311
8295	8295	0.107876244138778	0.160450589796384	0.00191849408372383	0.000111816279454434	0.000400250251300454	0.00795008092650699	-1602.8127002847
8296	8296	0.105170170357439	0.165690866030209	0.00297419107005201	0.00811333305158323	0.000361308229757532	0.00805707467804806	-1602.91488428326
8297	8297	0.105006221386544	0.168349581857522	0.00471790321942131	0.00366460190457208	0.000353283409632466	0.0110056267915563	-1603.65997972648
8298	8298	0.0984104995345852	0.169510969622035	0.00406917920205079	0.00711855478944776	0.000120174740437272	0.0205726708206266	-1611.62139293174
8299	8299	0.116934152211786	0.180582043142563	0.0279942735177753	0.0175543001774033	0.000114084919646852	0.00530193570534705	-1612.41487557227
8300	8300	0.134649108380403	0.16530954450252	0.0341321299247591	0.0157548012905863	0.000222370015274004	0.0171470364712944	-1610.83728576441
8301	8301	0.129132857899267	0.197597454241848	0.028829950769006	0.0285491787584393	0.000297289782126543	0.00263627796982926	-1609.71353603123
8302	8302	0.124846571897777	0.174628662362589	0.0252271078660085	0.0226978637149764	0.000344354294205627	0.0146552913836492	-1607.87655624902
8303	8303	0.12733250211993	0.172840340587524	0.0293856993493366	0.000401385074577612	0.000267155638526428	0.0246653530556878	-1609.66741365291
8304	8304	0.122558921204552	0.165211788886091	0.0186573521544603	0.00664122317722114	0.000328498398115539	0.0236979058314849	-1609.69380915553
8305	8305	0.114900396672345	0.177206453245581	0.0147182482510469	0.0140450454135636	0.000351471989693834	0.020429007367976	-1607.14808681028
8306	8306	0.116215923148553	0.161991479428688	0.0165615664055857	0.00374401750478693	0.00021646016986673	0.0182481385760584	-1606.45110995044
8307	8307	0.117018433554501	0.146627564269285	0.0171331733789634	0.00219250015527686	0.000321257933124246	0.0170779774416033	-1607.21388868534
8308	8308	0.113356631298166	0.154468563341952	0.0117861849926447	0.00157368606074458	0.00037143564541655	0.0240967555457094	-1608.02432019562
8309	8309	0.115894424699458	0.18106833348236	0.0163028891472524	0.000516531536399361	0.000688328192800435	0.0163144690682332	-1608.87972124429
8310	8310	0.113557027911942	0.140187994030914	0.0129401364901223	0.00522182291927854	0.000618109547044242	0.0132184312372456	-1608.06821709314
8311	8311	0.114275528694605	0.160809261422182	0.0127354097146705	0.00776830333385411	0.000294869457344298	0.0147912852322806	-1605.30682179536
8312	8312	0.110854993103319	0.17994660893342	0.0107997048621278	0.00424722449899395	0.000266596705119209	0.00970128182322441	-1604.33136888342
8313	8313	0.112072071381046	0.172679776324751	0.00940625620842981	0.00498354260284941	0.000507677144931901	0.0126739871045582	-1605.06201461068
8314	8314	0.113436508223889	0.168609213026817	0.00992790583615384	0.000398721384840914	0.000480641707916007	0.0101645653545659	-1604.6266777921
8315	8315	0.113509056917758	0.154187939432826	0.0199427045961858	3.26283037334917e-05	0.000103496166252505	0.00892396198625282	-1607.98399470443
8316	8316	0.12546270466542	0.17880483287051	0.0339267127595459	0.0192889800555258	0.000506671351946802	0.0090450785056484	-1610.52566238166
8317	8317	0.135247227696912	0.196937396898194	0.0318344580378506	0.00163512207329731	0.000272097360579075	0.00833107681249501	-1612.39081217162
8318	8318	0.127702568147229	0.195211441383947	0.0295811442442332	0.0491746404513628	0.000325360164057943	0.00577602644294032	-1608.37665632833
8319	8319	0.12714245459248	0.184438826583638	0.0229850491479685	0.0571376936014457	0.000340149205816421	0.00456088763360526	-1610.21906857761
8320	8320	0.121695565171817	0.223406704335105	0.020817746517925	0.0810457841689615	0.000274824975296865	0.00329330428385008	-1608.96380435094
8321	8321	0.118227064159089	0.215061299851536	0.0132984579376673	0.0564186736357388	0.000311832820276354	0.0027583073409617	-1608.30811152832
8322	8322	0.115612044920395	0.192735991989222	0.0135102060832712	0.0401604614188703	0.000293285270751445	0.0171107218186688	-1607.59193548039
8323	8323	0.11306883816935	0.215696751112588	0.014753738409002	0.0638316207749292	0.000191523104518921	0.0141432204037387	-1608.74131851049
8324	8324	0.118738190180381	0.225235858244865	0.0187399581143689	0.0468115293566684	8.37216327718381e-05	0.00920243955651569	-1610.34007184352
8325	8325	0.119724004487305	0.18633842008068	0.0205709640121804	0.00185456880778382	0.000472639460639815	0.00749231491128147	-1607.66542452807
8326	8326	0.121458110222001	0.170318079053256	0.0159091022721758	0.0229242173987659	0.000450297881442193	0.00592451045071554	-1607.19237135054
8327	8327	0.118929467494403	0.175001704609623	0.0236343978185488	0.0295027780021954	0.000291179643675813	0.00547762684250669	-1607.3146595501
8328	8328	0.128524910290315	0.184874799266779	0.0340270304454118	0.0328094494143903	0.00035680182238133	0.00370570917621103	-1609.25778681082
8329	8329	0.12707685701395	0.188448910831362	0.0190087918694967	0.0397520508730443	0.000425254188338308	0.0112441671694813	-1611.27566053255
8330	8330	0.126860591768248	0.197256306838969	0.0226842420962008	0.0353980986304268	0.000323421366285612	0.00808934217687257	-1608.65387465342
8331	8331	0.116750717930676	0.188116563100579	0.00608852483963728	0.0106338477605019	0.000139340373965348	0.0134712434341803	-1609.42216856869
8332	8332	0.111702807044499	0.173165823687495	0.0150149433626525	0.0125139270179797	0.000539191401357334	0.00715883701840542	-1606.75940594486
8333	8333	0.113430486249995	0.173845895247608	0.00337585095150563	0.0193533581455756	0.000755890001859288	0.00675372593015834	-1608.23638382942
8334	8334	0.114669943578567	0.163602193362958	0.0099184584011544	0.0127938056079255	0.000694034351995971	0.0116170605265623	-1606.92868557978
8335	8335	0.115526534352211	0.169577183319168	0.0100744640518792	0.0243602543551851	0.000354641486195241	0.00760124249922286	-1605.39983148289
8336	8336	0.111813408347407	0.190068671650276	0.00515218945291036	0.036621189602027	0.000275346247690259	0.0143561944217328	-1606.43337376374
8337	8337	0.103950497424559	0.191502854987388	0.00272437781109888	0.01067985941962	0.000270377875368687	0.0118699372656722	-1604.56279657178
8338	8338	0.103736228668871	0.183935441055069	0.00347026727666083	0.0213925788445671	0.000549620607232773	0.0108493831812152	-1605.36046153974
8339	8339	0.107114774175784	0.183191088510401	0.00711691905614245	0.0334855949323548	0.000161450877038012	0.0079701602350552	-1605.26086374171
8340	8340	0.111221832748458	0.182194956587293	0.00583671177544061	0.0313334305675053	0.000525559384757816	0.00394163577708996	-1605.46644824187
8341	8341	0.10727950641443	0.183018082645985	0.00601467115709033	0.0141463180791438	9.95919038893039e-05	0.0149519763506056	-1606.20120139237
8342	8342	0.107877576505837	0.166555744947019	0.00418341280872254	0.0166460661867016	0.000477014456980632	0.00438688831041235	-1604.03795546166
8343	8343	0.1101931131623	0.172855861127695	0.00418302198583727	0.0380612000372903	0.000537805573165912	0.00691044464243657	-1605.77607313923
8344	8344	0.105394894480484	0.174171706642064	0.00342089509976463	0.00373125607607303	0.000363283875595217	0.00998599082812317	-1603.25364511306
8345	8345	0.103394550288168	0.168544724327307	0.00605578129498649	0.00943598995293921	0.000382778204009832	0.0173823080970295	-1606.89355594458
8346	8346	0.111650154083288	0.184640175180291	0.00922692488420465	0.0275525598819126	0.000212870284623079	0.00875108836724721	-1604.55346840181
8347	8347	0.109023714019868	0.193107662769207	0.00262655339606209	0.0354772496540451	0.000192903296914404	0.00830084706662092	-1604.77181854271
8348	8348	0.107764052978849	0.182583360454665	0.00377974291633185	0.0339059771984267	0.000394450171532086	0.010065184770496	-1604.38929088473
8349	8349	0.10625738471979	0.185292048859623	0.0011574141012294	0.024387791113147	0.000718749149823054	0.0102364612521162	-1605.62944183042
8350	8350	0.105342683170123	0.20201271650451	0.00588943061362614	0.0427720990713605	0.000670311945344362	0.0112505890898355	-1607.44257110939
8351	8351	0.108384748949755	0.17068149670519	0.00605397374302957	0.0125521445656664	0.000651516874469136	0.00886903009300488	-1605.17484803899
8352	8352	0.109189499612701	0.170086414011546	0.00692446859695187	0.012424665468318	0.000510175905150119	0.0058040054694438	-1604.28978831433
8353	8353	0.106551507063533	0.158176845155398	0.00252034878079114	0.014220303697394	0.000201596957938705	0.00501148634854239	-1603.50905897479
8354	8354	0.108620788953079	0.183254282542895	0.0101901519136471	0.0246328321112341	0.000199251475826013	0.0118157823740183	-1605.71341666691
8355	8355	0.110353530313904	0.181700687360805	0.00468399037526167	0.0315448284058323	0.000250135780935803	0.0101609987350144	-1604.77247494421
8356	8356	0.109861674941324	0.174257889580795	0.00914412369756535	0.0199248560169826	0.000244614516574607	0.0146228204516637	-1605.34184627365
8357	8357	0.113711452914936	0.194232278584188	0.00983958824909495	0.00523139387901572	0.000279588087112545	0.0186180275259121	-1607.04118780772
8358	8358	0.115900048501282	0.171004485439363	0.0166669876008727	0.0104092634236328	0.000366640450861853	0.00758566436132775	-1604.90955042069
8359	8359	0.118508920410972	0.194059801016577	0.00917299722570713	0.0100107171570623	0.000276370479368939	0.00776576511962556	-1608.60769383051
8360	8360	0.108761535104465	0.159391069587156	0.00400825509483903	0.00598758032664421	0.000787501769117991	0.0133763411042081	-1606.50233193132
8361	8361	0.102629166854336	0.160032669702268	0.00453679146777203	0.00051305807514762	0.0004493564799227	0.00522847162407169	-1605.00888075693
8362	8362	0.106981205596425	0.153210889227525	0.0035849448301067	0.0118812515443279	0.000404355301786135	0.00667145878544714	-1603.78323496048
8363	8363	0.102596308614605	0.154726927094564	0.00127961145320443	0.0229845971158227	0.000308244858979267	0.00244098787539321	-1605.78405318085
8364	8364	0.102034589072424	0.194316067101671	0.0021857080505846	0.0551016748296266	0.000585758996595574	0.0114596519298024	-1607.19476665901
8365	8365	0.111994580347773	0.214578608249625	0.0122629393478294	0.0687696451894745	0.000542415854426902	0.00883451016546393	-1607.44296926668
8366	8366	0.112514138433899	0.215654398715051	0.00559484331712823	0.0653617901455106	0.000173816353200369	0.00807464061834986	-1607.34508079523
8367	8367	0.110986638861727	0.208739751237599	0.0108223695736992	0.0447251141664217	0.000284236567505398	0.00657241811083889	-1605.86983827429
8368	8368	0.114992796818077	0.184814751329917	0.0169370412344525	0.00969118717887531	0.000170148474094979	0.00820098978967974	-1605.77077209143
8369	8369	0.114260346092362	0.151987030456117	0.0112361274366672	0.0118922523779845	0.000352532500081836	0.00483702225531693	-1604.9741483276
8370	8370	0.110201488928607	0.170450668571597	0.00507085763692876	0.00477290239312721	0.000566203500504153	0.00583103737419747	-1604.70056077739
8371	8371	0.112796305828532	0.142335233755162	0.0117876594288681	0.00029898854005657	0.00041865476655437	0.00772289032875577	-1604.88900467031
8372	8372	0.114247124285867	0.182208103143672	0.0120573517784574	0.0405773674848091	0.000631935801663551	0.00469060435863215	-1606.8333352607
8373	8373	0.108152694397639	0.190548967005708	0.00866281293020157	0.0324327098778926	0.000552203811266225	0.00907893740808743	-1606.04447025387
8374	8374	0.113701085594227	0.170736798727268	0.0105944921866729	0.0301147561257549	0.000493837179842973	0.0088669987348209	-1605.79963926957
8375	8375	0.118459993281388	0.16213858065856	0.00983333596818654	0.0227875717582908	0.000563160429618744	0.00681842647500756	-1608.40322247829
8376	8376	0.114908252417446	0.174000499172049	0.0124514539594071	0.00905907787317376	0.000499571309710541	0.0229601400574655	-1608.04173157928
8377	8377	0.112757120287954	0.178542812673071	0.00909194947909283	0.00316912981539592	0.000270463384392577	0.00227636262417971	-1605.63651673152
8378	8378	0.112901670791949	0.17980262094034	0.0108639279598546	0.0213710515948537	0.000279194627259914	0.00225513424291969	-1605.58804788258
8379	8379	0.112847517101611	0.166763637457887	0.00279056531401956	0.00705921099594749	0.000440352166486477	0.0083840197708536	-1605.72728491108
8380	8380	0.104668715141005	0.178718843297481	0.00352538600079492	0.0200203730277579	0.000262891305578076	0.00828067222488608	-1603.59610406906
8381	8381	0.107396609493138	0.203842348562018	0.00525694702601943	0.0343378096892478	0.0001999132405133	0.0069929458041376	-1605.01628707319
8382	8382	0.106984569070793	0.172210622357407	0.00374171086687536	0.0118048476742411	0.000186825381239846	0.00471988655448669	-1603.28175425816
8383	8383	0.10700513338207	0.141059122896588	0.010768967045833	0.00954929757145964	0.000147504267593623	0.0061388317736141	-1608.17886872222
8384	8384	0.117236127939395	0.185729269599523	0.013413903028927	0.00816867674546924	0.000273090656944945	0.00686961037270564	-1605.51125735107
8385	8385	0.114802916867158	0.16867900082725	0.00698615905198695	0.000610604092795097	0.000256883934980296	0.00516109075245518	-1604.88709993873
8386	8386	0.107684123554998	0.15441885879545	0.00741532484471571	0.00437649325589599	0.000310725771639581	0.00709511341113807	-1603.59589311317
8387	8387	0.10920583815176	0.162764667615277	0.00959190719510959	4.04559373928062e-05	0.000282336720491434	0.0084041886265565	-1603.50138002673
8388	8388	0.109022203948109	0.16142404462798	0.00339486586099017	0.000617109514311239	0.000193021031099071	0.00470597341063621	-1602.99330338699
8389	8389	0.109101983990322	0.178293176238562	0.010153518157895	0.00972727249695371	0.000875177887548678	0.00915217807380328	-1608.93418988791
8390	8390	0.113583498004703	0.157343946149892	0.0106151865178559	0.02052184951195	0.00067263322439313	0.0106569919280663	-1607.24584687422
8391	8391	0.117972627306285	0.167249727000263	0.0112906043864408	0.00650973237289118	0.000405641548048971	0.00793108729722338	-1605.74090996144
8392	8392	0.109780867166963	0.165308403813539	0.0109070813614036	0.0035329439534696	0.000113330577247228	0.0082116130142805	-1604.8574815844
8393	8393	0.114285718267872	0.1566065897978	0.00982366945893207	0.00407552300395498	0.000801442950433173	0.00561180957023931	-1607.28869577412
8394	8394	0.114669008143328	0.175994173751318	0.0110246199536137	0.0271773327918394	0.000267598637854331	0.00494310914684551	-1604.88796660583
8395	8395	0.110998938785617	0.171042227788106	0.0113159314967059	0.00674154134421923	0.000525355146640301	0.0103467077416243	-1605.29858206829
8396	8396	0.110850781098013	0.158646037689354	0.00153751691199192	0.0173658826057547	0.000169424526531268	0.00912372846744441	-1606.15985729107
8397	8397	0.105824013541436	0.1671991106388	0.00202075377325764	0.0224942461250395	0.000468791775443634	0.0047378265876621	-1603.913359981
8398	8398	0.105067013419484	0.166845249541489	0.00477109726853538	0.0125358893583326	0.000349886004451377	0.00687954347663332	-1603.65381271573
8399	8399	0.106936649899904	0.16325537061931	0.000988362638528374	0.00772458191198205	0.000353190546976935	0.00706614001707537	-1602.72345991159
8400	8400	0.107689164796534	0.156415591531316	0.00820904676764308	0.00288563528605116	0.000354671055405672	0.00602445139957329	-1603.85109505591
8401	8401	0.112609590898556	0.144338280440597	0.00724509762031552	9.59448414992081e-05	0.000380430080537288	0.00666791821465581	-1604.29808782592
8402	8402	0.110515685523077	0.135191766402633	0.00576645087309053	0.000614510998323701	0.000147413132231684	0.00445058896989899	-1605.44640958141
8403	8403	0.108692870120159	0.154222848919012	0.00294120598580203	0.00122606876952371	0.000523318118327822	0.00595520639273644	-1603.76947824719
8404	8404	0.107267251838516	0.156372595781132	0.00353161590938411	0.00507172995019783	0.000191301589130593	0.00352422879465169	-1603.34735381981
8405	8405	0.107677782904367	0.151698893663093	0.00922107074332948	0.00641328486772908	0.000396974850816478	0.00615377653734011	-1604.96756571063
8406	8406	0.108672918553768	0.164849105031337	0.00488329380324222	0.0141212881325519	0.000243546680945707	0.0105807613575973	-1603.75431391485
8407	8407	0.108400065141674	0.176892201550714	0.00100605980601565	0.00897264123888849	0.000348292558411544	0.0104608930599427	-1603.76045563961
8408	8408	0.105243571196605	0.171387261480795	0.00705194711645944	0.0141488863943656	0.000156141810665644	0.0094206074491545	-1605.22273682483
8409	8409	0.113715526295658	0.152982167948819	0.0113720768560349	0.0151321757615629	0.000198667822185363	0.00256631603311852	-1605.97199697248
8410	8410	0.110492740498078	0.182425715492314	0.00570878938227253	0.0056530825345014	7.28279135907096e-05	0.00525242490500187	-1606.09207864992
8411	8411	0.111573906259479	0.158577630945531	0.0103643043105732	0.0017179870825938	0.00038524197435492	0.0104970008165321	-1603.94334617639
8412	8412	0.112880588935694	0.16874503077492	0.00736645314868862	0.0110205765412001	0.000211076857132668	0.0140218598526966	-1605.18366413961
8413	8413	0.111841501475928	0.171931830872934	0.00929109580046783	0.030359601478784	0.000348611145533536	0.0116247662063309	-1605.57834476575
8414	8414	0.109677359923201	0.216063925081541	0.000981775647251107	0.0431409189539191	0.000425670846420797	0.00986380937472569	-1607.01323567918
8415	8415	0.106280627790099	0.169354982126173	0.00271006058569921	0.0242672502450431	0.000422645502797638	0.00605557532872163	-1603.72980686201
8416	8416	0.10900153317272	0.167648060433743	0.00169118335838636	0.0284011033060758	0.000376300301538876	0.00618258469576165	-1604.64230007811
8417	8417	0.106331411938296	0.166762676453223	0.00374518723361427	0.0315185927533819	0.000415304905736997	0.00513899985756536	-1604.71747175133
8418	8418	0.112257348196356	0.207742760872171	0.00735286673676069	0.0691139223068015	0.000534766770541165	0.00522247489928002	-1606.73419227512
8419	8419	0.111760293753837	0.198879146265687	0.0112067356859442	0.0411991643060805	0.000585865148417983	0.0064770552388119	-1606.55771736974
8420	8420	0.111811292031608	0.197070154037631	0.01093631917921	0.057975791026005	0.0001852707817042	0.00459899918081767	-1606.49565449712
8421	8421	0.112845893179225	0.221811182206819	0.00882901281650407	0.0634745076019224	0.000567041032653913	0.00872418498684766	-1607.37567309461
8422	8422	0.105341575930933	0.196463767085439	0.00616463090859833	0.0466029259539303	0.000603069291218178	0.00626242747833723	-1606.64230635672
8423	8423	0.105438814088501	0.189403248841721	0.00559032451831642	0.0412683942973949	0.000428657893609041	0.00858667619344188	-1605.35441699579
8424	8424	0.113210517659001	0.205676575703287	0.00695879923955869	0.0392496379086504	0.000189222828928725	0.00528799709251804	-1606.35866625541
8425	8425	0.111200973102896	0.177338600494495	0.00720597506721103	0.00463680404285404	0.00019971589018143	0.00804565398107196	-1603.72617751619
8426	8426	0.112145496113487	0.160019630484665	0.0135892170005005	0.0263767631692858	0.000475056597922212	0.00766742036030261	-1606.82176687659
8427	8427	0.115619340856817	0.165743714268749	0.011629146571832	0.022763380730953	0.000188879619061517	0.00703933743654404	-1605.44459121312
8428	8428	0.11142715676726	0.171958517379873	0.00430530739890662	0.00586846861004554	0.000398182156367593	0.00411323809147859	-1604.5840687555
8429	8429	0.104310227214717	0.17179814649376	0.000278836509122953	0.00623929458476976	0.000354426867812418	0.0126035465810412	-1603.04237823039
8430	8430	0.100784036988976	0.164783286251781	0.00170330232331742	0.0100716878580877	0.000356291927810802	0.0107013526340062	-1604.55476402036
8431	8431	0.101208040861926	0.178760816854555	0.000508317775558256	0.0106005746094308	0.0003758676497696	0.0081177811610801	-1603.70872446884
8432	8432	0.0998486805422202	0.152478963407184	0.00132315034673373	0.0188502351946373	0.000180249085861898	0.00216808003202799	-1607.6289642582
8433	8433	0.0998717731921032	0.167106001180818	0.000543063988805029	0.0130920714750977	0.000138405262854876	0.0130487558399938	-1605.80563010092
8434	8434	0.105836507923582	0.182385124355609	0.00183700866122737	0.0208296374528515	0.000207339354884137	0.00573923345782023	-1603.31676506384
8435	8435	0.104233904775043	0.186234759403239	0.0010234248312295	0.0337353449271364	0.000537726515564971	0.00392490939183018	-1604.66997759902
8436	8436	0.102657386573648	0.176680138784732	0.00165727971426537	0.00912009162647964	0.00040459640404739	0.00951426865834895	-1603.69693750697
8437	8437	0.109137776421316	0.18466620363951	0.0105031265818634	0.0121043135229288	0.000210045287248818	0.0111691000475228	-1605.19038866405
8438	8438	0.115628528515592	0.153524183699345	0.0161832385309217	0.00353919405108056	0.000260477636688186	0.0077526964517971	-1604.52637029649
8439	8439	0.117576396182978	0.146894475998158	0.0102910853209192	0.0242176544388952	0.000491132362326658	0.00472121150836079	-1609.26521113789
8440	8440	0.11610873143539	0.179791918607638	0.00858858472221237	0.021954991638508	0.000258069495989108	0.00345985095894214	-1606.28236899326
8441	8441	0.115184184021001	0.17837891925073	0.0102004264881147	0.041656483977844	0.000183472007172014	0.00954171086735579	-1607.05676714986
8442	8442	0.110063734435381	0.201888587883482	0.0020746647923995	0.020877243521979	0.000498303551554304	0.00946483696953821	-1606.77210315662
8443	8443	0.104907761327827	0.155464482870797	0.00124113137658695	0.00483771910513353	0.00027495247320272	0.0106241961596491	-1602.94619636877
8444	8444	0.10604393241086	0.154600561847336	0.00636564769733294	0.0104460599339361	0.000380029231304292	0.0170405861325706	-1606.59556577602
8445	8445	0.10540796506991	0.157966972016189	0.00101713395830666	0.0176272766548729	0.000264171041224882	0.00497800395327863	-1603.50361024628
8446	8446	0.104303116442955	0.197975641825446	0.00210552876732512	0.0417078745945514	0.000443295386359998	0.0232193239442421	-1608.33363062148
8447	8447	0.10634970960778	0.206413124662641	0.0054184405013947	0.0240118444645716	0.000398649017045851	0.012820320445466	-1606.35183420169
8448	8448	0.107521440419397	0.159142807375151	0.000299158465995615	0.00498413788123901	0.000304322444471662	0.0145801853779804	-1604.21592748065
8449	8449	0.0988761849343346	0.16612487428848	9.80775072744018e-05	0.000654967391613825	0.000281554369440523	0.016946787140293	-1605.48986658052
8450	8450	0.105467058022799	0.168088097629059	0.00239458778310842	0.00294857576759779	0.000581518965140609	0.00816360150603272	-1603.97960340037
8451	8451	0.107527280655603	0.166907682812978	0.00391264047136391	0.0155245464558528	0.000318690252616309	0.00759217450652247	-1603.17275223065
8452	8452	0.102054272987796	0.174773578252208	0.00161101807943801	0.00150013698670622	0.000332044404664455	0.00723289877634037	-1603.50270698422
8453	8453	0.103228744170792	0.178193272043384	0.00141916543649272	0.0128202999680693	0.000516407300720638	0.00568915897224398	-1604.18949289217
8454	8454	0.104802459180542	0.201008553990923	0.0025305647024759	0.0385640089932307	0.000196682548286399	0.00730842950055408	-1604.58772479263
8455	8455	0.108656698741614	0.165249464436463	0.00151426622601492	0.0162206822513584	0.00029151236547302	0.0116883118390765	-1604.37564967963
8456	8456	0.103156785667045	0.182373033741728	0.001205210171859	0.00468849051585617	0.000302526371790254	0.00796296008444538	-1603.39438611412
8457	8457	0.104601447092111	0.17936180656105	0.00161104939913646	0.031276022722406	0.00020374591910572	0.0084615475833816	-1603.9682614497
8458	8458	0.100725344799962	0.169656602007268	0.000432662110939783	0.0262780294523214	0.000594528670564025	0.00694156167569702	-1605.45824020824
8459	8459	0.100166799597532	0.143499385289787	0.0015642103739378	0.0130605206645047	0.000238466774851114	0.00339084562340271	-1607.01189620686
8460	8460	0.0990347865471127	0.144803934087174	0.00173591366040456	0.0205476362564072	0.000195169437951812	0.00486119506047805	-1609.01052347261
8461	8461	0.10469737741869	0.158536931460282	0.00135186789034531	0.026982942404089	0.000217336200392239	0.0106756078094023	-1605.67329295477
8462	8462	0.101568391245427	0.179809301994228	0.00331419266272091	0.0240445309141386	0.000169025961233265	0.0121922414196081	-1606.24017017342
8463	8463	0.107397764922072	0.192387493593033	0.0113068242972389	0.00466472490567241	0.000286039533666702	0.00794236085795587	-1607.41560934936
8464	8464	0.11559318642416	0.136190647576991	0.0149668025607874	0.00266592090500527	6.49602724760733e-05	0.00653247195651009	-1608.18921253043
8465	8465	0.11697807846982	0.195492077015277	0.00872319019904412	0.0316269777711262	0.000594519363330334	0.00538982842121143	-1608.51494961516
8466	8466	0.105711635802956	0.187331459840667	0.000344179046958463	0.0285463798253402	0.000354010261674543	0.0119805626168276	-1604.04044687452
8467	8467	0.108659236379893	0.181390198431537	0.00959267752119401	0.013156074207544	0.000311391546282354	0.00925339137990261	-1604.6049222846
8468	8468	0.110973747464375	0.177528796121159	0.0100702818519358	0.00724854602125914	0.000324951800476305	0.0091458185075008	-1604.04402618219
8469	8469	0.109043428812207	0.155431728384442	0.00765114243052129	0.0039912557404536	0.000238005131721369	0.00690374564532105	-1603.28182128025
8470	8470	0.109907766579866	0.176717755202702	0.00195052702581161	0.00813593914487377	0.000414356725454881	0.00635408277345977	-1604.32771992654
8471	8471	0.108067577042652	0.174037670667331	0.00157559112778644	0.00488181375358256	0.000568536416111176	0.0101275597033225	-1604.54533868178
8472	8472	0.109394984950541	0.191197720256927	0.00139796268117673	0.0275025414914124	0.000632197967753395	0.00586213857533806	-1606.17638565826
8473	8473	0.110586831699349	0.172212331259868	0.00158708142267195	0.0332398941612309	0.000587608866028742	0.00927865325277611	-1606.72321068148
8474	8474	0.106696183100008	0.177879739318833	0.000860657198078133	0.0292339775785481	0.000482699699092555	0.0103966050085455	-1604.38571567543
8475	8475	0.103952581882719	0.191410618853276	0.000394365989501302	0.0298290806752123	0.000207596982257201	0.00966037860252588	-1603.86290956304
8476	8476	0.102880583852976	0.19239120339572	0.00141927297843798	0.0354310606627105	0.000172310446673159	0.0105027308218681	-1604.94003513819
8477	8477	0.107949665476151	0.205636615221318	0.00124005325525136	0.0458238238941888	0.000168028867884904	0.00947938947739785	-1605.65924048892
8478	8478	0.103175461751915	0.201966230947579	0.00168295182733064	0.0485383384539909	0.000547410299953991	0.0076387767624268	-1605.39981671426
8479	8479	0.102395556121862	0.197065624514262	0.00180991725032462	0.0389859623940552	0.000813473652933169	0.00460148189708435	-1607.76350763146
8480	8480	0.104111927136967	0.176643905845601	0.00202026106160699	0.0262443433450364	0.000174493963597914	0.0089703908406637	-1604.1303913868
8481	8481	0.105567148825288	0.18956242963663	0.00107902155345861	0.0191163939209539	0.000356245213263974	0.00792319102108048	-1603.56084814397
8482	8482	0.105124312470873	0.186062715315829	0.000525922187270605	0.01120594550005	0.000273914588730762	0.00873721031526528	-1603.23319035499
8483	8483	0.106683459807589	0.165695414502336	0.00616735135296512	0.0353455143525819	0.000335794701531292	0.010868355959704	-1606.56349358219
8484	8484	0.108828429992789	0.206879879972827	0.00197626464334769	0.0430374079320853	0.000151353096223161	0.00385895082736923	-1606.18884764351
8485	8485	0.102287080443089	0.225449193003847	0.00167384575019119	0.0898551341812286	0.000644948332700584	0.0114789531308191	-1608.44225562602
8486	8486	0.10613482745496	0.209435946670189	0.000186360666733357	0.0229395527677665	0.000473347706142467	0.0110156164289641	-1606.35575325548
8487	8487	0.1053385866465	0.21054309262643	0.0014690923367803	0.0682771508007011	0.000374442574695714	0.00538950558653626	-1605.10730796236
8488	8488	0.107997569834292	0.220230433883804	0.00319975709623456	0.0687365614944957	0.000593316695291565	0.00632344788434475	-1606.34873869455
8489	8489	0.105332177655861	0.195058653223294	0.00463913548179174	0.0351666410542637	0.000121468165079563	0.00939415843159999	-1605.79195081962
8490	8490	0.108617730210332	0.195799478858166	0.00714636057474241	0.0203528933977691	0.000269126166969645	0.0217647039313811	-1607.18379599422
8491	8491	0.111507760794677	0.19581624918962	0.0102519720658839	0.0179127625159883	0.000413762652754723	0.0185759535694145	-1607.0202360974
8492	8492	0.115972887709485	0.18086067082679	0.0118626310093057	0.0233163492223714	0.000393343642928717	0.00153790318050724	-1607.38764205321
8493	8493	0.113152144397014	0.173971271489739	0.00716379653047112	0.02362595599253	0.00025440222533945	0.0126043654666438	-1605.64176319347
8494	8494	0.11128530460366	0.184697779412007	0.00362857306376189	0.0661470298138329	0.00117442232364957	0.00537046165698159	-1611.4019785839
8495	8495	0.102825042256332	0.204381362254409	0.00492917498444641	0.0767226575889299	0.00040971109411384	0.00746504639017059	-1608.39097276811
8496	8496	0.103447903015119	0.204127280961015	0.00337298635737644	0.0596816076238767	0.000576187760527993	0.00812723804951449	-1606.50658577766
8497	8497	0.101779086787481	0.206614611989527	0.00087214916319846	0.0322335476876227	0.000159433042007795	0.0116153532170383	-1606.04133180273
8498	8498	0.103351629718186	0.199713317049059	0.00225113895646565	0.0367820953797004	0.000166375730567502	0.0115822815649926	-1605.54553917969
8499	8499	0.110419330907205	0.180731832999655	0.0040951168957013	0.0201516897983295	0.000208611819618145	0.00752373168253882	-1604.12440363925
8500	8500	0.102140291363145	0.167939917954248	0.00540046012292079	0.0116520078310628	0.000421663269336637	0.00945273580494642	-1606.13832226448
8501	8501	0.109717180916152	0.164401634978849	0.00138348742326252	0.00183898568020137	0.000230618064401892	0.007307534788812	-1603.46716954551
8502	8502	0.101127820368331	0.155231812276924	0.000443967674605184	0.00764835576338932	0.000421556349649101	0.00416463822882924	-1604.04760127735
8503	8503	0.10523663322276	0.166892896126024	0.0033363689312388	0.000202443489229131	0.000258229066724727	0.0127567494071849	-1603.14568749047
8504	8504	0.107180824452168	0.164731344900755	0.000896338929257933	0.000642931922898553	0.000245902002607782	0.00371652349901889	-1602.90640882184
8505	8505	0.10608059353406	0.176525722695625	0.00217681260782394	0.0272398520082472	0.000357647553942857	0.00528197199080553	-1603.4882289769
8506	8506	0.107504900776665	0.192557186942925	0.00377838007746058	0.0360811884270774	0.000289840447913344	0.00628659352456022	-1603.99441845225
8507	8507	0.108776554165538	0.2015647054083	0.00506166576036163	0.0363746888190499	0.000529309287969856	0.00890029819459675	-1605.52175740058
8508	8508	0.109073713345632	0.18318561408647	0.00857573764415557	0.00683848248069951	5.16534600163076e-05	0.00812894897336398	-1607.13545062757
8509	8509	0.111542386539349	0.172512400448347	0.00709615702093441	0.0043130937311621	9.51934103863641e-05	0.0090304949630509	-1604.87668996268
8510	8510	0.108369752893451	0.183857302596	0.00262809388052874	0.0165049632355451	0.000496240213084039	0.0148608432901705	-1605.26833754004
8511	8511	0.108025342966668	0.1544882419579	0.000473000477466266	0.00990550562165726	0.000274776829952252	0.00930180034692701	-1603.95290355645
8512	8512	0.106384913421272	0.126398100633451	0.00277861229999977	0.00540648315759106	0.000276236668494656	0.00997939366683678	-1607.73549528051
8513	8513	0.10838131933711	0.126894838593855	0.00608237773184854	0.00459457292219263	0.000273972437151308	0.00811663215451546	-1607.37263282056
8514	8514	0.107050228009567	0.142699018147263	0.00144200094426131	0.00037500137244254	0.000313685813165979	0.00255902111359298	-1604.07957460293
8515	8515	0.105781239561271	0.13658189471919	0.00312637212583329	0.00354912229318735	0.000300262435260134	0.00737878990836976	-1604.67102164585
8516	8516	0.104034751264766	0.137618760317412	0.00135827053393479	0.00663734192492942	0.000291931341500036	0.00453430854121562	-1604.79403614484
8517	8517	0.102263731986452	0.181232713182606	0.00158434881672826	0.0232096779202666	0.000224323510441042	0.00186403012824722	-1605.57651969206
8518	8518	0.107669990813266	0.195303293281803	0.00521651304587822	0.0260589462096114	0.000228330003781331	0.00587407232825705	-1604.38656958347
8519	8519	0.107182955826248	0.196312405452954	0.00896365922818211	0.0435123018281845	0.000271362619195235	0.00363988996479556	-1606.33653651909
8520	8520	0.115267322604182	0.192766406942162	0.0097258932270062	0.0525745646486315	0.000268197190803842	0.00773570682225664	-1606.58744602422
8521	8521	0.108647561051697	0.197151371508129	0.0088723521046961	0.0396934201924733	0.00037787440569447	0.0114775750557589	-1605.78682471883
8522	8522	0.111769293758924	0.19461620150713	0.00886873265733327	0.0295936239422154	0.000310411040999141	0.00939429669193937	-1604.84498420135
8523	8523	0.112167072112827	0.193482124547058	0.0101779275350487	0.0304594283636731	0.000331971180070876	0.0139904685057122	-1605.73239981746
8524	8524	0.111812350329831	0.19335075154401	0.0110857171859079	0.0178032330863896	0.00024120842964793	0.00725237151892599	-1605.08113123422
8525	8525	0.112846300105639	0.201957919321615	0.00981221689046347	0.0340055643444082	0.000322051410444888	0.00576359942162794	-1605.47330223285
8526	8526	0.11097556481933	0.167636881759423	0.0165584988727357	0.022591373210461	0.000210331451409764	0.0114225126357907	-1608.21289788958
8527	8527	0.12207568555756	0.194415452432871	0.0262246536199878	0.0302894707321507	0.000251110055850396	0.00579102095921879	-1607.59246207291
8528	8528	0.127398373590862	0.172606428735062	0.0300509915813786	0.0309569605208099	0.000400541054995419	0.00668791282849735	-1608.15326180588
8529	8529	0.127723227868956	0.172017797326333	0.0311933713564708	0.0535327359638127	0.000114417067448921	0.00560495813434531	-1612.14632708307
8530	8530	0.127463948067751	0.23019456656138	0.0286980184676966	0.0479940697407805	0.000450514390404727	0.00543371280982745	-1611.90385722446
8531	8531	0.127725995537693	0.164956259200075	0.0285885419930113	0.0235616488145714	0.000461562412060878	0.00763749759427447	-1608.22876097413
8532	8532	0.130312649682347	0.150598472608747	0.0296146726620456	0.00353139059626981	0.000129830453666999	0.00951444084008935	-1608.26520871873
8533	8533	0.129184049990569	0.176962830005211	0.0345735628563473	0.0129745468254901	0.000141374273878691	0.0209697971456766	-1610.78662159806
8534	8534	0.131708125859348	0.167089729976617	0.0410048855109204	0.00460911443875093	0.000323146703068711	0.00535515491523161	-1609.92357175677
8535	8535	0.133834136498967	0.169057759193697	0.0366052551449971	0.00372430571519705	0.000258824959729042	0.0107128009826279	-1607.93472371097
8536	8536	0.133474328440961	0.182321121109044	0.0334433224179693	0.0133963289453973	0.000209717856957015	0.0198012952899641	-1610.61711016639
8537	8537	0.130507697814961	0.164493627187172	0.0263191258046558	0.017907418109229	0.000387205545269385	0.0109744560879886	-1609.60891043701
8538	8538	0.122344846854291	0.184318434831777	0.0226267981479124	0.0115373848518763	0.000238753136373821	0.00980545388469115	-1606.23623645543
8539	8539	0.120507322037953	0.179717533078387	0.0172088441624347	0.0243809666704978	0.000444012939152076	0.00207163140730844	-1607.94592715556
8540	8540	0.118308349411916	0.177380336650523	0.0143287474451495	0.0348900894677886	0.00018034302574669	0.0101944093736656	-1607.06296122387
8541	8541	0.112648425318312	0.184105147791733	0.00479431766337025	0.029344427478753	0.000147656982303074	0.00693003991664728	-1605.92576728544
8542	8542	0.116312849169788	0.192753506692075	0.0199428274012736	0.0272117912050405	0.00017417245208469	0.0113762511894028	-1607.29829046295
8543	8543	0.113860550294747	0.186110254337707	0.0110079635868383	0.0080856059624751	0.000404839325114901	0.00708024417811809	-1605.31939979733
8544	8544	0.116770151740972	0.148939401876628	0.0133819844527721	0.00593989523503377	0.000424835252118021	0.00705749404918842	-1605.37391731573
8545	8545	0.111487412178334	0.163201811489326	0.00480151193984327	0.0088896139442184	0.000220814174750189	0.00536478766029893	-1603.85870766575
8546	8546	0.108452901590527	0.174890690706062	0.00349835708975974	0.0108508700840118	0.000327549303735556	0.0035119139019643	-1603.74190486266
8547	8547	0.10869553020457	0.182711471998712	0.000834869546303477	0.00798562792602885	0.000596587841150305	0.0196514664146828	-1607.31342099856
8548	8548	0.104971265427753	0.166179672682292	0.000656111103749286	0.00461005858054777	0.000145206644767273	0.006555126873162	-1602.76634716145
8549	8549	0.10407068457286	0.169982559599316	0.00154752014936715	0.0140592110846251	9.45853549485747e-05	0.00437670325952928	-1604.50203109064
8550	8550	0.104796880318387	0.186147354074365	0.010463871559596	0.0164867842317484	0.000429931904981759	0.00487741742102351	-1608.86000554075
8551	8551	0.117827025762429	0.177271352275843	0.0203017245247737	0.0262739976363219	0.000410379127974045	0.00281049569892595	-1607.32762672329
8552	8552	0.117626526942828	0.198199474170991	0.0158163882338285	0.0294555929976742	0.000366071795767306	0.00451038150310073	-1606.58894002405
8553	8553	0.116748146234499	0.18481531273855	0.0167062719957951	0.0220052373139871	7.35548318845372e-05	0.00577338272168275	-1607.26121382227
8554	8554	0.116512284236734	0.170823708766231	0.0140009608931153	0.0494929231047116	0.000844377790389169	0.00681550266276652	-1609.99919787457
8555	8555	0.118259397604596	0.206395053320307	0.0165716976185198	0.0778133613106412	0.000251084737658686	0.00611504150431127	-1608.26840475338
8556	8556	0.115478367866949	0.236109246994564	0.0157519592071016	0.0973873473403754	0.000551365101461483	0.00526679574653096	-1608.84988407747
8557	8557	0.118829165368737	0.196638484920343	0.019576916465172	0.00786399806180948	7.51547302174873e-05	0.0116984977433254	-1609.02074081238
8558	8558	0.11739705232467	0.188151334812572	0.0114505853754621	0.00609820097070165	8.71700807810976e-05	0.00305778247814844	-1608.79813704122
8559	8559	0.111651651269259	0.172304516988361	0.011331894705618	0.0252285096490285	0.00049028603839591	0.00706548179010689	-1605.29385223848
8560	8560	0.112664995256308	0.194240461462293	0.00745180089174916	0.0237320730235935	0.000371588843669337	0.00855948541877109	-1605.2381157483
8561	8561	0.105389594346678	0.181187960010173	0.00529983950355557	0.0158792513450461	0.000467964480105221	0.0192083113987186	-1606.53231778004
8562	8562	0.110619037891761	0.184931720764859	0.0117800910697779	0.00125808047338958	0.000454466915540422	0.0170852361141214	-1606.95076115908
8563	8563	0.114031319407052	0.184746412365222	0.0111469414075059	0.0220720872196593	0.000431552835178973	0.00875684016624994	-1605.07892861824
8564	8564	0.113974158132414	0.17844568538782	0.00836884521753787	0.0105681777643066	0.000343381847412231	0.00743482189921307	-1604.56770978259
8565	8565	0.11019394819142	0.177067562730003	0.00384553310605913	0.0342839574465114	0.000255849748654972	0.0103082787266419	-1605.30472796895
8566	8566	0.108214713064179	0.201836710146744	0.00242227754803657	0.0416647316689452	0.000356020988810111	0.00385363088703373	-1605.00466589912
8567	8567	0.10185598444507	0.197567156158939	0.00132403336413261	0.0373625960147202	0.000178376295234658	0.00497993039313749	-1605.15366497963
8568	8568	0.106223907690363	0.187248966958686	0.00123566223646142	0.035017165067213	0.000388770918066181	0.00564109481278929	-1603.7718879998
8569	8569	0.102987510639511	0.187325349674945	0.00258697000835695	0.0141174132739285	0.000211870077667546	0.0124745387364159	-1604.67051587074
8570	8570	0.110786068030671	0.183983426505772	0.0126368042872284	0.00395250575680948	0.000471613434431404	0.0122480838865072	-1606.55214564618
8571	8571	0.113273958781777	0.162186851049594	0.0134849950415016	0.0103068373323107	0.000424882334122203	0.00273786316540444	-1605.73763323246
8572	8572	0.112510942838717	0.157310976673988	0.0136868155830896	0.00223544405414697	0.000171719346174131	0.00895534466451364	-1604.48461856353
8573	8573	0.116596562905994	0.157856763754726	0.017347662212025	0.00705122786086019	0.000306972848525097	0.00888018117623698	-1604.89895287325
8574	8574	0.11745093377507	0.17361321463038	0.0150381015406375	0.0125597492295512	0.000166154520111729	0.0118114527460399	-1605.54191022388
8575	8575	0.114286539491993	0.162867887095051	0.0148374017233006	0.0214950941609311	0.000352095209210791	0.0139251321027728	-1606.77259876157
8576	8576	0.120961789024007	0.170772236298857	0.0221568007210733	0.00913454830003486	0.000354944378543569	0.00616100747106326	-1605.69794648795
8577	8577	0.121589752980954	0.167191767416699	0.019670266588486	0.0153116349323102	0.000211713887976389	0.0118496453971914	-1606.39403753411
8578	8578	0.119629479390459	0.164335066116442	0.0199936916862615	0.0179101283615306	0.000275731924209467	0.0125159478706488	-1606.48728965881
8579	8579	0.121512408988241	0.181390977838286	0.0212474250058292	0.00422301929255334	0.000186661924750545	0.0166312891954059	-1607.06704456875
8580	8580	0.117412589560329	0.167323928214083	0.0109146522367512	0.00824055697689006	0.000452360872631966	0.0099793658659202	-1605.98572095624
8581	8581	0.111022999355173	0.169007675822101	0.0115727745836656	0.00230252955799836	0.000172304408648209	0.0104377339515262	-1604.27453249963
8582	8582	0.111284969239893	0.164983170402181	0.00355716189365027	0.0123892066591561	0.000409814359922519	0.00753625731255048	-1604.41461292454
8583	8583	0.104838790915917	0.176309438057402	0.0041332916693276	0.0404689840963002	0.000283338040451139	0.00748879019046768	-1605.2641915522
8584	8584	0.109851138986925	0.187276753881517	0.00485308014201404	0.00898015905060011	0.000198594739746989	0.00696621499827344	-1604.29026682064
8585	8585	0.111129308404965	0.155520493105684	0.00738796899745807	0.0193878162449512	0.000345021855431573	0.00933932745120255	-1605.20689984653
8586	8586	0.113011600060607	0.18335036894769	0.0124539356231672	0.0230625895450811	0.000145971239191536	0.00855009858149116	-1605.25597749389
8587	8587	0.114380581623677	0.187544697919551	0.01402905643343	0.0322558556729511	0.000366956137737456	0.00572369728091583	-1605.3524959177
8588	8588	0.116731536072053	0.193621930187318	0.0125401921013795	0.036570940525418	0.000484712446970493	0.0127523491210564	-1607.0661162188
8589	8589	0.118035686738759	0.191195618169925	0.0135114181982544	0.0369712849591942	0.000302588258445077	0.00916749688291408	-1606.27474391109
8590	8590	0.119306636967686	0.169599686727277	0.0204339167112379	0.0201985513092091	0.00016829027761316	0.0158007230052604	-1607.75369480712
8591	8591	0.120618132638425	0.193334043223012	0.0243183369300152	0.035210084510139	0.000375603503658899	0.0166123558532899	-1608.87741671229
8592	8592	0.127784759140059	0.188274198882657	0.0305699011686076	0.000183739589876638	0.000291739916724449	0.0210318691845131	-1609.7638440814
8593	8593	0.137415985680108	0.150698373995944	0.0286407163370822	0.00319568881776484	0.000413351942784399	0.00877929867368826	-1614.40400189825
8594	8594	0.119564608329793	0.151925373579173	0.0286542532273993	0.0127980042198792	0.000375026788088661	0.00845506516378459	-1610.55800188737
8595	8595	0.125686435563668	0.18590670103911	0.0249119542414212	0.0236090396789607	0.000329077226945375	0.00750638495810499	-1607.04940744721
8596	8596	0.123550604300337	0.192322139975608	0.0245830147241532	0.0270422106148611	0.000101144889449296	0.00793232250159158	-1608.06066567587
8597	8597	0.119653115557909	0.178197191377672	0.00709706048523115	0.0435054845768361	0.000625158582190695	0.0108092967109595	-1612.91797068227
8598	8598	0.0996117897176135	0.18136520516068	0.000760943969852388	0.0392158541427874	0.000579282758186943	0.0082141010243237	-1606.70076961631
8599	8599	0.108508367870428	0.17873164076798	0.0108454627491931	0.0256882149536616	0.000292390239633493	0.00483874624796118	-1605.52536019737
8600	8600	0.116014439530307	0.18324398400026	0.00976779178687657	0.00510009734547033	0.000213167269924535	0.0058492653834901	-1605.68888930788
8601	8601	0.106072815175109	0.190087403757012	0.00336157200003376	0.00332103188129275	0.000154543591903767	0.00919880352234231	-1604.66420464783
8602	8602	0.101130046150573	0.149774380281716	0.00296543600133788	0.000490422098128396	0.000424605080428324	0.0068455091809245	-1605.00728873794
8603	8603	0.109305287574514	0.157564364310318	0.00251359340257782	0.00130012835529937	0.000237664873765698	0.00654972540069464	-1602.96448554877
8604	8604	0.108568406330674	0.163949686566363	0.000987361637264052	0.00735463874963234	0.000374300527793542	0.00952932815392997	-1603.54562247376
8605	8605	0.108549625651304	0.147718672026627	0.00365585372641511	0.00443069052869589	0.000232413312565559	0.0104250086484546	-1604.04992930758
8606	8606	0.105487516767966	0.18662633048454	0.00287355313779997	0.0131821503326475	0.000394374235007909	0.00863200716872344	-1603.88491779566
8607	8607	0.105543287424999	0.17026667355225	0.00525104263371999	0.00371945302428065	0.000153012432314817	0.00713641833041537	-1603.69363657435
8608	8608	0.1080836088005	0.158551978432115	0.00458256556736001	0.00417413282164574	0.000269279531119322	0.00621968663907261	-1602.7155030876
8609	8609	0.110263070962898	0.1683433175163	0.0113177391462277	0.00951429813872699	0.000389500094685161	0.00731364427052216	-1604.49726529674
8610	8610	0.10962612073652	0.179131093867123	0.0107046631701097	0.0265612029612027	0.000623843491571173	0.01219340124048	-1606.94787285369
8611	8611	0.111776496399689	0.179592676288699	0.0109249689471089	0.0304250077229451	0.000389686555202285	0.00746132799574324	-1604.87253677944
8612	8612	0.113056976229893	0.185940631660067	0.00960360968083993	0.0386569175419899	0.000169437926986652	0.00894621078690139	-1605.72726217536
8613	8613	0.108197198307449	0.219328920307793	0.00675034363992969	0.0847722447335514	0.000215241466067397	0.00185089548608074	-1608.31087888405
8614	8614	0.110367150918715	0.209690342146298	0.0037396479145418	0.0443284659166832	0.00051306284828095	0.010324887596811	-1606.49240764182
8615	8615	0.108271610486159	0.214306558647811	0.00454254015456314	0.0589614228221454	0.000533075060308019	0.00436085883457909	-1606.14689582518
8616	8616	0.106456394328583	0.209705484647054	0.00638127908378417	0.0450887785309216	0.000761733191130477	0.0227477839133511	-1610.72174326508
8617	8617	0.111502378126958	0.199960797733524	0.00784117000464208	0.0243238730317913	0.000180747722270912	0.0114815823407869	-1605.74047947938
8618	8618	0.110854921593196	0.170457128942885	0.00699043817308166	0.00196927921618572	0.000229609777881116	0.0089164306074478	-1603.24727968467
8619	8619	0.112122161318545	0.159460143879013	0.00878941582577915	0.00138437620339361	0.00049855653763009	0.00847406951974978	-1604.18964158814
8620	8620	0.108875640563638	0.159202584439383	0.00563773718419789	0.00703946193735018	0.000492261955361634	0.00635491128772467	-1603.79999693598
8621	8621	0.107156340069915	0.154021081589689	0.00109453100417953	0.00364192808627662	0.000427673793071322	0.00513924991053084	-1603.15059851482
8622	8622	0.105152517499477	0.159172576977489	0.00588225155643054	0.0313731663106961	0.000461328704347237	0.00531969069111851	-1606.78902278081
8623	8623	0.106595641036875	0.165647958607171	0.00446866393235639	0.0252987749042535	0.000134487311399363	0.00314607304927774	-1605.4045255415
8624	8624	0.109101688337379	0.187876252372413	0.000809105335840388	0.0243971219088405	0.000416591887110997	0.00611856547819355	-1604.72949092402
8625	8625	0.108370956878268	0.182395918359473	0.00452655411552857	0.00166035401338916	0.000395252316224288	0.00714261803964075	-1604.15460052319
8626	8626	0.108840438532095	0.168205715340828	0.00376764244432368	0.0299418745851813	0.000414516930516921	0.00866841880232086	-1604.79951245635
8627	8627	0.105433731057307	0.181620954526816	0.00619857983200598	0.0110736067627015	0.000556530061826928	0.00800666409316823	-1605.79672700937
8628	8628	0.10710899663479	0.14902463512549	0.00911878618622364	0.0260624002105815	0.000295287829683534	0.0073456403346184	-1608.09543215319
8629	8629	0.109537200786629	0.203491076972232	0.00560396607654236	0.0387966795031815	0.000505210159100579	0.00755571790649709	-1605.53704337567
8630	8630	0.107663687080176	0.219484735696578	9.20244499721621e-06	0.0718198719946138	0.000699473138518563	0.00377948909939698	-1607.3628989999
8631	8631	0.100729290086121	0.226643167397341	0.000325922814314132	0.10317272099018	0.00099233554014054	0.00699950483965692	-1610.24647737655
8632	8632	0.104726735031358	0.222039368400717	0.000695619662460912	0.0950660956150507	0.000766051604900373	0.00804672924371316	-1607.83680148058
8633	8633	0.103623112336029	0.238135842672013	0.000809041003598673	0.0953769346242553	0.000938051589375506	0.00452091755193757	-1608.9768234736
8634	8634	0.104331468823093	0.22880758862456	0.00417366162156758	0.0846903007044597	0.000669669624166446	0.00140705633663855	-1610.07705429393
8635	8635	0.112655250859131	0.216449550338895	0.00569260353807215	0.0592622945637136	0.000539850884921935	0.00575262996886399	-1607.25573519841
8636	8636	0.109911646872679	0.190977340026924	0.00863524829194313	0.0148950121869275	0.000235062496421053	0.00744164323336024	-1604.61249672321
8637	8637	0.111727303296483	0.186487706555436	0.00313878505372331	0.0399773054233703	0.000522790702701907	0.00794550901666877	-1606.3117278816
8638	8638	0.107098661426773	0.221797101880341	0.00419818270267715	0.0674370996301903	0.000188231442533536	0.00435426670079111	-1606.24535751164
8639	8639	0.106086628307672	0.197760417956641	0.0021917304704404	0.00452019946516842	0.000261060271110606	0.00624616873497004	-1605.32054983151
8640	8640	0.104838785347143	0.155137681863291	0.00109523806761587	0.000693537567096336	0.000317524115093648	0.00777989956428967	-1602.24931819942
8641	8641	0.102906496506866	0.150125265559323	0.00094675452314974	0.00102302559507715	0.000254198506041821	0.00977943646690215	-1603.04467348453
8642	8642	0.101629290234132	0.173956737064092	0.000728065059025139	0.00280048473704434	0.000526592242670009	0.0148377429774656	-1604.99512528395
8643	8643	0.106868546387575	0.189653349755375	0.00748330575525917	0.0242428175977678	0.000361057970848597	0.00304385294114458	-1605.870488442
8644	8644	0.112746408857861	0.187716667818154	0.00857566548093824	0.0159347674052736	0.00076684939498208	0.0117815691944266	-1607.9048708698
8645	8645	0.112223862676731	0.195059134316505	0.00816264768189187	0.0465397982782425	0.000744441267774328	0.0106602971054159	-1607.45940380986
8646	8646	0.111288903436936	0.195013449405746	0.0121365466180989	0.017887911393931	0.000493900304461648	0.00891713121090009	-1606.68414171226
8647	8647	0.111874113382838	0.160895820491245	0.0121038979060361	0.00392307005747463	0.000592205419687446	0.0102796211209111	-1605.66995458108
8648	8648	0.112294231113901	0.163131953443778	0.00521281356904759	0.0261414951584399	0.000324768662209883	0.00868176104313216	-1605.7632955623
8649	8649	0.102193699840493	0.165154100359323	0.00204067343568272	0.0194313973516955	0.000390467005042129	0.006415626561183	-1604.2732636327
8650	8650	0.102075672660867	0.149142382721765	0.000825462542551066	0.00116455911360645	0.000468491634314474	0.0131353381550393	-1604.54320460325
8651	8651	0.100941849523046	0.159915959638205	0.00168964569113014	0.000424065730139683	0.000360834308377298	0.0108522147670904	-1604.02760146048
8652	8652	0.10557216443597	0.156121332174551	0.000139636248606395	0.000938872028076578	0.000382485540266407	0.00425533609978556	-1602.63424242515
8653	8653	0.101449895712408	0.157620137940171	0.00241494281722023	0.0318079793772146	0.000415575995600805	0.00393324074902176	-1607.28278990027
8654	8654	0.105482830301748	0.159792422763965	5.43998377055145e-05	0.0151539942515172	0.000552586420269411	0.0136122609041243	-1605.04848690531
8655	8655	0.108825755296043	0.182635191087693	0.00283906560848752	0.01301733699525	0.000608606747439512	0.019106053630382	-1606.9477167087
8656	8656	0.106880705889287	0.170686898491913	0.00346765110614906	0.013246096222585	0.000579088794701529	0.00445072144448516	-1604.51879040381
8657	8657	0.106883684073447	0.176132425186586	0.00264956213432969	0.0362986187214322	0.000183868233000943	0.00391425912885178	-1604.75722039933
8658	8658	0.102805581571963	0.202045281153175	0.00148285263503615	0.0134661291568993	0.000299369933542106	0.013764042519368	-1605.81625890924
8659	8659	0.0982485133629227	0.146991820695713	0.00180025281979131	0.00781124740998757	0.000433403116900126	0.00212420343186692	-1608.9050219486
8660	8660	0.104337747659573	0.177903757427126	0.00306114279855789	0.0235155964230115	0.000622415719482751	0.00221182585493753	-1606.56226545231
8661	8661	0.104887885397434	0.172116301260929	0.0011859195599024	0.0245481356651142	0.000471138936633889	0.00220124961491252	-1604.91969490363
8662	8662	0.104267825827369	0.195887496953253	0.00238206218049565	0.0621826738831401	0.000120403548337988	0.00279549333182806	-1607.36648582191
8663	8663	0.10714023409602	0.214527955830439	0.000564660127938822	0.0632591695927931	0.00104935673230216	0.0107431310763868	-1609.30448158598
8664	8664	0.1059621522507	0.231709266459855	1.8019962688116e-05	0.045892368232504	0.000575314158772759	0.0145804517501686	-1608.84049024029
8665	8665	0.101871866965624	0.196591242476752	0.000244462262622849	0.018208353774717	0.000432364214174684	0.00583690471944368	-1605.08307696658
8666	8666	0.102810872272416	0.161874407830998	0.00511246787729409	0.0273992296565799	0.00024935917162951	0.00394779405809538	-1606.81776490653
8667	8667	0.103493022778784	0.211222866181398	0.00126821325316822	0.0803493503067889	0.000585957230003525	0.00554569533807978	-1606.57036091552
8668	8668	0.106281914293759	0.231490989898223	0.003831693977228	0.0782481101119529	0.000314312710392914	0.00696604681837295	-1606.17597205433
8669	8669	0.108040439678102	0.236793927845074	0.00515377715196382	0.0891280531633353	0.00105693003408556	0.00248091007729252	-1611.36672000026
8670	8670	0.109042936300013	0.195312666548447	0.00388124105408137	0.0573901339391603	0.000393287997599728	0.0108133625331597	-1606.07886959565
8671	8671	0.109882502926863	0.189785448093823	0.00870723176107918	0.0335202884561368	0.000156475994077675	0.011063814053954	-1605.61375679916
8672	8672	0.109863792650284	0.192326451119323	0.00440514060683032	0.0178361643896811	0.00034263965283103	0.0133280742369397	-1605.10428924973
8673	8673	0.106220413428264	0.169273423878871	0.00353465271652666	0.000813444398293608	0.000209911938745753	0.0106416734857887	-1602.88692586855
8674	8674	0.10834054617689	0.15970765169218	0.00160160774819263	0.000847749627078361	0.000265549948320388	0.0119722245511199	-1603.32318553834
8675	8675	0.110796966671719	0.161462053009346	0.0124699125740725	0.00616224494131008	0.000191852299700163	0.00952990393000692	-1604.66524931846
8676	8676	0.114981163093242	0.181229020066279	0.00960787320301167	0.00323073038656895	0.000357991943743121	0.0118377373674944	-1605.4347750054
8677	8677	0.108585820640367	0.152976599960672	0.0112915476572454	0.00585251060385257	0.000294901801436714	0.00826821211454118	-1605.22379674286
8678	8678	0.111803705671195	0.176377387956594	0.0113024883975769	0.00788513778232777	0.00037849918689775	0.0152441200829323	-1605.24648155992
8679	8679	0.118589350810939	0.181227575060745	0.0235536896451547	0.0149927695736844	0.000320249640889603	0.00387923969854275	-1607.5976517653
8680	8680	0.126131666369747	0.160293624058652	0.0239885208605267	0.0102454303963228	0.000341401631161843	0.00657703611292693	-1606.75268983115
8681	8681	0.118682396790978	0.174388591883651	0.0190225683359829	0.0519890163397276	0.000369691560864497	0.00659084587444103	-1608.47197176821
8682	8682	0.122006912689889	0.219494355604489	0.0212334189768008	0.0570203536484983	0.000475821277968632	0.00562508613158741	-1608.77546342875
8683	8683	0.121419165574234	0.220071504813068	0.0208188405066697	0.0732147397876782	0.000309158486917966	0.007789370456575	-1608.18628305106
8684	8684	0.122373360144151	0.223510945678575	0.0247455897872744	0.0486908418847368	0.00030766777466595	0.00954958147805377	-1609.20458554271
8685	8685	0.125370789038579	0.191690588610088	0.02281988116014	0.013689313587448	0.000109761452355037	0.00945380300643639	-1608.61902765823
8686	8686	0.123071993012089	0.183763265332866	0.0217399642131713	0.0355331821767018	0.000678141055663355	0.00602580616133838	-1608.71429200275
8687	8687	0.125079828551091	0.166087761704538	0.0265164402167472	0.0480928925742291	0.000141881098564388	0.00352516423042425	-1611.22313784729
8688	8688	0.125984820447165	0.218080095750642	0.0275259572337822	0.0664853817595999	0.000253131022576479	0.0117439589314405	-1609.5665494307
8689	8689	0.12848221495988	0.206906827617642	0.0349374478387165	0.0649520597155055	0.000543252431044182	0.00830676482822321	-1611.30913121477
8690	8690	0.130222134204959	0.169708568242359	0.0281938269239173	0.0592065816836774	0.000420846622153394	0.0133228990268927	-1615.03611427929
8691	8691	0.126582572397449	0.190501865459436	0.029200767397101	0.0201714504497761	0.000144694171178879	0.0111462877117418	-1608.18178147582
8692	8692	0.122724286985084	0.200833196320776	0.0269900345026741	0.047236394825861	0.000553696141716204	0.00516539653504564	-1609.45637768464
8693	8693	0.130243672396624	0.200105035622688	0.0326029231333835	0.045518353402936	0.00048471718444024	0.0133996163782863	-1610.26775039847
8694	8694	0.125866536817045	0.202954479097528	0.0230887515060211	0.0549033275636837	0.000228079401501814	0.0097888862902049	-1608.96361026313
8695	8695	0.120333821025381	0.200003640246257	0.0182074168188698	0.0230618284418357	0.000419111253148734	0.00849069108446416	-1607.47567806248
8696	8696	0.116817561156651	0.163439762824674	0.0182868752173209	0.0113699686850836	0.00034679257641183	0.010088160211764	-1605.43979748891
8697	8697	0.11784262757998	0.162569906466191	0.0230055396102299	0.015984315506061	0.000552190785448152	0.0105686420472324	-1608.58286965506
8698	8698	0.119402265054875	0.16740392529798	0.0150258214838753	0.0146838938219187	0.000613594515888365	0.0166932456195931	-1608.60967015139
8699	8699	0.111845496930348	0.165586550557569	0.0125754568545856	0.000432445456060589	0.000644410343395366	0.00879662066971136	-1606.25056363244
8700	8700	0.115514043914495	0.152624378039493	0.00926672733469776	0.000789573954110132	0.000228158945249753	0.0152116860003688	-1606.13873847544
8701	8701	0.109867932233475	0.167203396364972	0.0089931488028344	0.00710381722083904	0.000225291384852114	0.00152894908392145	-1605.67834975035
8702	8702	0.11242014581414	0.153194500970136	0.00723518731927418	0.00334930538837146	0.000311116415573396	0.00583829130347079	-1603.71211427394
8703	8703	0.109650255400945	0.160139023084314	0.00103337007064998	0.00185363995922779	0.000396168501656423	0.0104208106805474	-1604.08029413076
8704	8704	0.108807649795562	0.160288214352611	0.00616265688501526	0.0251769352060926	0.000294955950628938	0.00397372632718351	-1604.88618500827
8705	8705	0.10608340686406	0.154512473412932	0.00123686775636282	0.00578316312869877	0.000269925695336898	0.00511532662673428	-1602.68981932223
8706	8706	0.104696598641466	0.180365649997224	0.000519824361679079	0.0142120056032429	0.000318544305820475	0.0107499613097697	-1603.11780399866
8707	8707	0.104683614014407	0.181872744918751	0.00120673519354721	0.0117197548399791	0.000346953721051549	0.00884019745291727	-1603.13823570422
8708	8708	0.106509515766686	0.155382820105727	0.000486981035511608	0.0188456913801179	0.000688410488162096	0.00335670080859053	-1605.95783634048
8709	8709	0.102959659854963	0.158521539955089	0.0024089719421873	0.0370194511684697	0.00036553410215427	0.00910248079079778	-1607.42858430151
8710	8710	0.11150692742454	0.22004801046675	0.0125521441776839	0.0288824846866642	0.000321290005792327	0.0161342896973526	-1609.03635475458
8711	8711	0.113391482798671	0.19023414197395	0.0158546354836646	0.0320165343607351	0.000252885612772752	0.0088318701991589	-1606.05834955937
8712	8712	0.112672585229569	0.163218239658437	0.0100497471964565	0.0318976384058448	0.0003589555797568	0.00525423705364382	-1605.81330193551
8713	8713	0.11054157380605	0.164313450388207	0.00525414718948662	0.0377454188779154	0.000428016987973477	0.011065910753615	-1607.19750428394
8714	8714	0.102678015622934	0.219874840017939	0.00215129268935781	0.0753400013283446	0.000569294604474292	0.00492742598964946	-1606.86947634761
8715	8715	0.10878879449021	0.214181006179404	0.0017718227561135	0.0757239728336741	0.000464149526262657	0.00433197599023721	-1606.35390967374
8716	8716	0.107283798309687	0.195393381984666	0.00158397277585606	0.0671634408210905	0.000350071199081623	0.0102099932882729	-1606.72216695138
8717	8717	0.103311297740818	0.223673731196822	0.00173434376203697	0.053193163037934	0.000188249465790347	0.00897860896150942	-1606.40205204344
8718	8718	0.108657227204276	0.189939002260153	0.00680639058534747	0.00879183892279105	0.000117178071001321	0.0100704560478819	-1605.41833135883
8719	8719	0.107847986014622	0.153293552479804	0.00201996763504425	0.00946642820688346	0.000175851923503827	0.00431668816960112	-1603.84995814653
8720	8720	0.103581746316075	0.185611165415626	0.000656115036478426	0.0251260321206326	0.000242870677950466	0.00489396013319357	-1603.44436799358
8721	8721	0.102473672069862	0.176722287271268	3.73578218847887e-05	0.0136292208882985	0.000432858324264075	0.0069551743162206	-1603.25105241345
8722	8722	0.100949644140998	0.190641502220059	0.000878483243729593	0.0369193985770341	0.000316841533688217	0.00858793244107278	-1604.78648399855
8723	8723	0.10913002170533	0.203415919076208	0.00294928527450168	0.0526217001068484	0.000109453092594628	0.00653143118174635	-1606.53555418884
8724	8724	0.103288907610521	0.208844710473888	0.000155147482652399	0.0488262413599395	0.000393427045281446	0.0058134319486771	-1604.61243089634
8725	8725	0.104081103332049	0.18631629103822	0.00286968757065147	0.0152097947236693	0.000472955235090471	0.0103986620108797	-1604.64094420883
8726	8726	0.106605517144604	0.177771835153098	0.0039390928082823	0.0380326900311731	0.000250084865836353	0.00788456337686451	-1604.60600230894
8727	8727	0.10996440517445	0.169558171662662	0.00561589828575366	0.036640018988168	0.000315824677168331	0.00523394884902602	-1605.18350236707
8728	8728	0.110552097283579	0.215740983494983	0.00502722871151607	0.0735901361334387	0.000194705105370896	0.00747786912256669	-1606.77751138783
8729	8729	0.104716486087903	0.216288218265535	0.0037739355292139	0.0280776161258777	0.000311042000598035	0.0139496242985156	-1607.13879770043
8730	8730	0.104718900524319	0.208568414501264	0.00657266839950694	0.0438810007454859	0.000289713131605376	0.013775893193225	-1607.25647089938
8731	8731	0.111293136507022	0.219945657162846	0.00887231583821627	0.0458111992122902	0.000175024801542485	0.00916975727408888	-1606.92721026081
8732	8732	0.113468529817105	0.174864290777081	0.00943314747777696	0.0395090392921868	0.000173422620225444	0.00578336474688021	-1606.16035032438
8733	8733	0.115540815058523	0.181029991437851	0.00788323434608433	0.00499335116663272	0.000470679615660807	0.00892840587680425	-1606.55659418681
8734	8734	0.110762871052425	0.179461046274343	0.00400349836634751	0.0291614501557624	0.000186134460532165	0.00570580243697972	-1604.7805850254
8735	8735	0.107544003008357	0.184722587443068	0.0069920894953264	0.0252403722871429	0.000451628781807913	0.0105490285837234	-1604.93344326695
8736	8736	0.110032321312234	0.181292924051035	0.0076083593413979	0.0261379855287648	0.00047751715289928	0.00429695851765774	-1604.88172651631
8737	8737	0.10981345637435	0.193823850990963	0.00628029709981921	0.0486015154075997	0.000289969780174347	0.00336207693095816	-1605.29454243352
8738	8738	0.109649111032895	0.194346780413927	0.00228299471330027	0.0570334295157261	0.000114887597218809	0.00931754253382703	-1607.78741374131
8739	8739	0.108435545833812	0.225503315656702	0.00736012368545593	0.0678906552654225	0.000507741153646083	0.0089474323989273	-1606.96459835875
8740	8740	0.111939991044422	0.206988522866166	0.0103960053193062	0.0611393637040329	0.000558954019090121	0.0204948530493161	-1609.85321172941
8741	8741	0.11529699645176	0.212414054136018	0.0110568448970797	0.0394649794651727	0.00034147309855141	0.0154097627209545	-1607.79544845558
8742	8742	0.116106391893783	0.208182393452149	0.0117729819785893	0.0432149177269658	0.000530194907656261	0.00876521911762437	-1607.35625232879
8743	8743	0.115808288978194	0.18889498971775	0.01013596845001	0.0427502821112625	0.000715732399852013	0.00303804530839078	-1608.49885858949
8744	8744	0.108372120423871	0.184296388615982	0.00343497488318355	0.0213404779708673	0.000632124723467883	0.00721966048317587	-1605.2126207309
8745	8745	0.108122607260429	0.155305103533543	0.00154152106160061	0.00333742511484651	0.000800772578123154	0.013177134456982	-1606.51743706145
8746	8746	0.102521575602577	0.165817359961156	0.00242634467328806	0.00978089148432311	0.000304527738738756	0.0163942004116782	-1605.1439569608
8747	8747	0.103003989399402	0.189396143675666	0.000512197437063873	0.00844997192498931	0.00022572935223393	0.00628292943902136	-1603.87498180425
8748	8748	0.103033747531268	0.182751823409298	5.38247766756525e-05	0.0153157443464192	0.000232431938640679	0.00609432611042473	-1603.05117868365
8749	8749	0.105158740755181	0.15569266440358	0.00277294056493767	0.0129572016034772	0.000354721954919444	0.00434731753931168	-1603.69777515387
8750	8750	0.105753460421077	0.155271427780575	0.000126280954439788	0.0042460957309328	0.000484585354586393	0.00447675496106233	-1603.2876537931
8751	8751	0.104659476720256	0.191390147536652	0.000417185798476412	0.0503008961200673	0.000187034150134858	0.0115663999113413	-1605.7592210492
8752	8752	0.102157583231463	0.167784310039489	0.00133647005224051	0.0209230367458307	8.47340396089955e-05	0.0030624158716646	-1606.16347184874
8753	8753	0.105259381105914	0.162720948279941	0.00200091748327459	0.0150427627656767	0.000704515466274603	0.0104721840631161	-1605.31152636103
8754	8754	0.104936702200465	0.162438110573948	0.00396355496378376	0.0192044048519779	0.000389975645705777	0.00524123794722798	-1604.17593831772
8755	8755	0.105444485733996	0.174080749497302	0.00277822100179279	0.0322285725374402	0.000222350172778369	0.0057728672862872	-1604.12442608773
8756	8756	0.111208166214367	0.192410607062206	0.00945705042309139	0.0161658274205672	0.000479946593085407	0.011594135648542	-1605.86357771605
8757	8757	0.112813108805966	0.173462014486665	0.0114183792356762	0.00440192482827868	0.000379892130668947	0.00909470142388694	-1604.20327718553
8758	8758	0.114070274803206	0.142759878334694	0.0113290882622343	0.0077647492559664	0.000207627787997122	0.00573727594768291	-1605.47842427505
8759	8759	0.107382724743098	0.143884223601339	0.00470084631436781	0.00837431134087689	0.000185427326248705	0.00363954657096319	-1604.86616681605
8760	8760	0.108500294688689	0.150989722097847	0.00462619974744087	0.0220825419948753	0.000215806410698116	0.0066632599859185	-1605.58190569687
8761	8761	0.106574780595996	0.172583205078216	0.00209945949536702	0.0233610063722629	0.000235330303780263	0.00818732886546711	-1603.47385880625
8762	8762	0.106787638152214	0.149859073879008	0.000985193602700255	0.00235865893167147	0.000242818413507062	0.00767628160593784	-1602.86442113243
8763	8763	0.105663382838664	0.1640095320397	0.000750958434806606	0.0231735219573057	0.000284228219525502	0.0080375045782726	-1603.69982361121
8764	8764	0.10761866935354	0.17451260889947	0.00577992505921529	0.0215053609600112	0.000246604396087975	0.00841236561390497	-1603.741044027
8765	8765	0.107664128910798	0.175756766197004	0.00187713397037221	0.013034063529832	0.000443211584477131	0.00816266180001273	-1603.53895309406
8766	8766	0.103714410933695	0.177360827088583	0.0011155028440154	0.0340290091919886	0.000281577792675169	0.00360931612978862	-1604.16708428222
8767	8767	0.103286144162929	0.204962679146949	0.00191530667046115	0.0295483210800237	0.000402205009993169	0.00604624613396693	-1605.40245183961
8768	8768	0.103189915464824	0.173412655981079	0.00283045618900934	0.0121964643793511	0.000164684707325601	0.00877618863418872	-1603.94828018036
8769	8769	0.103156290157907	0.155808863161043	0.00459579162764302	0.0126235466192542	0.000173039996977625	0.00141042733117097	-1607.35619993454
8770	8770	0.110512852076163	0.176953302915559	0.00801148643616013	0.0323262358895208	0.000462707914821076	0.0145560058550057	-1606.28314531922
8771	8771	0.106553587187441	0.175609715224933	0.00350555710301729	0.019805940305225	0.000600558579216465	0.00869673638256804	-1604.60077789165
8772	8772	0.107344282069975	0.161323032873616	0.000377943821345956	0.00607595891775689	9.17089256657374e-05	0.00411929909239795	-1604.50868446493
8773	8773	0.109758030930485	0.172335748670202	0.00796972449467052	0.00451333862837278	0.000521830384479254	0.00404119508143181	-1605.12078311343
8774	8774	0.108207314114915	0.179017930012854	0.00375206833551649	0.00857351897402639	0.000287917574501297	0.0111655603933897	-1603.49517974389
8775	8775	0.10554944353973	0.171536598940109	0.00663085770338462	0.0346607443167154	0.00026436381235582	0.017180681148529	-1608.44227857652
8776	8776	0.111399881917542	0.195260485905419	0.00562965257652531	0.00577645040629346	0.000511715868385826	0.014774536219519	-1607.35536158595
8777	8777	0.109010625144642	0.176945591174102	0.0010151800863232	0.00477211643522931	0.000481046975274209	0.00480605696945468	-1604.84097679214
8778	8778	0.101259402784126	0.192934646635167	0.00197337772867349	0.0380402649594028	0.000297648727731076	0.00400813058417307	-1605.49209791675
8779	8779	0.111499062926909	0.169081742467998	0.00940669179287537	0.00243771739438434	0.000268250461394995	0.00807360976557534	-1603.33004641082
8780	8780	0.111102417921768	0.165882536428015	0.00946251527540201	0.000376731573528284	0.000328440206471492	0.00653693974444238	-1603.35210750863
8781	8781	0.112067689414896	0.155062060470704	0.00760457137099524	0.000510924273164814	0.000319924993409117	0.0078163936650741	-1603.34813066778
8782	8782	0.109105901412937	0.169048351788765	0.00845990752804184	0.00185678944644548	0.000251717473984925	0.00963245955943692	-1603.42048035568
8783	8783	0.111809934135037	0.16982291381032	0.00996272739531863	0.00727813137313796	0.000418099071434072	0.00413163893304692	-1604.45956540346
8784	8784	0.110775783145495	0.167906349895626	0.00629868346892175	0.00455231271651069	0.000377105600460636	0.0137755564927261	-1604.212430806
8785	8785	0.113931146839139	0.163813485460963	0.0059211122024144	0.00417852306781961	0.00019765733410845	0.0121755401571634	-1605.42543528191
8786	8786	0.106030719056638	0.179690339580565	0.00385826132625515	0.00918044114086722	0.000146095090698194	0.0201542420774382	-1606.21311419133
8787	8787	0.10793720013283	0.183190951101164	0.00370304875771491	0.0141030521268464	0.000387578828873721	0.0208857180935457	-1606.11023683018
8788	8788	0.106338297763768	0.196774893975708	0.00206588930387437	0.0260631043778122	0.000315315636278223	0.00540367080493655	-1604.16245572878
8789	8789	0.104433124891601	0.18434542420574	0.00273832243542448	0.0188460418316959	0.00054714896398829	0.00806441998193037	-1604.66093520516
8790	8790	0.105689075608454	0.161453797717483	0.000240867009059651	0.0248874722493279	0.000258712891809557	0.00772563464414826	-1604.1425088711
8791	8791	0.109320909539841	0.169785947630116	0.00175133249388336	0.0161931473020579	0.000210396112912381	0.00451749893597978	-1604.01419880966
8792	8792	0.10638918821539	0.166918604307408	0.00177909067366227	0.0158872089642893	0.000256336917583863	0.0063769977594327	-1602.92278181724
8793	8793	0.10765438801415	0.171855724591838	0.000892743059629692	0.00782127491295571	0.000299332477327823	0.00175268783229119	-1604.84263248129
8794	8794	0.110982127793707	0.16269130297952	0.00938091546044011	0.0109958274809775	0.00019437622771234	0.0120068706804833	-1604.59070517166
8795	8795	0.113720577758591	0.170550600268666	0.00930437377583384	0.011561281981213	0.000282642841373822	0.00408822979951074	-1604.30521522399
8796	8796	0.110967549436937	0.162062409108636	0.0117470023030435	0.0013409063196699	0.000272719861030914	0.00905944235311271	-1603.84765112021
8797	8797	0.118575597808496	0.175551539119006	0.0181931940365726	0.0313851160576984	0.000451420604809114	0.00787437282630134	-1606.37980610478
8798	8798	0.119644958992749	0.175955882529893	0.00926541335968568	0.0274405560326938	0.000494953745057813	0.00729373166993468	-1609.18952453597
8799	8799	0.120067924153516	0.168639245129447	0.025816951500413	0.0345585088179583	0.000239258998320196	0.00705502045264859	-1608.85271982573
8800	8800	0.125879149564529	0.204277891632455	0.0263993886573908	0.0488884671139278	0.000238152658251346	0.0100739715919623	-1608.33360592387
8801	8801	0.126539554737606	0.193949734648883	0.0231656541393895	0.0213950553270893	0.000301470910201307	0.0155199634100833	-1609.16926576708
8802	8802	0.122190994424606	0.188650934291344	0.0268478303632262	0.00500081181269046	0.000299714020355209	0.00936840352405679	-1607.93120926375
8803	8803	0.125754382155122	0.184068484394547	0.0294813730013491	0.021590680898415	0.000191645592904655	0.00589986275835686	-1607.42925138218
8804	8804	0.126789012992422	0.171944169853871	0.0312254401147311	0.0263836948189941	0.000394359715779797	0.00489814864326592	-1608.32339075787
8805	8805	0.131201743724568	0.173880629608201	0.0327841486454682	0.0163374368502999	0.000313648604749993	0.00418467836396557	-1608.08335046349
8806	8806	0.129961429315123	0.16701034642635	0.0351017136297043	0.000713571813173292	0.000315352532340576	0.0147001482046496	-1608.2586762065
8807	8807	0.129846499327576	0.163533943646638	0.0293953176283835	0.00125889477673526	0.000238453395057174	0.0128560830397016	-1607.37842156791
8808	8808	0.13071215162721	0.152921329564624	0.0353341297796749	0.0035536824204774	0.000262905890511939	0.00304171724309127	-1608.37030577887
8809	8809	0.13255362965871	0.161542894724951	0.0319969747632478	0.00262518344894444	0.000297495709857913	0.00690406168529753	-1607.60996256758
8810	8810	0.127959570147379	0.145168276820688	0.0232417530696577	0.00356623726369644	0.000236054787741227	0.00361333460731046	-1608.63170165805
8811	8811	0.122695377243017	0.151793247805081	0.0176408139979217	0.00072295799313898	0.000336843207405921	0.0104761479438679	-1606.60788774937
8812	8812	0.116876962941549	0.156472225559343	0.0237372870564411	0.00211301232797207	0.000147555319857037	0.00302439824988959	-1608.35787024763
8813	8813	0.120334116981675	0.175875330432226	0.0225280873589916	0.0152541076519753	0.000181695134444409	0.011208219565153	-1606.31169231393
8814	8814	0.120805911267478	0.172436562491023	0.019424305154698	0.0393217377782631	0.000129391249423756	0.0145356566687672	-1610.24415756236
8815	8815	0.121874681723492	0.20276739031054	0.0240567547946124	0.0106678701748325	0.000316296826022808	0.0125415385380678	-1608.85762565532
8816	8816	0.120571166520553	0.137934907709215	0.0174844368052959	0.00135584559768298	0.000362742043384887	0.0114331486085562	-1607.42967905879
8817	8817	0.117945086629675	0.151131878244728	0.0198657574549509	0.00233385387015958	0.000124675676134091	0.00493167480260922	-1605.90281171535
8818	8818	0.117842377515104	0.162097119265853	0.0165184630586941	0.00418942253105068	0.000621578345172964	0.0174130820005321	-1607.81719493384
8819	8819	0.115064261052672	0.15877848228249	0.0144912218078812	0.00470316160077718	0.000225713682129636	0.0044423494087902	-1604.31355592723
8820	8820	0.113075930888617	0.169207500474747	0.00852668886776992	0.00366543733290155	0.000282081982072498	0.0140735431561338	-1604.50903032249
8821	8821	0.109317789651025	0.169161480609477	0.0036908558918053	0.00126709836215887	0.000189363748652338	0.00275398302458924	-1604.09910998548
8822	8822	0.10488581009792	0.170591450063672	0.0041810007769502	0.0262952192473583	0.00019535772037499	0.0152565476953324	-1606.35990036261
8823	8823	0.110078536092251	0.188255468641718	0.0105308357317064	0.0217054970635566	0.000520694476694286	0.0194627362259374	-1607.66034583594
8824	8824	0.109367481409663	0.199106029013178	0.0114743738204276	0.0387037298819328	0.000787121033250598	0.0177093084078404	-1610.28047315512
8825	8825	0.108778907226691	0.200110152957826	0.000726640301542506	0.0523045749478994	0.000479083879043262	0.0115300139629936	-1606.31624895348
8826	8826	0.101257141365563	0.215380260554525	0.000768905726729914	0.0193751540021222	0.000103667677307422	0.0165181408639396	-1609.36017314887
8827	8827	0.110752901342031	0.209833834160201	0.0143039351033042	0.0599601751335647	0.000690846200930187	0.0136432774224743	-1610.15290833625
8828	8828	0.113839772862166	0.203780446658443	0.0137295761626626	0.0581935851948309	0.000302116707464458	0.00818533154899075	-1606.39348780324
8829	8829	0.113750027894458	0.211382498259649	0.0128200592853461	0.042887061027162	0.000307733852109078	0.0108467717274664	-1606.52301809503
8830	8830	0.116114727262413	0.20832555177639	0.0159285579327407	0.0424797882086778	0.000442635376655673	0.00719790625155601	-1606.967730421
8831	8831	0.115492000188164	0.20578200792508	0.0157754293938218	0.0388896068688231	0.000751865131428553	0.00531784488756596	-1609.46649391677
8832	8832	0.115610710080278	0.203289106270472	0.0209134349718341	0.0496984353691368	0.000116076243015741	0.00881921022872461	-1609.47706012041
8833	8833	0.120659849004754	0.188826117756845	0.0227110309564329	0.0269405248920953	0.000294084007820482	0.0199294482404396	-1608.76399092626
8834	8834	0.118024891654854	0.190681746755614	0.0148457762265456	0.000664336824607247	0.000225207192418526	0.00705515253813318	-1606.5703785744
8835	8835	0.115706073068846	0.192430655087159	0.0115117113482463	0.0258403292176	0.000563005903557206	0.0045488401508932	-1607.07232034761
8836	8836	0.110322427804005	0.165270793880999	0.0116986221090957	0.00034393234011688	0.000561595270842069	0.0122533736138294	-1605.91118168254
8837	8837	0.109660459927531	0.166807083249227	0.0101872095809276	0.00317793598629002	7.13701149198991e-05	0.0137509983706372	-1606.61613081747
8838	8838	0.109319103054365	0.164430648274827	0.00358828226217022	0.006157682212051	0.0007444735263146	0.0147494669544329	-1606.5257718506
8839	8839	0.102819522188545	0.168737063518555	0.00100957724624907	0.034501970885194	0.000634891505281511	0.00810928792595212	-1605.86713942868
8840	8840	0.107085718933535	0.193885352085071	0.00143632524903586	0.0562178765491632	0.000887352001592006	0.00470955671647261	-1607.38219075267
8841	8841	0.107165567347264	0.187032021840106	0.00304112104164369	0.0516453994486692	0.000213499060969686	0.00444858798809298	-1605.28360148535
8842	8842	0.108102324362748	0.210420670027783	0.000443920983898788	0.0433569400058831	0.00030597718780486	0.00971402860414333	-1605.56673784278
8843	8843	0.105048600559376	0.199106775917712	0.00337194995327579	0.0427527305511411	0.000178414696504528	0.0107356185814897	-1605.36432393378
8844	8844	0.11060531160833	0.203744689828751	0.00648489652535607	0.0265130283661526	0.000404289745583942	0.0139782936590458	-1606.26120166297
8845	8845	0.109767274573182	0.179660741568315	0.00866810770064155	6.67941444432559e-06	0.000155249247775231	0.00507684513700085	-1604.58831366243
8846	8846	0.110022468334627	0.161200606918701	0.00401346555900623	0.000858909827198384	0.000386785975981501	0.0076240512193984	-1603.21874143778
8847	8847	0.103594277025275	0.160941602838612	0.00294727088118962	0.00941357126259632	0.000298071398156917	0.00570650725335749	-1603.35577560275
8848	8848	0.10594633308882	0.172443981883101	0.000803646527438491	0.0182099837836115	0.000396958907559169	0.00811057250599181	-1603.12475956877
8849	8849	0.107172905786109	0.17358925169154	0.00642870464398899	0.0349142275800708	0.000281456004686017	0.00307035113543331	-1605.41731410083
8850	8850	0.107949986109861	0.187013999790147	0.003324609541435	0.0591832569400151	0.00050342766249514	0.00990937503067561	-1606.71197231383
8851	8851	0.103243676206368	0.187678576221069	0.00148316753613128	0.014903565959085	0.000284362119523991	0.0112703530986098	-1603.91296439753
8852	8852	0.104618186540978	0.154742116069641	0.00155082866634123	0.00750599151827035	0.000354628342083646	0.00934602171239102	-1603.16485644008
8853	8853	0.105862991749871	0.158479039627215	0.00273040114768033	0.0174301210471872	0.000383708886887562	0.0098154181270871	-1604.13709636086
8854	8854	0.103475734058536	0.18748503573431	0.00655678525216419	0.00979461491149164	0.000234350889332577	0.00729454326600915	-1606.20566511372
8855	8855	0.107687877426674	0.148504346012815	0.00641678143283894	0.0129130748431888	0.000143276797920285	0.00617308848190542	-1605.35487581706
8856	8856	0.111316325219025	0.167926699457822	0.00630427949160383	0.00779680418417802	0.000330704465581447	0.00373351523699684	-1603.93731219781
8857	8857	0.111128579521144	0.168983107581168	0.00425503615208703	0.000714024978846356	0.000281196645113133	0.0124916781589774	-1604.07014613039
8858	8858	0.108791371692327	0.166009297647959	0.00607102399136899	0.00171741223411764	0.000512334579452565	0.00367939459201523	-1604.55874269122
8859	8859	0.10710474899684	0.140943224971638	0.004491829513098	0.00168309625547645	0.000576997000463934	0.00640522084499047	-1604.9888983239
8860	8860	0.10831080820701	0.160029118815111	0.00317154725096127	0.00209439990269965	0.000324385317120697	0.00499157108096875	-1602.76762845794
8861	8861	0.106715414011618	0.169441825872086	0.0010983049258938	0.00193897180856814	0.000313018529336332	0.00979576799480856	-1602.64600612119
8862	8862	0.102078482140616	0.134939014848825	0.00451546770803656	0.00183729814004792	0.000242299039874092	0.00497651800312871	-1606.85981444507
8863	8863	0.100058067097203	0.194341391628773	0.000911796558650609	0.0300836423705231	0.000251894679178637	0.00999688461649501	-1605.4232484476
8864	8864	0.109967784563574	0.18332882015215	0.000618283912721414	0.0290103649059905	0.000311352516756802	0.0039779700538867	-1605.24511326072
8865	8865	0.101464610058129	0.163476664695786	0.000362535546021411	0.0202153643076181	0.00020034990216958	0.00457711361640719	-1604.17490973163
8866	8866	0.105283205483396	0.161351298672642	0.00263225194582296	0.011536691859953	0.000328157709947398	0.00431991827504716	-1603.1861957229
8867	8867	0.105286612408998	0.156636756204445	0.00219984891200831	0.00400598409827865	0.000233010099708513	0.00849541953870753	-1602.65876286387
8868	8868	0.107621537531128	0.161806507281524	0.00401536247499188	0.0105456454021078	0.000349987107995419	0.00751635182669219	-1603.08328860858
8869	8869	0.108484341952657	0.168390928862801	0.00742638385364155	0.00873472660948107	0.000395262984294439	0.0118826012037265	-1604.11579248761
8870	8870	0.108413549110691	0.169835241111483	0.00727519214307562	0.00261926202688945	0.000172360285084706	0.00958545664223424	-1603.54068296403
8871	8871	0.113708261983904	0.197022261530836	0.00893110879669777	0.0515488825799125	0.000144312920107762	0.00556770616489206	-1606.5944130337
8872	8872	0.108433538912344	0.197560511163861	0.0028517755146116	0.0230356830487273	0.000454965612773968	0.0274784668838242	-1609.18232990015
8873	8873	0.108586840896967	0.187365109871088	0.0029488773378261	0.0314219228329297	0.000419523842785556	0.0299236380507927	-1610.689027006
8874	8874	0.106375738012113	0.175605402500749	0.00681471637418307	0.0124581692254429	0.000246737835750359	0.00466106628035039	-1604.19174201894
8875	8875	0.108046320856112	0.149654183138474	0.00885021512634204	0.00464844907831508	0.000409530776422965	0.00813490625356346	-1604.76181919022
8876	8876	0.110402567441044	0.13011533378997	0.00375208782710024	4.18274903951298e-05	0.000213304647553486	0.00704166220279123	-1606.07472767469
8877	8877	0.110655675658714	0.145523875075136	0.00464140325667826	0.000463005309758931	0.000357661448634511	0.011486111054233	-1604.53718976207
8878	8878	0.11115836028837	0.14653537204763	0.0106117161417957	0.000642798415120544	0.000295897243104375	0.00752377835772326	-1604.01510546539
8879	8879	0.113734605731223	0.16713384882106	0.010191541847191	0.00356120935451286	0.000366331853575388	0.00508801726999083	-1604.05113816904
8880	8880	0.1092440882936	0.15237527033825	0.00361672676850004	0.00316939031495668	0.00041132744283405	0.00621508648403606	-1603.42625699584
8881	8881	0.107396791342485	0.165961317103722	0.00354613336219802	0.00118158686878206	0.000443542089871611	0.0169905855856404	-1604.51549154051
8882	8882	0.107141754074612	0.176703059672012	0.0029215380971787	0.00472624293860818	0.000519668854565508	0.00594748656092161	-1604.20684694341
8883	8883	0.110007634256641	0.142913017635673	0.000851201398382388	0.000194911200413601	0.000510427763332594	0.00442269162114651	-1605.41114681331
8884	8884	0.102355785625617	0.180265699804453	0.00344873899074242	0.0225803847357057	0.00046905048880388	0.00584809293923239	-1605.29546241034
8885	8885	0.108481181548953	0.179747986161977	0.00267212936512673	0.022573164147701	0.000328981819769944	0.00294963949013917	-1604.33654210139
8886	8886	0.107666148808573	0.177925777745074	0.00689060989320778	0.0252769071149077	0.000420833613450414	0.0122076582029586	-1605.01921344484
8887	8887	0.105975141878692	0.176162032676709	0.00691709289322174	0.0112503343654796	0.000839025032566475	0.0126570148924902	-1608.31153001298
8888	8888	0.109821293774528	0.143574665234129	0.00701921296541399	0.00059304985284025	0.000704337939625958	0.0167602238600984	-1607.66604060609
8889	8889	0.106161245571779	0.141755787994425	0.00305652723749306	0.0139291821078199	0.000689265631411435	0.0140889397984075	-1608.36910210536
8890	8890	0.106445437715343	0.1572769539855	0.00419464827117085	0.0150188665946376	0.000633301771201995	0.0101938291482871	-1605.46044506019
8891	8891	0.106486521400766	0.147535739034988	0.00234699856526206	0.00910826413579356	0.00068123729421995	0.011521873858457	-1606.03230889579
8892	8892	0.110806680484533	0.18292036129267	0.00509054974851777	0.0154323875428175	0.000160917661440062	0.00390949036293616	-1604.83771737673
8893	8893	0.106356757295975	0.161936449984097	0.00887653638833985	0.0181613158097585	0.000676386694500145	0.00301242163261347	-1608.30685658521
8894	8894	0.110961693324042	0.177174754689667	0.00875028052474097	0.0142910589499315	0.000518963466795448	0.012782054065882	-1605.2649713672
8895	8895	0.106418707225414	0.177248951248214	0.00374032952296802	0.0086764404662899	4.91959233917208e-05	0.0133536084252667	-1607.03124621066
8896	8896	0.107017555340783	0.168759014184016	0.00140496761130036	0.0049320258129537	0.000574998628030172	0.0110967754742702	-1604.19304258171
8897	8897	0.107119655052612	0.172326991867726	0.00494845149854253	0.0265291145923095	0.000436844826919579	0.00639822244909653	-1604.16548114501
8898	8898	0.109759787013082	0.19555424422217	0.00369441936706247	0.0607029640843968	0.00055133883125892	0.00771887602557614	-1606.34271397318
8899	8899	0.108766480148398	0.205116284159139	0.00954799113442185	0.059451162997705	0.000267223747360227	0.00645394546239665	-1606.21259783327
8900	8900	0.116327421835985	0.211103544238845	0.0106268520230708	0.0474415499602912	0.000323801317846097	0.00750467447805037	-1606.93600696117
8901	8901	0.106577936534954	0.200531156196174	0.00107643905819967	0.0482657153271285	0.000293029952267907	0.00945257142646106	-1604.6244627142
8902	8902	0.10790868208013	0.178472959230067	0.0017629055513596	0.0130235443395266	0.00030871640230107	0.00839550181871036	-1603.27489113722
8903	8903	0.109967693399786	0.17411575400599	0.00467618375565928	0.018634204941894	0.000226377552135679	0.00671719639808721	-1603.659873532
8904	8904	0.108918409840818	0.174228944065506	0.0055615614463604	0.0129591759060851	0.000129190064385077	0.0113174353581074	-1604.51163929004
8905	8905	0.10811787468996	0.175206693139361	0.00363157681107646	0.019518407009281	0.000796757993892087	0.00740198162973181	-1606.11289078662
8906	8906	0.108852072647898	0.165698945187889	0.00668620660334346	0.0197403514089976	0.000787492087321421	0.00589929670631555	-1606.51512672278
8907	8907	0.105478995138243	0.20023717573533	0.00622436491080147	0.0363342983830276	0.000747371209677199	0.0131130982763695	-1608.35873201101
8908	8908	0.107634276272578	0.194657772300437	0.00645993948702104	0.0347699914729772	0.000706086300661653	0.00225971700672181	-1608.20372701646
8909	8909	0.109736433901619	0.19584762876821	0.00510183053854555	0.0540943853569161	0.000664535232242181	0.0122994419546048	-1607.1750769512
8910	8910	0.104901827362928	0.209754875555538	0.00106636593397901	0.0574271645384423	0.000440106976549005	0.00441117345514509	-1605.02578740874
8911	8911	0.104965966880175	0.218352617751352	0.000913968084181152	0.0563539128936365	0.000440964238274833	0.0079259750611273	-1605.30994922915
8912	8912	0.105548668676724	0.19062532210122	0.00704484250137624	0.0239595545503124	0.000301288263525953	0.016738152144115	-1606.59856051463
8913	8913	0.1046225972777	0.197413031408783	0.0027253189780057	0.00888135766349838	0.000464393575153365	0.00793740743210221	-1605.9348712799
8914	8914	0.104325759650678	0.161595329401068	0.00547766273773126	0.0177375898631505	0.000927661818184308	0.00508556611951702	-1608.88183093964
8915	8915	0.112524193178721	0.168224679768151	0.0105369782187452	0.0158498385768223	0.000622071472453728	0.00948854019539224	-1605.73856869773
8916	8916	0.108742392570369	0.160733104799013	0.00497195129994977	0.0139390139573345	0.000412546309959326	0.00700484637071543	-1603.69409172151
8917	8917	0.108733996888298	0.169218404709285	0.00481175704222517	0.0174391661780898	0.000407646878079776	0.00874296595619816	-1603.71863808801
8918	8918	0.108521548035563	0.177765972466125	0.0030444810419791	0.00191208241321444	0.000344526384521893	0.0117719879587326	-1603.72419888338
8919	8919	0.105265643118762	0.176547469698752	0.00333861311682159	0.0134899415378752	0.000219864733805325	0.0141899932518023	-1604.21406058304
8920	8920	0.107675939742366	0.172491165233067	0.00406265253688125	0.01631769364791	0.000312271425640433	0.00285438078314206	-1603.97070459548
8921	8921	0.106286870779214	0.17415605131774	0.0054350962235947	0.0452248441808966	0.000451897495671644	0.00529956170941624	-1606.10224116229
8922	8922	0.108814677464694	0.195211749816867	0.00457442531546525	0.0404711686783881	0.000605105134193054	0.012197112390821	-1606.09243675787
8923	8923	0.106095523465094	0.184723237725536	0.00356467716292138	0.00971636961530868	0.000126299479961118	0.0128066909675517	-1604.85108910855
8924	8924	0.108927443631978	0.198193027982285	0.00299864243541533	0.0142264004789175	0.000157978069006829	0.0126121608764061	-1605.87735033113
8925	8925	0.105457362537212	0.173042924655997	0.000614757846769298	0.00976152686605303	0.000364768922262645	0.00517973061497033	-1602.81335890418
8926	8926	0.105491993952799	0.15659865875001	0.00058177702304144	0.000811753417001097	0.000424365498779464	0.00694410204933549	-1602.52659309414
8927	8927	0.101050323866161	0.16039302174009	5.67248844916503e-05	0.00300392047066101	0.0001593434356456	0.00595928742594641	-1603.19440217606
8928	8928	0.108513046281157	0.203440795428878	0.00789722924755593	0.0770075572185561	0.000608549927390236	0.00709317191406821	-1607.78707990115
8929	8929	0.112607058520443	0.237621437132874	0.00548396953830369	0.0983508776672185	0.00051977597752655	0.0052306105033601	-1608.30298641142
8930	8930	0.107793781404703	0.220850067095286	0.000511868060461003	0.0729607141817369	0.000266064184028123	0.0101736458239948	-1606.55578447013
8931	8931	0.101569174422533	0.203196021409014	0.000321170855302846	0.0688374675905821	0.000437410649236549	0.0105052235375537	-1606.59029090808
8932	8932	0.101185007897043	0.226219297324205	0.00123791113609064	0.049791675181731	0.000622587790477106	0.0135467076095209	-1608.9659137085
8933	8933	0.100645135192782	0.211449718459712	0.00173532672907568	0.0662885768416662	0.000164442387712561	0.00238113293884039	-1608.30427964452
8934	8934	0.109240695860207	0.221076141366041	0.00255308083475886	0.0798553839475229	0.000218909358098226	0.00710021812696333	-1606.79001905187
8935	8935	0.107954658889212	0.22135703454073	0.0012103558271597	0.0770402425032032	0.000687016633160195	0.0058055355778213	-1606.99962927181
8936	8936	0.102618969257253	0.211943132874217	0.000115060774802353	0.0844625431055054	0.000182038068166051	0.00507743241268872	-1607.02641149602
8937	8937	0.104919089661222	0.213701956429588	0.00189739085099181	0.0705807632541276	0.000198753592838841	0.0054850600649607	-1605.71656712346
8938	8938	0.105250859321153	0.233129785841804	0.00651388628474705	0.0876304742737772	0.000329727662481245	0.00727555200386789	-1607.70361247116
8939	8939	0.103529992032431	0.207177548340614	0.00438760987837911	0.0175410734442195	0.000269819781006626	0.00930137895896312	-1606.850972779
8940	8940	0.113602520930288	0.171888251241461	0.0190074463808617	0.0210001281243875	0.000199801512173096	0.00924053704350554	-1607.31647643527
8941	8941	0.12445845832061	0.198581383916507	0.0195266073575152	0.0556321086396242	0.000329627153111619	0.00377431620333106	-1609.0173985565
8942	8942	0.118184260614951	0.181037793051992	0.014738391398183	0.0178320956388297	0.000333559063692101	0.00804668759028353	-1605.35606358183
8943	8943	0.115480803911877	0.142734015097956	0.0110612801910855	0.00556900468929188	0.000201871886313837	0.0082332501170509	-1605.79825658091
8944	8944	0.112507458940371	0.185155644959193	0.00626041522608784	0.0346772849213966	0.000417429720246606	0.00825530518829307	-1605.28055919382
8945	8945	0.105875267653848	0.191330995630582	0.0048541083118017	0.0203661536311683	0.000575283256235917	0.00741536502748017	-1605.70910440469
8946	8946	0.114237492498335	0.15774348535387	0.00488068059425137	0.00301527484214151	0.000100003253788222	0.00751389438661401	-1606.54043670477
8947	8947	0.103364187187148	0.150147776534913	0.00166193513968761	0.00279461156445084	0.000328578096070121	0.00847834125366355	-1603.15819334469
8948	8948	0.103687835356334	0.138133162764717	0.000208371418463279	0.0010820008172095	8.32838059578072e-05	0.00670778552572131	-1605.38401404199
8949	8949	0.107166009842772	0.175482211706516	0.000872735816719682	0.0117053911020031	0.000315992663285032	0.00372100713972728	-1603.47789770884
8950	8950	0.10550484943537	0.172109016964273	0.00665855463253931	0.0103005232354959	0.000223810117827218	0.00967848727125724	-1604.31469825131
8951	8951	0.103974696180532	0.173304811688205	0.00748225505332725	0.000187716717726265	0.000284177503995611	0.0098434136654813	-1605.58835512568
8952	8952	0.113378706096716	0.146447802315963	0.0172938618534173	0.0134496029792577	0.000298712582411435	0.00472449269444053	-1607.51275560189
8953	8953	0.120928778519314	0.17113047053572	0.0222484083805846	0.0152280573373805	0.000285784609807927	0.00602345697571007	-1605.66007929949
8954	8954	0.122253694055673	0.157222855438954	0.0203634996641757	0.0228769805642315	0.000259563762729079	0.00406396662900374	-1607.29688668366
8955	8955	0.119087085737709	0.183144736695182	0.010282247737931	0.0191765006322341	0.00036827302166089	0.00618812300857463	-1607.53347122957
8956	8956	0.117167400428139	0.192479927195942	0.00954946376005042	0.0741123419838505	0.000314403122148054	0.00484886567494152	-1609.86865971759
8957	8957	0.110627242156784	0.252864477608089	0.00247860601915374	0.117829958920963	0.000412818230872183	0.00650471805334585	-1608.81039774766
8958	8958	0.103761354183566	0.26307805413904	0.000153101804803943	0.128569932808881	0.000317872089539187	0.00522736431588236	-1607.8416897779
8959	8959	0.106288745661058	0.285782843981394	0.000749631298113582	0.127219598638316	0.000592256495862311	0.00549045971126805	-1609.82266580949
8960	8960	0.106767271396129	0.24751167479038	0.00195271187260724	0.0826396966985985	0.000550720704828289	0.00636954158722757	-1607.7687863309
8961	8961	0.104910128847019	0.205358014566841	0.00648787398088652	0.0343636797165006	0.000154192848368749	0.0105367267039201	-1606.94160878668
8962	8962	0.103966378635938	0.204568976590264	0.00359261300393848	0.038815918095427	0.000456714230595803	0.00884592940817301	-1605.65021069941
8963	8963	0.11319048558355	0.184264052672898	0.0152093570306329	0.0388444670361983	0.000325919770655497	0.00809819570091812	-1606.17447999796
8964	8964	0.117094695046526	0.185363021553343	0.0184714640425318	0.0192283376417246	0.000287795060222113	0.00862444519679322	-1605.61920439175
8965	8965	0.116529216070849	0.186919132629293	0.0182653213515133	0.0282856830795946	9.91086908384135e-05	0.00869907377933217	-1607.20215289575
8966	8966	0.113681778024491	0.194047135426637	0.0183308572773725	0.0150892386277488	0.000740293701517687	0.00852026494860821	-1611.14351834989
8967	8967	0.120198858630313	0.178115462536523	0.0240336022779999	0.028378319037682	0.000285456256894638	0.0113939105409978	-1607.35087957668
8968	8968	0.121770234111821	0.179016309297042	0.0220400483131903	0.022313935206546	0.000348403373061485	0.0114630131623898	-1606.51848276837
8969	8969	0.120719189551067	0.170044862605531	0.0209539202087635	0.00571972674519563	0.00023798181435117	0.00371239923815178	-1605.67888383255
8970	8970	0.124224884343245	0.165761225877871	0.0290284651161164	0.0223707277041984	0.000217215333219573	0.00677418108909602	-1607.68992212117
8971	8971	0.126331582701923	0.190021766036975	0.0255291762463755	0.0211784829997879	0.000317384968377719	0.0138565435406495	-1608.07493999522
8972	8972	0.123845436850181	0.201882358104075	0.027029597378855	0.0342524774382579	0.000191773851509948	0.00802773640603615	-1608.01593350633
8973	8973	0.125656267612165	0.16426790082531	0.0264259815315273	0.0355640086622549	0.00021815974039695	0.0103418180684966	-1609.4705156189
8974	8974	0.122153307594893	0.207703228518691	0.024256014486337	0.0593670448908993	0.000228401557237939	0.0119181616529059	-1608.76511575366
8975	8975	0.124260237028821	0.203272535478234	0.0220606181174017	0.0591352789659453	0.000341862729585366	0.00872676350274805	-1608.37229083386
8976	8976	0.119064060162297	0.217220086572553	0.0236329497136719	0.0413962670520701	0.000502921150071755	0.0109335685067569	-1610.29329566009
8977	8977	0.124430474664789	0.195297404174725	0.0234581100345625	0.0286308775719629	0.000566508095086651	0.00857779324232312	-1608.71570417149
8978	8978	0.123657295145177	0.191108268344822	0.0247002851993049	0.0504697272840322	0.000584917914679476	0.00740025196278835	-1608.77322005359
8979	8979	0.124395205408351	0.207314336728107	0.0218069229510707	0.0616572190728959	0.000431469448808399	0.00363420196604677	-1608.98012224679
8980	8980	0.118180822800014	0.200558979627566	0.0098440634287747	0.0333238215867222	0.000399327489055546	0.0131300749636171	-1608.76342103354
8981	8981	0.104246647117906	0.204892607478208	0.000143787481225078	0.0339007851642873	0.000418473952922715	0.0100857855083934	-1604.70552121644
8982	8982	0.104533728680165	0.168189111975715	0.00668537320762802	0.0381441073057687	0.000315992870050301	0.00147467983863325	-1608.87841780939
8983	8983	0.110719401910119	0.202361666040144	0.00575888190306889	0.0335818865719852	0.000359225353221682	0.0121080556827495	-1605.6309871248
8984	8984	0.1062009655108	0.176165583599467	0.00585001877379482	0.0242414643841315	0.000208358236691534	0.0149014868864092	-1605.730858715
8985	8985	0.106920959216189	0.215189860804315	0.00145471499780485	0.0535224378306593	0.000353407080923187	0.0137223646518771	-1606.1080520182
8986	8986	0.1038242745824	0.200240209246775	0.00087092383231444	0.00710415425369869	0.000434151997553392	0.012646763381556	-1606.03039633102
8987	8987	0.109420071110056	0.179186468616617	0.00601499276989855	0.0127654719284132	0.000237369705202749	0.00579349620675085	-1603.52393731862
8988	8988	0.107781411513535	0.168310455811985	0.00703564531512021	0.00635860982843277	0.000836654359984661	0.0094055773039649	-1607.16266713553
8989	8989	0.112155572269344	0.194607792730118	0.00837340105588655	0.00583418917565624	0.000679054115349801	0.00902953774597105	-1608.50061012388
8990	8990	0.106044818487516	0.130424749827936	0.00818384083551032	0.019746184948559	0.000428927490982715	0.00831690974521846	-1611.65471685842
8991	8991	0.11044055125732	0.18002073890238	0.0041515074817979	0.0292227642624992	0.000254779561372452	0.00257088885145895	-1605.19997523131
8992	8992	0.104349852231953	0.183007465520664	0.00466786655178058	0.0220650946810965	0.000134833484246332	0.0117952614367563	-1605.59650497835
8993	8993	0.103445780337377	0.197891934116833	0.00028811931635673	0.0206211295574995	0.00022867552617594	0.00524966570381765	-1604.32681692924
8994	8994	0.106753830922447	0.150219201481993	0.00470801593258172	0.00926932438361018	0.000156959893957575	0.0074213043675694	-1604.35215559494
8995	8995	0.108878922838408	0.18557427385687	0.0039731207492488	0.0180119585925881	0.000186261238338161	0.00477270464873664	-1604.13260689378
8996	8996	0.107637155779996	0.153297459519646	0.000803016523031045	0.0214361098149931	0.000340723972674761	0.00441991164996511	-1604.93015291785
8997	8997	0.107271606418465	0.167168730908726	0.00168447086376037	0.000852210563866897	0.000440754873995758	0.00458323484069424	-1603.35565238645
8998	8998	0.104811584549044	0.148934854055615	0.00161927537907875	0.00763585111067278	0.000664741086715742	0.00995441674704907	-1605.27401595431
8999	8999	0.10570840366845	0.159628075096074	0.00321836060322503	0.0150523131344604	0.00030586372610462	0.0127445061965107	-1604.45333411636
9000	9000	0.10733816456077	0.170599829202058	0.00256791633432784	0.0113785264388386	0.000275646761005341	0.0189845980577867	-1605.28831253254
9001	9001	0.103019854049263	0.184684414421651	0.00183221505189072	0.0155179184655708	0.000313539353949246	0.0169284798986867	-1605.07002926785
9002	9002	0.104276266470367	0.172320591506688	0.00516753737889575	0.00104625524927527	0.000175837446767658	0.0163822532038307	-1605.31445089998
9003	9003	0.106935856019729	0.169927150060858	0.00103973988129496	0.000267186152224228	0.000486240754314652	0.0210835792037896	-1605.72744764666
9004	9004	0.102554278800967	0.17134187679119	0.000405525190061912	0.00963313557369724	0.000628618606500953	0.0196025094872142	-1606.4022008202
9005	9005	0.104975872604647	0.183815129595075	0.00220933630008538	0.0148080201401876	0.000658462634896907	0.0176384813874573	-1606.5470656933
9006	9006	0.105200527266813	0.189640739148868	0.000543609495866973	0.0226459319938389	0.000346042305646906	0.0139163554732677	-1604.26956746785
9007	9007	0.103741781898271	0.181201032278146	0.000551105577593935	0.0282164546331051	0.000243504551767458	0.00990138823915057	-1603.65181760566
9008	9008	0.101434900744761	0.19248757866059	0.000265038415779261	0.0232727988216576	0.000274724882958847	0.0104822146436132	-1604.2646660001
9009	9009	0.110904326781123	0.184896230425974	0.00447726997150859	0.00968528550649658	0.000242542321680688	0.00674041401434292	-1604.35626040298
9010	9010	0.108505497584475	0.162299177246724	0.00743952049186652	0.00551059017181185	0.000349915418567584	0.00732865305285015	-1603.34738692262
9011	9011	0.108435869535566	0.156221416187212	0.00160693737034037	0.00463192858858309	0.000192840176385306	0.00823326029317525	-1603.35839184012
9012	9012	0.103715676833576	0.152226214958901	0.00201885142204507	0.00617550987619149	0.000396926922654193	0.00945372921721489	-1603.66092820752
9013	9013	0.102039827483826	0.148314066557932	0.0021006095257388	0.0118952068509967	0.000359693327212803	0.00733087301127754	-1605.0412571647
9014	9014	0.103737719084416	0.182282049406402	0.000242520347554171	0.0299077293264875	0.000229260983399161	0.00813452211602511	-1603.47567299244
9015	9015	0.103222616782551	0.177915442060761	0.00079557553788141	0.0160565903968391	0.000249812305990534	0.00427006961354692	-1603.25805937017
9016	9016	0.103973105947869	0.170018871600683	3.26050943112831e-05	0.0143136563782685	0.00034538067366583	0.00686708789954655	-1602.60051888524
9017	9017	0.101898640804013	0.168682611927878	0.000386794772672214	0.00695750145100143	0.000508952922903535	0.00983039075329939	-1603.7947141811
9018	9018	0.107419817338394	0.178316294940508	0.000713710268516517	0.0288776831033064	0.000527432720299312	0.00682099242121808	-1604.36192613288
9019	9019	0.106493399286763	0.174830070567453	0.000403039437491854	0.0308126160675557	0.000476130789780125	0.00912741415950403	-1604.33550952704
9020	9020	0.103099456777669	0.166271340278161	0.000226202269579239	0.0283695495319325	0.000233868857663632	0.00859280783162839	-1604.32567453072
9021	9021	0.0997877599185475	0.179028679433782	0.00122436220347317	0.0232479053036435	0.000104932927315872	0.00642952722392981	-1606.31228097332
9022	9022	0.102535300131809	0.168410526498778	0.00500832317629558	0.00874244262262478	0.00054955322018938	0.00311507090543931	-1607.11658732808
9023	9023	0.109264555873327	0.164781723885841	0.0126092212270372	0.00839500022166294	0.00055202491130663	0.014320903599807	-1607.37993009226
9024	9024	0.116494326648783	0.165064119116364	0.0162402322868086	0.00853864374245079	0.000447107147036709	0.0145292042220081	-1606.07220686062
9025	9025	0.114528192694897	0.172392224379491	0.0158079678553328	0.0253577795869819	0.000533055538736341	0.0109419723423705	-1606.73811016653
9026	9026	0.121306460896739	0.191678945947141	0.0154819741182939	0.0416488997026362	0.000493632390254772	0.00309723665147316	-1608.71781635279
9027	9027	0.111179803960916	0.190323721043538	0.00909302188730492	0.0347591000491352	0.000413733380871101	0.0113984089830617	-1605.33285204954
9028	9028	0.119546117162512	0.196185739654163	0.0158869107776364	0.0204768152993466	0.000343989118574692	0.00631662297465306	-1606.87721363963
9029	9029	0.116516757125808	0.185366735786426	0.014597827451959	0.0353180636214219	0.000318615876302421	0.0057165048929402	-1605.4693446519
9030	9030	0.112983474061254	0.178829667121307	0.00948601542252041	0.0346699979919873	0.000566282748980798	0.00672816079607321	-1605.78942835084
9031	9031	0.110517103237052	0.191396906795368	0.00267489747061954	0.0430670936396509	0.000183279770990448	0.00540563118022612	-1605.69096860166
9032	9032	0.10208153935111	0.200971041254873	0.00491934646076345	0.0161720873422001	0.000146091210808901	0.00575390005081854	-1608.0433309217
9033	9033	0.105330241589686	0.176745906435866	0.00363019394204948	0.0234945877869174	0.000273851940019239	0.00846353729788485	-1603.6388650722
9034	9034	0.10391225623042	0.190061597813241	0.00048244907808397	0.0184725795792164	0.000391161689738463	0.0104241526727757	-1603.83356057052
9035	9035	0.100073063333997	0.184613979788255	0.000502022168089583	0.0330315399082406	0.000408132167717986	0.0102905006851732	-1605.3253746226
9036	9036	0.107990877284088	0.180024902904921	0.00384464282689637	0.023118109691925	0.000312982897775113	0.0131015797046869	-1604.33429835389
9037	9037	0.103964484077971	0.183156491025353	0.000237810154444242	0.0043657776901702	0.000117713311456247	0.0142905549897878	-1604.77405163059
9038	9038	0.10452387022642	0.156075800804604	0.0020943906257244	0.0153024169086547	0.000309547946255013	0.00379878149984835	-1603.88342192009
9039	9039	0.106625396236709	0.161877373980271	0.00447306247489251	0.0253186011289494	0.000669075150555837	0.00683737807447166	-1605.88024523875
9040	9040	0.105849956003013	0.181340014350143	0.00580200958495327	0.00625763969519009	0.000595508846419467	0.00656120378103773	-1606.05691261537
9041	9041	0.111084947179048	0.17137190333454	0.00859698389771947	0.0204877343103102	0.000130540370357896	0.00264035668229961	-1605.57676514731
9042	9042	0.112562259212236	0.183956914903938	0.00922916889773395	0.0488443079621299	0.000100847380821046	0.00368836755981694	-1607.544218088
9043	9043	0.112835812581813	0.190074602735923	0.00908676454720728	0.0219825155147005	0.000198974935313846	0.00617792680085516	-1604.82224674609
9044	9044	0.110186937630973	0.162335566349868	0.0130625725409518	0.000594713965586041	0.000684159617520977	0.00522564225893455	-1607.68627420111
9045	9045	0.114064193242153	0.167814311860301	0.0133328153961199	0.0356309692275271	0.000220256984764469	0.00622483010919737	-1606.32880106139
9046	9046	0.113383701748868	0.202458359642609	0.00694437110962294	0.0341313504497448	0.000473758959498751	0.0123487324381459	-1606.95093169799
9047	9047	0.110089917790347	0.203948422577301	0.01299396059432	0.0031252900428939	0.000101935637952876	0.00425738399255939	-1610.49100475013
9048	9048	0.112885739375416	0.193153989556367	0.00883595000108884	0.0249297375142362	0.000358603559948062	0.0129042430062545	-1605.57392573141
9049	9049	0.110387406262237	0.164374301484038	0.00596895367520419	0.00602666601383658	0.000389974585755169	0.00821567004241727	-1603.40170545202
9050	9050	0.108630098711691	0.161840233124575	0.0045586482721018	0.00695906618849939	0.000533601713049415	0.00577557582287719	-1603.95220108063
9051	9051	0.106499867986568	0.168000841222809	0.00593295014913522	0.00417822178391315	0.00024295501042583	0.00528399604578998	-1603.30336489063
9052	9052	0.10917357640958	0.150100981531308	0.0047428492193215	0.00196968532715041	0.000121752835779062	0.00650705252370172	-1603.94613693386
9053	9053	0.104328202845532	0.160033098497703	0.000776139229987657	0.00628393956061327	0.000536551502672196	0.00890753633896139	-1603.45981263016
9054	9054	0.105771759660861	0.164775866714091	0.00116676532514448	0.0371590090576233	0.000405734021513097	0.00515669794411456	-1605.21802145441
9055	9055	0.10148811579608	0.215103230891644	0.00149632182529008	0.0464062518595952	0.000148663721679281	0.0084168800875114	-1606.74442741797
9056	9056	0.104035884997545	0.180543569491463	0.00506160140351685	0.0398035440444496	0.000286873172375024	0.00646960623495457	-1605.57450760287
9057	9057	0.105557353401706	0.18130731321237	0.0105756091007531	0.0181784993533242	0.000367735613205033	0.00479926799206887	-1607.56397936241
9058	9058	0.114811240723185	0.181470831975302	0.0137682510645487	0.0640735417140661	0.000177684418437532	0.00971814192864058	-1609.9794800096
9059	9059	0.117630702117312	0.201113711324118	0.0131744082719696	0.00994277295530753	0.000619936919603149	0.0148309097378287	-1610.13401917302
9060	9060	0.110511998151774	0.211136930731446	0.00667448671948081	0.0410713972447044	0.000211578541253227	0.0166101536115582	-1607.2369244931
9061	9061	0.110778707663864	0.176804242368111	0.00671311602353546	0.0386481396556964	0.000851394628218509	0.00827488830167411	-1607.56344655775
9062	9062	0.112979886182524	0.199209257298876	0.00802073049712108	0.0621082149456613	0.00040019919496878	0.00139233539868447	-1608.25572275347
9063	9063	0.109117666454846	0.216432034392348	0.00210441600636752	0.0881828765650936	0.000469626918278065	0.00755671668919345	-1607.33489859193
9064	9064	0.105936404877971	0.236865587646013	0.00447359139692165	0.0722516968532472	0.000524547607076441	0.0135226537702565	-1608.18617370343
9065	9065	0.105723474250851	0.216083226744171	0.00195195867125782	0.0188107410881742	0.000264627035173747	0.00483241645268666	-1607.46883147704
9066	9066	0.105031086376361	0.17639843391683	0.00592091471274766	0.0364720563530132	0.000313773174789669	0.0206913504975549	-1609.25054552138
9067	9067	0.105400197965634	0.18627929390508	0.00164571502648638	0.02991481916481	0.000478654087111493	0.0223772197334448	-1607.40223414116
9068	9068	0.106326630543308	0.183747653991597	0.00619770152765595	0.00449606273493393	0.000411143626464568	0.00639294623585158	-1604.96723054832
9069	9069	0.110820612497637	0.162025004172676	0.00820798173703886	0.0116459046812911	0.000384721751295447	0.0160070596194513	-1605.48908410073
9070	9070	0.112926985718924	0.185275107145363	0.0144354643687178	0.022203909772764	0.000546592373324757	0.00893347049403745	-1606.54175703352
9071	9071	0.117093830216508	0.177170488988613	0.0148557065826174	0.0382887837744101	0.000205793101321139	0.00538091756685115	-1606.23869285169
9072	9072	0.116692130885938	0.178229799368744	0.0169418684677172	0.0404819188208007	0.00072942776899039	0.00569443038973495	-1608.2921654195
9073	9073	0.114817834553781	0.19733985082581	0.00921403343006594	0.0455768758446693	0.000102838118618475	0.00668174737067442	-1607.41376556677
9074	9074	0.117070281530333	0.195007616052248	0.00762632322600575	0.0526154102695955	0.000494517430909255	0.0098570178155351	-1609.07740435693
9075	9075	0.103917561328669	0.202547100719966	0.00237185582432961	0.0439739616329173	8.1879066016472e-05	0.0055559145795283	-1606.70756721388
9076	9076	0.106479936756236	0.181625276711125	0.00243985896768172	0.0357529398170143	0.000316126520551618	0.00854059534162178	-1604.01313344928
9077	9077	0.104320617207305	0.170639264839429	0.00496790880579437	0.00586744476699744	0.000436029765312609	0.00842503461845906	-1604.31995423972
9078	9078	0.109979164017141	0.146556173764061	0.00873866110836327	0.0130664319819166	0.000389245908898142	0.00255135488736984	-1606.16719204486
9079	9079	0.111112413531112	0.16337468148727	0.00750701079743631	0.0149269602935875	0.000455662457919797	0.0143595686552518	-1605.49345902145
9080	9080	0.10805722619688	0.188853174510052	0.00786177733351654	0.0105547140295336	0.000412933170891505	0.0204664102005279	-1606.8961992031
9081	9081	0.114306103235465	0.205970921475786	0.0192481115175688	0.0281029728809797	0.000141954620314048	0.0141731807692177	-1609.50186831376
9082	9082	0.122533171524056	0.177995978070944	0.0288386720265515	0.0250399152240632	0.000102130410708835	0.00966631556569178	-1609.29095891389
9083	9083	0.124640306618111	0.185301060887137	0.0204431011295777	0.0262873176232823	0.000328109652066346	0.0152384269452685	-1608.70022540873
9084	9084	0.118528169217987	0.178378451574374	0.0199338495233709	0.023808464224214	0.000218729667422513	0.00933074933974613	-1605.90145345971
9085	9085	0.119183192653282	0.181544767138638	0.0197472353939202	0.0152384667206082	0.000405504937918157	0.0103120503201885	-1606.10474417641
9086	9086	0.118558314072097	0.178951501193266	0.01088204127371	0.0242690753086857	0.00025366569189979	0.00605690944956725	-1606.65141635121
9087	9087	0.113124537454325	0.150134711604308	0.0135115993354063	0.0191608947949242	0.000316162439113945	0.00703688923353713	-1606.35295669617
9088	9088	0.114192502140899	0.168024171103595	0.0130309229095719	0.00458432806772142	0.000330124852493506	0.0124966771688762	-1604.49584276372
9089	9089	0.117059253808496	0.168290549766403	0.012079699890158	0.00449700329110139	0.000307858054914328	0.0152838588303297	-1605.82000959969
9090	9090	0.115541626929738	0.168092250908421	0.0127633447198291	0.00268296986575142	0.000256481601696211	0.00674165589741675	-1603.93557620057
9091	9091	0.11586311515887	0.158595560046578	0.0110411942011635	0.00241898418301856	0.000315324116863062	0.00992501947862487	-1604.45004889513
9092	9092	0.111384621329748	0.153379253545025	0.00460611831867278	0.00459612030370798	0.000234968179560431	0.011258942752744	-1604.55203489929
9093	9093	0.105622236135307	0.15640791959846	0.00541210007934975	0.00758403902124525	0.000217702515699858	0.0101362966712977	-1604.10403686689
9094	9094	0.101075547517074	0.191589422127633	0.00493840204093513	0.00778606944807454	0.000207644962358082	0.00757800826204003	-1607.55274813149
9095	9095	0.109723025387276	0.146377664680332	0.00945965906035378	0.00376921224793715	0.000345713504890592	0.00294789858423803	-1605.05270734108
9096	9096	0.108967859124651	0.177983969701273	0.0105873119416207	0.00568417196737487	0.000385819847522997	0.0114230892794596	-1605.21186405997
9097	9097	0.110165625623565	0.20183470887975	0.00186612793384496	0.0642643350334283	0.000516875598669327	0.0139869396805205	-1608.35114872963
9098	9098	0.109063661674207	0.227953420427283	0.000651571787497972	0.0703593984869774	0.000268385939569149	0.0108550977635892	-1607.39207705353
9099	9099	0.105422267688518	0.220830275203384	7.91313852112617e-05	0.0411079186625784	0.000391044467081767	0.00887241655617696	-1606.01719728375
9100	9100	0.105158186420068	0.219597005531864	0.00384676747519955	0.0466801743126181	0.000295427412901917	0.00983081113617949	-1606.08897160318
9101	9101	0.104260010752768	0.162936659433774	0.000204265610337872	0.0380449493016954	0.000682172091348374	0.00281973246157062	-1607.08140206749
9102	9102	0.104052536910924	0.177474836041362	0.00154330378642542	0.0119094624464868	0.000636742444055171	0.00700336073617882	-1604.78858407936
9103	9103	0.110061270100456	0.179014279610793	0.0105593462003436	0.00713469445285289	0.000510177051343195	0.00971322028253519	-1605.53988530892
9104	9104	0.115052582737553	0.141083806142651	0.0124999941244234	0.00234333724971514	0.000264516747422512	0.00903544468832394	-1605.31637332114
9105	9105	0.115205530774574	0.191159253965223	0.011631450950755	0.0261209979578096	0.00041082224085759	0.0157045765494587	-1606.68716182823
9106	9106	0.112973716901082	0.180780389368656	0.0105331080904051	0.00444443474098737	0.000289427230240795	0.0197167007936263	-1606.07364695687
9107	9107	0.112518093928857	0.159399347341538	0.0085823653064261	0.000700859742752998	0.000634470285209006	0.0247896960518831	-1608.81517432624
9108	9108	0.109026291006581	0.185736695791084	0.00907005128237335	0.0199172844435195	0.00013499070024608	0.0113580697817743	-1605.53294572967
9109	9109	0.109877886911384	0.186215769131842	0.00593882339614424	0.0176169823500061	0.000494326587908549	0.00625042381403438	-1604.8207676069
9110	9110	0.107881635937824	0.182287590202842	0.00178606954716048	0.00447982373172987	0.000455702993956856	0.00802245101999106	-1604.27082877896
9111	9111	0.108260365226841	0.189546132526416	0.00332617967531306	0.00613406100181709	0.000431130755773863	0.0132207270266301	-1605.17498784029
9112	9112	0.107249488067715	0.150404522162967	0.00315957856443817	0.00781069500419865	0.000132363977467603	0.0091673857953554	-1604.50380841083
9113	9113	0.111792932801787	0.151295762491503	0.00296804316534365	0.00317811200191753	0.000352844392072126	0.00822279423545154	-1604.74681858448
9114	9114	0.107512371305385	0.161278870339313	0.00149142418818489	0.00351554456814353	0.000218089681845951	0.010395291279596	-1603.00042773254
9115	9115	0.10264274355706	0.172718677806993	0.00220627359471568	0.00544146678217333	0.000290582364894267	0.0130086331965659	-1603.87030638902
9116	9116	0.107019088212549	0.169440722109209	0.0047169694352816	0.0119074075967527	0.000200154092991171	0.00983061585881599	-1603.4448298085
9117	9117	0.109680445754903	0.18830712657666	0.00342704554859516	0.00311185341967772	0.000197428088485682	0.00782173268397699	-1604.72157634709
9118	9118	0.112009007875485	0.14304234408256	0.0116542041706914	0.0025148271997501	0.000407426611890466	0.00718585848757385	-1605.01925880802
9119	9119	0.105430449449886	0.135426390568771	0.00946398266770263	0.00670109305422451	0.000497982602879885	0.00501407341703055	-1609.15523068756
9120	9120	0.109920544998148	0.191946575716333	0.00270562933401961	0.042807736400179	0.000502278987516341	0.00820617627596652	-1605.48499430819
9121	9121	0.106848389529879	0.199945173266486	0.0006833639740771	0.0335566486496341	0.000689094987169236	0.0143658693708867	-1606.89229066995
9122	9122	0.107241930059004	0.19426241337189	0.000955431047773766	0.0423371563429339	0.00078959454126568	0.011544149153116	-1606.88121747318
9123	9123	0.102452652200067	0.194696844024509	0.00115277397833712	0.0651047327663937	0.00017975690203082	0.00712447621867564	-1606.75333547319
9124	9124	0.107404423435261	0.25276516948563	0.00575245816846864	0.123792300209683	0.000167573011150958	0.00241828117119556	-1609.97493397881
9125	9125	0.108437545273	0.261066840128336	0.00233936181261139	0.124563366861999	0.000718774627264256	0.0230798753466114	-1614.28053480985
9126	9126	0.108245028845022	0.262119900626426	0.00511543559681145	0.111295405769797	0.000651913946439444	0.0221491188820095	-1612.75121536146
9127	9127	0.104830036877098	0.250384048016582	0.00398620797828423	0.0645613477047727	0.000481832528730107	0.0131123082720654	-1610.07190756406
9128	9128	0.106537877172876	0.214252838086302	0.0121027808041513	0.0590938765466476	0.000489634423046899	0.010533325227607	-1610.08912693893
9129	9129	0.106546785287918	0.210340018542703	0.00144858425617145	0.0454358725543933	0.000258941219670261	0.00686412830470305	-1604.77630811379
9130	9130	0.103701953438268	0.200994925842035	0.00495424673081252	0.05436490283977	0.000630396796393475	0.0156714531339498	-1608.76362211281
9131	9131	0.104885347400069	0.201584154192805	0.00336806514878709	0.0141655522971603	0.000509412182622935	0.0183260410078008	-1607.4471974737
9132	9132	0.105995235806372	0.139719866784788	0.00287219139480776	0.0087417130943445	0.000229356563416227	0.0146570359937084	-1607.03909576365
9133	9133	0.105337169146152	0.145624190116803	0.00166956407822856	0.000891102035266062	0.000368558809482576	0.00540505248479212	-1603.02159680879
9134	9134	0.0995581926230119	0.150955155249315	0.00119954233604665	0.0025734205314174	0.000732946563202791	0.00757511064614145	-1607.20677661384
9135	9135	0.107231631905191	0.167655469513852	0.00398946148228603	0.00433506314564549	0.000518736636321755	0.00947850647130955	-1603.77197612087
9136	9136	0.107717375871565	0.172326562626823	0.00314776257636268	0.0158395716597646	0.000471574193219371	0.00591217811748062	-1603.66115086431
9137	9137	0.106195471536468	0.17309082462158	0.00162361077017598	0.00514819907077542	0.000352301158805627	0.0112316629927728	-1603.02355170023
9138	9138	0.109168557551323	0.159323406976081	0.00193762105301214	0.00173617127895334	0.000300853881759987	0.00829295630535455	-1603.08461654675
9139	9139	0.110814024860637	0.179314608990654	0.00713694507071501	0.0211859239191174	0.000123122301964061	0.00686185753070163	-1604.75094858441
9140	9140	0.110850773726179	0.175682295315656	0.0101188072036652	0.0115121157123324	0.000307378547607868	0.00890064255283149	-1603.96223348935
9141	9141	0.110738131423633	0.173445518407752	0.00390976681691563	0.0091989525004103	0.000366238972024528	0.01095318868662	-1604.19862121988
9142	9142	0.104083875528561	0.190514160409894	0.00270197483066978	0.0145395249649252	0.000578987439824267	0.00973702007743655	-1605.66574123346
9143	9143	0.105441992675252	0.174939428692838	0.00261985029125194	0.0180558705947039	0.000519553659854545	0.00800171133238721	-1603.9104541904
9144	9144	0.108615602192789	0.180098665847117	0.00328359579599807	0.0199501591383491	0.000514165552185946	0.0109454235679239	-1604.59024113351
9145	9145	0.106983482608482	0.203970033624811	0.0045925614062855	0.0363276688373563	0.000431728114996032	0.0101105679494138	-1605.23201409325
9146	9146	0.109879651030755	0.164121273732459	0.006584321770996	0.0254016876768225	0.000253994239300723	0.00692628219740262	-1604.53736057087
9147	9147	0.109576308570831	0.164976009493258	0.00665120771985967	0.0147459593042009	0.00015378564993011	0.0144054033528455	-1605.50683877443
9148	9148	0.112803292629987	0.153956058557213	0.0053517464099888	0.00596275933423894	0.000271323290454243	0.0120429802190088	-1605.30721412388
9149	9149	0.107448792941657	0.151315226680046	0.00304410159213586	0.014856434719493	0.000415080701278121	0.00692856310598927	-1604.32647385212
9150	9150	0.103256148623973	0.192631441526074	8.46003973006392e-05	0.0129600698312975	0.000419981614192735	0.00665246823288706	-1604.34870886648
9151	9151	0.100510279787536	0.178961466233781	0.00010913483675501	0.0272177658200771	0.000337056451373165	0.00768382747105013	-1604.15386861221
9152	9152	0.100477520008191	0.17126174475052	0.000798625693878598	0.0277187832335428	0.000389941101879862	0.00760975946782493	-1604.93970273115
9153	9153	0.103017212276325	0.172449580255522	0.000151327844370301	0.0161871077469114	0.000189125431680922	0.00756259727451868	-1603.02786798904
9154	9154	0.103758315611959	0.169912543973898	0.000879643971514308	0.0252206326680088	0.000476494956650256	0.00705949541157371	-1603.87139236797
9155	9155	0.10327335391189	0.196695212791055	0.00107369975303109	0.0410826214657977	0.000397556520293305	0.00720317466322939	-1604.24866448174
9156	9156	0.105762460855299	0.192197624843909	0.00255822628540161	0.0266561750324143	0.000214872569827327	0.0127713917697288	-1604.54586358159
9157	9157	0.104838155757463	0.195053651770342	0.000418784046169037	0.0344932176703007	0.000421122439596609	0.0035247986158856	-1604.47276292927
9158	9158	0.103967053831255	0.183894293475366	0.00425055123743218	0.0362995759821213	0.00037094001067045	0.00881895224602753	-1605.07428045659
9159	9159	0.104219209173895	0.1995209252299	0.00221853838607161	0.0457179097378639	0.000288129084794625	0.00988815169541631	-1604.72372828924
9160	9160	0.109633424138454	0.207716842707176	0.00350363746544355	0.047911836627182	0.000287945414481009	0.0077790185917996	-1605.25260867454
9161	9161	0.104271477928844	0.18989143557051	0.00203872007472061	0.0492765982721788	0.000305779207017779	0.0165211516750956	-1607.05238591089
9162	9162	0.102494320887396	0.213564596443895	0.000814191393204521	0.0376232147796147	0.000361030425468168	0.00481625613787819	-1605.89172667082
9163	9163	0.104388409338959	0.191142881675132	0.000396255104882992	0.0118836189805377	8.57047511553768e-05	0.00639392956166309	-1605.38694261745
9164	9164	0.104351861792999	0.149151629253252	0.000330646994884238	0.0113904474364253	0.000416303219785937	0.00653123877768128	-1603.76466250472
9165	9165	0.100521282162643	0.186631406665482	0.00128230035203614	0.0166226223806346	0.000312298386045331	0.00793908697884116	-1604.72977608275
9166	9166	0.107177904374816	0.180927411122659	0.00550440797058739	0.00552584263334907	0.00025852072177986	0.00525236598553702	-1603.79797238397
9167	9167	0.108798881991015	0.174963933429231	0.00947457131023165	0.00798350705603156	0.000404131100367082	0.010437060503185	-1604.64592274317
9168	9168	0.113190092317455	0.159208973757945	0.0113815033288489	0.00593719007375479	0.000392665926367183	0.00673912205515435	-1604.03160795758
9169	9169	0.111711876220491	0.172855840336682	0.00430100493522804	0.00968344265650201	0.000489283404934702	0.00889549900053709	-1604.90396110842
9170	9170	0.104289896955302	0.183511081698446	0.00346761993602756	0.0268010648625818	0.000291872333469795	0.00826982396037128	-1603.98620025085
9171	9171	0.107558384932546	0.200561838005533	0.00704619191497366	0.0265043502563136	0.000428378180354819	0.0109368003954103	-1605.79702294194
9172	9172	0.111845005520237	0.17654453263052	0.0147439036852831	0.00292916315658881	0.000192087198443763	0.0143835757855097	-1605.99859189248
9173	9173	0.118148697471574	0.178943853535613	0.0169314478826364	0.00615904422647134	0.000553990738092757	0.00673429105372588	-1606.7931806167
9174	9174	0.123767630746329	0.166398893756351	0.0255667033368664	0.0338404750221102	0.000351737542614935	0.00717577936329238	-1608.04510402945
9175	9175	0.124290077428467	0.17608202239527	0.02211824699827	0.0199093660642282	0.000417087989410935	0.00661278769772739	-1606.88931092618
9176	9176	0.122682103559878	0.160856046185705	0.0223830467746983	0.000605891315343462	0.000604773923859391	0.00926628799547436	-1607.31072296766
9177	9177	0.123474360459589	0.178731144751074	0.0213168082165001	0.00443411645259489	0.00035757538621865	0.0153855032217334	-1607.30848083947
9178	9178	0.113947559666837	0.158492585970665	0.0144312627013257	0.00495870959305495	0.000377772409667454	0.0136747553067505	-1605.38286367407
9179	9179	0.112044624996419	0.180923331705187	0.00597571990452271	0.0566305043049443	0.000666593363256943	0.00151023986297287	-1609.59735811244
9180	9180	0.112933800049005	0.238210128017537	0.00628380248140288	0.108842459068357	0.000238751476802713	0.0153309230642231	-1611.84848348618
9181	9181	0.104903500273739	0.243666733335989	0.00101475984625784	0.100820790745088	0.00059098323857209	0.00968142100937471	-1607.50328321446
9182	9182	0.10684508306672	0.227387162593877	0.00282417618807407	0.108240560360125	0.000420115481006732	0.00612444495811403	-1607.83943267296
9183	9183	0.106818755122688	0.261775486034072	0.00133177040881698	0.105095312389102	0.000649419048566043	0.00406694088395055	-1608.9612141533
9184	9184	0.102632388662698	0.235808226761362	0.00153303448456851	0.0803586882829314	0.000319130228320407	0.00438552557275124	-1606.7870238519
9185	9185	0.101465324072316	0.195341365162241	0.00221262390383297	0.0354485917720253	0.000333344785064943	0.00638213061833684	-1605.2246199285
9186	9186	0.103830726883614	0.192998457586368	0.00179602204504008	0.0380607583804774	0.000227630375979822	0.0066922862455889	-1604.13505509491
9187	9187	0.105065384528665	0.182151761972254	0.00506622655432334	0.00328975071388418	0.000555141599112575	0.0113891596429163	-1605.86489026113
9188	9188	0.104210242953083	0.152053562810743	0.00179505014951349	0.00975347795217288	0.000453261473883125	0.00364337776858415	-1604.16695563736
9189	9189	0.100315872722133	0.16205928559378	0.00437088285061208	0.00446310531530994	0.000124121678692969	0.0121804638341811	-1607.55356794818
9190	9190	0.10827445855344	0.162965168083887	0.00114603420351668	0.0105411798910617	0.000508685042880361	0.010754515882561	-1604.34614472747
9191	9191	0.106590550814808	0.160337281406389	0.00345238073898418	0.0116263096507863	0.000516150623629598	0.0157246209546763	-1605.40075051975
9192	9192	0.104376592573358	0.164564656974169	0.00373445257822226	0.000130531331173914	0.000581235715522761	0.0136436335250887	-1605.06520608345
9193	9193	0.0991350715686465	0.159020871232214	0.00378941567471006	0.00181046967165694	0.000640372877207876	0.00407791929903821	-1609.36320240585
9194	9194	0.113217132542835	0.146722038619682	0.00804267500045729	0.00996030748857414	0.000443733509924981	0.00390048985241397	-1605.71010235141
9195	9195	0.109510523139309	0.175633989674598	0.00198542279119658	0.00311713773885413	0.000159735504930852	0.0118610485083	-1604.49014537783
9196	9196	0.108164696661002	0.173477325983681	0.00247832367832797	0.00362767835848116	0.000202851605090282	0.00711113391528775	-1603.02210613985
9197	9197	0.102528807994918	0.178433758773886	0.00397595954170641	0.00948907824944435	0.000215878579451876	0.0161669497502547	-1605.83392889094
9198	9198	0.10320471414363	0.173855473410534	0.00386188363846435	0.0134291469226324	9.75705278620377e-05	0.0198207135696366	-1608.19019510628
9199	9199	0.103593829420377	0.185519798964826	0.00614759498798268	0.0263992098107946	0.000526157023634613	0.00792696308718699	-1606.65065342803
9200	9200	0.117262471128471	0.16787186799552	0.0032531229608524	0.00606303831137789	0.000275147453633541	0.00306895753547367	-1610.15861791144
9201	9201	0.114710416106785	0.170024357858256	0.013995581138337	0.00540894225737431	0.000403566815153453	0.00704995714080618	-1604.53802887001
9202	9202	0.115328018764374	0.159664116585808	0.0154770685274985	0.00465178427577163	0.000376241863933934	0.00710901615889334	-1604.517526774
9203	9203	0.114553200198268	0.140200079853848	0.0153351796449688	0.0137162112837611	0.000324327504284051	0.0103465433776427	-1608.02804142529
9204	9204	0.118295148261133	0.178241395495288	0.0187736521451701	0.0212757619223128	0.000438366603675417	0.0104886986612189	-1606.15035601666
9205	9205	0.121174512264844	0.18238830884853	0.0177672584147182	0.0166157653472211	0.000280588918656924	0.00554495053551957	-1606.09823857564
9206	9206	0.118335218729735	0.17242071865286	0.0157747443544763	0.0135867845688754	0.000278655520571892	0.00570078719375778	-1604.92081556416
9207	9207	0.121237645721924	0.189437590539307	0.0194045746122184	0.0351692354687308	0.000416779092744479	0.0132458922165041	-1607.55689086082
9208	9208	0.117946900594374	0.183207218555833	0.0112668086964594	0.0192805165869799	0.000467180579210003	0.00764671768409886	-1606.71505862609
9209	9209	0.109939996320297	0.186701652120746	0.00785367675011134	0.0031565023879616	0.000360369727419222	0.0104344695518307	-1604.80035627087
9210	9210	0.117810003504429	0.163754252227125	0.0170420868015699	0.0182396426147104	0.000211428548390413	0.0074124850947177	-1605.39087737252
9211	9211	0.111181629865061	0.171651333701953	0.0156090627278353	0.0282513211629447	0.000275645891318216	0.00729054896008169	-1606.97156133389
9212	9212	0.116157593162238	0.194255675480608	0.0181785912581515	0.0273421322266156	0.000195487285242565	0.0142233242455192	-1607.15769859255
9213	9213	0.11920907767862	0.18619446262154	0.021371284770234	0.00110596119070424	0.000170877963303577	0.00794433230002056	-1606.6520121341
9214	9214	0.119369356747666	0.141353082672403	0.0255726091811213	0.00200100668221879	0.000357529029645148	0.0131037858054863	-1609.25033514629
9215	9215	0.124423922774865	0.155816775974325	0.0170166672516456	0.00419269997193026	0.000256047296589063	0.0129338016784361	-1608.69289750548
9216	9216	0.119096760701393	0.162270138396728	0.0170329601856525	0.00742431438945251	0.000258815684958191	0.0217704751637592	-1608.19803376791
9217	9217	0.118459629786433	0.20511614762483	0.0157256139023652	0.0604217570015773	0.00019187012551759	0.00969363928440635	-1607.75591080585
9218	9218	0.113207652231468	0.238016759842081	0.00930109520823308	0.0681786470660744	0.000299724311375931	0.0121649779968578	-1608.3443929185
9219	9219	0.112834143618823	0.208014225904896	0.0103183588798266	0.0348065057462061	0.000324117495792354	0.00599403546139255	-1606.02741776233
9220	9220	0.107480657569337	0.194087120668494	0.0042182078019263	0.0488037835189142	0.000289733351660329	0.00786334283946595	-1604.68542143228
9221	9221	0.109565119606071	0.241948291309281	0.00739410156047082	0.111604004243467	0.000701593289460097	0.00730557658839153	-1608.81726996158
9222	9222	0.108531594865615	0.24482958592002	0.00232338745289764	0.104087129419836	0.000480799855486213	0.00507849569803455	-1607.39393179184
9223	9223	0.107107656020118	0.23530312738768	0.00353187911428089	0.0975926433015527	0.000517318616839972	0.00805989972168606	-1607.10617039048
9224	9224	0.10520009267382	0.241685170936734	0.00262098061713701	0.1010296921579	0.000584533277839404	0.00790832719385021	-1607.43241864745
9225	9225	0.106133187613418	0.262110703597106	0.00163974663139223	0.126708095268097	0.000466013121896033	0.00965617316315547	-1608.50813118673
9226	9226	0.103604150724101	0.271180417085421	0.00146566390755281	0.11864806295387	0.000647670147023792	0.0131503035041454	-1610.13060874489
9227	9227	0.102656214409753	0.270118530479793	0.00308880353980348	0.0913525701660778	0.000976052456833249	0.0120559317328063	-1614.60300807454
9228	9228	0.102880817420255	0.235023760624749	0.00121286662301922	0.101006785042823	0.000903834156291685	0.0146000345131067	-1610.56822263712
9229	9229	0.104624672488819	0.246283304587035	0.000412362797384099	0.0889313212216122	0.00040101157192734	0.00830642049548421	-1606.74068636374
9230	9230	0.105415054987287	0.219407992102191	0.000443208920451693	0.0420589772736693	0.00082088020920697	0.0117200251495301	-1608.82025904137
9231	9231	0.10298628054467	0.195858036502149	0.00483104069042631	0.0486258408822816	0.000695313298656023	0.0144988495584936	-1608.95559608164
9232	9232	0.1038206681435	0.185256622228321	0.00304429792027187	0.00601487941204537	0.00059381262589191	0.0130296641825074	-1606.12286048701
9233	9233	0.103682928137929	0.15895054062366	0.000672718442931326	0.0025817166546498	0.000970385171422813	0.00877273310116766	-1607.02389792661
9234	9234	0.102174720041321	0.155010503833688	0.000689926080241097	0.0112311748897272	0.000865507156110222	0.00869409159650189	-1606.78054641619
9235	9235	0.105631461174625	0.143364863998798	0.000590867005789875	0.0115759584264926	0.000216438180629903	0.0187068894513703	-1608.3789396472
9236	9236	0.108618287072784	0.150430536679267	0.00257116705640854	0.00292525248073559	0.000629775169989989	0.0126378450545379	-1605.46437533429
9237	9237	0.105461096553627	0.153824136298596	0.00134958536414064	0.00155143152642803	0.000577108577064696	0.00826552755208153	-1603.66714217251
9238	9238	0.101235299230256	0.172872340291018	0.000873263872581914	0.015426333341983	0.000273983224201059	0.00514470642071397	-1603.67382494992
9239	9239	0.10684069087576	0.165639158345617	0.0032030592615812	0.000949448408309429	0.000426428757189242	0.0124412931905213	-1603.39992035877
9240	9240	0.10568230578204	0.165043604355828	0.00459495502698829	0.00280114913969905	0.000181121313993279	0.00436915608711757	-1603.35383691643
9241	9241	0.112499026181352	0.165082779410649	0.00568969032312662	0.00898704523066652	0.000374742488786206	0.00342728453971297	-1604.74166151315
9242	9242	0.111283703832681	0.157950695483976	0.00691321352368046	0.0160152477514586	0.000362713451635554	0.00289950660864696	-1604.9588216533
9243	9243	0.111329000188708	0.173765749085136	0.00932812262325038	0.0198657779272897	0.000231123846392286	0.0101625212209728	-1604.33358912741
9244	9244	0.109842917924821	0.181118941177014	0.00282274213021081	0.0134053850922437	0.000441874685179474	0.00819455497272359	-1604.42159027554
9245	9245	0.100756567318823	0.187597922471145	2.99060625714935e-05	0.0223633047361837	0.000353548324289269	0.00637572262052913	-1604.10062420796
9246	9246	0.100577590179698	0.178507986863666	0.000362259532345045	0.017583290360871	0.000387464268089234	0.00905336810572808	-1604.111651218
9247	9247	0.100363692384268	0.148297025737365	0.00162955011903371	0.000224404214238095	0.000313133478113566	0.00763050451988437	-1604.39660019383
9248	9248	0.110206697434715	0.147115665276855	0.0077296339902463	0.00215521671815729	0.000270196677585898	0.00267889827758416	-1604.41219092346
9249	9249	0.107273713370359	0.176541083608033	0.00656866694523675	0.0383085824407241	0.000263299867804667	0.00751636327700718	-1605.16868865047
9250	9250	0.112702925537636	0.172759951561268	0.0047852138824858	0.0347356532418126	0.000670198977944168	0.00489212885573969	-1607.24420421492
9251	9251	0.111263679331991	0.177958152394325	0.0117147774844675	0.00691628472510847	0.000450023031304583	0.00539737308166659	-1605.34295841425
9252	9252	0.115575837521991	0.15021459792844	0.00688003685953664	0.00545789571736642	0.000171621813067643	0.0120284234757631	-1607.28945191762
9253	9253	0.111390074638946	0.148277871962761	0.00845231571717995	0.0106673724323041	0.000539066685352018	0.0118753411082219	-1606.25834871001
9254	9254	0.111523024907058	0.178410197250194	0.0099039727656018	0.0169480652181306	0.00059496325135582	0.0111952388162951	-1605.78091146051
9255	9255	0.115862712594298	0.149850579343757	0.0144523390770494	0.00533600042206749	0.000562836015406776	0.0106462436951612	-1606.298747587
9256	9256	0.115831825543663	0.197506438105061	0.0126470743532647	0.0240996277054148	0.000208120664804175	0.0180640272356588	-1607.53293882212
9257	9257	0.115814084787648	0.197519850261341	0.0155839814438506	0.0231647094655813	0.000381706001411902	0.0329737239012953	-1611.87007758598
9258	9258	0.115802038562941	0.198198689877586	0.0150725494000331	0.0307489665730829	0.000352293467995141	0.0174744507144685	-1607.41495748621
9259	9259	0.1176579810215	0.207400548523072	0.0165317593952674	0.0497225286711802	0.000518275122234526	0.005697803843137	-1607.39377483938
9260	9260	0.115861115413163	0.213451838140564	0.0130889000283602	0.0739261917600854	0.000265841815876785	0.00616456011517686	-1607.14479485679
9261	9261	0.119059717781662	0.197910388038553	0.0101275875624175	0.0175333861651686	0.000181347602463796	0.0147984820164322	-1609.75683936735
9262	9262	0.109723914868448	0.197177229671303	0.00492347360385904	0.0187533236126587	0.000643475061555757	0.01239776472712	-1607.0801769077
9263	9263	0.109749907877699	0.18931282063275	0.00649245083600634	0.0107532082751551	0.000196779614807437	0.0121557295157088	-1604.74209888624
9264	9264	0.106698078595138	0.189679567655835	0.00384339059393118	0.00759270966279616	0.000301929780316913	0.0176442425878237	-1605.29899425531
9265	9265	0.107701405226225	0.165791282784389	0.00321081516234367	0.00337725441515952	0.000327286657031036	0.0100221186327477	-1602.81914252446
9266	9266	0.106891086970681	0.170043539099606	0.00350383992577849	0.0224562650738057	0.000399294704282582	0.0073205828073859	-1603.63292973693
9267	9267	0.107400140578863	0.182635462890582	0.00197993567451559	0.0210658274335729	0.000183996081862077	0.00707840939504928	-1603.63429103928
9268	9268	0.107025453234795	0.174421283915848	0.00681363581592924	0.0101978587650952	0.000735053716083923	0.00491852531535113	-1606.90862215752
9269	9269	0.108623990557145	0.173614421969147	0.00580258320808571	0.0608456338026261	0.000299021917104311	0.00454975054718471	-1608.23073655643
9270	9270	0.107128448550084	0.210068551939935	0.00300462077289515	0.0195188786867546	0.000133158297055918	0.0174146655881825	-1607.83919483241
9271	9271	0.108229163964241	0.14190884744045	0.00608344378169419	0.0118224100097237	0.00045062540765186	0.0176980724247923	-1608.6246296243
9272	9272	0.110064622028685	0.187838714874041	0.00583220925266457	0.0183510221013587	0.000239014031611491	0.00661819954224589	-1604.05762203766
9273	9273	0.106131475822892	0.17050291771025	0.00270148529035808	0.0138962258923858	0.000395312819696882	0.00477078440142677	-1603.25387994083
9274	9274	0.107997981993522	0.184744419896485	0.00422378935489107	0.0336545691382168	0.000256767756952203	0.00478651262055869	-1604.02661784721
9275	9275	0.109214110855327	0.174805919331369	0.0101495250503277	0.0168330615679574	0.000351113930551491	0.0121930101936778	-1605.06461058691
9276	9276	0.114433050304994	0.179054110253597	0.0175687533364101	0.00393323962869116	0.000174307495104735	0.00953640879142607	-1605.82797264265
9277	9277	0.114584146151851	0.163985478283179	0.00848822638629932	0.00817390313392386	0.000438491549734655	0.00601689481130059	-1604.83097601132
9278	9278	0.105304841617249	0.165044652753387	0.00272062754351516	0.0185604040194361	0.000128768045536722	0.00672212925676797	-1604.22727391378
9279	9279	0.107677086907589	0.163477099751811	0.0027420439376275	0.000642079079499429	0.000175658123416477	0.00416534130835191	-1602.97886618101
9280	9280	0.11021241350998	0.176527614922095	0.00700982883330982	0.00429299742872075	0.000354525816332804	0.0134129193828462	-1604.1934773208
9281	9281	0.111950922262886	0.188828658677394	0.00909243660368924	0.0241885819720524	0.000362145641043689	0.00926120591134645	-1604.6613631071
9282	9282	0.110652607070439	0.187637143248548	0.00439697110602366	0.0272448831548093	0.000396021725447161	0.00638093952124602	-1604.56458749499
9283	9283	0.108886621334616	0.187196257778212	0.0111432051860607	0.0312621148073733	0.000148111236678063	0.00587674651725239	-1606.2132366429
9284	9284	0.113698261919016	0.176592966398532	0.0113935347242516	0.0295012084953718	0.000300912430817167	0.00277828552577098	-1605.53963578107
9285	9285	0.113499998767227	0.177800935051512	0.0107587147974415	0.039272764858263	0.000485090529562227	0.0116162617353942	-1606.64115603846
9286	9286	0.112017133473769	0.179717127224667	0.00442818331786607	0.0167831502521838	0.000135268618724871	0.0125438222362769	-1606.12039758625
9287	9287	0.110994064362716	0.16511326480501	0.0122741108350674	0.0191544333434062	0.000223692577462548	0.00360511250237122	-1605.41046582397
9288	9288	0.117803700933747	0.18115141413762	0.0232954761243054	0.0354861198863347	0.000352461502099762	0.0107746778119615	-1608.36654678474
9289	9289	0.118731075245358	0.180294509935547	0.0141301081711641	0.00512147720077662	0.000351521961733	0.0122118698411641	-1606.12988439671
9290	9290	0.119009033023129	0.18256918598887	0.0122747924656555	0.0277488110698097	0.000132382825995266	0.0144648634146589	-1608.89095136452
9291	9291	0.110021778422808	0.19801281005518	0.00978200458072046	0.0468858688361688	0.00056467510389026	0.0148370407715254	-1607.49751519956
9292	9292	0.108361422323718	0.208660061495369	0.007965856154126	0.0118493252108415	0.000140576054615704	0.0134955957607867	-1607.96182722969
9293	9293	0.103930737557543	0.166967347892242	0.00732382851729317	0.0139374685745259	0.000532320237784917	0.0051773800623575	-1606.91579705156
9294	9294	0.11553846352771	0.162417379560421	0.0120302386867068	0.0249122855438211	0.000365432450763789	0.0049550922704004	-1605.66220871641
9295	9295	0.114007331569152	0.184156105549143	0.00788252543747911	0.0343353174904431	0.000394221804616597	0.00750755329955577	-1605.47517828351
9296	9296	0.112736029163625	0.194396798444571	0.00738317596616013	0.0139344360860846	0.000311629490247269	0.00537699376814709	-1605.6688003451
9297	9297	0.111443531309324	0.14852167575928	0.00940018896385216	0.0199364354459589	0.00046022315309765	0.00368599510081139	-1606.55894879726
9298	9298	0.11622699813613	0.154668549564691	0.0122104615711607	0.0254270779250895	0.000210742168748097	0.00517629142772016	-1606.88395005705
9299	9299	0.115005675506993	0.155858206009182	0.0125655636454864	0.00583482288317981	0.000281791983353006	0.00978986999025546	-1604.3899123111
9300	9300	0.119090651340597	0.153098346378102	0.0245341789441973	1.39544123244686e-05	0.000337407052711586	0.00905641574081431	-1606.71333578442
9301	9301	0.127169963491968	0.14924413540961	0.0301074096961504	0.0011303716566081	0.000323277319775715	0.00835266522513924	-1606.91398849145
9302	9302	0.125798552358799	0.174421619724461	0.027389550128285	0.0246733184969355	0.000188269789034876	0.00846633921440201	-1607.18519804489
9303	9303	0.120186095674728	0.193895406507369	0.0196659548141121	0.0437053034666358	0.000349701909962097	0.00926017820973152	-1606.78981682647
9304	9304	0.121532467598615	0.205816062510908	0.021348997498142	0.0476122104710988	0.000437845869195133	0.00472908488736669	-1607.85229987392
9305	9305	0.119872355275119	0.196213142954637	0.0194460610017503	0.0238813344383576	0.000259222441037178	0.00592077221839259	-1606.51674191176
9306	9306	0.117895992514513	0.196605215600652	0.0197024685131902	0.0421733974496479	0.00045859111946167	0.00518746834239687	-1607.22540616358
9307	9307	0.120872095463666	0.182575287816618	0.0267551485918374	0.0294600483742853	0.000327033470567659	0.00809563916459229	-1607.95007792179
9308	9308	0.125561276129008	0.184930198926484	0.0257491416516944	0.000550855851276686	0.000336822299524184	0.00393321636767734	-1608.40941301341
9309	9309	0.123197688910513	0.142494487678432	0.0151902939109196	0.00137281120542046	0.000422907077765904	0.00458440712447582	-1608.80934395483
9310	9310	0.112029151048934	0.146155545532343	0.00366865409321365	0.000197937968267028	0.000207884679295162	0.00752946232980102	-1604.73676959381
9311	9311	0.107498112588833	0.186581749935453	0.00164315095414502	0.0143838792101558	0.000391315303797497	0.0176553096720892	-1605.39022436962
9312	9312	0.102642077074259	0.179792991835061	0.000326852835869489	0.00617831052333727	0.00025354991978988	0.0175625238269487	-1604.46152796782
9313	9313	0.10318694214119	0.181095536772669	0.00109795654093903	0.0237451084580915	0.000409263949839477	0.0102024997620556	-1603.83392016858
9314	9314	0.106043636303045	0.165257252423152	0.00151504294037378	0.00138510901473481	0.000239058011649319	0.0144647273227229	-1603.31381537539
9315	9315	0.0995847079321534	0.179330638365062	0.00134750906646615	0.0211160316579475	0.000379341014558318	0.0128093565151261	-1606.00628213983
9316	9316	0.103270802956788	0.183230366722828	0.0024704168386174	0.0195653178318818	0.000210242926880194	0.00265422002043078	-1604.92192311578
9317	9317	0.103491833515702	0.173054681289384	0.000420624783804894	0.00997925848716922	0.000277964243329337	0.00689183708511768	-1602.51928946947
9318	9318	0.102989452350536	0.163115766174704	0.00242675599727549	0.00633812399839791	0.000179974477862343	0.00788315438638923	-1603.40276392787
9319	9319	0.104255626270532	0.173838026561635	0.00203555026585703	0.0210146691605033	0.000434704064680329	0.00748877754940148	-1603.58620938347
9320	9320	0.106176334431961	0.184973053476327	0.0044096690131026	0.057477299758555	0.000493473853033273	0.00430299194066296	-1606.35443201331
9321	9321	0.113129723599046	0.195696198286312	0.00386363663853342	0.0526102988590932	0.00039885280525054	0.00499223572565148	-1607.01256590367
9322	9322	0.102891292890247	0.230579541704007	0.00520448827393399	0.0643600600366288	0.000519846422345929	0.00875814912211999	-1608.92542392133
9323	9323	0.111401039888648	0.189431136233147	0.011320550360011	0.0284963866525508	0.000205608786681187	0.016008027541757	-1606.49561627679
9324	9324	0.117542291717334	0.194592693275744	0.0167871023431072	0.00434310019511147	0.000438916536621957	0.0101752938639225	-1607.63489447932
9325	9325	0.118171690581712	0.14638397345555	0.014667033856745	0.0159387130920909	0.000275631729671793	0.00508716211799329	-1606.86772841889
9326	9326	0.114351938203915	0.197298828063672	0.013943080037619	0.0459802142678683	0.000304340277721162	0.00883252547648907	-1605.89186555255
9327	9327	0.117818460049603	0.192975451603132	0.0121644663827992	0.00256568407759977	0.00028035760355216	0.0140573157357783	-1607.55371427008
9328	9328	0.110155539257463	0.168665423703787	0.00609665276499459	0.0124931372077237	0.000231670428785707	0.00612906118736905	-1603.35057924438
9329	9329	0.104531297021199	0.193822236854965	0.00732329328297831	0.06622973827543	0.000370709861075941	0.00488652750555394	-1608.3158701136
9330	9330	0.110847403751451	0.16801982462697	0.00790992166423459	0.00841805252854095	0.000182422386877318	0.00584505907272051	-1603.53000242138
9331	9331	0.112577417132441	0.182509112538766	0.00923640173572652	1.84108790091927e-05	0.000369534691154565	0.0110393766719549	-1604.90206631488
9332	9332	0.112097997970795	0.153841914547308	0.0130886148173191	0.0106316582202091	0.000201527045708963	0.00956262408419735	-1605.37806692246
9333	9333	0.111262466238358	0.153740704582779	0.0031332141361851	0.0130317765310321	0.000413313596330646	0.0111740444237481	-1605.87544709674
9334	9334	0.103380318296731	0.166246530126598	0.00261602548421148	0.00796485524546524	0.000415510201717425	0.00427050886068263	-1603.82920195622
9335	9335	0.104309748061959	0.146967521501721	0.00211007972630075	0.00646434856155319	0.000214016230961901	0.00336959792824802	-1604.06613625298
9336	9336	0.103457625052953	0.165267426272705	0.0011107739810587	0.0200582805412024	0.000370377978537694	0.0137569499696546	-1604.7292281863
9337	9337	0.102259337380547	0.159698513255384	3.67445514648453e-05	0.00631673921690213	0.000339547613523725	0.0145761662749557	-1603.89507353538
9338	9338	0.102741627764486	0.163733513631816	8.45050986917762e-06	0.024503654215409	0.000202085920798596	0.00204267139140982	-1605.16058430239
9339	9339	0.103145093440679	0.17287953795349	0.000180767006608091	0.0212229274360666	0.000543214900703885	0.00206464117431477	-1605.35929458152
9340	9340	0.104649389457202	0.168017558847821	0.00126506710403449	0.0250693815949527	0.000504489471661199	0.00789158958406047	-1604.1151394594
9341	9341	0.104714736094504	0.186295116106889	0.00353875892351111	0.0265172933922616	0.000180492462012825	0.0142952936877182	-1605.37701559608
9342	9342	0.103985058915535	0.18656333554908	0.00188416926508955	0.0283336533096364	0.000544848148972283	0.0148317272864734	-1605.59353737379
9343	9343	0.109498805111788	0.194496951898145	0.0100240834884949	0.0221944140331918	0.00052088925650961	0.00602890228722224	-1606.51099617977
9344	9344	0.110329941551259	0.189587000068278	0.0117519943721566	0.00853493399906791	0.000601453369281348	0.0141512965650726	-1607.95742025761
9345	9345	0.115998708715225	0.168479761878368	0.0146269018677846	0.00483922019511454	0.000462786070141888	0.00921921941485416	-1605.01449418526
9346	9346	0.118311886842781	0.16569613395432	0.0128051492307596	0.000107507935988239	0.00021967474428696	0.00380030766199568	-1605.37198921736
9347	9347	0.122106460416969	0.166487911655613	0.0153357869935158	0.0333429293740191	0.00056100121246085	0.0077718192766951	-1609.48007223144
9348	9348	0.110098751906033	0.179642342121916	0.00341469556598231	0.0112205759802801	0.000153671445595183	0.0152184387957396	-1605.58505150919
9349	9349	0.102137630030245	0.182037915979383	0.00225784878240289	0.00985516377082384	0.00071260763277587	0.00568825818342222	-1607.08919765362
9350	9350	0.103508835916384	0.146509526945787	0.00214799703135138	0.0112795172064428	0.000169605856374161	0.00765577476406945	-1605.02913338294
9351	9351	0.109277485007275	0.162207481326626	0.00659586959703348	0.0165797862274016	0.000186967212035026	0.0039990126143268	-1604.2142780597
9352	9352	0.105398650153352	0.164690212485132	0.00691178971783067	0.0171042828232761	0.000327696657590527	0.00932049927609146	-1605.0247380866
9353	9353	0.112988273256907	0.181884680702815	0.00699275607756054	0.0119853273230996	0.000229527260422289	0.00655355071296836	-1604.51928877429
9354	9354	0.106384874877314	0.15842789459918	0.00107283074083488	0.0215212154270862	0.00022643039091864	0.00984823955872421	-1604.67306612494
9355	9355	0.105728208752666	0.152771363392226	0.00296277403824067	0.0210199562085624	0.000335686167310048	0.0104787315744225	-1605.45457610795
9356	9356	0.105992371738091	0.205872317286564	0.00314926841098442	0.0429871820087968	0.000441161267235293	0.00958982672853123	-1605.07296378798
9357	9357	0.10328582937564	0.1902476979921	0.00170623473992331	0.0408316684493406	0.000440635633415645	0.00664568180894789	-1604.48236487726
9358	9358	0.103915299264867	0.195491967518215	0.00339496053331557	0.0397994621109677	0.000417472675915659	0.00695981660504913	-1604.88562967352
9359	9359	0.109934753305182	0.178514522908844	0.00571938138447303	0.0114776581230622	0.000320027677390133	0.0122659285395845	-1604.01994302685
9360	9360	0.103450316938205	0.184561036066444	0.00529696318211567	0.0168779109140301	0.000314931124415681	0.0206574599269448	-1607.46571734355
9361	9361	0.110951721804873	0.172264266853256	0.014552024068125	0.0114219109047491	0.000272480507710486	0.013868201251509	-1606.3019883027
9362	9362	0.109863967592144	0.181057680442385	0.00774363596189181	0.0106838082912709	0.000218589713397629	0.013304495895741	-1604.43398154054
9363	9363	0.107424965667119	0.164313876889425	0.00315434182710734	0.0253747143057821	0.000665311578245871	0.0101864996966039	-1605.82460417113
9364	9364	0.109041250728931	0.192002474407732	0.00747397441367435	0.0526521134798004	0.000636505513924155	0.0040739841979121	-1606.66531566099
9365	9365	0.110269479401456	0.211442248139463	0.00743569468379839	0.0592425231492373	0.000284036233568316	0.00974292837934199	-1605.87053739499
9366	9366	0.109385948844119	0.206851191112233	0.00808569164507922	0.0127228303564303	0.000239453576182125	0.00649569517723714	-1606.88174159312
9367	9367	0.113591204601903	0.162840390585441	0.0141288766434895	0.0110962586485879	0.000306303148150538	0.0186975869439051	-1606.89263742909
9368	9368	0.11265894213987	0.179558158957922	0.0116360223896188	0.00334470770833533	0.000439392364162949	0.0105132022053576	-1605.10862764769
9369	9369	0.113398232594014	0.171777824107105	0.0107928460452547	0.0218428153249707	0.000339062439797499	0.00766485103740158	-1604.43932811834
9370	9370	0.114804629050752	0.183028405484407	0.00777733070971522	0.00732787096759182	0.00035057989242295	0.00595627846819826	-1605.67065282207
9371	9371	0.1116411082397	0.151656231424296	0.00940493028174053	0.00918510589383859	0.000329785305327896	0.00955212908523137	-1604.54855733399
9372	9372	0.111159219381094	0.163329036177012	0.0108054596437605	0.0070147333883726	0.000250758420908329	0.00774809652630254	-1603.70706170983
9373	9373	0.112572229854707	0.170423081746904	0.00947347601221802	0.0123983831542108	0.000524326698788096	0.00761176162174493	-1604.76376609622
9374	9374	0.111962560565795	0.17627140760615	0.0106483295579034	0.0342523821932866	0.000268740730841735	0.00863922502782835	-1605.21996005213
9375	9375	0.111231133935899	0.185437161917912	0.00347886636184391	0.0435657716975602	0.000479683082547125	0.0134698634439801	-1607.22341920182
9376	9376	0.106182266333648	0.180792167940347	0.0100945711345813	0.029180895549396	0.000328044469879703	0.0140412089453662	-1607.65107696015
9377	9377	0.110014096851175	0.179645160664308	0.00255831930469211	0.0170307752860962	0.000206972338995841	0.00186269850489933	-1605.84014038011
9378	9378	0.100783134091035	0.173187611916441	0.0014036317996873	0.0130657329723754	0.000291328785077252	0.00816800217257921	-1604.04628409665
9379	9379	0.109411751762501	0.165633690863397	0.00691197204573877	0.00613036037582954	0.000450366221116571	0.00317936761033074	-1604.4614318099
9380	9380	0.110284954251555	0.152173964740905	0.00311130933219406	0.0042395766268427	0.000412086892492698	0.0151078021995848	-1605.57817519313
9381	9381	0.106747633633608	0.180865633611524	0.000616192818324956	0.0217997960231619	0.000764915387939205	0.0144142849086623	-1606.58509236239
9382	9382	0.106180298623023	0.164575029680275	0.00233289810370583	0.00683545174517392	0.000104065798187918	0.00952033552846529	-1603.97595783881
9383	9383	0.100319741612481	0.167414138387218	0.000811007559002907	0.0171800644895769	0.000345984847380665	0.0103246999627133	-1604.65267427096
9384	9384	0.10793172319023	0.178442613696355	0.00450369099490581	0.0175218210159078	0.000197074189864393	0.0121621829594929	-1604.12184961983
9385	9385	0.106222899431494	0.190531425081536	0.0017911412519343	0.00876094581849569	0.000281383641444237	0.0150409046476877	-1604.63389055673
9386	9386	0.104279803393967	0.187204648890953	3.19968234861097e-05	0.0222699071805372	0.000392537725120252	0.0158633034421975	-1604.64679601597
9387	9387	0.10319696924433	0.184196901298946	2.23298185740624e-06	0.0273329157706974	0.000240495507252428	0.00766108887689579	-1603.28368368342
9388	9388	0.104324829780156	0.210228283483902	0.000181854148343231	0.0609820932985339	0.000466270462159465	0.00413121626612794	-1605.11777520233
9389	9389	0.101045156120845	0.209072093356343	0.000603684266956972	0.0569627200206492	0.000337668181148368	0.00810448383625897	-1605.52671334922
9390	9390	0.106170222410782	0.19275658397802	8.95901718338988e-06	0.0288399118332433	0.000348186276089131	0.00807848626246962	-1603.77068402382
9391	9391	0.106044571120505	0.189506355359597	0.000557352085497024	0.0334402479355605	0.00046925465943941	0.0124075887757182	-1604.71509638424
9392	9392	0.105035983528506	0.213051457004667	0.00427295149889562	0.0629246688980894	0.000391723693315847	0.00691470981074773	-1605.70770588607
9393	9393	0.103333339509038	0.208357347857309	0.0031181759324203	0.0623840717502406	0.000765401487077199	0.00700648522564491	-1607.58411231789
9394	9394	0.107547257973369	0.203064520138737	0.000436719816065231	0.0569803264259134	0.000359784887028678	0.00375817681224578	-1605.27627467094
9395	9395	0.112956633293491	0.209782801312244	0.00498180433502317	0.0417469227716596	0.000302169396356732	0.00628448845691221	-1606.69941220562
9396	9396	0.104530949601125	0.217383370154123	0.00670345010739881	0.0491476907133341	0.000319637413360576	0.00691915266125642	-1607.28015162613
9397	9397	0.112661062535479	0.194458028936411	0.0067398745634902	0.0392155668219488	0.0002760801039248	0.00626599493481304	-1605.20462304965
9398	9398	0.11254461963214	0.18400423121931	0.0122683414744586	0.0125345719183428	0.000221002878734751	0.00382341588928406	-1605.21130412237
9399	9399	0.108228581642597	0.187543914293207	0.00339206859525178	0.0135713372434398	0.000325080540044829	0.0177106866006916	-1605.3398856771
9400	9400	0.105470343455542	0.171795587656731	0.00581458077496655	0.0136813530586664	0.000385659411559991	0.0109877444810804	-1604.43971711652
9401	9401	0.104860612094335	0.177357617715491	0.005274141151154	0.0280025921097919	0.000108779612955376	0.00319082499783437	-1606.32126959031
9402	9402	0.103268473073296	0.173388062187013	0.0029454096927977	0.010003621598969	0.000527613105551488	0.0145613390971388	-1605.32539308075
9403	9403	0.107743433576081	0.171034254617111	0.00370891913395457	0.00687812943919392	0.000575379660755477	0.0135244681279983	-1604.81837365023
9404	9404	0.102953939229126	0.153889901543141	0.000886155794872255	0.000797878606703555	0.000208197023730837	0.0116583182536769	-1603.23181374405
9405	9405	0.104413458631528	0.134786431900217	0.00280252607554952	0.00176336263671031	0.000150249947038631	0.0125801952587945	-1606.73467696508
9406	9406	0.103920037155331	0.159122202372995	0.0035454919587	0.0129969979252526	0.000255941229324121	0.00878193408150287	-1604.02500867704
9407	9407	0.105678115567086	0.174875072826423	0.00167134315518203	0.00520092147542334	0.000585525435266437	0.00702829905872431	-1604.25335350995
9408	9408	0.104561699526087	0.168068597759219	0.000718035807200935	0.01598134978827	0.000106297786235904	0.00794652301041496	-1604.1148904144
9409	9409	0.106274971938875	0.174978204582935	0.0083332786986058	0.0128862363404689	0.000363359838199068	0.00582688058012782	-1605.01520568704
9410	9410	0.116456593715923	0.163658859812704	0.0107283808629028	0.011787520949667	0.000299513119760226	0.0092438835044764	-1605.13474892561
9411	9411	0.109262620688397	0.151916513448684	0.0105431422808658	0.0231305480503628	0.000217772675110014	0.00284933796572651	-1607.34815416624
9412	9412	0.111945191030265	0.18826780974337	0.0046399869522703	0.0125164848972029	0.000455241163822694	0.00228266067145002	-1607.35211727364
9413	9413	0.107907670681441	0.185485606956345	0.00688865335444559	0.0477038185156447	0.000709766539068346	0.0180669210281063	-1609.32567455367
9414	9414	0.110581053954674	0.193078006435322	0.00462023357674883	0.0457280512805065	0.000220679624338484	0.00992202903363746	-1605.65673160823
9415	9415	0.111150117775365	0.227044024576483	0.010340485572898	0.0654222595173413	0.000236491567869432	0.0063862150832354	-1606.90919159789
9416	9416	0.113053705748672	0.192646419949356	0.0081258038103747	0.034439404790536	0.000610572897747146	0.0101859722989747	-1606.52158816445
9417	9417	0.111472461369813	0.202361447902643	0.00447252415663369	0.0646156487419424	0.000532121934494062	0.0143004350350351	-1608.45354350018
9418	9418	0.110630125556926	0.204110926640689	0.00818697610359234	0.0441303057963353	0.000647501095532537	0.0173497314147988	-1608.23052804249
9419	9419	0.109710932960094	0.200923466017141	0.0017957364954268	0.0409464310694525	0.000391629283412425	0.021299352825324	-1608.64340922369
9420	9420	0.109941201589748	0.187783985278716	0.00560454453015123	0.0210649560858813	0.000605493902398334	0.0178932367688997	-1607.02364102431
9421	9421	0.109528287527202	0.161282998045983	0.000756406426772901	0.00278439098980809	0.000461103397017059	0.00483530112540086	-1604.28493589125
9422	9422	0.102766245211557	0.160024004727275	0.000223390219959383	0.0156439173824372	0.000148129986058757	0.00470068374609242	-1603.9045574517
9423	9423	0.106608277271544	0.16203635007375	0.00544746769270764	0.00253983250021489	0.000920601039894048	0.0119189961074652	-1607.74121728102
9424	9424	0.10649687710403	0.158304508635871	0.00040710136884358	0.013348965478727	0.000932016087603584	0.00435618433578116	-1607.09649283373
9425	9425	0.106584737190698	0.162131813249675	0.00395024040955749	0.000174891899158415	0.00026285650150112	0.0109079525685096	-1602.76643141229
9426	9426	0.111213375774969	0.157518419246213	0.00873250173299592	0.0118986040731692	0.000702659869083326	0.00304119090747033	-1606.83318562262
9427	9427	0.107736286450291	0.155971831554408	0.00234312951893369	0.0103346618057362	0.000267921785350344	0.00319990887787633	-1603.72148240652
9428	9428	0.105053482599126	0.174841820613034	0.000278143963156109	0.0146969039847698	0.000213854140444102	0.0116384410984061	-1603.32923746701
9429	9429	0.102842633602994	0.16704901435749	0.00327463084757374	0.00231454980391204	0.000520092138370836	0.0115989162842366	-1604.86039462451
9430	9430	0.110126572216063	0.154811207141796	0.00647774636610876	0.00327290026938365	0.000194903523802396	0.00838540547937928	-1603.3766916177
9431	9431	0.108064106167398	0.171551987389967	0.0029968079144884	0.0086298818607086	0.000229584620950442	0.00739034823174954	-1602.89926799202
9432	9432	0.107311446027533	0.171109509813184	0.00301280954563286	0.00126893992035067	0.000304344341279231	0.00187114376982305	-1604.60105232049
9433	9433	0.105537258872075	0.176992966954903	0.00313149269094548	0.0446358051388037	0.000231279171356005	0.0135450135711844	-1607.00679258704
9434	9434	0.108180193355449	0.200744218998545	0.00385515706055787	0.0159289279656419	0.00016482270087933	0.00626354701163437	-1605.52085158901
9435	9435	0.102933477966064	0.203123518236235	8.01034944911376e-05	0.0120753652136026	0.000247254142438124	0.0125154283204076	-1605.43171495012
9436	9436	0.100218349791264	0.164682794728626	0.000748514779167977	0.00060884589713746	0.000225604563857708	0.00476248991513189	-1603.72029130166
9437	9437	0.104332442542615	0.176239193595376	0.00161186408392387	0.0101913242520747	0.000173930569381261	0.00950725264142754	-1603.24199750642
9438	9438	0.10018325987732	0.183759735894538	0.00133178175309888	0.0103242824893053	0.000208941985095109	0.00870544421015862	-1604.90136845017
9439	9439	0.109365135695603	0.190071070163924	0.00110158437009577	0.0323282549453791	0.000432448893725691	0.00407273009000489	-1605.26856717335
9440	9440	0.101269878641242	0.177642318666424	0.000748460995752291	0.00291835135006598	0.00054266464131474	0.0107666301343757	-1604.98279269581
9441	9441	0.105514658488562	0.161734116855348	0.00560219875814767	0.00667838390566626	0.000225654571569439	0.0111394819171369	-1604.00380296578
9442	9442	0.107972516289111	0.16217675569757	0.00213675041541098	0.00462479205018832	0.000322472146547821	0.00966686531179831	-1602.92899180528
9443	9443	0.107766374142324	0.160969300714451	0.00901528787420381	0.0231315333485457	0.000235982514133852	0.0200895765192188	-1609.30986014027
9444	9444	0.111884469620467	0.180843331775013	0.00992420101328613	0.0226808376540274	0.000366739544129423	0.0173563882613291	-1606.16254780001
9445	9445	0.111854582549486	0.175118713526974	0.0110306405486888	0.0116610071642233	0.00014494522848325	0.0107608694180544	-1604.78751680616
9446	9446	0.114888495160037	0.168881974760354	0.0114663381255263	0.013802065809393	0.000265886409655747	0.00666921558244186	-1604.20928153352
9447	9447	0.108961138225102	0.16499552691592	0.00198515896912511	0.00591750815762504	0.000279493591400294	0.00852053652651552	-1603.14952244443
9448	9448	0.10741906952615	0.1583019082287	0.00214077101350066	0.00380266784621917	0.000341790895943582	0.0132321406430777	-1603.59185533457
9449	9449	0.103403331999031	0.175608083078784	0.00233584508417148	0.00978548422883884	0.000252362486827166	0.00825523782209335	-1603.22024125476
9450	9450	0.107678321615492	0.170583445507936	0.00160788039152124	0.00272120469354214	0.000449722102564982	0.00329115305803181	-1604.17084757806
9451	9451	0.107077931578643	0.157520859941662	0.000170154991726761	0.00829731449692563	0.000476182830546281	0.00732388757250817	-1603.52806699803
9452	9452	0.108745446540474	0.188952616668382	0.005811666736645	0.0138480075759223	0.000586316086066848	0.0154666698710304	-1606.39313544237
9453	9453	0.107614183515116	0.181136215134125	0.00290046492725262	0.0066272423287754	0.000234044186108508	0.00873393145371642	-1603.31001660831
9454	9454	0.105083907860849	0.16822684863698	0.00524633618986697	0.00427360852785131	0.000203956555667586	0.0109043745813828	-1603.81469141265
9455	9455	0.106208482581849	0.167192841507382	0.00456062653739768	0.00122367767994589	0.000374645047878359	0.0141717214369546	-1603.81281132678
9456	9456	0.108603679510872	0.163136093542067	0.00430205606488184	0.00526438194814593	0.00040559588574688	0.0115598681278345	-1603.55809292185
9457	9457	0.107425694913132	0.158839859613443	0.00181606733899047	0.00342793444337277	0.000248938394067868	0.00495744152602595	-1602.63720446174
9458	9458	0.107197624128011	0.159954166757196	0.00362346407591429	0.00311718005736962	0.000331954762598909	0.00961705723088266	-1602.78850146528
9459	9459	0.10543883315779	0.178612490565134	0.000576649557808163	0.0159695066228876	0.000236607732946121	0.0100340838684716	-1603.10027077246
9460	9460	0.104831279282041	0.191921235589897	7.36677516164072e-05	0.0535957600659033	0.000305110988861001	0.00575472100858215	-1604.47443122205
9461	9461	0.10300570565016	0.215952202971581	0.00100038485985845	0.053173737558126	0.000313236007717732	0.00624763396539512	-1605.17028549748
9462	9462	0.109173036467752	0.197642425776286	0.0025777959249004	0.0265935556559564	0.000261406305696173	0.00868493634995586	-1604.74662659401
9463	9463	0.100592816263342	0.192240658387438	0.000836748962321885	0.0164061385348716	0.00057061332115208	0.0165074470561784	-1607.15032075183
9464	9464	0.102831189963535	0.188231719343823	0.000405383722695239	0.0244735774268542	0.000430934717333906	0.0135241601111772	-1604.54249759178
9465	9465	0.106220141808448	0.175341195844088	0.00303487052664035	0.0190836120400322	0.000346736025972552	0.00230385207793115	-1604.43753244544
9466	9466	0.110956922194607	0.187355494078956	0.00307227969311256	0.0376034196744223	0.000783063389223123	0.02042182738049	-1610.19092679467
9467	9467	0.108360493599497	0.193789114066372	0.00749017989531473	0.0371196980770987	0.00078624100973133	0.00636176370317601	-1607.39542894313
9468	9468	0.108491608790891	0.17314525670142	0.00129903477155635	0.0242100193896282	0.000431090147087473	0.00842135568479995	-1604.23328218964
9469	9469	0.104126852674238	0.145949332226932	0.00100659712197724	0.00667714077574042	0.000605874861225893	0.00436152703387013	-1604.90029402061
9470	9470	0.106202923452775	0.179275695841903	0.00249062094776618	0.0461403524438805	0.000451222859358284	0.00514670247415111	-1605.04666324695
9471	9471	0.105854196239593	0.18212737699286	0.00265111426172446	0.000271246973510495	0.000465230588803343	0.00541691175418814	-1604.63854058137
9472	9472	0.105735245568283	0.142691693892247	0.0046939900846531	0.000466707213080174	0.000519943091191209	0.00811218541562586	-1604.72255473765
9473	9473	0.107612236423489	0.171973183453105	0.00543324979507608	0.00820460992294845	0.000339885326957965	0.00511048276753038	-1603.32427421271
9474	9474	0.10641683469987	0.170712731852796	0.0051405204285014	0.00370022399870062	0.000125627573530494	0.0041652623014054	-1604.1411325622
9475	9475	0.109938089166873	0.167623179722583	0.00725576598366256	0.0156950599941585	0.000479407359346141	0.00368322844135843	-1604.65753103762
9476	9476	0.111689475230419	0.178687587598997	0.00597611708992564	0.0267083696872927	0.000295033013495785	0.00453296541283863	-1604.48850493766
9477	9477	0.106417936830051	0.178253956039041	0.00847733739953985	0.0301173277209711	0.000356457086364066	0.0105356222481861	-1605.96442651875
9478	9478	0.109598415826522	0.176831145671176	0.00963381144799939	0.000183316289048905	0.000449749809449674	0.0181080226805546	-1606.04925585898
9479	9479	0.109810791700023	0.17980393425684	0.00754499112507523	0.0091069134685822	0.000328174569282419	0.0147487779606871	-1604.59190364437
9480	9480	0.108753683310179	0.164628085623063	0.0105366796596389	0.00326168890690886	0.000306134755888341	0.00822879881994224	-1604.22147120989
9481	9481	0.114271780438634	0.163121567754346	0.0154983464534981	0.00113964166590158	7.93644459928879e-05	0.00363189922695935	-1606.30831784801
9482	9482	0.117425830400727	0.153053063281181	0.017914486919328	0.000631119359752404	0.00024402568476211	0.00676948168418339	-1604.49909319186
9483	9483	0.119028458303574	0.188242026328962	0.0159270135554643	0.00656398035401445	0.00013063581357472	0.00583842130816932	-1606.8266685206
9484	9484	0.118224544411538	0.148610110622386	0.0147904131868276	0.00675070749470139	0.000370167433853065	0.00883884919124905	-1605.77993556258
9485	9485	0.119907169101205	0.167339172051854	0.0180889349700942	0.00108764688678302	0.000319648087049758	0.0098596146058648	-1604.97785059877
9486	9486	0.125870891429308	0.169016955080066	0.0251092071250194	0.0185880242516519	0.000333587470840044	0.00449233554818152	-1606.96501707075
9487	9487	0.128066234441471	0.159323945928866	0.033494862384027	0.0171504340728923	0.000235253264816649	0.00297408805742454	-1608.96021753795
9488	9488	0.125473427589445	0.183508336599375	0.0272606764707246	0.0378143574183855	0.000354378914532329	0.00514057334880998	-1607.65972419192
9489	9489	0.124037900012794	0.215465837134199	0.0252802062356371	0.031544759340065	0.000362915581242025	0.00647258657103944	-1609.63867583431
9490	9490	0.123815473393469	0.213529168074651	0.0219251136535241	0.0145420636865679	0.00034768967835858	0.0133897556762963	-1610.70722973495
9491	9491	0.126164495498379	0.174229615262947	0.024416340090877	0.0152094842084312	0.000420655259781574	0.00761636721390123	-1607.19238790496
9492	9492	0.1229793198702	0.166668245903316	0.0266976976545889	0.0119671032814566	0.000480602914693956	0.00784214986666925	-1607.3720604331
9493	9493	0.127758589152403	0.155215758274933	0.0316414801970672	0.0137441686968049	0.000109692861367671	0.0139396774664104	-1610.09712244526
9494	9494	0.129834847182022	0.196275072591901	0.036604037741106	0.0264561541422369	0.000457072589923362	0.00760245054230621	-1610.57237910213
9495	9495	0.13127960012712	0.202015038479573	0.0364630494216544	0.0441964750082837	0.0003079740153174	0.00464746324873981	-1609.80466566651
9496	9496	0.135663949016383	0.193310542331853	0.0374592584810879	0.0330434684324624	0.00027622190458466	0.00292455968893129	-1610.46751301491
9497	9497	0.133875793695648	0.186313814065578	0.0334972813797483	0.0232477056822541	0.000190385375384391	0.00378160735605366	-1609.54256709955
9498	9498	0.127775830645402	0.181711077611981	0.0234497208549672	0.0154516528339771	0.000126435236625033	0.00753953319012401	-1608.71783635988
9499	9499	0.125773491646665	0.172237004095779	0.0298531549042586	0.00237943410209654	0.00033644946869484	0.00511265360188244	-1607.28816723338
[truncated: 38,001 more rows]
