# Supplementary material for: Diversity Dynamics in Nymphalidae Butterflies: Effect of Phylogenetic Uncertainty on Diversification Rate Shift Estimates
Source: PLoS One. 2015 Apr 1;10(4):e0120928. doi: 10.1371/journal.pone.0120928 (PMC4382342; doi:10.1371/journal.pone.0120928)
Supplement: S1 Text — (TXT) [file pone.0120928.s023.txt]

Summarizing MEDUSA results across 1000 trees.

All translation tables identical. Summary straightforward.

Mapped rate shift positions present in at least 5% (of 1000 total) trees:

      shift.node sum.prop   mean.shift median.shift     min.shift    max.shift    sd.shift
 [1,]        625    0.996  0.210910293  0.212664477  8.978084e-02  0.379249825 0.054388443
 [2,]        712    0.961  0.219210025  0.219171493  9.086175e-02  0.384199389 0.057842251
 [3,]        411    0.927  0.101398822  0.101145276  4.795959e-02  0.140624067 0.014806413
 [4,]        590    0.911  0.135962066  0.134553791  8.506006e-02  0.230185047 0.023367778
 [5,]        446    0.897 -0.047122944 -0.048617014 -8.275996e-02  0.115824213 0.018728775
 [6,]        454    0.864 -0.030679377 -0.030770232 -5.061965e-02 -0.004623805 0.007965250
 [7,]        652    0.831  0.221177588  0.208321557  1.227508e-01  0.523424921 0.059917634
 [8,]        691    0.825  0.134735027  0.127232214  8.574646e-02  0.269702822 0.030555223
 [9,]        787    0.785  0.256448078  0.248031891  1.445986e-01  0.448841563 0.057286404
[10,]        463    0.659 -0.055212127 -0.054695370 -7.173539e-02 -0.044053875 0.004622078
[11,]        551    0.651  0.147838414  0.143581172  9.868241e-02  0.213709806 0.022069748
[12,]        739    0.619  0.155305485  0.149377089  9.358911e-02  0.311909607 0.033635895
[13,]        702    0.594  0.098405984  0.098116207  7.405000e-03  0.179391971 0.020668665
[14,]        740    0.514  0.073024124  0.079684513 -5.228767e-03  0.122980439 0.027160383
[15,]        498    0.461  0.277025905  0.273704660  1.925286e-01  0.395672411 0.042880271
[16,]        616    0.423  0.089131529  0.087734677  6.288286e-02  0.126002214 0.012540347
[17,]        507    0.382 -0.061747504 -0.062526857 -7.955655e-02  0.026377575 0.008409456
[18,]        620    0.381 -0.086868916 -0.086855666 -1.063453e-01 -0.048688730 0.007077902
[19,]        746    0.379  0.112513731  0.115204892  5.824463e-02  0.171838202 0.025823135
[20,]        603    0.364 -0.065162672 -0.064913410 -8.170567e-02 -0.050540673 0.006674838
[21,]        460    0.354  0.466757134  0.453768735  2.054039e-01  0.759569542 0.087444540
[22,]        545    0.345  0.071659447  0.070797642  5.538530e-02  0.104304568 0.009128269
[23,]        552    0.319  0.169755204  0.165878748  1.223081e-01  0.233369219 0.023426022
[24,]        744    0.290  0.111971615  0.109737365  7.485746e-02  0.186184750 0.018717280
[25,]        535    0.278  0.074631535  0.071486241  5.178904e-02  0.119840762 0.014161462
[26,]        704    0.276  0.120374894  0.116924212  6.867305e-02  0.196177503 0.024964021
[27,]        717    0.195 -0.051151906 -0.052803790 -8.569032e-02 -0.012959261 0.012852317
[28,]        628    0.191  0.033384752  0.034151925  3.793708e-03  0.049932814 0.007245695
[29,]        629    0.143  0.033617617  0.033532134  1.884621e-02  0.054902730 0.006596037
[30,]        630    0.135  0.037041295  0.033348282 -7.177457e-05  0.074397228 0.011932413
[31,]        627    0.133  0.036433578  0.033367667  1.812386e-02  0.067572532 0.010050911
[32,]        659    0.133  0.037313676  0.037632446  2.056887e-02  0.060019506 0.009118886
[33,]        626    0.131  0.038738578  0.039140534  1.782174e-02  0.064458476 0.009784084
[34,]        420    0.126  0.325378957  0.303749819  2.419908e-01  0.519290992 0.059546274
[35,]        651    0.116  0.161447656  0.155489173  1.138204e-01  0.238621508 0.027421580
[36,]        483    0.084 -0.036181022 -0.039291025 -5.821753e-02 -0.008399606 0.011259206
[37,]        443    0.082 -0.012578869 -0.015265120 -4.503098e-02  0.121115644 0.022051212
[38,]        467    0.081  0.003441753 -0.007044383 -2.149543e-02  0.038998121 0.019359516
[39,]        478    0.078  0.134573534  0.128035596  8.829178e-02  0.208311593 0.028536227
[40,]        412    0.073  0.109969770  0.107515800  6.720665e-02  0.138657329 0.014697557
[41,]        457    0.066 -0.022690625 -0.023061085 -4.717224e-02  0.003258220 0.010558682
[42,]        538    0.065  0.134019529  0.123049485  1.018570e-01  0.207016565 0.023760491
[43,]        639    0.062  0.067443183  0.068357124  4.615923e-02  0.102153858 0.014186571
[44,]        479    0.055  0.152644837  0.148376678  1.104267e-01  0.231051144 0.027609134
[45,]        458    0.053 -0.039434881 -0.044440652 -7.196744e-02  0.103558910 0.026037200
