# Supplementary material for: Diversity Dynamics in Nymphalidae Butterflies: Effect of Phylogenetic Uncertainty on Diversification Rate Shift Estimates
Source: PLoS One. 2015 Apr 1;10(4):e0120928. doi: 10.1371/journal.pone.0120928 (PMC4382342; doi:10.1371/journal.pone.0120928)
Supplement: S2 Text — (TXT) [file pone.0120928.s024.txt]

RDA2
A
2
196609
131840
1026
1
262153
3
res
787
10
531
2
19
795
13
1
397
13
1
398
13
1
399
13
1
400
13
1
401
13
1
402
13
1
403
13
1
404
13
1
405
13
1
406
13
1
407
13
1
408
13
1
409
13
1
410
13
1
411
13
1
412
13
1
413
13
1
414
13
1
415
13
1
416
13
1
417
13
1
418
13
1
419
13
1
420
13
1
421
13
1
422
13
1
423
13
1
424
13
1
425
13
1
426
13
1
427
13
1
428
13
1
429
13
1
430
13
1
431
13
1
432
13
1
433
13
1
434
13
1
435
13
1
436
13
1
437
13
1
438
13
1
439
13
1
440
13
1
441
13
1
442
13
1
443
13
1
444
13
1
445
13
1
446
13
1
447
13
1
448
13
1
449
13
1
450
13
1
451
13
1
452
13
1
453
13
1
454
13
1
455
13
1
456
13
1
457
13
1
458
13
1
459
13
1
460
13
1
461
13
1
462
13
1
463
13
1
464
13
1
465
13
1
466
13
1
467
13
1
468
13
1
469
13
1
470
13
1
471
13
1
472
13
1
473
13
1
474
13
1
475
13
1
476
13
1
477
13
1
478
13
1
479
13
1
480
13
1
481
13
1
482
13
1
483
13
1
484
13
1
485
13
1
486
13
1
487
13
1
488
13
1
489
13
1
490
13
1
491
13
1
492
13
1
493
13
1
494
13
1
495
13
1
496
13
1
497
13
1
498
13
1
499
13
1
500
13
1
501
13
1
502
13
1
503
13
1
504
13
1
505
13
1
506
13
1
507
13
1
508
13
1
509
13
1
510
13
1
511
13
1
512
13
1
513
13
1
514
13
1
515
13
1
516
13
1
517
13
1
518
13
1
519
13
1
520
13
1
521
13
1
522
13
1
523
13
1
524
13
1
525
13
1
526
13
1
527
13
1
528
13
1
529
13
1
530
13
1
531
13
1
532
13
1
533
13
1
534
13
1
535
13
1
536
13
1
537
13
1
538
13
1
539
13
1
540
13
1
541
13
1
542
13
1
543
13
1
544
13
1
545
13
1
546
13
1
547
13
1
548
13
1
549
13
1
550
13
1
551
13
1
552
13
1
553
13
1
554
13
1
555
13
1
556
13
1
557
13
1
558
13
1
559
13
1
560
13
1
561
13
1
562
13
1
563
13
1
564
13
1
565
13
1
566
13
1
567
13
1
568
13
1
569
13
1
570
13
1
571
13
1
572
13
1
573
13
1
574
13
1
575
13
1
576
13
1
577
13
1
578
13
1
579
13
1
580
13
1
581
13
1
582
13
1
583
13
1
584
13
1
585
13
1
586
13
1
587
13
1
588
13
1
589
13
1
590
13
1
591
13
1
592
13
1
593
13
1
594
13
1
595
13
1
596
13
1
597
13
1
598
13
1
599
13
1
600
13
1
601
13
1
602
13
1
603
13
1
604
13
1
605
13
1
606
13
1
607
13
1
608
13
1
609
13
1
610
13
1
611
13
1
612
13
1
613
13
1
614
13
1
615
13
1
616
13
1
617
13
1
618
13
1
619
13
1
620
13
1
621
13
1
622
13
1
623
13
1
624
13
1
625
13
1
626
13
1
627
13
1
628
13
1
629
13
1
630
13
1
631
13
1
632
13
1
633
13
1
634
13
1
635
13
1
636
13
1
637
13
1
638
13
1
639
13
1
640
13
1
641
13
1
642
13
1
643
13
1
644
13
1
645
13
1
646
13
1
647
13
1
648
13
1
649
13
1
650
13
1
651
13
1
652
13
1
653
13
1
654
13
1
655
13
1
656
13
1
657
13
1
658
13
1
659
13
1
660
13
1
661
13
1
662
13
1
663
13
1
664
13
1
665
13
1
666
13
1
667
13
1
668
13
1
669
13
1
670
13
1
671
13
1
672
13
1
673
13
1
674
13
1
675
13
1
676
13
1
677
13
1
678
13
1
679
13
1
680
13
1
681
13
1
682
13
1
683
13
1
684
13
1
685
13
1
686
13
1
687
13
1
688
13
1
689
13
1
690
13
1
691
13
1
692
13
1
693
13
1
694
13
1
695
13
1
696
13
1
697
13
1
698
13
1
699
13
1
700
13
1
701
13
1
702
13
1
703
13
1
704
13
1
705
13
1
706
13
1
707
13
1
708
13
1
709
13
1
710
13
1
711
13
1
712
13
1
713
13
1
714
13
1
715
13
1
716
13
1
717
13
1
718
13
1
719
13
1
720
13
1
721
13
1
722
13
1
723
13
1
724
13
1
725
13
1
726
13
1
727
13
1
728
13
1
729
13
1
730
13
1
731
13
1
732
13
1
733
13
1
734
13
1
735
13
1
736
13
1
737
13
1
738
13
1
739
13
1
740
13
1
741
13
1
742
13
1
743
13
1
744
13
1
745
13
1
746
13
1
747
13
1
748
13
1
749
13
1
750
13
1
751
13
1
752
13
1
753
13
1
754
13
1
755
13
1
756
13
1
757
13
1
758
13
1
759
13
1
760
13
1
761
13
1
762
13
1
763
13
1
764
13
1
765
13
1
766
13
1
767
13
1
768
13
1
769
13
1
770
13
1
771
13
1
772
13
1
773
13
1
774
13
1
775
13
1
776
13
1
777
13
1
778
13
1
779
13
1
780
13
1
781
13
1
782
13
1
783
13
1
784
13
1
785
13
1
786
13
1
787
13
1
788
13
1
789
13
1
790
13
1
791
13
1
792
13
1
793
13
1
794
13
794
1
2
3
4
5
6
7
8
9
10
11
12
13
14
15
16
17
18
19
20
21
22
23
24
25
26
27
28
29
30
31
32
33
34
35
36
37
38
39
40
41
42
43
44
45
46
47
48
49
50
51
52
53
54
55
56
57
58
59
60
61
62
63
64
65
66
67
68
69
70
71
72
73
74
75
76
77
78
79
80
81
82
83
84
85
86
87
88
89
90
91
92
93
94
95
96
97
98
99
100
101
102
103
104
105
106
107
108
109
110
111
112
113
114
115
116
117
118
119
120
121
122
123
124
125
126
127
128
129
130
131
132
133
134
135
136
137
138
139
140
141
142
143
144
145
146
147
148
149
150
151
152
153
154
155
156
157
158
159
160
161
162
163
164
165
166
167
168
169
170
171
172
173
174
175
176
177
178
179
180
181
182
183
184
185
186
187
188
189
190
191
192
193
194
195
196
197
198
199
200
201
202
203
204
205
206
207
208
209
210
211
212
213
214
215
216
217
218
219
220
221
222
223
224
225
226
227
228
229
230
231
232
233
234
235
236
237
238
239
240
241
242
243
244
245
246
247
248
249
250
251
252
253
254
255
256
257
258
259
260
261
262
263
264
265
266
267
268
269
270
271
272
273
274
275
276
277
278
279
280
281
282
283
284
285
286
287
288
289
290
291
292
293
294
295
296
297
298
299
300
301
302
303
304
305
306
307
308
309
310
311
312
313
314
315
316
317
318
319
320
321
322
323
324
325
326
327
328
329
330
331
332
333
334
335
336
337
338
339
340
341
342
343
344
345
346
347
348
349
350
351
352
353
354
355
356
357
358
359
360
361
362
363
364
365
366
367
368
369
370
371
372
373
374
375
376
377
378
379
380
381
382
383
384
385
386
387
388
389
390
391
392
393
394
395
396
397
398
399
400
401
402
403
404
405
406
407
408
409
410
411
412
413
414
415
416
417
418
419
420
421
422
423
424
425
426
427
428
429
430
431
432
433
434
435
436
437
438
439
440
441
442
443
444
445
446
447
448
449
450
451
452
453
454
455
456
457
458
459
460
461
462
463
464
465
466
467
468
469
470
471
472
473
474
475
476
477
478
479
480
481
482
483
484
485
486
487
488
489
490
491
492
493
494
495
496
497
498
499
500
501
502
503
504
505
506
507
508
509
510
511
512
513
514
515
516
517
518
519
520
521
522
523
524
525
526
527
528
529
530
531
532
533
534
535
536
537
538
539
540
541
542
543
544
545
546
547
548
549
550
551
552
553
554
555
556
557
558
559
560
561
562
563
564
565
566
567
568
569
570
571
572
573
574
575
576
577
578
579
580
581
582
583
584
585
586
587
588
589
590
591
592
593
594
595
596
597
598
599
600
601
602
603
604
605
606
607
608
609
610
611
612
613
614
615
616
617
618
619
620
621
622
623
624
625
626
627
628
629
630
631
632
633
634
635
636
637
638
639
640
641
642
643
644
645
646
647
648
649
650
651
652
653
654
655
656
657
658
659
660
661
662
663
664
665
666
667
668
669
670
671
672
673
674
675
676
677
678
679
680
681
682
683
684
685
686
687
688
689
690
691
692
693
694
695
696
697
698
699
700
701
702
703
704
705
706
707
708
709
710
711
712
713
714
715
716
717
718
719
720
721
722
723
724
725
726
727
728
729
730
731
732
733
734
735
736
737
738
739
740
741
742
743
744
745
746
747
748
749
750
751
752
753
754
755
756
757
758
759
760
761
762
763
764
765
766
767
768
769
770
771
772
773
774
775
776
777
778
779
780
781
782
783
784
785
786
787
788
789
790
791
792
793
794
13
791
1
2
3
4
5
6
7
8
9
10
11
12
13
14
15
16
17
18
19
20
21
22
23
24
25
26
27
28
29
30
31
32
33
34
35
36
37
38
39
40
41
42
43
44
45
46
47
48
49
50
51
52
53
54
55
56
57
58
59
60
61
62
63
64
65
66
67
68
69
70
71
72
73
74
75
76
77
78
79
80
81
82
83
84
85
86
87
88
89
90
91
92
93
94
95
96
97
98
99
100
101
102
103
104
105
106
107
108
109
110
111
112
113
114
115
116
117
118
119
120
121
122
123
124
125
126
127
128
129
130
131
132
133
134
135
136
137
138
139
140
141
142
143
144
145
146
147
148
149
150
151
152
153
154
155
156
157
158
159
160
161
162
163
164
165
166
167
168
169
170
171
172
173
174
175
176
177
178
179
180
181
182
183
184
185
186
187
188
189
190
191
192
193
194
195
196
197
198
199
200
201
202
203
204
205
206
207
208
209
210
211
212
213
214
215
216
217
218
219
220
221
222
223
224
225
226
227
228
229
230
231
232
233
234
235
236
237
238
239
240
241
242
243
244
245
246
247
248
249
250
251
252
253
254
255
256
257
258
259
260
261
262
263
264
265
266
267
268
269
270
271
272
273
274
275
276
277
278
279
280
281
282
283
284
285
286
287
288
289
290
291
292
293
294
295
296
297
298
299
300
301
302
303
304
305
306
307
308
309
310
311
312
313
314
315
316
317
318
319
320
321
322
323
324
325
326
327
328
329
330
331
332
333
334
335
336
337
338
339
340
341
342
343
344
345
346
347
348
349
350
351
352
353
354
355
356
357
358
359
360
361
362
363
364
365
366
367
368
369
370
371
372
373
374
375
376
377
378
379
380
381
382
383
384
385
386
387
388
389
390
391
392
393
394
395
399
400
401
402
403
404
405
406
407
408
409
410
411
412
413
414
415
416
417
418
419
420
421
422
423
424
425
426
427
428
429
430
431
432
433
434
435
436
437
438
439
440
441
442
443
444
445
446
447
448
449
450
451
452
453
454
455
456
457
458
459
460
461
462
463
464
465
466
467
468
469
470
471
472
473
474
475
476
477
478
479
480
481
482
483
484
485
486
487
488
489
490
491
492
493
494
495
496
497
498
499
500
501
502
503
504
505
506
507
508
509
510
511
512
513
514
515
516
517
518
519
520
521
522
523
524
525
526
527
528
529
530
531
532
533
534
535
536
537
538
539
540
541
542
543
544
545
546
547
548
549
550
551
552
553
554
555
556
557
558
559
560
561
562
563
564
565
566
567
568
569
570
571
572
573
574
575
576
577
578
579
580
581
582
583
584
585
586
587
588
589
590
591
592
593
594
595
596
597
598
599
600
601
602
603
604
605
606
607
608
609
610
611
612
613
614
615
616
617
618
619
620
621
622
623
624
625
626
627
628
629
630
631
632
633
634
635
636
637
638
639
640
641
642
643
644
645
646
647
648
649
650
651
652
653
654
655
656
657
658
659
660
661
662
663
664
665
666
667
668
669
670
671
672
673
674
675
676
677
678
679
680
681
682
683
684
685
686
687
688
689
690
691
692
693
694
695
696
697
698
699
700
701
702
703
704
705
706
707
708
709
710
711
712
713
714
715
716
717
718
719
720
721
722
723
724
725
726
727
728
729
730
731
732
733
734
735
736
737
738
739
740
741
742
743
744
745
746
747
748
749
750
751
752
753
754
755
756
757
758
759
760
761
762
763
764
765
766
767
768
769
770
771
772
773
774
775
776
777
778
779
780
781
782
783
784
785
786
787
788
789
790
791
792
793
794
13
687
2
3
4
5
6
7
8
9
10
11
12
13
14
15
16
17
18
19
20
21
22
23
24
25
26
27
28
29
30
31
32
33
34
35
36
37
38
39
40
41
42
43
44
45
46
47
48
49
50
51
52
53
54
55
56
57
58
59
60
61
62
63
64
65
66
67
68
69
70
71
72
73
74
75
76
77
78
79
80
81
82
83
84
85
86
87
88
89
90
91
92
93
94
95
96
97
98
99
100
101
102
103
104
105
106
107
108
109
110
111
112
113
114
115
116
117
118
119
120
121
122
123
124
125
126
127
128
129
130
131
132
133
134
135
136
137
138
139
140
141
142
143
144
145
146
147
148
149
150
151
152
153
154
155
156
157
158
159
160
161
162
163
164
165
166
167
168
169
170
171
172
173
174
175
176
177
178
179
180
181
182
183
184
185
186
187
188
189
190
191
192
193
194
195
196
197
198
199
200
201
202
203
204
205
206
207
208
209
210
211
212
213
214
215
216
217
218
219
220
221
222
223
224
225
226
227
228
229
230
231
232
233
234
235
236
237
238
239
240
241
242
243
244
245
246
247
248
249
250
251
252
253
254
255
256
257
258
259
260
261
262
263
264
265
266
267
268
269
270
271
272
273
274
275
276
277
278
279
280
281
282
283
284
285
286
287
288
289
290
291
292
293
294
295
296
297
298
299
300
301
302
303
304
305
306
307
308
309
310
311
312
313
314
315
316
317
318
319
320
321
322
323
324
325
326
327
328
329
330
331
332
333
334
335
336
337
338
339
340
341
342
343
344
451
452
453
454
455
456
457
458
459
460
461
462
463
464
465
466
467
468
469
470
471
472
473
474
475
476
477
478
479
480
481
482
483
484
485
486
487
488
489
490
491
492
493
494
495
496
497
498
499
500
501
502
503
504
505
506
507
508
509
510
511
512
513
514
515
516
517
518
519
520
521
522
523
524
525
526
527
528
529
530
531
532
533
534
535
536
537
538
539
540
541
542
543
544
545
546
547
548
549
550
551
552
553
554
555
556
557
558
559
560
561
562
563
564
565
566
567
568
569
570
571
572
573
574
575
576
577
578
579
580
581
582
583
584
585
586
587
588
589
590
591
592
593
594
595
596
597
598
599
600
601
602
603
604
605
606
607
608
609
610
611
612
613
614
615
616
617
618
619
620
621
622
623
624
625
626
627
628
629
630
631
632
633
634
635
636
637
638
639
640
641
642
643
644
645
646
647
648
649
650
651
652
653
654
655
656
657
658
659
660
661
662
663
664
665
666
667
668
669
670
671
672
673
674
675
676
677
678
679
680
681
682
683
684
685
686
687
688
689
690
691
692
693
694
695
696
697
698
699
700
701
702
703
704
705
706
707
708
709
710
711
712
713
714
715
716
717
718
719
720
721
722
723
724
725
726
727
728
729
730
731
732
733
734
735
736
737
738
739
740
741
742
743
744
745
746
747
748
749
750
751
752
753
754
755
756
757
758
759
760
761
762
763
764
765
766
767
768
769
770
771
772
773
774
775
776
777
778
779
780
781
782
783
784
785
786
787
788
789
790
791
792
793
794
13
379
3
4
5
6
7
8
9
10
11
12
13
14
15
16
17
18
19
20
21
22
23
24
25
26
27
28
29
30
31
32
33
34
35
36
37
38
39
40
41
42
43
44
45
46
47
48
49
50
51
52
53
54
55
56
57
58
59
60
61
62
63
64
65
66
67
68
69
70
71
72
73
74
75
76
77
78
79
80
81
82
83
84
85
86
87
88
89
90
91
92
93
94
95
96
97
98
99
100
101
102
103
104
105
106
107
108
109
110
111
112
113
114
115
116
117
118
119
120
121
122
123
124
125
126
127
128
129
130
131
132
133
134
135
136
137
138
139
140
141
142
143
144
145
146
147
148
149
150
151
152
153
154
155
156
157
158
159
160
161
162
163
164
165
166
167
168
169
170
171
172
173
174
175
176
177
178
179
180
181
182
183
184
185
186
187
188
189
190
191
605
606
607
608
609
610
611
612
613
614
615
616
617
618
619
620
621
622
623
624
625
626
627
628
629
630
631
632
633
634
635
636
637
638
639
640
641
642
643
644
645
646
647
648
649
650
651
652
653
654
655
656
657
658
659
660
661
662
663
664
665
666
667
668
669
670
671
672
673
674
675
676
677
678
679
680
681
682
683
684
685
686
687
688
689
690
691
692
693
694
695
696
697
698
699
700
701
702
703
704
705
706
707
708
709
710
711
712
713
714
715
716
717
718
719
720
721
722
723
724
725
726
727
728
729
730
731
732
733
734
735
736
737
738
739
740
741
742
743
744
745
746
747
748
749
750
751
752
753
754
755
756
757
758
759
760
761
762
763
764
765
766
767
768
769
770
771
772
773
774
775
776
777
778
779
780
781
782
783
784
785
786
787
788
789
790
791
792
793
794
13
377
4
5
6
7
8
9
10
11
12
13
14
15
16
17
18
19
20
21
22
23
24
25
26
27
28
29
30
31
32
33
34
35
36
37
38
39
40
41
42
43
44
45
46
47
48
49
50
51
52
53
54
55
56
57
58
59
60
61
62
63
64
65
66
67
68
69
70
71
72
73
74
75
76
77
78
79
80
81
82
83
84
85
86
87
88
89
90
91
92
93
94
95
96
97
98
99
100
101
102
103
104
105
106
107
108
109
110
111
112
113
114
115
116
117
118
119
120
121
122
123
124
125
126
127
128
129
130
131
132
133
134
135
136
137
138
139
140
141
142
143
144
145
146
147
148
149
150
151
152
153
154
155
156
157
158
159
160
161
162
163
164
165
166
167
168
169
170
171
172
173
174
175
176
177
178
179
180
181
182
183
184
185
186
187
188
189
190
191
606
607
608
609
610
611
612
613
614
615
616
617
618
619
620
621
622
623
624
625
626
627
628
629
630
631
632
633
634
635
636
637
638
639
640
641
642
643
644
645
646
647
648
649
650
651
652
653
654
655
656
657
658
659
660
661
662
663
664
665
666
667
668
669
670
671
672
673
674
675
676
677
678
679
680
681
682
683
684
685
686
687
688
689
690
691
692
693
694
695
696
697
698
699
700
701
702
703
704
705
706
707
708
709
710
711
712
713
714
715
716
717
718
719
720
721
722
723
724
725
726
727
728
729
730
731
732
733
734
735
736
737
738
739
740
741
742
743
744
745
746
747
748
749
750
751
752
753
754
755
756
757
758
759
760
761
762
763
764
765
766
767
768
769
770
771
772
773
774
775
776
777
778
779
780
781
782
783
784
785
786
787
788
789
790
791
792
793
794
13
339
5
6
7
8
9
10
11
12
13
14
15
16
17
18
19
20
21
22
23
24
25
26
27
28
29
30
31
32
33
34
35
36
37
38
39
40
41
42
43
44
45
46
47
48
49
50
51
52
53
54
55
56
57
58
59
60
61
62
63
64
65
66
67
68
69
70
71
72
73
74
75
76
77
78
79
80
81
82
83
84
85
86
87
88
89
90
91
92
93
94
95
96
97
98
99
100
101
102
103
104
105
106
107
108
109
110
111
112
113
114
115
116
117
118
119
120
121
122
123
124
125
126
127
128
129
130
131
132
133
134
135
136
137
138
139
140
141
142
143
144
145
146
147
148
149
150
151
152
153
154
155
156
157
158
159
160
161
162
163
164
165
166
167
168
169
170
171
172
173
625
626
627
628
629
630
631
632
633
634
635
636
637
638
639
640
641
642
643
644
645
646
647
648
649
650
651
652
653
654
655
656
657
658
659
660
661
662
663
664
665
666
667
668
669
670
671
672
673
674
675
676
677
678
679
680
681
682
683
684
685
686
687
688
689
690
691
692
693
694
695
696
697
698
699
700
701
702
703
704
705
706
707
708
709
710
711
712
713
714
715
716
717
718
719
720
721
722
723
724
725
726
727
728
729
730
731
732
733
734
735
736
737
738
739
740
741
742
743
744
745
746
747
748
749
750
751
752
753
754
755
756
757
758
759
760
761
762
763
764
765
766
767
768
769
770
771
772
773
774
775
776
777
778
779
780
781
782
783
784
785
786
787
788
789
790
791
792
793
794
13
253
6
7
8
9
10
11
12
13
14
15
16
17
18
19
20
21
22
23
24
25
26
27
28
29
30
31
32
33
34
35
36
37
38
39
40
41
42
43
44
45
46
47
48
49
50
51
52
53
54
55
56
57
58
59
60
61
62
63
64
65
66
67
68
69
70
71
72
73
74
75
76
77
78
79
80
81
82
83
84
85
86
87
88
89
90
91
92
93
94
95
96
97
98
99
100
101
102
103
104
105
106
107
108
109
110
111
112
113
114
115
116
117
118
119
120
121
122
123
124
125
126
127
128
129
130
131
625
626
627
628
629
630
631
632
633
634
635
636
637
638
639
640
641
642
643
644
645
646
647
648
649
650
651
652
653
654
655
656
657
658
659
660
661
662
663
664
665
666
667
668
669
670
671
672
673
674
675
676
677
678
679
680
681
682
683
684
685
686
687
688
689
690
691
692
693
694
695
696
697
698
699
700
701
702
703
704
705
706
707
708
709
710
711
712
713
714
715
716
717
718
719
720
721
722
723
724
725
726
727
728
729
730
731
732
733
734
735
736
737
738
739
740
741
742
743
744
745
746
747
748
749
750
751
13
177
7
8
9
10
11
12
13
14
15
16
17
18
19
20
21
22
23
24
25
26
27
28
29
30
31
32
33
34
35
36
37
38
39
40
41
42
43
44
45
46
47
48
49
50
51
52
53
54
55
56
57
58
59
60
61
62
63
64
65
66
67
68
69
70
71
72
73
74
75
76
77
78
79
80
81
82
83
84
85
86
87
88
89
90
91
92
93
94
663
664
665
666
667
668
669
670
671
672
673
674
675
676
677
678
679
680
681
682
683
684
685
686
687
688
689
690
691
692
693
694
695
696
697
698
699
700
701
702
703
704
705
706
707
708
709
710
711
712
713
714
715
716
717
718
719
720
721
722
723
724
725
726
727
728
729
730
731
732
733
734
735
736
737
738
739
740
741
742
743
744
745
746
747
748
749
750
751
13
175
8
9
10
11
12
13
14
15
16
17
18
19
20
21
22
23
24
25
26
27
28
29
30
31
32
33
34
35
36
37
38
39
40
41
42
43
44
45
46
47
48
49
50
51
52
53
54
55
56
57
58
59
60
61
62
63
64
65
66
67
68
69
70
71
72
73
74
75
76
77
78
79
80
81
82
83
84
85
86
87
88
89
90
91
92
93
94
664
665
666
667
668
669
670
671
672
673
674
675
676
677
678
679
680
681
682
683
684
685
686
687
688
689
690
691
692
693
694
695
696
697
698
699
700
701
702
703
704
705
706
707
708
709
710
711
712
713
714
715
716
717
718
719
720
721
722
723
724
725
726
727
728
729
730
731
732
733
734
735
736
737
738
739
740
741
742
743
744
745
746
747
748
749
750
751
13
115
9
10
11
12
13
14
15
16
17
18
19
20
21
22
23
24
25
26
27
28
29
30
31
32
33
34
35
36
37
38
39
40
41
42
43
44
45
46
47
48
49
50
51
52
53
54
55
56
57
58
59
60
61
62
63
64
65
694
695
696
697
698
699
700
701
702
703
704
705
706
707
708
709
710
711
712
713
714
715
716
717
718
719
720
721
722
723
724
725
726
727
728
729
730
731
732
733
734
735
736
737
738
739
740
741
742
743
744
745
746
747
748
749
750
751
13
103
10
11
12
13
14
15
16
17
18
19
20
21
22
23
24
25
26
27
28
29
30
31
32
33
34
35
36
37
38
39
40
41
42
43
44
45
46
47
48
49
50
51
52
53
54
55
56
57
58
59
60
700
701
702
703
704
705
706
707
708
709
710
711
712
713
714
715
716
717
718
719
720
721
722
723
724
725
726
727
728
729
730
731
732
733
734
735
736
737
738
739
740
741
742
743
744
745
746
747
748
749
750
751
13
63
11
12
13
14
15
16
17
18
19
20
21
22
23
24
25
26
27
28
29
30
31
32
33
34
35
36
37
38
39
40
41
720
721
722
723
724
725
726
727
728
729
730
731
732
733
734
735
736
737
738
739
740
741
742
743
744
745
746
747
748
749
750
751
13
31
12
13
14
15
16
17
18
19
20
21
22
23
24
25
26
720
721
722
723
724
725
726
727
728
729
730
731
732
733
734
735
13
29
13
14
15
16
17
18
19
20
21
22
23
24
25
26
721
722
723
724
725
726
727
728
729
730
731
732
733
734
735
13
19
14
15
16
17
18
19
20
21
22
721
722
723
724
725
726
727
728
729
730
13
15
15
16
17
18
19
20
21
721
722
723
724
725
726
727
728
13
11
16
17
18
19
20
721
722
723
724
725
726
13
9
17
18
19
20
721
722
723
724
725
13
5
18
19
723
724
725
13
3
19
723
724
13
3
20
721
722
13
3
21
727
728
13
3
22
729
730
13
9
23
24
25
26
731
732
733
734
735
13
7
24
25
26
732
733
734
735
13
5
25
26
732
733
734
13
3
26
732
733
13
31
27
28
29
30
31
32
33
34
35
36
37
38
39
40
41
736
737
738
739
740
741
742
743
744
745
746
747
748
749
750
751
13
21
28
29
30
31
32
33
34
35
36
37
736
737
738
739
740
741
742
743
744
745
746
13
19
29
30
31
32
33
34
35
36
37
736
737
738
739
740
741
742
743
744
745
13
13
30
31
32
33
34
35
736
737
738
739
740
741
742
13
11
31
32
33
34
35
736
737
738
739
740
741
13
7
32
33
34
736
737
738
739
13
5
33
34
736
737
738
13
3
34
737
738
13
3
35
740
741
13
5
36
37
743
744
745
13
3
37
743
744
13
9
38
39
40
41
747
748
749
750
751
13
5
39
40
747
748
749
13
3
40
748
749
13
3
41
750
751
13
39
42
43
44
45
46
47
48
49
50
51
52
53
54
55
56
57
58
59
60
700
701
702
703
704
705
706
707
708
709
710
711
712
713
714
715
716
717
718
719
13
21
43
44
45
46
47
48
49
50
51
52
709
710
711
712
713
714
715
716
717
718
719
13
19
44
45
46
47
48
49
50
51
52
709
710
711
712
713
714
715
716
717
718
13
15
45
46
47
48
49
50
51
711
712
713
714
715
716
717
718
13
9
46
47
48
49
714
715
716
717
718
13
5
47
48
716
717
718
13
3
48
717
718
13
3
49
714
715
13
5
50
51
711
712
713
13
3
51
712
713
13
3
52
709
710
13
17
53
54
55
56
57
58
59
60
700
701
702
703
704
705
706
707
708
13
11
54
55
56
57
58
703
704
705
706
707
708
13
9
55
56
57
58
703
704
705
706
707
13
5
56
57
703
704
705
13
3
57
703
704
13
3
58
706
707
13
5
59
60
700
701
702
13
3
60
701
702
13
11
61
62
63
64
65
694
695
696
697
698
699
13
7
62
63
64
696
697
698
699
13
5
63
64
696
697
698
13
3
64
696
697
13
3
65
694
695
13
59
66
67
68
69
70
71
72
73
74
75
76
77
78
79
80
81
82
83
84
85
86
87
88
89
90
91
92
93
94
664
665
666
667
668
669
670
671
672
673
674
675
676
677
678
679
680
681
682
683
684
685
686
687
688
689
690
691
692
693
13
57
67
68
69
70
71
72
73
74
75
76
77
78
79
80
81
82
83
84
85
86
87
88
89
90
91
92
93
94
664
665
666
667
668
669
670
671
672
673
674
675
676
677
678
679
680
681
682
683
684
685
686
687
688
689
690
691
692
13
55
68
69
70
71
72
73
74
75
76
77
78
79
80
81
82
83
84
85
86
87
88
89
90
91
92
93
94
664
665
666
667
668
669
670
671
672
673
674
675
676
677
678
679
680
681
682
683
684
685
686
687
688
689
690
691
13
43
69
70
71
72
73
74
75
76
77
78
79
80
81
82
83
84
85
86
87
88
89
670
671
672
673
674
675
676
677
678
679
680
681
682
683
684
685
686
687
688
689
690
691
13
37
70
71
72
73
74
75
76
77
78
79
80
81
82
83
84
85
86
87
670
671
672
673
674
675
676
677
678
679
680
681
682
683
684
685
686
687
688
13
27
71
72
73
74
75
76
77
78
79
80
81
82
83
670
671
672
673
674
675
676
677
678
679
680
681
682
683
13
17
72
73
74
75
76
77
78
79
670
671
672
673
674
675
676
677
678
13
9
73
74
75
76
670
671
672
673
674
13
7
74
75
76
670
671
672
673
13
5
75
76
671
672
673
13
3
76
671
672
13
7
77
78
79
675
676
677
678
13
5
78
79
675
676
677
13
3
79
676
677
13
9
80
81
82
83
679
680
681
682
683
13
7
81
82
83
680
681
682
683
13
5
82
83
680
681
682
13
3
83
680
681
13
9
84
85
86
87
684
685
686
687
688
13
5
85
86
684
685
686
13
3
86
684
685
13
3
87
687
688
13
5
88
89
689
690
691
13
3
89
690
691
13
11
90
91
92
93
94
664
665
666
667
668
669
13
7
91
92
93
664
665
666
667
13
5
92
93
664
665
666
13
3
93
664
665
13
3
94
668
669
13
75
95
96
97
98
99
100
101
102
103
104
105
106
107
108
109
110
111
112
113
114
115
116
117
118
119
120
121
122
123
124
125
126
127
128
129
130
131
625
626
627
628
629
630
631
632
633
634
635
636
637
638
639
640
641
642
643
644
645
646
647
648
649
650
651
652
653
654
655
656
657
658
659
660
661
662
13
47
96
97
98
99
100
101
102
103
104
105
106
107
108
109
110
111
112
113
114
115
116
117
118
625
626
627
628
629
630
631
632
633
634
635
636
637
638
639
640
641
642
643
644
645
646
647
648
13
39
97
98
99
100
101
102
103
104
105
106
107
108
109
110
111
112
113
114
115
625
626
627
628
629
630
631
632
633
634
635
636
637
638
639
640
641
642
643
644
13
37
98
99
100
101
102
103
104
105
106
107
108
109
110
111
112
113
114
115
625
626
627
628
629
630
631
632
633
634
635
636
637
638
639
640
641
642
643
13
29
99
100
101
102
103
104
105
106
107
108
109
110
111
112
629
630
631
632
633
634
635
636
637
638
639
640
641
642
643
13
19
100
101
102
103
104
105
106
107
108
634
635
636
637
638
639
640
641
642
643
13
11
101
102
103
104
105
634
635
636
637
638
639
13
7
102
103
104
636
637
638
639
13
3
103
636
637
13
3
104
638
639
13
3
105
634
635
13
7
106
107
108
640
641
642
643
13
5
107
108
640
641
642
13
3
108
641
642
13
9
109
110
111
112
629
630
631
632
633
13
5
110
111
629
630
631
13
3
111
630
631
13
3
112
632
633
13
7
113
114
115
625
626
627
628
13
5
114
115
625
626
627
13
3
115
626
627
13
7
116
117
118
645
646
647
648
13
5
117
118
645
646
647
13
3
118
646
647
13
27
119
120
121
122
123
124
125
126
127
128
129
130
131
649
650
651
652
653
654
655
656
657
658
659
660
661
662
13
17
120
121
122
123
124
125
126
127
649
650
651
652
653
654
655
656
657
13
9
121
122
123
124
653
654
655
656
657
13
7
122
123
124
654
655
656
657
13
5
123
124
654
655
656
13
3
124
655
656
13
7
125
126
127
649
650
651
652
13
3
126
649
650
13
3
127
651
652
13
9
128
129
130
131
658
659
660
661
662
13
7
129
130
131
658
659
660
661
13
3
130
658
659
13
3
131
660
661
13
85
132
133
134
135
136
137
138
139
140
141
142
143
144
145
146
147
148
149
150
151
152
153
154
155
156
157
158
159
160
161
162
163
164
165
166
167
168
169
170
171
172
173
752
753
754
755
756
757
758
759
760
761
762
763
764
765
766
767
768
769
770
771
772
773
774
775
776
777
778
779
780
781
782
783
784
785
786
787
788
789
790
791
792
793
794
13
61
133
134
135
136
137
138
139
140
141
142
143
144
145
146
147
148
149
150
151
152
153
154
155
156
157
158
159
160
161
162
764
765
766
767
768
769
770
771
772
773
774
775
776
777
778
779
780
781
782
783
784
785
786
787
788
789
790
791
792
793
794
13
53
134
135
136
137
138
139
140
141
142
143
144
145
146
147
148
149
150
151
152
153
154
155
156
157
158
159
764
765
766
767
768
769
770
771
772
773
774
775
776
777
778
779
780
781
782
783
784
785
786
787
788
789
790
13
33
135
136
137
138
139
140
141
142
143
144
145
146
147
148
149
150
764
765
766
767
768
769
770
771
772
773
774
775
776
777
778
779
780
13
31
136
137
138
139
140
141
142
143
144
145
146
147
148
149
150
764
765
766
767
768
769
770
771
772
773
774
775
776
777
778
779
13
21
137
138
139
140
141
142
143
144
145
146
764
765
766
767
768
769
770
771
772
773
774
13
13
138
139
140
141
142
143
764
765
766
767
768
769
770
13
11
139
140
141
142
143
764
765
766
767
768
769
13
9
140
141
142
143
764
765
766
767
768
13
7
141
142
143
764
765
766
767
13
5
142
143
765
766
767
13
3
143
765
766
13
7
144
145
146
771
772
773
774
13
5
145
146
772
773
774
13
3
146
772
773
13
9
147
148
149
150
775
776
777
778
779
13
7
148
149
150
775
776
777
778
13
3
149
775
776
13
3
150
777
778
13
19
151
152
153
154
155
156
157
158
159
781
782
783
784
785
786
787
788
789
790
13
17
152
153
154
155
156
157
158
159
782
783
784
785
786
787
788
789
790
13
11
153
154
155
156
157
782
783
784
785
786
787
13
9
154
155
156
157
782
783
784
785
786
13
7
155
156
157
783
784
785
786
13
5
156
157
784
785
786
13
3
157
785
786
13
5
158
159
788
789
790
13
3
159
789
790
13
7
160
161
162
791
792
793
794
13
5
161
162
791
792
793
13
3
162
792
793
13
23
163
164
165
166
167
168
169
170
171
172
173
752
753
754
755
756
757
758
759
760
761
762
763
13
17
164
165
166
167
168
169
170
171
752
753
754
755
756
757
758
759
760
13
15
165
166
167
168
169
170
171
752
753
754
755
756
757
758
759
13
11
166
167
168
169
170
752
753
754
755
756
757
13
5
167
168
752
753
754
13
3
168
752
753
13
5
169
170
755
756
757
13
3
170
756
757
13
3
171
758
759
13
5
172
173
761
762
763
13
3
173
761
762
13
37
174
175
176
177
178
179
180
181
182
183
184
185
186
187
188
189
190
191
606
607
608
609
610
611
612
613
614
615
616
617
618
619
620
621
622
623
624
13
25
175
176
177
178
179
180
181
182
183
184
185
186
606
607
608
609
610
611
612
613
614
615
616
617
618
13
19
176
177
178
179
180
181
182
183
184
609
610
611
612
613
614
615
616
617
618
13
15
177
178
179
180
181
182
183
609
610
611
612
613
614
615
616
13
13
178
179
180
181
182
183
610
611
612
613
614
615
616
13
9
179
180
181
182
610
611
612
613
614
13
7
180
181
182
610
611
612
613
13
5
181
182
611
612
613
13
3
182
612
613
13
3
183
615
616
13
3
184
617
618
13
5
185
186
606
607
608
13
3
186
606
607
13
11
187
188
189
190
191
619
620
621
622
623
624
13
7
188
189
190
619
620
621
622
13
5
189
190
619
620
621
13
3
190
620
621
13
3
191
623
624
13
307
192
193
194
195
196
197
198
199
200
201
202
203
204
205
206
207
208
209
210
211
212
213
214
215
216
217
218
219
220
221
222
223
224
225
226
227
228
229
230
231
232
233
234
235
236
237
238
239
240
241
242
243
244
245
246
247
248
249
250
251
252
253
254
255
256
257
258
259
260
261
262
263
264
265
266
267
268
269
270
271
272
273
274
275
276
277
278
279
280
281
282
283
284
285
286
287
288
289
290
291
292
293
294
295
296
297
298
299
300
301
302
303
304
305
306
307
308
309
310
311
312
313
314
315
316
317
318
319
320
321
322
323
324
325
326
327
328
329
330
331
332
333
334
335
336
337
338
339
340
341
342
343
344
451
452
453
454
455
456
457
458
459
460
461
462
463
464
465
466
467
468
469
470
471
472
473
474
475
476
477
478
479
480
481
482
483
484
485
486
487
488
489
490
491
492
493
494
495
496
497
498
499
500
501
502
503
504
505
506
507
508
509
510
511
512
513
514
515
516
517
518
519
520
521
522
523
524
525
526
527
528
529
530
531
532
533
534
535
536
537
538
539
540
541
542
543
544
545
546
547
548
549
550
551
552
553
554
555
556
557
558
559
560
561
562
563
564
565
566
567
568
569
570
571
572
573
574
575
576
577
578
579
580
581
582
583
584
585
586
587
588
589
590
591
592
593
594
595
596
597
598
599
600
601
602
603
604
13
199
193
194
195
196
197
198
199
200
201
202
203
204
205
206
207
208
209
210
211
212
213
214
215
216
217
218
219
220
221
222
223
224
225
226
227
228
229
230
231
232
233
234
235
236
237
238
239
240
241
242
243
244
245
246
247
248
249
250
251
252
253
254
255
256
257
258
259
260
261
262
263
264
265
266
267
268
269
270
271
272
273
274
275
276
277
278
279
280
281
282
283
284
285
286
287
288
289
290
291
505
506
507
508
509
510
511
512
513
514
515
516
517
518
519
520
521
522
523
524
525
526
527
528
529
530
531
532
533
534
535
536
537
538
539
540
541
542
543
544
545
546
547
548
549
550
551
552
553
554
555
556
557
558
559
560
561
562
563
564
565
566
567
568
569
570
571
572
573
574
575
576
577
578
579
580
581
582
583
584
585
586
587
588
589
590
591
592
593
594
595
596
597
598
599
600
601
602
603
604
13
191
194
195
196
197
198
199
200
201
202
203
204
205
206
207
208
209
210
211
212
213
214
215
216
217
218
219
220
221
222
223
224
225
226
227
228
229
230
231
232
233
234
235
236
237
238
239
240
241
242
243
244
245
246
247
248
249
250
251
252
253
254
255
256
257
258
259
260
261
262
263
264
265
266
267
268
269
270
271
272
273
274
275
276
277
278
279
280
281
282
283
284
285
286
287
288
505
506
507
508
509
510
511
512
513
514
515
516
517
518
519
520
521
522
523
524
525
526
527
528
529
530
531
532
533
534
535
536
537
538
539
540
541
542
543
544
545
546
547
548
549
550
551
552
553
554
555
556
557
558
559
560
561
562
563
564
565
566
567
568
569
570
571
572
573
574
575
576
577
578
579
580
581
582
583
584
585
586
587
588
589
590
591
592
593
594
595
596
597
598
599
600
13
111
195
196
197
198
199
200
201
202
203
204
205
206
207
208
209
210
211
212
213
214
215
216
217
218
219
220
221
222
223
224
225
226
227
228
229
230
231
232
233
234
235
236
237
238
239
240
241
242
243
244
245
246
247
248
249
505
506
507
508
509
510
511
512
513
514
515
516
517
518
519
520
521
522
523
524
525
526
527
528
529
530
531
532
533
534
535
536
537
538
539
540
541
542
543
544
545
546
547
548
549
550
551
552
553
554
555
556
557
558
559
560
13
105
196
197
198
199
200
201
202
203
204
205
206
207
208
209
210
211
212
213
214
215
216
217
218
219
220
221
222
223
224
225
226
227
228
229
230
231
232
233
234
235
236
237
238
239
240
241
242
243
244
245
246
247
508
509
510
511
512
513
514
515
516
517
518
519
520
521
522
523
524
525
526
527
528
529
530
531
532
533
534
535
536
537
538
539
540
541
542
543
544
545
546
547
548
549
550
551
552
553
554
555
556
557
558
559
560
13
103
197
198
199
200
201
202
203
204
205
206
207
208
209
210
211
212
213
214
215
216
217
218
219
220
221
222
223
224
225
226
227
228
229
230
231
232
233
234
235
236
237
238
239
240
241
242
243
244
245
246
247
509
510
511
512
513
514
515
516
517
518
519
520
521
522
523
524
525
526
527
528
529
530
531
532
533
534
535
536
537
538
539
540
541
542
543
544
545
546
547
548
549
550
551
552
553
554
555
556
557
558
559
560
13
99
198
199
200
201
202
203
204
205
206
207
208
209
210
211
212
213
214
215
216
217
218
219
220
221
222
223
224
225
226
227
228
229
230
231
232
233
234
235
236
237
238
239
240
241
242
243
244
245
246
511
512
513
514
515
516
517
518
519
520
521
522
523
524
525
526
527
528
529
530
531
532
533
534
535
536
537
538
539
540
541
542
543
544
545
546
547
548
549
550
551
552
553
554
555
556
557
558
559
560
13
73
199
200
201
202
203
204
205
206
207
208
209
210
211
212
213
214
215
216
217
218
219
220
221
222
223
224
225
226
227
228
229
230
231
232
233
234
524
525
526
527
528
529
530
531
532
533
534
535
536
537
538
539
540
541
542
543
544
545
546
547
548
549
550
551
552
553
554
555
556
557
558
559
560
13
71
200
201
202
203
204
205
206
207
208
209
210
211
212
213
214
215
216
217
218
219
220
221
222
223
224
225
226
227
228
229
230
231
232
233
234
525
526
527
528
529
530
531
532
533
534
535
536
537
538
539
540
541
542
543
544
545
546
547
548
549
550
551
552
553
554
555
556
557
558
559
560
13
41
201
202
203
204
205
206
207
208
209
210
211
212
213
214
215
216
217
218
219
220
540
541
542
543
544
545
546
547
548
549
550
551
552
553
554
555
556
557
558
559
560
13
39
202
203
204
205
206
207
208
209
210
211
212
213
214
215
216
217
218
219
220
541
542
543
544
545
546
547
548
549
550
551
552
553
554
555
556
557
558
559
560
13
37
203
204
205
206
207
208
209
210
211
212
213
214
215
216
217
218
219
220
542
543
544
545
546
547
548
549
550
551
552
553
554
555
556
557
558
559
560
13
29
204
205
206
207
208
209
210
211
212
213
214
215
216
217
542
543
544
545
546
547
548
549
550
551
552
553
554
555
556
13
25
205
206
207
208
209
210
211
212
213
214
215
216
542
543
544
545
546
547
548
549
550
551
552
553
554
13
23
206
207
208
209
210
211
212
213
214
215
216
542
543
544
545
546
547
548
549
550
551
552
553
13
21
207
208
209
210
211
212
213
214
215
216
543
544
545
546
547
548
549
550
551
552
553
13
19
208
209
210
211
212
213
214
215
216
544
545
546
547
548
549
550
551
552
553
13
15
209
210
211
212
213
214
215
544
545
546
547
548
549
550
551
13
13
210
211
212
213
214
215
544
545
546
547
548
549
550
13
11
211
212
213
214
215
545
546
547
548
549
550
13
9
212
213
214
215
545
546
547
548
549
13
5
213
214
545
546
547
13
3
214
546
547
13
3
215
548
549
13
3
216
552
553
13
3
217
555
556
13
7
218
219
220
557
558
559
560
13
5
219
220
558
559
560
13
3
220
558
559
13
29
221
222
223
224
225
226
227
228
229
230
231
232
233
234
525
526
527
528
529
530
531
532
533
534
535
536
537
538
539
13
21
222
223
224
225
226
227
228
229
230
231
525
526
527
528
529
530
531
532
533
534
535
13
13
223
224
225
226
227
228
529
530
531
532
533
534
535
13
11
224
225
226
227
228
530
531
532
533
534
535
13
7
225
226
227
532
533
534
535
13
3
226
532
533
13
3
227
534
535
13
3
228
530
531
13
7
229
230
231
525
526
527
528
13
3
230
525
526
13
3
231
527
528
13
7
232
233
234
536
537
538
539
13
5
233
234
537
538
539
13
3
234
538
539
13
25
235
236
237
238
239
240
241
242
243
244
245
246
511
512
513
514
515
516
517
518
519
520
521
522
523
13
19
236
237
238
239
240
241
242
243
244
514
515
516
517
518
519
520
521
522
523
13
13
237
238
239
240
241
242
517
518
519
520
521
522
523
13
11
238
239
240
241
242
517
518
519
520
521
522
13
9
239
240
241
242
518
519
520
521
522
13
7
240
241
242
519
520
521
522
13
5
241
242
519
520
521
13
3
242
519
520
13
5
243
244
514
515
516
13
3
244
515
516
13
5
245
246
511
512
513
13
3
246
511
512
13
3
247
509
510
13
5
248
249
505
506
507
13
3
249
505
506
13
79
250
251
252
253
254
255
256
257
258
259
260
261
262
263
264
265
266
267
268
269
270
271
272
273
274
275
276
277
278
279
280
281
282
283
284
285
286
287
288
561
562
563
564
565
566
567
568
569
570
571
572
573
574
575
576
577
578
579
580
581
582
583
584
585
586
587
588
589
590
591
592
593
594
595
596
597
598
599
600
13
55
251
252
253
254
255
256
257
258
259
260
261
262
263
264
265
266
267
268
269
270
271
272
273
274
275
276
277
573
574
575
576
577
578
579
580
581
582
583
584
585
586
587
588
589
590
591
592
593
594
595
596
597
598
599
600
13
33
252
253
254
255
256
257
258
259
260
261
262
263
264
265
266
267
573
574
575
576
577
578
579
580
581
582
583
584
585
586
587
588
589
13
21
253
254
255
256
257
258
259
260
261
262
579
580
581
582
583
584
585
586
587
588
589
13
15
254
255
256
257
258
259
260
582
583
584
585
586
587
588
589
13
7
255
256
257
582
583
584
585
13
5
256
257
583
584
585
13
3
257
583
584
13
7
258
259
260
586
587
588
589
13
5
259
260
586
587
588
13
3
260
586
587
13
5
261
262
579
580
581
13
3
262
580
581
13
11
263
264
265
266
267
573
574
575
576
577
578
13
7
264
265
266
575
576
577
578
13
3
265
575
576
13
3
266
577
578
13
3
267
573
574
13
21
268
269
270
271
272
273
274
275
276
277
590
591
592
593
594
595
596
597
598
599
600
13
19
269
270
271
272
273
274
275
276
277
591
592
593
594
595
596
597
598
599
600
13
15
270
271
272
273
274
275
276
591
592
593
594
595
596
597
598
13
11
271
272
273
274
275
591
592
593
594
595
596
13
7
272
273
274
591
592
593
594
13
5
273
274
591
592
593
13
3
274
591
592
13
3
275
595
596
13
3
276
597
598
13
3
277
599
600
13
23
278
279
280
281
282
283
284
285
286
287
288
561
562
563
564
565
566
567
568
569
570
571
572
13
13
279
280
281
282
283
284
561
562
563
564
565
566
567
13
11
280
281
282
283
284
561
562
563
564
565
566
13
7
281
282
283
563
564
565
566
13
3
282
563
564
13
3
283
565
566
13
3
284
561
562
13
9
285
286
287
288
568
569
570
571
572
13
7
286
287
288
568
569
570
571
13
5
287
288
569
570
571
13
3
288
570
571
13
7
289
290
291
601
602
603
604
13
5
290
291
602
603
604
13
3
291
602
603
13
107
292
293
294
295
296
297
298
299
300
301
302
303
304
305
306
307
308
309
310
311
312
313
314
315
316
317
318
319
320
321
322
323
324
325
326
327
328
329
330
331
332
333
334
335
336
337
338
339
340
341
342
343
344
451
452
453
454
455
456
457
458
459
460
461
462
463
464
465
466
467
468
469
470
471
472
473
474
475
476
477
478
479
480
481
482
483
484
485
486
487
488
489
490
491
492
493
494
495
496
497
498
499
500
501
502
503
504
13
55
293
294
295
296
297
298
299
300
301
302
303
304
305
306
307
308
309
310
311
312
313
314
315
316
317
318
319
451
452
453
454
455
456
457
458
459
460
461
462
463
464
465
466
467
468
469
470
471
472
473
474
475
476
477
478
13
31
294
295
296
297
298
299
300
301
302
303
304
305
306
307
308
463
464
465
466
467
468
469
470
471
472
473
474
475
476
477
478
13
21
295
296
297
298
299
300
301
302
303
304
468
469
470
471
472
473
474
475
476
477
478
13
13
296
297
298
299
300
301
472
473
474
475
476
477
478
13
11
297
298
299
300
301
473
474
475
476
477
478
13
9
298
299
300
301
473
474
475
476
477
13
7
299
300
301
474
475
476
477
13
5
300
301
475
476
477
13
3
301
475
476
13
7
302
303
304
468
469
470
471
13
5
303
304
468
469
470
13
3
304
468
469
13
9
305
306
307
308
463
464
465
466
467
13
7
306
307
308
464
465
466
467
13
5
307
308
464
465
466
13
3
308
465
466
13
23
309
310
311
312
313
314
315
316
317
318
319
451
452
453
454
455
456
457
458
459
460
461
462
13
13
310
311
312
313
314
315
451
452
453
454
455
456
457
13
7
311
312
313
454
455
456
457
13
3
312
454
455
13
3
313
456
457
13
5
314
315
451
452
453
13
3
315
451
452
13
9
316
317
318
319
458
459
460
461
462
13
7
317
318
319
458
459
460
461
13
5
318
319
458
459
460
13
3
319
458
459
13
51
320
321
322
323
324
325
326
327
328
329
330
331
332
333
334
335
336
337
338
339
340
341
342
343
344
479
480
481
482
483
484
485
486
487
488
489
490
491
492
493
494
495
496
497
498
499
500
501
502
503
504
13
49
321
322
323
324
325
326
327
328
329
330
331
332
333
334
335
336
337
338
339
340
341
342
343
344
479
480
481
482
483
484
485
486
487
488
489
490
491
492
493
494
495
496
497
498
499
500
501
502
503
13
45
322
323
324
325
326
327
328
329
330
331
332
333
334
335
336
337
338
339
340
341
342
343
481
482
483
484
485
486
487
488
489
490
491
492
493
494
495
496
497
498
499
500
501
502
503
13
37
323
324
325
326
327
328
329
330
331
332
333
334
335
336
337
338
339
340
481
482
483
484
485
486
487
488
489
490
491
492
493
494
495
496
497
498
499
13
25
324
325
326
327
328
329
330
331
332
333
334
335
487
488
489
490
491
492
493
494
495
496
497
498
499
13
15
325
326
327
328
329
330
331
487
488
489
490
491
492
493
494
13
13
326
327
328
329
330
331
487
488
489
490
491
492
493
13
9
327
328
329
330
489
490
491
492
493
13
5
328
329
489
490
491
13
3
329
490
491
13
3
330
492
493
13
3
331
487
488
13
9
332
333
334
335
495
496
497
498
499
13
7
333
334
335
496
497
498
499
13
5
334
335
497
498
499
13
3
335
497
498
13
11
336
337
338
339
340
481
482
483
484
485
486
13
7
337
338
339
481
482
483
484
13
5
338
339
481
482
483
13
3
339
481
482
13
3
340
485
486
13
7
341
342
343
500
501
502
503
13
5
342
343
501
502
503
13
3
343
502
503
13
3
344
479
480
13
103
345
346
347
348
349
350
351
352
353
354
355
356
357
358
359
360
361
362
363
364
365
366
367
368
369
370
371
372
373
374
375
376
377
378
379
380
381
382
383
384
385
386
387
388
389
390
391
392
393
394
395
399
400
401
402
403
404
405
406
407
408
409
410
411
412
413
414
415
416
417
418
419
420
421
422
423
424
425
426
427
428
429
430
431
432
433
434
435
436
437
438
439
440
441
442
443
444
445
446
447
448
449
450
13
83
346
347
348
349
350
351
352
353
354
355
356
357
358
359
360
361
362
363
364
365
366
367
368
369
370
371
372
373
374
375
376
377
378
379
380
381
382
383
384
385
386
399
400
401
402
403
404
405
406
407
408
409
410
411
412
413
414
415
416
417
418
419
420
421
422
423
424
425
426
427
428
429
430
431
432
433
434
435
436
437
438
439
440
13
81
347
348
349
350
351
352
353
354
355
356
357
358
359
360
361
362
363
364
365
366
367
368
369
370
371
372
373
374
375
376
377
378
379
380
381
382
383
384
385
386
399
400
401
402
403
404
405
406
407
408
409
410
411
412
413
414
415
416
417
418
419
420
421
422
423
424
425
426
427
428
429
430
431
432
433
434
435
436
437
438
439
13
79
348
349
350
351
352
353
354
355
356
357
358
359
360
361
362
363
364
365
366
367
368
369
370
371
372
373
374
375
376
377
378
379
380
381
382
383
384
385
386
399
400
401
402
403
404
405
406
407
408
409
410
411
412
413
414
415
416
417
418
419
420
421
422
423
424
425
426
427
428
429
430
431
432
433
434
435
436
437
438
13
71
349
350
351
352
353
354
355
356
357
358
359
360
361
362
363
364
365
366
367
368
369
370
371
372
373
374
375
376
377
378
379
380
381
382
383
399
400
401
402
403
404
405
406
407
408
409
410
411
412
413
414
415
416
417
418
419
420
421
422
423
424
425
426
427
428
429
430
431
432
433
434
13
59
350
351
352
353
354
355
356
357
358
359
360
361
362
363
364
365
366
367
368
369
370
371
372
373
374
375
376
377
378
405
406
407
408
409
410
411
412
413
414
415
416
417
418
419
420
421
422
423
424
425
426
427
428
429
430
431
432
433
434
13
51
351
352
353
354
355
356
357
358
359
360
361
362
363
364
365
366
367
368
369
370
371
372
373
374
375
405
406
407
408
409
410
411
412
413
414
415
416
417
418
419
420
421
422
423
424
425
426
427
428
429
430
13
43
352
353
354
355
356
357
358
359
360
361
362
363
364
365
366
367
368
369
370
371
372
409
410
411
412
413
414
415
416
417
418
419
420
421
422
423
424
425
426
427
428
429
430
13
29
353
354
355
356
357
358
359
360
361
362
363
364
365
366
416
417
418
419
420
421
422
423
424
425
426
427
428
429
430
13
17
354
355
356
357
358
359
360
361
416
417
418
419
420
421
422
423
424
13
13
355
356
357
358
359
360
416
417
418
419
420
421
422
13
7
356
357
358
416
417
418
419
13
5
357
358
416
417
418
13
3
358
417
418
13
5
359
360
420
421
422
13
3
360
420
421
13
3
361
423
424
13
11
362
363
364
365
366
425
426
427
428
429
430
13
9
363
364
365
366
426
427
428
429
430
13
5
364
365
428
429
430
13
3
365
429
430
13
3
366
426
427
13
13
367
368
369
370
371
372
409
410
411
412
413
414
415
13
7
368
369
370
409
410
411
412
13
5
369
370
410
411
412
13
3
370
411
412
13
5
371
372
413
414
415
13
3
372
413
414
13
7
373
374
375
405
406
407
408
13
5
374
375
405
406
407
13
3
375
406
407
13
7
376
377
378
431
432
433
434
13
5
377
378
432
433
434
13
3
378
432
433
13
11
379
380
381
382
383
399
400
401
402
403
404
13
7
380
381
382
399
400
401
402
13
5
381
382
399
400
401
13
3
382
399
400
13
3
383
403
404
13
7
384
385
386
435
436
437
438
13
3
385
435
436
13
3
386
437
438
13
19
387
388
389
390
391
392
393
394
395
441
442
443
444
445
446
447
448
449
450
13
13
388
389
390
391
392
393
444
445
446
447
448
449
450
13
9
389
390
391
392
444
445
446
447
448
13
5
390
391
446
447
448
13
3
391
447
448
13
3
392
444
445
13
3
393
449
450
13
5
394
395
441
442
443
13
3
395
442
443
13
3
396
397
398
19
795
13
0
13
0
13
0
13
0
13
0
13
0
13
0
13
0
13
0
13
0
13
0
13
0
13
0
13
0
13
0
13
0
13
0
13
0
13
0
13
0
13
0
13
0
13
0
13
0
13
0
13
0
13
0
13
0
13
0
13
0
13
0
13
0
13
0
13
0
13
0
13
0
13
0
13
0
13
0
13
0
13
0
13
0
13
0
13
0
13
0
13
0
13
0
13
0
13
0
13
0
13
0
13
0
13
0
13
0
13
0
13
0
13
0
13
0
13
0
13
0
13
0
13
0
13
0
13
0
13
0
13
0
13
0
13
0
13
0
13
0
13
0
13
0
13
0
13
0
13
0
13
0
13
0
13
0
13
0
13
0
13
0
13
0
13
0
13
0
13
0
13
0
13
0
13
0
13
0
13
0
13
0
13
0
13
0
13
0
13
0
13
0
13
0
13
0
13
0
13
0
13
0
13
0
13
0
13
0
13
0
13
0
13
0
13
0
13
0
13
0
13
0
13
0
13
0
13
0
13
0
13
0
13
0
13
0
13
0
13
0
13
0
13
0
13
0
13
0
13
0
13
0
13
0
13
0
13
0
13
0
13
0
13
0
13
0
13
0
13
0
13
0
13
0
13
0
13
0
13
0
13
0
13
0
13
0
13
0
13
0
13
0
13
0
13
0
13
0
13
0
13
0
13
0
13
0
13
0
13
0
13
0
13
0
13
0
13
0
13
0
13
0
13
0
13
0
13
0
13
0
13
0
13
0
13
0
13
0
13
0
13
0
13
0
13
0
13
0
13
0
13
0
13
0
13
0
13
0
13
0
13
0
13
0
13
0
13
0
13
0
13
0
13
0
13
0
13
0
13
0
13
0
13
0
13
0
13
0
13
0
13
0
13
0
13
0
13
0
13
0
13
0
13
0
13
0
13
0
13
0
13
0
13
0
13
0
13
0
13
0
13
0
13
0
13
0
13
0
13
0
13
0
13
0
13
0
13
0
13
0
13
0
13
0
13
0
13
0
13
0
13
0
13
0
13
0
13
0
13
0
13
0
13
0
13
0
13
0
13
0
13
0
13
0
13
0
13
0
13
0
13
0
13
0
13
0
13
0
13
0
13
0
13
0
13
0
13
0
13
0
13
0
13
0
13
0
13
0
13
0
13
0
13
0
13
0
13
0
13
0
13
0
13
0
13
0
13
0
13
0
13
0
13
0
13
0
13
0
13
0
13
0
13
0
13
0
13
0
13
0
13
0
13
0
13
0
13
0
13
0
13
0
13
0
13
0
13
0
13
0
13
0
13
0
13
0
13
0
13
0
13
0
13
0
13
0
13
0
13
0
13
0
13
0
13
0
13
0
13
0
13
0
13
0
13
0
13
0
13
0
13
0
13
0
13
0
13
0
13
0
13
0
13
0
13
0
13
0
13
0
13
0
13
0
13
0
13
0
13
0
13
0
13
0
13
0
13
0
13
0
13
0
13
0
13
0
13
0
13
0
13
0
13
0
13
0
13
0
13
0
13
0
13
0
13
0
13
0
13
0
13
0
13
0
13
0
13
0
13
0
13
0
13
0
13
0
13
0
13
0
13
0
13
0
13
0
13
0
13
0
13
0
13
0
13
0
13
0
13
0
13
0
13
0
13
0
13
0
13
0
13
0
13
0
13
0
13
0
13
0
13
0
13
0
13
0
13
0
13
0
13
0
13
0
13
0
13
0
13
0
13
0
13
0
13
0
13
0
13
0
13
0
13
0
13
0
13
0
13
0
13
0
13
0
13
0
13
0
13
0
13
0
13
0
13
0
13
794
1
2
3
4
5
6
7
8
9
10
11
12
13
14
15
16
17
18
19
20
21
22
23
24
25
26
27
28
29
30
31
32
33
34
35
36
37
38
39
40
41
42
43
44
45
46
47
48
49
50
51
52
53
54
55
56
57
58
59
60
61
62
63
64
65
66
67
68
69
70
71
72
73
74
75
76
77
78
79
80
81
82
83
84
85
86
87
88
89
90
91
92
93
94
95
96
97
98
99
100
101
102
103
104
105
106
107
108
109
110
111
112
113
114
115
116
117
118
119
120
121
122
123
124
125
126
127
128
129
130
131
132
133
134
135
136
137
138
139
140
141
142
143
144
145
146
147
148
149
150
151
152
153
154
155
156
157
158
159
160
161
162
163
164
165
166
167
168
169
170
171
172
173
174
175
176
177
178
179
180
181
182
183
184
185
186
187
188
189
190
191
192
193
194
195
196
197
198
199
200
201
202
203
204
205
206
207
208
209
210
211
212
213
214
215
216
217
218
219
220
221
222
223
224
225
226
227
228
229
230
231
232
233
234
235
236
237
238
239
240
241
242
243
244
245
246
247
248
249
250
251
252
253
254
255
256
257
258
259
260
261
262
263
264
265
266
267
268
269
270
271
272
273
274
275
276
277
278
279
280
281
282
283
284
285
286
287
288
289
290
291
292
293
294
295
296
297
298
299
300
301
302
303
304
305
306
307
308
309
310
311
312
313
314
315
316
317
318
319
320
321
322
323
324
325
326
327
328
329
330
331
332
333
334
335
336
337
338
339
340
341
342
343
344
345
346
347
348
349
350
351
352
353
354
355
356
357
358
359
360
361
362
363
364
365
366
367
368
369
370
371
372
373
374
375
376
377
378
379
380
381
382
383
384
385
386
387
388
389
390
391
392
393
394
395
396
397
398
399
400
401
402
403
404
405
406
407
408
409
410
411
412
413
414
415
416
417
418
419
420
421
422
423
424
425
426
427
428
429
430
431
432
433
434
435
436
437
438
439
440
441
442
443
444
445
446
447
448
449
450
451
452
453
454
455
456
457
458
459
460
461
462
463
464
465
466
467
468
469
470
471
472
473
474
475
476
477
478
479
480
481
482
483
484
485
486
487
488
489
490
491
492
493
494
495
496
497
498
499
500
501
502
503
504
505
506
507
508
509
510
511
512
513
514
515
516
517
518
519
520
521
522
523
524
525
526
527
528
529
530
531
532
533
534
535
536
537
538
539
540
541
542
543
544
545
546
547
548
549
550
551
552
553
554
555
556
557
558
559
560
561
562
563
564
565
566
567
568
569
570
571
572
573
574
575
576
577
578
579
580
581
582
583
584
585
586
587
588
589
590
591
592
593
594
595
596
597
598
599
600
601
602
603
604
605
606
607
608
609
610
611
612
613
614
615
616
617
618
619
620
621
622
623
624
625
626
627
628
629
630
631
632
633
634
635
636
637
638
639
640
641
642
643
644
645
646
647
648
649
650
651
652
653
654
655
656
657
658
659
660
661
662
663
664
665
666
667
668
669
670
671
672
673
674
675
676
677
678
679
680
681
682
683
684
685
686
687
688
689
690
691
692
693
694
695
696
697
698
699
700
701
702
703
704
705
706
707
708
709
710
711
712
713
714
715
716
717
718
719
720
721
722
723
724
725
726
727
728
729
730
731
732
733
734
735
736
737
738
739
740
741
742
743
744
745
746
747
748
749
750
751
752
753
754
755
756
757
758
759
760
761
762
763
764
765
766
767
768
769
770
771
772
773
774
775
776
777
778
779
780
781
782
783
784
785
786
787
788
789
790
791
792
793
794
13
790
2
3
4
5
6
7
8
9
10
11
12
13
14
15
16
17
18
19
20
21
22
23
24
25
26
27
28
29
30
31
32
33
34
35
36
37
38
39
40
41
42
43
44
45
46
47
48
49
50
51
52
53
54
55
56
57
58
59
60
61
62
63
64
65
66
67
68
69
70
71
72
73
74
75
76
77
78
79
80
81
82
83
84
85
86
87
88
89
90
91
92
93
94
95
96
97
98
99
100
101
102
103
104
105
106
107
108
109
110
111
112
113
114
115
116
117
118
119
120
121
122
123
124
125
126
127
128
129
130
131
132
133
134
135
136
137
138
139
140
141
142
143
144
145
146
147
148
149
150
151
152
153
154
155
156
157
158
159
160
161
162
163
164
165
166
167
168
169
170
171
172
173
174
175
176
177
178
179
180
181
182
183
184
185
186
187
188
189
190
191
192
193
194
195
196
197
198
199
200
201
202
203
204
205
206
207
208
209
210
211
212
213
214
215
216
217
218
219
220
221
222
223
224
225
226
227
228
229
230
231
232
233
234
235
236
237
238
239
240
241
242
243
244
245
246
247
248
249
250
251
252
253
254
255
256
257
258
259
260
261
262
263
264
265
266
267
268
269
270
271
272
273
274
275
276
277
278
279
280
281
282
283
284
285
286
287
288
289
290
291
292
293
294
295
296
297
298
299
300
301
302
303
304
305
306
307
308
309
310
311
312
313
314
315
316
317
318
319
320
321
322
323
324
325
326
327
328
329
330
331
332
333
334
335
336
337
338
339
340
341
342
343
344
345
346
347
348
349
350
351
352
353
354
355
356
357
358
359
360
361
362
363
364
365
366
367
368
369
370
371
372
373
374
375
376
377
378
379
380
381
382
383
384
385
386
387
388
389
390
391
392
393
394
395
399
400
401
402
403
404
405
406
407
408
409
410
411
412
413
414
415
416
417
418
419
420
421
422
423
424
425
426
427
428
429
430
431
432
433
434
435
436
437
438
439
440
441
442
443
444
445
446
447
448
449
450
451
452
453
454
455
456
457
458
459
460
461
462
463
464
465
466
467
468
469
470
471
472
473
474
475
476
477
478
479
480
481
482
483
484
485
486
487
488
489
490
491
492
493
494
495
496
497
498
499
500
501
502
503
504
505
506
507
508
509
510
511
512
513
514
515
516
517
518
519
520
521
522
523
524
525
526
527
528
529
530
531
532
533
534
535
536
537
538
539
540
541
542
543
544
545
546
547
548
549
550
551
552
553
554
555
556
557
558
559
560
561
562
563
564
565
566
567
568
569
570
571
572
573
574
575
576
577
578
579
580
581
582
583
584
585
586
587
588
589
590
591
592
593
594
595
596
597
598
599
600
601
602
603
604
605
606
607
608
609
610
611
612
613
614
615
616
617
618
619
620
621
622
623
624
625
626
627
628
629
630
631
632
633
634
635
636
637
638
639
640
641
642
643
644
645
646
647
648
649
650
651
652
653
654
655
656
657
658
659
660
661
662
663
664
665
666
667
668
669
670
671
672
673
674
675
676
677
678
679
680
681
682
683
684
685
686
687
688
689
690
691
692
693
694
695
696
697
698
699
700
701
702
703
704
705
706
707
708
709
710
711
712
713
714
715
716
717
718
719
720
721
722
723
724
725
726
727
728
729
730
731
732
733
734
735
736
737
738
739
740
741
742
743
744
745
746
747
748
749
750
751
752
753
754
755
756
757
758
759
760
761
762
763
764
765
766
767
768
769
770
771
772
773
774
775
776
777
778
779
780
781
782
783
784
785
786
787
788
789
790
791
792
793
794
13
686
3
4
5
6
7
8
9
10
11
12
13
14
15
16
17
18
19
20
21
22
23
24
25
26
27
28
29
30
31
32
33
34
35
36
37
38
39
40
41
42
43
44
45
46
47
48
49
50
51
52
53
54
55
56
57
58
59
60
61
62
63
64
65
66
67
68
69
70
71
72
73
74
75
76
77
78
79
80
81
82
83
84
85
86
87
88
89
90
91
92
93
94
95
96
97
98
99
100
101
102
103
104
105
106
107
108
109
110
111
112
113
114
115
116
117
118
119
120
121
122
123
124
125
126
127
128
129
130
131
132
133
134
135
136
137
138
139
140
141
142
143
144
145
146
147
148
149
150
151
152
153
154
155
156
157
158
159
160
161
162
163
164
165
166
167
168
169
170
171
172
173
174
175
176
177
178
179
180
181
182
183
184
185
186
187
188
189
190
191
192
193
194
195
196
197
198
199
200
201
202
203
204
205
206
207
208
209
210
211
212
213
214
215
216
217
218
219
220
221
222
223
224
225
226
227
228
229
230
231
232
233
234
235
236
237
238
239
240
241
242
243
244
245
246
247
248
249
250
251
252
253
254
255
256
257
258
259
260
261
262
263
264
265
266
267
268
269
270
271
272
273
274
275
276
277
278
279
280
281
282
283
284
285
286
287
288
289
290
291
292
293
294
295
296
297
298
299
300
301
302
303
304
305
306
307
308
309
310
311
312
313
314
315
316
317
318
319
320
321
322
323
324
325
326
327
328
329
330
331
332
333
334
335
336
337
338
339
340
341
342
343
344
451
452
453
454
455
456
457
458
459
460
461
462
463
464
465
466
467
468
469
470
471
472
473
474
475
476
477
478
479
480
481
482
483
484
485
486
487
488
489
490
491
492
493
494
495
496
497
498
499
500
501
502
503
504
505
506
507
508
509
510
511
512
513
514
515
516
517
518
519
520
521
522
523
524
525
526
527
528
529
530
531
532
533
534
535
536
537
538
539
540
541
542
543
544
545
546
547
548
549
550
551
552
553
554
555
556
557
558
559
560
561
562
563
564
565
566
567
568
569
570
571
572
573
574
575
576
577
578
579
580
581
582
583
584
585
586
587
588
589
590
591
592
593
594
595
596
597
598
599
600
601
602
603
604
605
606
607
608
609
610
611
612
613
614
615
616
617
618
619
620
621
622
623
624
625
626
627
628
629
630
631
632
633
634
635
636
637
638
639
640
641
642
643
644
645
646
647
648
649
650
651
652
653
654
655
656
657
658
659
660
661
662
663
664
665
666
667
668
669
670
671
672
673
674
675
676
677
678
679
680
681
682
683
684
685
686
687
688
689
690
691
692
693
694
695
696
697
698
699
700
701
702
703
704
705
706
707
708
709
710
711
712
713
714
715
716
717
718
719
720
721
722
723
724
725
726
727
728
729
730
731
732
733
734
735
736
737
738
739
740
741
742
743
744
745
746
747
748
749
750
751
752
753
754
755
756
757
758
759
760
761
762
763
764
765
766
767
768
769
770
771
772
773
774
775
776
777
778
779
780
781
782
783
784
785
786
787
788
789
790
791
792
793
794
13
378
4
5
6
7
8
9
10
11
12
13
14
15
16
17
18
19
20
21
22
23
24
25
26
27
28
29
30
31
32
33
34
35
36
37
38
39
40
41
42
43
44
45
46
47
48
49
50
51
52
53
54
55
56
57
58
59
60
61
62
63
64
65
66
67
68
69
70
71
72
73
74
75
76
77
78
79
80
81
82
83
84
85
86
87
88
89
90
91
92
93
94
95
96
97
98
99
100
101
102
103
104
105
106
107
108
109
110
111
112
113
114
115
116
117
118
119
120
121
122
123
124
125
126
127
128
129
130
131
132
133
134
135
136
137
138
139
140
141
142
143
144
145
146
147
148
149
150
151
152
153
154
155
156
157
158
159
160
161
162
163
164
165
166
167
168
169
170
171
172
173
174
175
176
177
178
179
180
181
182
183
184
185
186
187
188
189
190
191
605
606
607
608
609
610
611
612
613
614
615
616
617
618
619
620
621
622
623
624
625
626
627
628
629
630
631
632
633
634
635
636
637
638
639
640
641
642
643
644
645
646
647
648
649
650
651
652
653
654
655
656
657
658
659
660
661
662
663
664
665
666
667
668
669
670
671
672
673
674
675
676
677
678
679
680
681
682
683
684
685
686
687
688
689
690
691
692
693
694
695
696
697
698
699
700
701
702
703
704
705
706
707
708
709
710
711
712
713
714
715
716
717
718
719
720
721
722
723
724
725
726
727
728
729
730
731
732
733
734
735
736
737
738
739
740
741
742
743
744
745
746
747
748
749
750
751
752
753
754
755
756
757
758
759
760
761
762
763
764
765
766
767
768
769
770
771
772
773
774
775
776
777
778
779
780
781
782
783
784
785
786
787
788
789
790
791
792
793
794
13
376
5
6
7
8
9
10
11
12
13
14
15
16
17
18
19
20
21
22
23
24
25
26
27
28
29
30
31
32
33
34
35
36
37
38
39
40
41
42
43
44
45
46
47
48
49
50
51
52
53
54
55
56
57
58
59
60
61
62
63
64
65
66
67
68
69
70
71
72
73
74
75
76
77
78
79
80
81
82
83
84
85
86
87
88
89
90
91
92
93
94
95
96
97
98
99
100
101
102
103
104
105
106
107
108
109
110
111
112
113
114
115
116
117
118
119
120
121
122
123
124
125
126
127
128
129
130
131
132
133
134
135
136
137
138
139
140
141
142
143
144
145
146
147
148
149
150
151
152
153
154
155
156
157
158
159
160
161
162
163
164
165
166
167
168
169
170
171
172
173
174
175
176
177
178
179
180
181
182
183
184
185
186
187
188
189
190
191
606
607
608
609
610
611
612
613
614
615
616
617
618
619
620
621
622
623
624
625
626
627
628
629
630
631
632
633
634
635
636
637
638
639
640
641
642
643
644
645
646
647
648
649
650
651
652
653
654
655
656
657
658
659
660
661
662
663
664
665
666
667
668
669
670
671
672
673
674
675
676
677
678
679
680
681
682
683
684
685
686
687
688
689
690
691
692
693
694
695
696
697
698
699
700
701
702
703
704
705
706
707
708
709
710
711
712
713
714
715
716
717
718
719
720
721
722
723
724
725
726
727
728
729
730
731
732
733
734
735
736
737
738
739
740
741
742
743
744
745
746
747
748
749
750
751
752
753
754
755
756
757
758
759
760
761
762
763
764
765
766
767
768
769
770
771
772
773
774
775
776
777
778
779
780
781
782
783
784
785
786
787
788
789
790
791
792
793
794
13
338
6
7
8
9
10
11
12
13
14
15
16
17
18
19
20
21
22
23
24
25
26
27
28
29
30
31
32
33
34
35
36
37
38
39
40
41
42
43
44
45
46
47
48
49
50
51
52
53
54
55
56
57
58
59
60
61
62
63
64
65
66
67
68
69
70
71
72
73
74
75
76
77
78
79
80
81
82
83
84
85
86
87
88
89
90
91
92
93
94
95
96
97
98
99
100
101
102
103
104
105
106
107
108
109
110
111
112
113
114
115
116
117
118
119
120
121
122
123
124
125
126
127
128
129
130
131
132
133
134
135
136
137
138
139
140
141
142
143
144
145
146
147
148
149
150
151
152
153
154
155
156
157
158
159
160
161
162
163
164
165
166
167
168
169
170
171
172
173
625
626
627
628
629
630
631
632
633
634
635
636
637
638
639
640
641
642
643
644
645
646
647
648
649
650
651
652
653
654
655
656
657
658
659
660
661
662
663
664
665
666
667
668
669
670
671
672
673
674
675
676
677
678
679
680
681
682
683
684
685
686
687
688
689
690
691
692
693
694
695
696
697
698
699
700
701
702
703
704
705
706
707
708
709
710
711
712
713
714
715
716
717
718
719
720
721
722
723
724
725
726
727
728
729
730
731
732
733
734
735
736
737
738
739
740
741
742
743
744
745
746
747
748
749
750
751
752
753
754
755
756
757
758
759
760
761
762
763
764
765
766
767
768
769
770
771
772
773
774
775
776
777
778
779
780
781
782
783
784
785
786
787
788
789
790
791
792
793
794
13
252
7
8
9
10
11
12
13
14
15
16
17
18
19
20
21
22
23
24
25
26
27
28
29
30
31
32
33
34
35
36
37
38
39
40
41
42
43
44
45
46
47
48
49
50
51
52
53
54
55
56
57
58
59
60
61
62
63
64
65
66
67
68
69
70
71
72
73
74
75
76
77
78
79
80
81
82
83
84
85
86
87
88
89
90
91
92
93
94
95
96
97
98
99
100
101
102
103
104
105
106
107
108
109
110
111
112
113
114
115
116
117
118
119
120
121
122
123
124
125
126
127
128
129
130
131
625
626
627
628
629
630
631
632
633
634
635
636
637
638
639
640
641
642
643
644
645
646
647
648
649
650
651
652
653
654
655
656
657
658
659
660
661
662
663
664
665
666
667
668
669
670
671
672
673
674
675
676
677
678
679
680
681
682
683
684
685
686
687
688
689
690
691
692
693
694
695
696
697
698
699
700
701
702
703
704
705
706
707
708
709
710
711
712
713
714
715
716
717
718
719
720
721
722
723
724
725
726
727
728
729
730
731
732
733
734
735
736
737
738
739
740
741
742
743
744
745
746
747
748
749
750
751
13
176
8
9
10
11
12
13
14
15
16
17
18
19
20
21
22
23
24
25
26
27
28
29
30
31
32
33
34
35
36
37
38
39
40
41
42
43
44
45
46
47
48
49
50
51
52
53
54
55
56
57
58
59
60
61
62
63
64
65
66
67
68
69
70
71
72
73
74
75
76
77
78
79
80
81
82
83
84
85
86
87
88
89
90
91
92
93
94
663
664
665
666
667
668
669
670
671
672
673
674
675
676
677
678
679
680
681
682
683
684
685
686
687
688
689
690
691
692
693
694
695
696
697
698
699
700
701
702
703
704
705
706
707
708
709
710
711
712
713
714
715
716
717
718
719
720
721
722
723
724
725
726
727
728
729
730
731
732
733
734
735
736
737
738
739
740
741
742
743
744
745
746
747
748
749
750
751
13
174
9
10
11
12
13
14
15
16
17
18
19
20
21
22
23
24
25
26
27
28
29
30
31
32
33
34
35
36
37
38
39
40
41
42
43
44
45
46
47
48
49
50
51
52
53
54
55
56
57
58
59
60
61
62
63
64
65
66
67
68
69
70
71
72
73
74
75
76
77
78
79
80
81
82
83
84
85
86
87
88
89
90
91
92
93
94
664
665
666
667
668
669
670
671
672
673
674
675
676
677
678
679
680
681
682
683
684
685
686
687
688
689
690
691
692
693
694
695
696
697
698
699
700
701
702
703
704
705
706
707
708
709
710
711
712
713
714
715
716
717
718
719
720
721
722
723
724
725
726
727
728
729
730
731
732
733
734
735
736
737
738
739
740
741
742
743
744
745
746
747
748
749
750
751
13
114
10
11
12
13
14
15
16
17
18
19
20
21
22
23
24
25
26
27
28
29
30
31
32
33
34
35
36
37
38
39
40
41
42
43
44
45
46
47
48
49
50
51
52
53
54
55
56
57
58
59
60
61
62
63
64
65
694
695
696
697
698
699
700
701
702
703
704
705
706
707
708
709
710
711
712
713
714
715
716
717
718
719
720
721
722
723
724
725
726
727
728
729
730
731
732
733
734
735
736
737
738
739
740
741
742
743
744
745
746
747
748
749
750
751
13
102
11
12
13
14
15
16
17
18
19
20
21
22
23
24
25
26
27
28
29
30
31
32
33
34
35
36
37
38
39
40
41
42
43
44
45
46
47
48
49
50
51
52
53
54
55
56
57
58
59
60
700
701
702
703
704
705
706
707
708
709
710
711
712
713
714
715
716
717
718
719
720
721
722
723
724
725
726
727
728
729
730
731
732
733
734
735
736
737
738
739
740
741
742
743
744
745
746
747
748
749
750
751
13
62
12
13
14
15
16
17
18
19
20
21
22
23
24
25
26
27
28
29
30
31
32
33
34
35
36
37
38
39
40
41
720
721
722
723
724
725
726
727
728
729
730
731
732
733
734
735
736
737
738
739
740
741
742
743
744
745
746
747
748
749
750
751
13
30
13
14
15
16
17
18
19
20
21
22
23
24
25
26
720
721
722
723
724
725
726
727
728
729
730
731
732
733
734
735
13
28
14
15
16
17
18
19
20
21
22
23
24
25
26
721
722
723
724
725
726
727
728
729
730
731
732
733
734
735
13
18
15
16
17
18
19
20
21
22
721
722
723
724
725
726
727
728
729
730
13
14
16
17
18
19
20
21
721
722
723
724
725
726
727
728
13
10
17
18
19
20
721
722
723
724
725
726
13
8
18
19
20
721
722
723
724
725
13
4
19
723
724
725
13
2
723
724
13
2
721
722
13
2
727
728
13
2
729
730
13
8
24
25
26
731
732
733
734
735
13
6
25
26
732
733
734
735
13
4
26
732
733
734
13
2
732
733
13
30
28
29
30
31
32
33
34
35
36
37
38
39
40
41
736
737
738
739
740
741
742
743
744
745
746
747
748
749
750
751
13
20
29
30
31
32
33
34
35
36
37
736
737
738
739
740
741
742
743
744
745
746
13
18
30
31
32
33
34
35
36
37
736
737
738
739
740
741
742
743
744
745
13
12
31
32
33
34
35
736
737
738
739
740
741
742
13
10
32
33
34
35
736
737
738
739
740
741
13
6
33
34
736
737
738
739
13
4
34
736
737
738
13
2
737
738
13
2
740
741
13
4
37
743
744
745
13
2
743
744
13
8
39
40
41
747
748
749
750
751
13
4
40
747
748
749
13
2
748
749
13
2
750
751
13
38
43
44
45
46
47
48
49
50
51
52
53
54
55
56
57
58
59
60
700
701
702
703
704
705
706
707
708
709
710
711
712
713
714
715
716
717
718
719
13
20
44
45
46
47
48
49
50
51
52
709
710
711
712
713
714
715
716
717
718
719
13
18
45
46
47
48
49
50
51
52
709
710
711
712
713
714
715
716
717
718
13
14
46
47
48
49
50
51
711
712
713
714
715
716
717
718
13
8
47
48
49
714
715
716
717
718
13
4
48
716
717
718
13
2
717
718
13
2
714
715
13
4
51
711
712
713
13
2
712
713
13
2
709
710
13
16
54
55
56
57
58
59
60
700
701
702
703
704
705
706
707
708
13
10
55
56
57
58
703
704
705
706
707
708
13
8
56
57
58
703
704
705
706
707
13
4
57
703
704
705
13
2
703
704
13
2
706
707
13
4
60
700
701
702
13
2
701
702
13
10
62
63
64
65
694
695
696
697
698
699
13
6
63
64
696
697
698
699
13
4
64
696
697
698
13
2
696
697
13
2
694
695
13
58
67
68
69
70
71
72
73
74
75
76
77
78
79
80
81
82
83
84
85
86
87
88
89
90
91
92
93
94
664
665
666
667
668
669
670
671
672
673
674
675
676
677
678
679
680
681
682
683
684
685
686
687
688
689
690
691
692
693
13
56
68
69
70
71
72
73
74
75
76
77
78
79
80
81
82
83
84
85
86
87
88
89
90
91
92
93
94
664
665
666
667
668
669
670
671
672
673
674
675
676
677
678
679
680
681
682
683
684
685
686
687
688
689
690
691
692
13
54
69
70
71
72
73
74
75
76
77
78
79
80
81
82
83
84
85
86
87
88
89
90
91
92
93
94
664
665
666
667
668
669
670
671
672
673
674
675
676
677
678
679
680
681
682
683
684
685
686
687
688
689
690
691
13
42
70
71
72
73
74
75
76
77
78
79
80
81
82
83
84
85
86
87
88
89
670
671
672
673
674
675
676
677
678
679
680
681
682
683
684
685
686
687
688
689
690
691
13
36
71
72
73
74
75
76
77
78
79
80
81
82
83
84
85
86
87
670
671
672
673
674
675
676
677
678
679
680
681
682
683
684
685
686
687
688
13
26
72
73
74
75
76
77
78
79
80
81
82
83
670
671
672
673
674
675
676
677
678
679
680
681
682
683
13
16
73
74
75
76
77
78
79
670
671
672
673
674
675
676
677
678
13
8
74
75
76
670
671
672
673
674
13
6
75
76
670
671
672
673
13
4
76
671
672
673
13
2
671
672
13
6
78
79
675
676
677
678
13
4
79
675
676
677
13
2
676
677
13
8
81
82
83
679
680
681
682
683
13
6
82
83
680
681
682
683
13
4
83
680
681
682
13
2
680
681
13
8
85
86
87
684
685
686
687
688
13
4
86
684
685
686
13
2
684
685
13
2
687
688
13
4
89
689
690
691
13
2
690
691
13
10
91
92
93
94
664
665
666
667
668
669
13
6
92
93
664
665
666
667
13
4
93
664
665
666
13
2
664
665
13
2
668
669
13
74
96
97
98
99
100
101
102
103
104
105
106
107
108
109
110
111
112
113
114
115
116
117
118
119
120
121
122
123
124
125
126
127
128
129
130
131
625
626
627
628
629
630
631
632
633
634
635
636
637
638
639
640
641
642
643
644
645
646
647
648
649
650
651
652
653
654
655
656
657
658
659
660
661
662
13
46
97
98
99
100
101
102
103
104
105
106
107
108
109
110
111
112
113
114
115
116
117
118
625
626
627
628
629
630
631
632
633
634
635
636
637
638
639
640
641
642
643
644
645
646
647
648
13
38
98
99
100
101
102
103
104
105
106
107
108
109
110
111
112
113
114
115
625
626
627
628
629
630
631
632
633
634
635
636
637
638
639
640
641
642
643
644
13
36
99
100
101
102
103
104
105
106
107
108
109
110
111
112
113
114
115
625
626
627
628
629
630
631
632
633
634
635
636
637
638
639
640
641
642
643
13
28
100
101
102
103
104
105
106
107
108
109
110
111
112
629
630
631
632
633
634
635
636
637
638
639
640
641
642
643
13
18
101
102
103
104
105
106
107
108
634
635
636
637
638
639
640
641
642
643
13
10
102
103
104
105
634
635
636
637
638
639
13
6
103
104
636
637
638
639
13
2
636
637
13
2
638
639
13
2
634
635
13
6
107
108
640
641
642
643
13
4
108
640
641
642
13
2
641
642
13
8
110
111
112
629
630
631
632
633
13
4
111
629
630
631
13
2
630
631
13
2
632
633
13
6
114
115
625
626
627
628
13
4
115
625
626
627
13
2
626
627
13
6
117
118
645
646
647
648
13
4
118
645
646
647
13
2
646
647
13
26
120
121
122
123
124
125
126
127
128
129
130
131
649
650
651
652
653
654
655
656
657
658
659
660
661
662
13
16
121
122
123
124
125
126
127
649
650
651
652
653
654
655
656
657
13
8
122
123
124
653
654
655
656
657
13
6
123
124
654
655
656
657
13
4
124
654
655
656
13
2
655
656
13
6
126
127
649
650
651
652
13
2
649
650
13
2
651
652
13
8
129
130
131
658
659
660
661
662
13
6
130
131
658
659
660
661
13
2
658
659
13
2
660
661
13
84
133
134
135
136
137
138
139
140
141
142
143
144
145
146
147
148
149
150
151
152
153
154
155
156
157
158
159
160
161
162
163
164
165
166
167
168
169
170
171
172
173
752
753
754
755
756
757
758
759
760
761
762
763
764
765
766
767
768
769
770
771
772
773
774
775
776
777
778
779
780
781
782
783
784
785
786
787
788
789
790
791
792
793
794
13
60
134
135
136
137
138
139
140
141
142
143
144
145
146
147
148
149
150
151
152
153
154
155
156
157
158
159
160
161
162
764
765
766
767
768
769
770
771
772
773
774
775
776
777
778
779
780
781
782
783
784
785
786
787
788
789
790
791
792
793
794
13
52
135
136
137
138
139
140
141
142
143
144
145
146
147
148
149
150
151
152
153
154
155
156
157
158
159
764
765
766
767
768
769
770
771
772
773
774
775
776
777
778
779
780
781
782
783
784
785
786
787
788
789
790
13
32
136
137
138
139
140
141
142
143
144
145
146
147
148
149
150
764
765
766
767
768
769
770
771
772
773
774
775
776
777
778
779
780
13
30
137
138
139
140
141
142
143
144
145
146
147
148
149
150
764
765
766
767
768
769
770
771
772
773
774
775
776
777
778
779
13
20
138
139
140
141
142
143
144
145
146
764
765
766
767
768
769
770
771
772
773
774
13
12
139
140
141
142
143
764
765
766
767
768
769
770
13
10
140
141
142
143
764
765
766
767
768
769
13
8
141
142
143
764
765
766
767
768
13
6
142
143
764
765
766
767
13
4
143
765
766
767
13
2
765
766
13
6
145
146
771
772
773
774
13
4
146
772
773
774
13
2
772
773
13
8
148
149
150
775
776
777
778
779
13
6
149
150
775
776
777
778
13
2
775
776
13
2
777
778
13
18
152
153
154
155
156
157
158
159
781
782
783
784
785
786
787
788
789
790
13
16
153
154
155
156
157
158
159
782
783
784
785
786
787
788
789
790
13
10
154
155
156
157
782
783
784
785
786
787
13
8
155
156
157
782
783
784
785
786
13
6
156
157
783
784
785
786
13
4
157
784
785
786
13
2
785
786
13
4
159
788
789
790
13
2
789
790
13
6
161
162
791
792
793
794
13
4
162
791
792
793
13
2
792
793
13
22
164
165
166
167
168
169
170
171
172
173
752
753
754
755
756
757
758
759
760
761
762
763
13
16
165
166
167
168
169
170
171
752
753
754
755
756
757
758
759
760
13
14
166
167
168
169
170
171
752
753
754
755
756
757
758
759
13
10
167
168
169
170
752
753
754
755
756
757
13
4
168
752
753
754
13
2
752
753
13
4
170
755
756
757
13
2
756
757
13
2
758
759
13
4
173
761
762
763
13
2
761
762
13
36
175
176
177
178
179
180
181
182
183
184
185
186
187
188
189
190
191
606
607
608
609
610
611
612
613
614
615
616
617
618
619
620
621
622
623
624
13
24
176
177
178
179
180
181
182
183
184
185
186
606
607
608
609
610
611
612
613
614
615
616
617
618
13
18
177
178
179
180
181
182
183
184
609
610
611
612
613
614
615
616
617
618
13
14
178
179
180
181
182
183
609
610
611
612
613
614
615
616
13
12
179
180
181
182
183
610
611
612
613
614
615
616
13
8
180
181
182
610
611
612
613
614
13
6
181
182
610
611
612
613
13
4
182
611
612
613
13
2
612
613
13
2
615
616
13
2
617
618
13
4
186
606
607
608
13
2
606
607
13
10
188
189
190
191
619
620
621
622
623
624
13
6
189
190
619
620
621
622
13
4
190
619
620
621
13
2
620
621
13
2
623
624
13
306
193
194
195
196
197
198
199
200
201
202
203
204
205
206
207
208
209
210
211
212
213
214
215
216
217
218
219
220
221
222
223
224
225
226
227
228
229
230
231
232
233
234
235
236
237
238
239
240
241
242
243
244
245
246
247
248
249
250
251
252
253
254
255
256
257
258
259
260
261
262
263
264
265
266
267
268
269
270
271
272
273
274
275
276
277
278
279
280
281
282
283
284
285
286
287
288
289
290
291
292
293
294
295
296
297
298
299
300
301
302
303
304
305
306
307
308
309
310
311
312
313
314
315
316
317
318
319
320
321
322
323
324
325
326
327
328
329
330
331
332
333
334
335
336
337
338
339
340
341
342
343
344
451
452
453
454
455
456
457
458
459
460
461
462
463
464
465
466
467
468
469
470
471
472
473
474
475
476
477
478
479
480
481
482
483
484
485
486
487
488
489
490
491
492
493
494
495
496
497
498
499
500
501
502
503
504
505
506
507
508
509
510
511
512
513
514
515
516
517
518
519
520
521
522
523
524
525
526
527
528
529
530
531
532
533
534
535
536
537
538
539
540
541
542
543
544
545
546
547
548
549
550
551
552
553
554
555
556
557
558
559
560
561
562
563
564
565
566
567
568
569
570
571
572
573
574
575
576
577
578
579
580
581
582
583
584
585
586
587
588
589
590
591
592
593
594
595
596
597
598
599
600
601
602
603
604
13
198
194
195
196
197
198
199
200
201
202
203
204
205
206
207
208
209
210
211
212
213
214
215
216
217
218
219
220
221
222
223
224
225
226
227
228
229
230
231
232
233
234
235
236
237
238
239
240
241
242
243
244
245
246
247
248
249
250
251
252
253
254
255
256
257
258
259
260
261
262
263
264
265
266
267
268
269
270
271
272
273
274
275
276
277
278
279
280
281
282
283
284
285
286
287
288
289
290
291
505
506
507
508
509
510
511
512
513
514
515
516
517
518
519
520
521
522
523
524
525
526
527
528
529
530
531
532
533
534
535
536
537
538
539
540
541
542
543
544
545
546
547
548
549
550
551
552
553
554
555
556
557
558
559
560
561
562
563
564
565
566
567
568
569
570
571
572
573
574
575
576
577
578
579
580
581
582
583
584
585
586
587
588
589
590
591
592
593
594
595
596
597
598
599
600
601
602
603
604
13
190
195
196
197
198
199
200
201
202
203
204
205
206
207
208
209
210
211
212
213
214
215
216
217
218
219
220
221
222
223
224
225
226
227
228
229
230
231
232
233
234
235
236
237
238
239
240
241
242
243
244
245
246
247
248
249
250
251
252
253
254
255
256
257
258
259
260
261
262
263
264
265
266
267
268
269
270
271
272
273
274
275
276
277
278
279
280
281
282
283
284
285
286
287
288
505
506
507
508
509
510
511
512
513
514
515
516
517
518
519
520
521
522
523
524
525
526
527
528
529
530
531
532
533
534
535
536
537
538
539
540
541
542
543
544
545
546
547
548
549
550
551
552
553
554
555
556
557
558
559
560
561
562
563
564
565
566
567
568
569
570
571
572
573
574
575
576
577
578
579
580
581
582
583
584
585
586
587
588
589
590
591
592
593
594
595
596
597
598
599
600
13
110
196
197
198
199
200
201
202
203
204
205
206
207
208
209
210
211
212
213
214
215
216
217
218
219
220
221
222
223
224
225
226
227
228
229
230
231
232
233
234
235
236
237
238
239
240
241
242
243
244
245
246
247
248
249
505
506
507
508
509
510
511
512
513
514
515
516
517
518
519
520
521
522
523
524
525
526
527
528
529
530
531
532
533
534
535
536
537
538
539
540
541
542
543
544
545
546
547
548
549
550
551
552
553
554
555
556
557
558
559
560
13
104
197
198
199
200
201
202
203
204
205
206
207
208
209
210
211
212
213
214
215
216
217
218
219
220
221
222
223
224
225
226
227
228
229
230
231
232
233
234
235
236
237
238
239
240
241
242
243
244
245
246
247
508
509
510
511
512
513
514
515
516
517
518
519
520
521
522
523
524
525
526
527
528
529
530
531
532
533
534
535
536
537
538
539
540
541
542
543
544
545
546
547
548
549
550
551
552
553
554
555
556
557
558
559
560
13
102
198
199
200
201
202
203
204
205
206
207
208
209
210
211
212
213
214
215
216
217
218
219
220
221
222
223
224
225
226
227
228
229
230
231
232
233
234
235
236
237
238
239
240
241
242
243
244
245
246
247
509
510
511
512
513
514
515
516
517
518
519
520
521
522
523
524
525
526
527
528
529
530
531
532
533
534
535
536
537
538
539
540
541
542
543
544
545
546
547
548
549
550
551
552
553
554
555
556
557
558
559
560
13
98
199
200
201
202
203
204
205
206
207
208
209
210
211
212
213
214
215
216
217
218
219
220
221
222
223
224
225
226
227
228
229
230
231
232
233
234
235
236
237
238
239
240
241
242
243
244
245
246
511
512
513
514
515
516
517
518
519
520
521
522
523
524
525
526
527
528
529
530
531
532
533
534
535
536
537
538
539
540
541
542
543
544
545
546
547
548
549
550
551
552
553
554
555
556
557
558
559
560
13
72
200
201
202
203
204
205
206
207
208
209
210
211
212
213
214
215
216
217
218
219
220
221
222
223
224
225
226
227
228
229
230
231
232
233
234
524
525
526
527
528
529
530
531
532
533
534
535
536
537
538
539
540
541
542
543
544
545
546
547
548
549
550
551
552
553
554
555
556
557
558
559
560
13
70
201
202
203
204
205
206
207
208
209
210
211
212
213
214
215
216
217
218
219
220
221
222
223
224
225
226
227
228
229
230
231
232
233
234
525
526
527
528
529
530
531
532
533
534
535
536
537
538
539
540
541
542
543
544
545
546
547
548
549
550
551
552
553
554
555
556
557
558
559
560
13
40
202
203
204
205
206
207
208
209
210
211
212
213
214
215
216
217
218
219
220
540
541
542
543
544
545
546
547
548
549
550
551
552
553
554
555
556
557
558
559
560
13
38
203
204
205
206
207
208
209
210
211
212
213
214
215
216
217
218
219
220
541
542
543
544
545
546
547
548
549
550
551
552
553
554
555
556
557
558
559
560
13
36
204
205
206
207
208
209
210
211
212
213
214
215
216
217
218
219
220
542
543
544
545
546
547
548
549
550
551
552
553
554
555
556
557
558
559
560
13
28
205
206
207
208
209
210
211
212
213
214
215
216
217
542
543
544
545
546
547
548
549
550
551
552
553
554
555
556
13
24
206
207
208
209
210
211
212
213
214
215
216
542
543
544
545
546
547
548
549
550
551
552
553
554
13
22
207
208
209
210
211
212
213
214
215
216
542
543
544
545
546
547
548
549
550
551
552
553
13
20
208
209
210
211
212
213
214
215
216
543
544
545
546
547
548
549
550
551
552
553
13
18
209
210
211
212
213
214
215
216
544
545
546
547
548
549
550
551
552
553
13
14
210
211
212
213
214
215
544
545
546
547
548
549
550
551
13
12
211
212
213
214
215
544
545
546
547
548
549
550
13
10
212
213
214
215
545
546
547
548
549
550
13
8
213
214
215
545
546
547
548
549
13
4
214
545
546
547
13
2
546
547
13
2
548
549
13
2
552
553
13
2
555
556
13
6
219
220
557
558
559
560
13
4
220
558
559
560
13
2
558
559
13
28
222
223
224
225
226
227
228
229
230
231
232
233
234
525
526
527
528
529
530
531
532
533
534
535
536
537
538
539
13
20
223
224
225
226
227
228
229
230
231
525
526
527
528
529
530
531
532
533
534
535
13
12
224
225
226
227
228
529
530
531
532
533
534
535
13
10
225
226
227
228
530
531
532
533
534
535
13
6
226
227
532
533
534
535
13
2
532
533
13
2
534
535
13
2
530
531
13
6
230
231
525
526
527
528
13
2
525
526
13
2
527
528
13
6
233
234
536
537
538
539
13
4
234
537
538
539
13
2
538
539
13
24
236
237
238
239
240
241
242
243
244
245
246
511
512
513
514
515
516
517
518
519
520
521
522
523
13
18
237
238
239
240
241
242
243
244
514
515
516
517
518
519
520
521
522
523
13
12
238
239
240
241
242
517
518
519
520
521
522
523
13
10
239
240
241
242
517
518
519
520
521
522
13
8
240
241
242
518
519
520
521
522
13
6
241
242
519
520
521
522
13
4
242
519
520
521
13
2
519
520
13
4
244
514
515
516
13
2
515
516
13
4
246
511
512
513
13
2
511
512
13
2
509
510
13
4
249
505
506
507
13
2
505
506
13
78
251
252
253
254
255
256
257
258
259
260
261
262
263
264
265
266
267
268
269
270
271
272
273
274
275
276
277
278
279
280
281
282
283
284
285
286
287
288
561
562
563
564
565
566
567
568
569
570
571
572
573
574
575
576
577
578
579
580
581
582
583
584
585
586
587
588
589
590
591
592
593
594
595
596
597
598
599
600
13
54
252
253
254
255
256
257
258
259
260
261
262
263
264
265
266
267
268
269
270
271
272
273
274
275
276
277
573
574
575
576
577
578
579
580
581
582
583
584
585
586
587
588
589
590
591
592
593
594
595
596
597
598
599
600
13
32
253
254
255
256
257
258
259
260
261
262
263
264
265
266
267
573
574
575
576
577
578
579
580
581
582
583
584
585
586
587
588
589
13
20
254
255
256
257
258
259
260
261
262
579
580
581
582
583
584
585
586
587
588
589
13
14
255
256
257
258
259
260
582
583
584
585
586
587
588
589
13
6
256
257
582
583
584
585
13
4
257
583
584
585
13
2
583
584
13
6
259
260
586
587
588
589
13
4
260
586
587
588
13
2
586
587
13
4
262
579
580
581
13
2
580
581
13
10
264
265
266
267
573
574
575
576
577
578
13
6
265
266
575
576
577
578
13
2
575
576
13
2
577
578
13
2
573
574
13
20
269
270
271
272
273
274
275
276
277
590
591
592
593
594
595
596
597
598
599
600
13
18
270
271
272
273
274
275
276
277
591
592
593
594
595
596
597
598
599
600
13
14
271
272
273
274
275
276
591
592
593
594
595
596
597
598
13
10
272
273
274
275
591
592
593
594
595
596
13
6
273
274
591
592
593
594
13
4
274
591
592
593
13
2
591
592
13
2
595
596
13
2
597
598
13
2
599
600
13
22
279
280
281
282
283
284
285
286
287
288
561
562
563
564
565
566
567
568
569
570
571
572
13
12
280
281
282
283
284
561
562
563
564
565
566
567
13
10
281
282
283
284
561
562
563
564
565
566
13
6
282
283
563
564
565
566
13
2
563
564
13
2
565
566
13
2
561
562
13
8
286
287
288
568
569
570
571
572
13
6
287
288
568
569
570
571
13
4
288
569
570
571
13
2
570
571
13
6
290
291
601
602
603
604
13
4
291
602
603
604
13
2
602
603
13
106
293
294
295
296
297
298
299
300
301
302
303
304
305
306
307
308
309
310
311
312
313
314
315
316
317
318
319
320
321
322
323
324
325
326
327
328
329
330
331
332
333
334
335
336
337
338
339
340
341
342
343
344
451
452
453
454
455
456
457
458
459
460
461
462
463
464
465
466
467
468
469
470
471
472
473
474
475
476
477
478
479
480
481
482
483
484
485
486
487
488
489
490
491
492
493
494
495
496
497
498
499
500
501
502
503
504
13
54
294
295
296
297
298
299
300
301
302
303
304
305
306
307
308
309
310
311
312
313
314
315
316
317
318
319
451
452
453
454
455
456
457
458
459
460
461
462
463
464
465
466
467
468
469
470
471
472
473
474
475
476
477
478
13
30
295
296
297
298
299
300
301
302
303
304
305
306
307
308
463
464
465
466
467
468
469
470
471
472
473
474
475
476
477
478
13
20
296
297
298
299
300
301
302
303
304
468
469
470
471
472
473
474
475
476
477
478
13
12
297
298
299
300
301
472
473
474
475
476
477
478
13
10
298
299
300
301
473
474
475
476
477
478
13
8
299
300
301
473
474
475
476
477
13
6
300
301
474
475
476
477
13
4
301
475
476
477
13
2
475
476
13
6
303
304
468
469
470
471
13
4
304
468
469
470
13
2
468
469
13
8
306
307
308
463
464
465
466
467
13
6
307
308
464
465
466
467
13
4
308
464
465
466
13
2
465
466
13
22
310
311
312
313
314
315
316
317
318
319
451
452
453
454
455
456
457
458
459
460
461
462
13
12
311
312
313
314
315
451
452
453
454
455
456
457
13
6
312
313
454
455
456
457
13
2
454
455
13
2
456
457
13
4
315
451
452
453
13
2
451
452
13
8
317
318
319
458
459
460
461
462
13
6
318
319
458
459
460
461
13
4
319
458
459
460
13
2
458
459
13
50
321
322
323
324
325
326
327
328
329
330
331
332
333
334
335
336
337
338
339
340
341
342
343
344
479
480
481
482
483
484
485
486
487
488
489
490
491
492
493
494
495
496
497
498
499
500
501
502
503
504
13
48
322
323
324
325
326
327
328
329
330
331
332
333
334
335
336
337
338
339
340
341
342
343
344
479
480
481
482
483
484
485
486
487
488
489
490
491
492
493
494
495
496
497
498
499
500
501
502
503
13
44
323
324
325
326
327
328
329
330
331
332
333
334
335
336
337
338
339
340
341
342
343
481
482
483
484
485
486
487
488
489
490
491
492
493
494
495
496
497
498
499
500
501
502
503
13
36
324
325
326
327
328
329
330
331
332
333
334
335
336
337
338
339
340
481
482
483
484
485
486
487
488
489
490
491
492
493
494
495
496
497
498
499
13
24
325
326
327
328
329
330
331
332
333
334
335
487
488
489
490
491
492
493
494
495
496
497
498
499
13
14
326
327
328
329
330
331
487
488
489
490
491
492
493
494
13
12
327
328
329
330
331
487
488
489
490
491
492
493
13
8
328
329
330
489
490
491
492
493
13
4
329
489
490
491
13
2
490
491
13
2
492
493
13
2
487
488
13
8
333
334
335
495
496
497
498
499
13
6
334
335
496
497
498
499
13
4
335
497
498
499
13
2
497
498
13
10
337
338
339
340
481
482
483
484
485
486
13
6
338
339
481
482
483
484
13
4
339
481
482
483
13
2
481
482
13
2
485
486
13
6
342
343
500
501
502
503
13
4
343
501
502
503
13
2
502
503
13
2
479
480
13
102
346
347
348
349
350
351
352
353
354
355
356
357
358
359
360
361
362
363
364
365
366
367
368
369
370
371
372
373
374
375
376
377
378
379
380
381
382
383
384
385
386
387
388
389
390
391
392
393
394
395
399
400
401
402
403
404
405
406
407
408
409
410
411
412
413
414
415
416
417
418
419
420
421
422
423
424
425
426
427
428
429
430
431
432
433
434
435
436
437
438
439
440
441
442
443
444
445
446
447
448
449
450
13
82
347
348
349
350
351
352
353
354
355
356
357
358
359
360
361
362
363
364
365
366
367
368
369
370
371
372
373
374
375
376
377
378
379
380
381
382
383
384
385
386
399
400
401
402
403
404
405
406
407
408
409
410
411
412
413
414
415
416
417
418
419
420
421
422
423
424
425
426
427
428
429
430
431
432
433
434
435
436
437
438
439
440
13
80
348
349
350
351
352
353
354
355
356
357
358
359
360
361
362
363
364
365
366
367
368
369
370
371
372
373
374
375
376
377
378
379
380
381
382
383
384
385
386
399
400
401
402
403
404
405
406
407
408
409
410
411
412
413
414
415
416
417
418
419
420
421
422
423
424
425
426
427
428
429
430
431
432
433
434
435
436
437
438
439
13
78
349
350
351
352
353
354
355
356
357
358
359
360
361
362
363
364
365
366
367
368
369
370
371
372
373
374
375
376
377
378
379
380
381
382
383
384
385
386
399
400
401
402
403
404
405
406
407
408
409
410
411
412
413
414
415
416
417
418
419
420
421
422
423
424
425
426
427
428
429
430
431
432
433
434
435
436
437
438
13
70
350
351
352
353
354
355
356
357
358
359
360
361
362
363
364
365
366
367
368
369
370
371
372
373
374
375
376
377
378
379
380
381
382
383
399
400
401
402
403
404
405
406
407
408
409
410
411
412
413
414
415
416
417
418
419
420
421
422
423
424
425
426
427
428
429
430
431
432
433
434
13
58
351
352
353
354
355
356
357
358
359
360
361
362
363
364
365
366
367
368
369
370
371
372
373
374
375
376
377
378
405
406
407
408
409
410
411
412
413
414
415
416
417
418
419
420
421
422
423
424
425
426
427
428
429
430
431
432
433
434
13
50
352
353
354
355
356
357
358
359
360
361
362
363
364
365
366
367
368
369
370
371
372
373
374
375
405
406
407
408
409
410
411
412
413
414
415
416
417
418
419
420
421
422
423
424
425
426
427
428
429
430
13
42
353
354
355
356
357
358
359
360
361
362
363
364
365
366
367
368
369
370
371
372
409
410
411
412
413
414
415
416
417
418
419
420
421
422
423
424
425
426
427
428
429
430
13
28
354
355
356
357
358
359
360
361
362
363
364
365
366
416
417
418
419
420
421
422
423
424
425
426
427
428
429
430
13
16
355
356
357
358
359
360
361
416
417
418
419
420
421
422
423
424
13
12
356
357
358
359
360
416
417
418
419
420
421
422
13
6
357
358
416
417
418
419
13
4
358
416
417
418
13
2
417
418
13
4
360
420
421
422
13
2
420
421
13
2
423
424
13
10
363
364
365
366
425
426
427
428
429
430
13
8
364
365
366
426
427
428
429
430
13
4
365
428
429
430
13
2
429
430
13
2
426
427
13
12
368
369
370
371
372
409
410
411
412
413
414
415
13
6
369
370
409
410
411
412
13
4
370
410
411
412
13
2
411
412
13
4
372
413
414
415
13
2
413
414
13
6
374
375
405
406
407
408
13
4
375
405
406
407
13
2
406
407
13
6
377
378
431
432
433
434
13
4
378
432
433
434
13
2
432
433
13
10
380
381
382
383
399
400
401
402
403
404
13
6
381
382
399
400
401
402
13
4
382
399
400
401
13
2
399
400
13
2
403
404
13
6
385
386
435
436
437
438
13
2
435
436
13
2
437
438
13
18
388
389
390
391
392
393
394
395
441
442
443
444
445
446
447
448
449
450
13
12
389
390
391
392
393
444
445
446
447
448
449
450
13
8
390
391
392
444
445
446
447
448
13
4
391
446
447
448
13
2
447
448
13
2
444
445
13
2
449
450
13
4
395
441
442
443
13
2
442
443
13
2
397
398
1026
1
262153
5
names
16
2
262153
4
stem
262153
4
node
254
531
11
526
38
0.09245936973642459
0.0541289311820991
0.3111993636768388
0.2909886046599757
0.1869127805301679
0.1162516781413793
0.06465599295221409
0.2405615513852362
0.04233156760347952
0.2094160660203737
0.3116841901866842
0.2192529312791652
0.2206153296950018
0.1907544946819948
0.234041072730343
0
0.3116709742214674
0.02472375784413422
0
NA
0.9465982080496295
NA
NA
NA
NA
NA
NA
0.9519182372817478
NA
NA
NA
NA
NA
NA
NA
NA
NA
NA
1026
1
262153
3
dim
13
2
19
2
1026
1
262153
8
dimnames
19
2
254
16
2
262153
1
r
262153
7
epsilon
254
14
19
-1055.957014670755
-406.3703015464271
-6.305788355169136
-6.260095029308858
-147.4146261423448
-555.027595617946
-124.9142981758886
-35.09075992664297
-43.78186750685772
-4.795468147260899
-9.221774950354725
-11.26855662514664
-43.78117346987518
-26.06505492253674
-6.20125438886229
0
-4.198603693354324
-17.52556153246226
0
14
1
-2504.179794701194
14
19
399
691
299
224
750
405
495
609
787
231
478
659
444
524
355
714
377
688
583
14
1
5086.359589402387
14
1
5090.492039733514
14
1
39
16
19
262153
4
node
262153
4
node
262153
4
stem
262153
4
stem
262153
4
stem
262153
4
stem
262153
4
node
262153
4
stem
262153
4
node
262153
4
stem
262153
4
node
262153
4
stem
262153
4
node
262153
4
node
262153
4
stem
262153
4
node
262153
4
stem
262153
4
stem
262153
4
node
16
19
262153
4
yule
262153
2
bd
262153
4
yule
262153
4
yule
262153
4
yule
262153
4
yule
262153
4
yule
262153
4
yule
262153
2
bd
262153
4
yule
262153
4
yule
262153
4
yule
262153
4
yule
262153
4
yule
262153
4
yule
262153
4
yule
262153
4
yule
262153
4
yule
262153
4
yule
526
6352
399
400
401
402
403
404
405
406
407
408
409
410
411
412
413
414
415
416
417
416
414
413
412
422
423
424
410
426
427
428
429
430
431
432
430
428
435
426
437
438
437
409
441
442
443
444
445
446
445
444
449
443
441
452
453
454
455
454
452
458
408
460
461
462
460
407
465
466
467
468
469
470
471
472
473
474
471
476
477
470
479
480
481
469
483
484
483
468
487
467
489
490
491
489
405
494
495
496
497
498
499
500
501
501
500
499
505
506
498
508
509
508
497
512
513
495
515
516
494
518
519
520
521
522
519
524
524
518
527
528
528
404
531
532
533
534
535
536
537
538
539
540
541
536
543
544
535
546
547
547
533
550
551
552
553
554
555
551
557
532
559
560
531
562
563
564
565
566
565
568
564
562
571
403
573
574
575
576
577
578
579
580
577
575
574
584
573
586
587
588
586
401
591
592
593
594
595
596
597
598
599
600
601
602
603
604
605
606
607
608
609
610
611
612
611
607
603
602
617
618
599
620
621
622
623
624
624
623
621
628
628
620
631
632
597
634
635
636
637
638
639
640
635
642
634
644
596
594
647
593
649
650
651
652
653
654
655
653
657
658
652
660
651
662
663
663
662
650
667
668
669
670
671
672
670
669
668
649
677
678
679
680
680
679
677
684
685
686
592
688
689
591
691
692
693
694
695
696
697
698
699
694
701
702
693
704
705
706
692
708
709
710
710
709
713
708
715
716
717
691
719
720
721
722
723
724
725
726
727
726
725
723
731
732
733
722
735
736
737
735
721
740
741
720
400
744
745
746
747
748
749
750
751
752
753
754
755
756
754
758
753
752
761
762
763
762
751
766
767
768
766
770
750
772
773
749
775
776
748
778
779
780
778
747
783
783
744
786
787
788
789
788
787
786
793
399
795
795
781
781
780
779
782
782
773
774
774
772
767
768
769
769
771
771
770
756
757
757
755
759
759
758
760
760
761
765
765
763
764
764
775
777
777
776
784
784
785
785
746
745
793
794
794
791
791
789
790
790
792
792
714
714
713
711
711
712
712
718
718
717
716
715
704
706
707
707
705
703
703
702
701
695
697
698
700
700
699
696
743
743
738
738
737
736
739
739
730
730
727
728
728
729
729
724
731
732
734
734
733
740
741
742
742
719
648
648
647
595
646
646
645
645
644
642
643
643
637
638
641
641
640
639
636
598
629
629
630
630
622
627
627
625
625
626
626
631
632
633
633
600
601
605
606
609
612
613
613
614
614
610
608
615
615
604
616
616
617
619
619
618
683
683
681
681
682
682
678
685
686
687
687
684
666
666
664
664
665
665
660
661
661
654
656
656
655
659
659
658
657
667
673
673
672
671
674
674
675
675
676
676
688
690
690
689
402
585
585
584
576
579
580
581
581
578
582
582
583
583
588
589
589
587
590
590
513
514
514
512
509
510
510
511
511
504
504
502
502
503
503
506
507
507
505
496
516
517
517
515
525
525
526
526
520
522
523
523
521
529
529
530
530
527
406
492
492
491
490
493
493
473
475
475
474
472
477
478
478
476
479
482
482
481
480
485
485
484
486
486
487
488
488
466
465
464
464
463
463
462
461
458
459
459
456
456
455
457
457
453
451
451
449
450
450
448
448
446
447
447
442
411
419
419
418
418
417
415
420
420
421
421
422
425
425
424
423
432
433
433
431
434
434
429
436
436
435
427
438
439
439
440
440
567
567
566
568
569
569
570
570
563
572
572
571
540
542
542
541
539
538
537
543
545
545
544
548
548
549
549
546
534
550
553
554
555
556
556
552
557
558
558
560
561
561
559
400
401
402
403
404
405
406
407
408
409
410
411
412
413
414
415
416
417
418
419
420
421
422
423
424
425
426
427
428
429
430
431
432
433
434
435
436
437
438
439
440
441
442
443
444
445
446
447
448
449
450
451
452
453
454
455
456
457
458
459
460
461
462
463
464
465
466
467
468
469
470
471
472
473
474
475
476
477
478
479
480
481
482
483
484
485
486
487
488
489
490
491
492
493
494
495
496
497
498
499
500
501
502
503
504
505
506
507
508
509
510
511
512
513
514
515
516
517
518
519
520
521
522
523
524
525
526
527
528
529
530
531
532
533
534
535
536
537
538
539
540
541
542
543
544
545
546
547
548
549
550
551
552
553
554
555
556
557
558
559
560
561
562
563
564
565
566
567
568
569
570
571
572
573
574
575
576
577
578
579
580
581
582
583
584
585
586
587
588
589
590
591
592
593
594
595
596
597
598
599
600
601
602
603
604
605
606
607
608
609
610
611
612
613
614
615
616
617
618
619
620
621
622
623
624
625
626
627
628
629
630
631
632
633
634
635
636
637
638
639
640
641
642
643
644
645
646
647
648
649
650
651
652
653
654
655
656
657
658
659
660
661
662
663
664
665
666
667
668
669
670
671
672
673
674
675
676
677
678
679
680
681
682
683
684
685
686
687
688
689
690
691
692
693
694
695
696
697
698
699
700
701
702
703
704
705
706
707
708
709
710
711
712
713
714
715
716
717
718
719
720
721
722
723
724
725
726
727
728
729
730
731
732
733
734
735
736
737
738
739
740
741
742
743
744
745
746
747
748
749
750
751
752
753
754
755
756
757
758
759
760
761
762
763
764
765
766
767
768
769
770
771
772
773
774
775
776
777
778
779
780
781
782
783
784
785
786
787
788
789
790
791
792
793
794
795
1
2
3
4
5
6
7
8
9
10
11
12
13
14
15
16
17
18
19
20
21
22
23
24
25
26
27
28
29
30
31
32
33
34
35
36
37
38
39
40
41
42
43
44
45
46
47
48
49
50
51
52
53
54
55
56
57
58
59
60
61
62
63
64
65
66
67
68
69
70
71
72
73
74
75
76
77
78
79
80
81
82
83
84
85
86
87
88
89
90
91
92
93
94
95
96
97
98
99
100
101
102
103
104
105
106
107
108
109
110
111
112
113
114
115
116
117
118
119
120
121
122
123
124
125
126
127
128
129
130
131
132
133
134
135
136
137
138
139
140
141
142
143
144
145
146
147
148
149
150
151
152
153
154
155
156
157
158
159
160
161
162
163
164
165
166
167
168
169
170
171
172
173
174
175
176
177
178
179
180
181
182
183
184
185
186
187
188
189
190
191
192
193
194
195
196
197
198
199
200
201
202
203
204
205
206
207
208
209
210
211
212
213
214
215
216
217
218
219
220
221
222
223
224
225
226
227
228
229
230
231
232
233
234
235
236
237
238
239
240
241
242
243
244
245
246
247
248
249
250
251
252
253
254
255
256
257
258
259
260
261
262
263
264
265
266
267
268
269
270
271
272
273
274
275
276
277
278
279
280
281
282
283
284
285
286
287
288
289
290
291
292
293
294
295
296
297
298
299
300
301
302
303
304
305
306
307
308
309
310
311
312
313
314
315
316
317
318
319
320
321
322
323
324
325
326
327
328
329
330
331
332
333
334
335
336
337
338
339
340
341
342
343
344
345
346
347
348
349
350
351
352
353
354
355
356
357
358
359
360
361
362
363
364
365
366
367
368
369
370
371
372
373
374
375
376
377
378
379
380
381
382
383
384
385
386
387
388
389
390
391
392
393
394
395
396
397
398
94.4460976248205
89.78763957032592
85.3511084735844
75.65935678510746
70.34614208493602
60.71028276682573
52.14098117730676
49.14113758257118
47.71297861362251
44.8547747178464
42.67532278225901
40.96508521287742
38.14316837067972
35.05657204261897
31.07490391077199
22.40136982802885
21.26901471650305
15.39460806573253
12.21995169209399
15.39460806573253
22.40136982802885
31.07490391077199
35.05657204261897
32.96680755818582
28.92358173639415
25.67624342304616
40.96508521287742
33.19877289814589
25.54549943415145
24.53879082130034
21.61195802843987
19.23988521300463
17.64847891715722
16.52211751399177
19.23988521300463
24.53879082130034
21.49526904740925
33.19877289814589
24.55856505865154
19.97807481525437
24.55856505865154
42.67532278225901
40.68508012062895
37.42472329347755
24.71415606554204
18.61676514347523
17.22678896814691
14.45905230002501
17.22678896814691
18.61676514347523
16.27505010310234
24.71415606554204
40.68508012062895
39.09826885356505
37.41221803984491
35.93198320921095
24.62359529283627
35.93198320921095
39.09826885356505
37.01685782828228
44.8547747178464
37.76671076076863
30.85054480900013
26.81466287314822
37.76671076076863
47.71297861362251
45.75778628196896
42.39236690306017
35.13172924794849
33.32310186619657
31.83226639500663
28.01325340512103
26.51651470867186
23.73252132540438
19.90640574992213
17.82232924803924
26.51651470867186
21.87470663479291
19.26097266489724
28.01325340512103
20.44960201398425
19.26642220452689
18.52120280328715
31.83226639500663
30.3933390842291
28.54161519565311
30.3933390842291
33.32310186619657
30.41165627280428
35.13172924794849
30.35483236854485
26.46846721871448
23.20218684687892
30.35483236854485
52.14098117730676
49.63580941616441
48.07533096436634
44.28078514641137
41.74808094685337
39.74693495481026
38.14737662086738
37.10288667368182
35.73390856521094
35.73390856521094
37.10288667368182
38.14737662086738
27.586834760483
17.56220640418002
39.74693495481026
33.82015826592674
27.4974317760767
33.82015826592674
41.74808094685337
36.98101202840888
20.99303595355228
48.07533096436634
44.64919939019287
37.7594672070886
49.63580941616441
43.91230608832331
40.01896872957656
36.57530530380323
33.06213089272347
23.21891207996349
40.01896872957656
26.61430292548853
26.61430292548853
43.91230608832331
28.19350170343371
25.3434994058067
25.3434994058067
60.71028276682573
55.71730612247957
52.26414535850267
50.21933597523989
48.45450843413116
46.86066928351787
37.82960502144547
34.61968114102149
29.33872411499988
28.48396332598982
25.6013228808483
13.72837733161762
37.82960502144547
31.88348391709587
20.11868197898727
46.86066928351787
30.33335643718445
20.73191590035479
20.73191590035479
50.21933597523989
46.52969538201805
43.09883284645706
39.09396073811964
26.19345790916444
21.14337089860403
19.71928725175881
43.09883284645706
28.77067032560016
52.26414535850267
35.38256786198031
24.46799609488959
55.71730612247957
48.53182952141896
39.10363192735363
33.08385209592642
30.72004842957912
27.2244667973485
30.72004842957912
27.95507736226267
33.08385209592642
48.53182952141896
37.77326701617645
70.34614208493602
48.75789219185641
46.93067167197999
43.59685414228775
38.78730132621181
36.92094949797411
27.17081073551067
22.66561925521899
18.09195194272776
36.92094949797411
43.59685414228775
46.93067167197999
33.61434332569136
48.75789219185641
45.39389596703371
40.18896721201706
22.64688344021856
45.39389596703371
85.3511084735844
78.55482669115005
71.6412217368861
65.75409675618384
61.79576924848054
57.99126349257634
56.30886725889596
52.51320477319657
49.70677229317447
46.72878932262657
42.52641864963631
35.39177611493631
30.47736046509559
29.24746396528131
26.82308174828719
23.6901273486292
21.6899854732811
20.02096638580274
16.73845504537148
15.71312414971467
13.55423477423192
11.37961642262736
10.47268694081997
11.37961642262736
20.02096638580274
29.24746396528131
30.47736046509559
26.89989188642092
23.45830113594307
46.72878932262657
43.35086175096931
41.07639099501003
39.19564762536205
29.06872931539091
24.45207829221975
24.45207829221975
29.06872931539091
41.07639099501003
30.00061963526102
30.00061963526102
43.35086175096931
40.41817117875952
26.37661233495118
52.51320477319657
46.53839779828003
38.50678791127802
35.04062177903327
33.29579819991874
29.93345904486746
17.33601373493546
11.76014990104663
38.50678791127802
33.12431019010159
46.53839779828003
37.25384561087945
56.30886725889596
61.79576924848054
41.29036400502033
65.75409675618384
61.73474014982572
42.70484712738023
39.95135989682463
36.72468409758219
30.47574489247226
25.31092096073255
21.18723649709396
30.47574489247226
22.39620155973923
19.4171186014577
36.72468409758219
20.80514694337099
39.95135989682463
37.86607524878939
33.87974124048387
33.87974124048387
37.86607524878939
42.70484712738023
39.03315358837683
29.01764985744647
23.53490630142466
21.6348148718978
19.29904243742133
16.92202905376151
21.6348148718978
23.53490630142466
29.01764985744647
61.73474014982572
39.38603141750531
29.01205516317994
24.45845004513578
23.04239371668223
23.04239371668223
24.45845004513578
39.38603141750531
33.14862125972031
24.33393225940252
22.69886985934774
71.6412217368861
49.26256300387657
41.23535201004928
78.55482669115005
67.96150086046264
56.16299143973799
49.41406528353311
42.23242043554192
37.453039980277
28.84020862300233
24.63608750469173
17.22178576308134
13.94260311241013
42.23242043554192
37.07989980659388
20.69964228409653
49.41406528353311
43.98939659618212
32.21921354801361
13.15436576851029
56.16299143973799
47.21475138053557
30.37180075519413
26.41765092150752
26.41765092150752
30.37180075519413
26.01154792972787
47.21475138053557
43.98619160508569
32.2651663827876
29.86993467183548
67.96150086046264
57.02715831401109
50.80581022150768
48.58328144101055
45.82200367962226
39.02220796141499
35.88354719506336
32.27225444062355
18.89788762439149
17.22432614754614
18.89788762439149
32.27225444062355
39.02220796141499
35.75807967096147
25.78737083196779
23.12685745475258
45.82200367962226
41.64109173636501
22.73362476406375
19.47883776306821
41.64109173636501
48.58328144101055
39.93058916500043
24.3647362808542
50.80581022150768
89.78763957032592
51.76608216399297
45.73799107010859
37.15313063030672
32.6967816735615
30.92774102853707
29.68983774765128
24.86638237214082
23.59159754028305
21.55270184060565
18.95382475120509
16.78081439935514
14.10082406753807
9.837377615642183
16.78081439935514
15.90667483941907
18.95382475120509
21.55270184060565
18.5211875368382
16.37345282368429
15.67440284448003
16.37345282368429
23.59159754028305
21.59993249050105
19.97965862045669
17.41868424411641
21.59993249050105
16.6771913463535
24.86638237214082
20.09562643831259
18.91845631757521
29.68983774765128
27.55705297443036
22.9824435697136
30.92774102853707
28.55049279614633
20.40740687114898
16.89017666753391
28.55049279614633
32.6967816735615
25.85020191745626
25.85020191745626
51.76608216399297
41.67564024108605
33.4741040349986
29.87337661217212
18.70864503911203
29.87337661217212
33.4741040349986
41.67564024108605
16.01277811253411
94.4460976248205
26.97251953435999
26.97251953435999
9.846575479837881
9.846575479837881
16.89017666753391
20.40740687114898
21.31208368027076
21.31208368027076
18.91845631757521
15.64325812554577
15.64325812554577
20.09562643831259
19.97965862045669
17.41868424411641
7.7475544675751
7.7475544675751
12.70015809858182
12.70015809858182
16.6771913463535
9.837377615642183
6.763436804447352
6.763436804447352
14.10082406753807
12.72411171744892
12.72411171744892
15.90667483941907
15.12674067828232
15.12674067828232
18.5211875368382
11.42019133551106
11.42019133551106
15.67440284448003
10.15867179513378
10.15867179513378
27.55705297443036
18.2277000945968
18.2277000945968
22.9824435697136
12.85415653866538
12.85415653866538
21.05173426271314
21.05173426271314
37.15313063030672
45.73799107010859
16.01277811253411
9.866311599405833
9.866311599405833
18.67709363647121
18.67709363647121
18.70864503911203
8.495996721327757
8.495996721327757
17.71263744867811
17.71263744867811
23.16043864569997
23.16043864569997
26.01154792972787
15.63903925262106
15.63903925262106
18.42037705218873
18.42037705218873
11.60763377287799
11.60763377287799
29.86993467183548
32.2651663827876
43.98619160508569
43.98939659618212
13.15436576851029
11.41508010362581
11.41508010362581
32.21921354801361
16.69177462474637
16.69177462474637
20.69964228409653
37.07989980659388
37.453039980277
24.63608750469173
17.22178576308134
11.00234024668428
11.00234024668428
13.94260311241013
28.84020862300233
15.09124946417825
15.09124946417825
13.83412800188864
13.83412800188864
19.47883776306821
22.73362476406375
37.14187715583313
37.14187715583313
17.03698690668142
17.03698690668142
17.22432614754614
4.463614964803767
4.463614964803767
14.3578788889029
14.3578788889029
35.88354719506336
35.75807967096147
25.78737083196779
20.0094550327298
20.0094550327298
23.12685745475258
39.93058916500043
24.3647362808542
13.06511398299457
13.06511398299457
57.02715831401109
33.35824201261673
33.35824201261673
41.29036400502033
57.99126349257634
17.42529067675646
17.42529067675646
21.3231092355002
21.3231092355002
37.25384561087945
33.12431019010159
30.12863041699812
30.12863041699812
33.29579819991874
29.93345904486746
10.39266778079207
10.39266778079207
11.76014990104663
17.33601373493546
35.04062177903327
49.70677229317447
25.81825785566711
25.81825785566711
14.6318198478339
14.6318198478339
39.19564762536205
23.05416768551501
23.05416768551501
17.71264401614113
17.71264401614113
21.30227802279725
21.30227802279725
40.41817117875952
26.37661233495118
13.33163120424334
13.33163120424334
42.52641864963631
35.39177611493631
23.6901273486292
21.6899854732811
15.71312414971467
10.47268694081997
9.064412961159476
9.064412961159476
9.233612723071658
9.233612723071658
13.55423477423192
16.73845504537148
17.39414080610615
17.39414080610615
26.82308174828719
24.68225220043628
24.68225220043628
26.89989188642092
21.20178332634237
21.20178332634237
23.45830113594307
13.99604626897111
13.99604626897111
21.62271995715145
21.62271995715145
14.6065188350529
14.6065188350529
29.01205516317994
24.33393225940252
22.69886985934774
16.22904298820548
16.22904298820548
33.14862125972031
26.59716816853596
26.59716816853596
12.01915259979936
12.01915259979936
26.66904275327995
26.66904275327995
20.80514694337099
17.69153988044468
17.69153988044468
25.31092096073255
13.13084850035754
13.13084850035754
21.18723649709396
16.50775022078304
16.50775022078304
19.4171186014577
22.39620155973923
39.03315358837683
14.31923384460239
14.31923384460239
16.92202905376151
19.29904243742133
18.44687038874211
18.44687038874211
21.29636190644389
21.29636190644389
13.12204287240094
13.12204287240094
49.26256300387657
34.0419842729904
34.0419842729904
41.23535201004928
75.65935678510746
14.52637816136007
14.52637816136007
33.61434332569136
38.78730132621181
22.66561925521899
18.09195194272776
12.53524831594828
12.53524831594828
27.17081073551067
17.36132182202344
17.36132182202344
38.90188109467174
38.90188109467174
22.64688344021856
18.08555422661452
18.08555422661452
40.18896721201706
31.21292295054715
31.21292295054715
20.99303595355228
18.1775093101022
18.1775093101022
36.98101202840888
27.4974317760767
20.99672475706249
20.99672475706249
16.09486642384331
16.09486642384331
33.23889665272682
33.23889665272682
30.64651046827857
30.64651046827857
31.96909380129054
31.96909380129054
17.56220640418002
15.53423014052548
15.53423014052548
27.586834760483
44.28078514641137
37.7594672070886
32.16730092010415
32.16730092010415
44.64919939019287
24.15370339386347
24.15370339386347
21.86346026599068
21.86346026599068
36.57530530380323
23.21891207996349
14.97605193314841
14.97605193314841
33.06213089272347
23.68724039197657
23.68724039197657
16.85086727378281
16.85086727378281
28.19350170343371
49.14113758257118
18.89889544160413
18.89889544160413
23.20218684687892
26.46846721871448
17.00306069349503
17.00306069349503
19.90640574992213
15.67683549757238
15.67683549757238
17.82232924803924
23.73252132540438
19.26097266489724
11.62827657989631
11.62827657989631
21.87470663479291
20.44960201398425
16.4959753522276
16.4959753522276
18.52120280328715
19.26642220452689
22.53845434260231
22.53845434260231
28.54161519565311
25.30314093583928
25.30314093583928
30.41165627280428
27.55134476367125
27.55134476367125
42.39236690306017
45.75778628196896
17.05745035813605
17.05745035813605
20.82728907423326
20.82728907423326
26.81466287314822
30.85054480900013
37.01685782828228
27.9353867387496
27.9353867387496
22.31814440322107
22.31814440322107
24.62359529283627
23.29463158865116
23.29463158865116
37.41221803984491
17.84022050943875
17.84022050943875
16.27505010310234
12.15838170556947
12.15838170556947
14.79987261480444
14.79987261480444
14.45905230002501
12.43824889005094
12.43824889005094
37.42472329347755
38.14316837067972
11.43709589809376
11.43709589809376
1.454129522156194
1.454129522156194
12.21995169209399
21.26901471650305
16.12450904114215
16.12450904114215
21.7572047957549
21.7572047957549
32.96680755818582
22.39406401173008
22.39406401173008
25.67624342304616
28.92358173639415
16.52211751399177
11.30263606670732
11.30263606670732
17.64847891715722
14.22570690894929
14.22570690894929
21.61195802843987
17.91491283427737
17.91491283427737
21.49526904740925
25.54549943415145
19.97807481525437
17.9630162696926
17.9630162696926
22.23544195198907
22.23544195198907
20.35646052488366
20.35646052488366
27.2244667973485
27.95507736226267
21.35144754324847
21.35144754324847
23.76492541129664
23.76492541129664
39.10363192735363
32.61461925739288
32.61461925739288
37.77326701617645
25.6013228808483
11.5582358962376
11.5582358962376
13.72837733161762
28.48396332598982
29.33872411499988
34.61968114102149
31.88348391709587
10.327801082243
10.327801082243
20.11868197898727
11.51741538185173
11.51741538185173
13.80722048959291
13.80722048959291
30.33335643718445
48.45450843413116
46.52969538201805
26.19345790916444
21.14337089860403
19.71928725175881
17.19607167090966
17.19607167090966
39.09396073811964
28.77067032560016
16.72941084560286
16.72941084560286
24.46799609488959
20.50532875297769
20.50532875297769
35.38256786198031
89.78763957032592
85.3511084735844
75.65935678510746
70.34614208493602
60.71028276682573
52.14098117730676
49.14113758257118
47.71297861362251
44.8547747178464
42.67532278225901
40.96508521287742
38.14316837067972
35.05657204261897
31.07490391077199
22.40136982802886
21.26901471650305
15.39460806573253
12.21995169209399
1.45412952215619
11.43709589809376
16.12450904114214
21.75720479575489
32.96680755818582
28.92358173639415
25.67624342304615
22.39406401173008
33.19877289814589
25.54549943415145
24.53879082130034
21.61195802843987
19.23988521300463
17.64847891715722
16.52211751399178
11.30263606670732
14.2257069089493
21.49526904740926
17.91491283427737
24.55856505865154
19.97807481525437
17.9630162696926
22.23544195198908
40.68508012062895
37.42472329347755
24.71415606554203
18.61676514347523
17.22678896814691
14.45905230002501
12.43824889005094
14.79987261480444
16.27505010310234
12.15838170556947
17.84022050943875
39.09826885356505
37.41221803984491
35.93198320921095
24.62359529283626
22.31814440322107
23.29463158865116
37.01685782828228
27.9353867387496
37.76671076076863
30.85054480900012
26.81466287314822
20.82728907423327
17.05745035813606
45.75778628196896
42.39236690306017
35.13172924794849
33.32310186619657
31.83226639500663
28.01325340512104
26.51651470867186
23.73252132540437
19.90640574992213
17.82232924803924
15.67683549757238
21.87470663479292
19.26097266489724
11.62827657989631
20.44960201398425
19.26642220452689
18.52120280328715
16.49597535222761
30.39333908422909
28.5416151956531
22.5384543426023
25.30314093583928
30.41165627280428
27.55134476367125
30.35483236854484
26.46846721871448
23.20218684687892
18.89889544160412
17.00306069349503
49.63580941616441
48.07533096436634
44.28078514641137
41.74808094685337
39.74693495481026
38.14737662086738
37.10288667368182
35.73390856521094
30.64651046827857
31.96909380129054
33.23889665272682
27.586834760483
17.56220640418002
15.53423014052547
33.82015826592674
27.4974317760767
20.9967247570625
16.09486642384332
36.98101202840888
20.99303595355228
18.1775093101022
44.64919939019287
37.7594672070886
32.16730092010415
43.91230608832331
40.01896872957656
36.57530530380323
33.06213089272347
23.21891207996349
14.97605193314841
26.61430292548852
24.15370339386346
21.86346026599068
28.19350170343371
25.3434994058067
23.68724039197657
16.85086727378282
55.71730612247957
52.26414535850267
50.21933597523989
48.45450843413116
46.86066928351787
37.82960502144547
34.61968114102149
29.33872411499988
28.48396332598982
25.6013228808483
13.72837733161762
11.55823589623761
31.88348391709587
20.11868197898727
10.32780108224299
30.33335643718445
20.73191590035479
11.51741538185173
13.80722048959291
46.52969538201805
43.09883284645706
39.09396073811964
26.19345790916444
21.14337089860403
19.71928725175882
17.19607167090967
28.77067032560017
16.72941084560286
35.38256786198031
24.46799609488959
20.50532875297768
48.53182952141896
39.10363192735363
33.08385209592642
30.72004842957912
27.2244667973485
20.35646052488366
27.95507736226267
21.35144754324847
23.76492541129664
37.77326701617645
32.61461925739288
48.75789219185641
46.93067167197999
43.59685414228775
38.78730132621181
36.92094949797411
27.17081073551067
22.66561925521898
18.09195194272776
12.53524831594828
17.36132182202345
38.90188109467174
33.61434332569136
14.52637816136007
45.39389596703371
40.18896721201706
22.64688344021856
18.08555422661452
31.21292295054715
78.55482669115005
71.6412217368861
65.75409675618384
61.79576924848054
57.99126349257634
56.30886725889596
52.51320477319657
49.70677229317447
46.72878932262657
42.52641864963631
35.39177611493631
30.47736046509558
29.24746396528132
26.8230817482872
23.6901273486292
21.6899854732811
20.02096638580274
16.73845504537148
15.71312414971467
13.55423477423192
11.37961642262736
10.47268694081998
9.064412961159469
9.233612723071666
17.39414080610615
24.68225220043627
26.89989188642091
23.45830113594308
21.20178332634237
43.35086175096931
41.07639099501003
39.19564762536205
29.0687293153909
24.45207829221976
17.71264401614113
21.30227802279725
23.05416768551501
30.00061963526102
25.81825785566711
14.6318198478339
40.41817117875952
26.37661233495118
13.33163120424334
46.53839779828003
38.50678791127802
35.04062177903327
33.29579819991874
29.93345904486747
17.33601373493546
11.76014990104663
10.39266778079207
33.12431019010159
30.12863041699812
37.25384561087945
21.3231092355002
17.42529067675646
41.29036400502033
33.35824201261673
61.73474014982572
42.70484712738023
39.95135989682463
36.72468409758219
30.47574489247226
25.31092096073255
21.18723649709397
13.13084850035754
22.39620155973923
19.4171186014577
16.50775022078303
20.80514694337098
17.69153988044468
37.86607524878939
33.87974124048387
12.01915259979935
26.66904275327995
26.59716816853595
39.03315358837683
29.01764985744647
23.53490630142466
21.6348148718978
19.29904243742134
16.92202905376151
14.31923384460239
18.44687038874212
21.2963619064439
13.12204287240093
39.38603141750531
29.01205516317993
24.45845004513578
23.04239371668222
21.62271995715145
14.60651883505289
13.99604626897112
33.14862125972031
24.33393225940252
22.69886985934773
16.22904298820547
49.26256300387657
41.23535201004928
34.0419842729904
67.96150086046264
56.16299143973799
49.41406528353311
42.23242043554192
37.453039980277
28.84020862300233
24.63608750469174
17.22178576308135
13.94260311241012
11.00234024668428
37.07989980659388
20.69964228409652
16.69177462474637
43.98939659618212
32.21921354801361
13.15436576851029
11.41508010362582
47.21475138053557
30.37180075519413
26.41765092150752
15.63903925262107
18.42037705218873
26.01154792972787
23.16043864569997
43.98619160508569
32.2651663827876
29.86993467183549
11.60763377287799
57.02715831401109
50.80581022150768
48.58328144101055
45.82200367962226
39.02220796141499
35.88354719506336
32.27225444062355
18.89788762439149
17.22432614754613
4.463614964803771
14.3578788889029
17.03698690668142
35.75807967096147
25.78737083196779
23.12685745475259
20.00945503272981
41.64109173636501
22.73362476406374
19.47883776306821
13.83412800188864
37.14187715583313
39.93058916500043
24.3647362808542
13.06511398299458
15.09124946417825
51.76608216399297
45.73799107010859
37.15313063030672
32.6967816735615
30.92774102853707
29.68983774765127
24.86638237214082
23.59159754028305
21.55270184060565
18.95382475120509
16.78081439935514
14.10082406753807
9.837377615642186
6.763436804447358
15.90667483941907
12.72411171744892
15.12674067828232
18.5211875368382
16.37345282368429
15.67440284448003
10.15867179513378
11.42019133551106
21.59993249050105
19.97965862045669
17.4186842441164
7.747554467575103
16.67719134635349
12.70015809858182
20.09562643831259
18.91845631757521
15.64325812554578
27.55705297443036
22.98244356971359
18.2277000945968
28.55049279614633
20.40740687114897
16.89017666753391
9.846575479837886
21.31208368027076
25.85020191745625
12.85415653866538
21.05173426271313
41.67564024108605
33.4741040349986
29.87337661217213
18.70864503911202
8.495996721327762
18.67709363647121
17.7126374486781
16.01277811253411
9.866311599405831
26.97251953435999
0
0
0
0
0
0
0
0
0
0
0
0
0
0
0
0
0
0
0
0
0
0
0
0
0
0
0
0
0
0
0
0
0
0
0
0
0
0
0
0
0
0
0
0
0
0
0
0
0
0
0
0
0
0
0
0
0
0
0
0
0
0
0
0
0
0
0
0
0
0
0
0
0
0
0
0
0
0
0
0
0
0
0
0
0
0
0
0
0
0
0
0
0
0
0
0
0
0
0
0
0
0
0
0
0
0
0
0
0
0
0
0
0
0
0
0
0
0
0
0
0
0
0
0
0
0
0
0
0
0
0
0
0
0
0
0
0
0
0
0
0
0
0
0
0
0
0
0
0
0
0
0
0
0
0
0
0
0
0
0
0
0
0
0
0
0
0
0
0
0
0
0
0
0
0
0
0
0
0
0
0
0
0
0
0
0
0
0
0
0
0
0
0
0
0
0
0
0
0
0
0
0
0
0
0
0
0
0
0
0
0
0
0
0
0
0
0
0
0
0
0
0
0
0
0
0
0
0
0
0
0
0
0
0
0
0
0
0
0
0
0
0
0
0
0
0
0
0
0
0
0
0
0
0
0
0
0
0
0
0
0
0
0
0
0
0
0
0
0
0
0
0
0
0
0
0
0
0
0
0
0
0
0
0
0
0
0
0
0
0
0
0
0
0
0
0
0
0
0
0
0
0
0
0
0
0
0
0
0
0
0
0
0
0
0
0
0
0
0
0
0
0
0
0
0
0
0
0
0
0
0
0
0
0
0
0
0
0
0
0
0
0
0
0
0
0
0
0
0
0
0
0
0
0
0
0
0
0
0
0
0
0
0
0
0
0
0
0
0
0
0
0
0
0
0
0
0
0
0
0
0
0
0
0
0
0
0
0
0
0
0
0
0
0
0
0
0
0
4.658458054494574
4.436531096741518
9.691751688476941
5.313214700171443
9.635859318110292
8.569301589518965
2.999843594735587
1.428158968948665
2.858203895776107
2.179451935587394
1.71023756938159
2.821916842197702
3.08659632806075
3.98166813184698
8.673534082743132
1.132355111525797
5.874406650770526
3.174656373638536
10.7658221699378
3.957512167638765
6.276860786886704
9.317699115017092
2.089764484433147
4.043225821791669
3.247338313348003
3.282179411316083
7.766312314731529
7.653273463994438
1.00670861285111
2.926832792860466
2.372072815435246
1.591406295847406
1.12636140316544
5.219481447284457
5.01417830405533
3.043521773891083
3.580356213131878
8.640207839494348
4.580490243397172
2.015058545561775
2.323123106662457
1.990242661630056
3.260356827151405
12.71056722793551
6.097390922066815
1.389976175328329
2.767736668121898
2.020803409974064
2.426916353342467
2.341715040372893
4.116668397532873
6.873935556103294
1.586811267063908
1.686050813720136
1.480234830633961
11.30838791637468
2.305450889615202
12.63735162055979
2.081411025282762
9.081471089532688
7.088063957077772
6.916165951768509
4.035881935851908
5.987373798914952
20.70926040263258
1.955192331653549
3.36541937890879
7.26063765511168
1.808627381751919
1.490835471189943
3.819012989885589
1.496738696449174
2.783993383267489
3.826115575482245
2.08407650188289
2.145493750466857
4.641808073878945
2.613733969895677
7.632696085000926
7.563651391136784
1.183179809457354
0.7452194012397442
2.025227451059543
1.438927310777533
1.851723888575993
6.003160853050804
5.090198148389817
2.91144559339229
2.860311509133034
4.776896879403651
3.886365149830365
3.26628037183556
4.303291405274795
13.35177167504981
2.505171761142357
1.560478451798069
3.794545817954969
2.532704199557998
2.001145992043107
1.59955833394288
1.044489947185568
1.368978108470877
5.087398096932368
3.764814763920398
3.863990020955001
10.56054186038438
10.02462835630298
2.027976263654542
5.926776688883528
6.322726489850041
6.500707019014197
17.72529184208342
4.767068918444487
15.9879760748566
2.815526643450077
3.426131574173468
6.889732183104265
5.592166286984451
5.723503327841101
3.893337358746749
3.443663425773323
3.51317441107976
9.843218812759982
8.242860146815081
13.40466580408803
2.460599531625071
4.750842659497852
15.7188043848896
2.850002297627015
1.65625901383013
8.492632132023878
4.992976644346157
3.453160763976904
2.044809383262773
1.764827541108737
1.593839150613285
9.031064262072405
3.209923880423972
5.280957026021614
0.8547607890100544
2.882640445141515
11.87294554923068
2.170141435380016
5.946121104349601
11.7648019381086
9.790880896744275
16.52731284633342
9.601440536829656
9.21450051850306
6.924695410761887
3.689640593221846
3.430862535560991
4.004872108337416
12.9005028289552
5.050087010560411
1.424083646845215
2.523215580849147
14.32816252085689
12.04125947999731
16.88157749652236
10.91457176709072
3.962667341911903
7.185476601060614
9.428197594065324
6.019779831427215
2.363803666347298
3.495581632230625
6.868006272464836
2.764971067316456
6.603629819014206
9.318926684629773
10.75856250524251
5.158647758783566
21.58824989307961
1.82722051987642
3.33381752969224
4.809552816075943
1.866351828237704
9.750138762463433
4.505191480291689
4.573667312491228
5.556703626779479
19.55962767595066
4.69497304761601
13.31632834628864
19.08796516433129
3.363996224822706
5.204928755016645
17.5420837717985
4.56132921360404
14.18097301648656
6.796281782434349
6.91360495426396
5.887124980702254
3.958327507703302
3.804505755904195
1.682396233680386
3.795662485699388
2.806432480022096
2.977982970547906
4.202370672990256
7.134642534700006
4.914415649840723
1.22989649981427
2.424382216994115
3.132954399657994
2.000141875348103
1.669019087478357
3.282511340431256
1.025330895656813
2.158889375482756
2.174618351604552
0.9069294818073885
1.4082739796605
2.146003699555699
2.626825579696582
4.565211764845039
3.577468578674672
3.441590750477836
2.256517809600709
3.37792757165726
2.274470755959278
1.880743369647981
10.12691830997115
4.616651023171155
6.739434276078622
3.149800269422503
6.014561629875903
11.07577135974901
4.182361779593911
15.36879978742712
2.932690572209786
14.04155884380835
13.04498113070784
5.97480697491654
8.031609887002013
3.466166132244751
1.744823579114531
3.36233915505127
12.597445309932
5.575863833888837
1.367482120254559
5.382477721176429
2.995679773103468
9.284552187400578
15.93073637537925
38.8835765821395
20.50540524346021
7.932121992403601
4.019356606358123
19.02989302244549
2.753487230555592
3.226675799242443
6.248939205109927
5.164823931739718
4.123684463638575
8.05638799673642
8.079543332733039
2.979082958281527
2.909368380674668
15.91953715421121
3.11360706292631
2.085284648035241
3.986334008305519
21.86058864068452
7.210698487203928
11.26890708025344
3.671693539003392
10.01550373093037
5.482743556021816
1.900091429526857
2.335772434476461
2.377013383659822
2.602795209159115
3.187944483155682
2.23854439498076
15.89560698504554
22.3487087323204
10.37397625432538
4.553605118044157
1.416056328453553
1.419673759530777
8.435874881629337
10.46240377616466
6.237410157785007
8.814689000317788
1.635062400054782
6.469826871142267
22.37865873300952
8.027210993827289
7.193367737058885
10.59332583068742
11.79850942072465
6.748926156204874
7.181644847991194
4.779380455264921
8.612831357274672
4.204121118310589
7.41430174161038
3.279182650671222
2.940262865725842
5.152520628948039
16.38025752249736
4.007867659350154
5.424668687350994
11.77018304816851
19.06484777950333
1.739285664884472
8.948240059202412
16.84295062534145
3.954149833686611
10.77861166888645
7.997273869318782
4.360252825466262
2.851109284027899
3.228559775449888
11.72102522229809
2.39523171095211
18.26230089895749
10.93434254645155
6.221348092503405
2.222528780497136
2.761277761388286
6.799795718207271
3.138660766351634
3.611292754439809
13.37436681623206
1.673561476845354
12.76071118274237
4.540008735488589
15.23526753394213
3.26412829045352
9.970708838993684
2.660513377215207
3.117402422022774
4.180911943257257
18.90746697230126
3.254787000995535
5.644709761179575
4.499214580531877
8.652692276010121
15.56585288414623
11.29962229785962
35.71456075732944
38.02155740633295
6.028091093884377
8.584860439801872
4.456348956745217
1.769040645024432
1.237903280885796
4.823455375510459
1.274784831857765
2.038895699677397
2.598877089400556
2.17301035184995
2.679990331817066
4.263446451895884
3.073940811194825
0.8741395599360668
3.182563121970153
3.827084072922771
3.031514303767448
2.147734713153909
0.6990499792042595
5.515731049346245
4.953261488173226
1.991665049782
1.620273870044361
2.560974376340287
9.671129776541303
4.922741144147558
3.977033247771672
4.770755933828227
1.177170120737383
3.27519819202943
2.132784773220923
4.574609404716774
4.754743475116797
2.377248232390741
8.143085924997358
3.517230203615068
7.043601187696021
7.238409115875573
6.84657975610525
12.99604537879089
4.798467654743128
10.09044192290692
8.201536206087447
3.600727422826477
11.1647315730601
10.21264831778427
11.19628297570091
15.7614665863205
25.66286212855194
6.146466513128276
67.47357809046051
26.97251953435999
26.97251953435999
9.846575479837881
9.846575479837881
16.89017666753391
20.40740687114898
21.31208368027076
21.31208368027076
18.91845631757521
15.64325812554577
15.64325812554577
20.09562643831259
19.97965862045669
17.41868424411641
7.7475544675751
7.7475544675751
12.70015809858182
12.70015809858182
16.6771913463535
9.837377615642183
6.763436804447352
6.763436804447352
14.10082406753807
12.72411171744892
12.72411171744892
15.90667483941907
15.12674067828232
15.12674067828232
18.5211875368382
11.42019133551106
11.42019133551106
15.67440284448003
10.15867179513378
10.15867179513378
27.55705297443036
18.2277000945968
18.2277000945968
22.9824435697136
12.85415653866538
12.85415653866538
21.05173426271314
21.05173426271314
37.15313063030672
45.73799107010859
16.01277811253411
9.866311599405833
9.866311599405833
18.67709363647121
18.67709363647121
18.70864503911203
8.495996721327757
8.495996721327757
17.71263744867811
17.71263744867811
23.16043864569997
23.16043864569997
26.01154792972787
15.63903925262106
15.63903925262106
18.42037705218873
18.42037705218873
11.60763377287799
11.60763377287799
29.86993467183548
32.2651663827876
43.98619160508569
43.98939659618212
13.15436576851029
11.41508010362581
11.41508010362581
32.21921354801361
16.69177462474637
16.69177462474637
20.69964228409653
37.07989980659388
37.453039980277
24.63608750469173
17.22178576308134
11.00234024668428
11.00234024668428
13.94260311241013
28.84020862300233
15.09124946417825
15.09124946417825
13.83412800188864
13.83412800188864
19.47883776306821
22.73362476406375
37.14187715583313
37.14187715583313
17.03698690668142
17.03698690668142
17.22432614754614
4.463614964803767
4.463614964803767
14.3578788889029
14.3578788889029
35.88354719506336
35.75807967096147
25.78737083196779
20.0094550327298
20.0094550327298
23.12685745475258
39.93058916500043
24.3647362808542
13.06511398299457
13.06511398299457
57.02715831401109
33.35824201261673
33.35824201261673
41.29036400502033
57.99126349257634
17.42529067675646
17.42529067675646
21.3231092355002
21.3231092355002
37.25384561087945
33.12431019010159
30.12863041699812
30.12863041699812
33.29579819991874
29.93345904486746
10.39266778079207
10.39266778079207
11.76014990104663
17.33601373493546
35.04062177903327
49.70677229317447
25.81825785566711
25.81825785566711
14.6318198478339
14.6318198478339
39.19564762536205
23.05416768551501
23.05416768551501
17.71264401614113
17.71264401614113
21.30227802279725
21.30227802279725
40.41817117875952
26.37661233495118
13.33163120424334
13.33163120424334
42.52641864963631
35.39177611493631
23.6901273486292
21.6899854732811
15.71312414971467
10.47268694081997
9.064412961159476
9.064412961159476
9.233612723071658
9.233612723071658
13.55423477423192
16.73845504537148
17.39414080610615
17.39414080610615
26.82308174828719
24.68225220043628
24.68225220043628
26.89989188642092
21.20178332634237
21.20178332634237
23.45830113594307
13.99604626897111
13.99604626897111
21.62271995715145
21.62271995715145
14.6065188350529
14.6065188350529
29.01205516317994
24.33393225940252
22.69886985934774
16.22904298820548
16.22904298820548
33.14862125972031
26.59716816853596
26.59716816853596
12.01915259979936
12.01915259979936
26.66904275327995
26.66904275327995
20.80514694337099
17.69153988044468
17.69153988044468
25.31092096073255
13.13084850035754
13.13084850035754
21.18723649709396
16.50775022078304
16.50775022078304
19.4171186014577
22.39620155973923
39.03315358837683
14.31923384460239
14.31923384460239
16.92202905376151
19.29904243742133
18.44687038874211
18.44687038874211
21.29636190644389
21.29636190644389
13.12204287240094
13.12204287240094
49.26256300387657
34.0419842729904
34.0419842729904
41.23535201004928
75.65935678510746
14.52637816136007
14.52637816136007
33.61434332569136
38.78730132621181
22.66561925521899
18.09195194272776
12.53524831594828
12.53524831594828
27.17081073551067
17.36132182202344
17.36132182202344
38.90188109467174
38.90188109467174
22.64688344021856
18.08555422661452
18.08555422661452
40.18896721201706
31.21292295054715
31.21292295054715
20.99303595355228
18.1775093101022
18.1775093101022
36.98101202840888
27.4974317760767
20.99672475706249
20.99672475706249
16.09486642384331
16.09486642384331
33.23889665272682
33.23889665272682
30.64651046827857
30.64651046827857
31.96909380129054
31.96909380129054
17.56220640418002
15.53423014052548
15.53423014052548
27.586834760483
44.28078514641137
37.7594672070886
32.16730092010415
32.16730092010415
44.64919939019287
24.15370339386347
24.15370339386347
21.86346026599068
21.86346026599068
36.57530530380323
23.21891207996349
14.97605193314841
14.97605193314841
33.06213089272347
23.68724039197657
23.68724039197657
16.85086727378281
16.85086727378281
28.19350170343371
49.14113758257118
18.89889544160413
18.89889544160413
23.20218684687892
26.46846721871448
17.00306069349503
17.00306069349503
19.90640574992213
15.67683549757238
15.67683549757238
17.82232924803924
23.73252132540438
19.26097266489724
11.62827657989631
11.62827657989631
21.87470663479291
20.44960201398425
16.4959753522276
16.4959753522276
18.52120280328715
19.26642220452689
22.53845434260231
22.53845434260231
28.54161519565311
25.30314093583928
25.30314093583928
30.41165627280428
27.55134476367125
27.55134476367125
42.39236690306017
45.75778628196896
17.05745035813605
17.05745035813605
20.82728907423326
20.82728907423326
26.81466287314822
30.85054480900013
37.01685782828228
27.9353867387496
27.9353867387496
22.31814440322107
22.31814440322107
24.62359529283627
23.29463158865116
23.29463158865116
37.41221803984491
17.84022050943875
17.84022050943875
16.27505010310234
12.15838170556947
12.15838170556947
14.79987261480444
14.79987261480444
14.45905230002501
12.43824889005094
12.43824889005094
37.42472329347755
38.14316837067972
11.43709589809376
11.43709589809376
1.454129522156194
1.454129522156194
12.21995169209399
21.26901471650305
16.12450904114215
16.12450904114215
21.7572047957549
21.7572047957549
32.96680755818582
22.39406401173008
22.39406401173008
25.67624342304616
28.92358173639415
16.52211751399177
11.30263606670732
11.30263606670732
17.64847891715722
14.22570690894929
14.22570690894929
21.61195802843987
17.91491283427737
17.91491283427737
21.49526904740925
25.54549943415145
19.97807481525437
17.9630162696926
17.9630162696926
22.23544195198907
22.23544195198907
20.35646052488366
20.35646052488366
27.2244667973485
27.95507736226267
21.35144754324847
21.35144754324847
23.76492541129664
23.76492541129664
39.10363192735363
32.61461925739288
32.61461925739288
37.77326701617645
25.6013228808483
11.5582358962376
11.5582358962376
13.72837733161762
28.48396332598982
29.33872411499988
34.61968114102149
31.88348391709587
10.327801082243
10.327801082243
20.11868197898727
11.51741538185173
11.51741538185173
13.80722048959291
13.80722048959291
30.33335643718445
48.45450843413116
46.52969538201805
26.19345790916444
21.14337089860403
19.71928725175881
17.19607167090966
17.19607167090966
39.09396073811964
28.77067032560016
16.72941084560286
16.72941084560286
24.46799609488959
20.50532875297769
20.50532875297769
35.38256786198031
1
1
1
1
1
1
1
1
1
1
1
1
1
1
1
1
1
1
1
1
1
1
1
1
1
1
1
1
1
1
1
1
1
1
1
1
1
1
1
1
1
1
1
1
1
1
1
1
1
1
1
1
1
1
1
1
1
1
1
1
1
1
1
1
1
1
1
1
1
1
1
1
1
1
1
1
1
1
1
1
1
1
1
1
1
1
1
1
1
1
1
1
1
1
1
1
1
1
1
1
1
1
1
1
1
1
1
1
1
1
1
1
1
1
1
1
1
1
1
1
1
1
1
1
1
1
1
1
1
1
1
1
1
1
1
1
1
1
1
1
1
1
1
1
1
1
1
1
1
1
1
1
1
1
1
1
1
1
1
1
1
1
1
1
1
1
1
1
1
1
1
1
1
1
1
1
1
1
1
1
1
1
1
1
1
1
1
1
1
1
1
1
1
1
1
1
1
1
1
1
1
1
1
1
1
1
1
1
1
1
1
1
1
1
1
1
1
1
1
1
1
1
1
1
1
1
1
1
1
1
1
1
1
1
1
1
1
1
1
1
1
1
1
1
1
1
1
1
1
1
1
1
1
1
1
1
1
1
1
1
1
1
1
1
1
1
1
1
1
1
1
1
1
1
1
1
1
1
1
1
1
1
1
1
1
1
1
1
1
1
1
1
1
1
1
1
1
1
1
1
1
1
1
1
1
1
1
1
1
1
1
1
1
1
1
1
1
1
1
1
1
1
1
1
1
1
1
1
1
1
1
1
1
1
1
1
1
1
1
1
1
1
1
1
1
1
1
1
1
1
1
1
1
1
1
1
1
1
1
1
1
1
1
1
1
1
1
1
1
1
1
1
1
1
1
1
1
1
1
1
1
1
1
1
1
1
1
1
1
1
1
1
1
1
1
1
1
1
1
1
1
1
1
1
1
1
1
1
1
1
1
1
1
1
1
1
1
1
1
1
1
1
1
1
1
1
1
1
1
1
1
1
1
1
1
1
1
1
1
1
1
1
1
1
1
1
1
1
1
1
1
1
1
1
1
1
1
1
1
1
1
1
1
1
1
1
1
1
1
1
1
1
1
1
1
1
1
1
1
1
1
1
1
1
1
1
1
1
1
1
1
1
1
1
1
1
1
1
1
1
1
1
1
1
1
1
1
1
1
1
1
1
1
1
1
1
1
1
1
1
1
1
1
1
1
1
1
1
1
1
1
1
1
1
1
1
1
1
1
1
1
1
1
1
1
1
1
1
1
1
1
1
1
1
1
1
1
1
1
1
1
1
1
1
1
1
1
1
1
1
1
1
1
1
1
1
1
1
1
1
1
1
1
1
1
1
1
1
1
1
1
1
1
1
1
1
1
1
1
1
1
1
1
1
1
1
1
1
1
1
1
1
1
1
1
1
1
1
1
1
1
1
1
1
1
1
1
1
1
1
1
1
1
1
1
1
1
1
1
1
1
1
1
1
1
1
1
1
1
1
1
1
1
1
1
1
1
1
1
1
1
1
1
1
1
1
1
1
1
1
1
1
1
1
1
1
1
1
1
1
1
1
1
1
1
1
1
1
1
1
1
1
1
1
1
1
1
1
1
1
1
1
1
1
1
1
1
1
1
1
1
1
1
1
1
1
1
1
1
1
1
1
1
1
1
1
1
1
1
1
1
1
1
1
1
1
1
1
1
1
1
1
1
1
1
1
1
1
1
1
1
1
1
1
1
1
1
1
1
1
1
1
1
1
1
1
1
1
1
1
1
1
1
1
1
1
1
1
1
1
1
1
1
1
1
1
1
1
1
1
1
1
1
1
NA
NA
NA
NA
NA
NA
NA
NA
NA
NA
NA
NA
NA
NA
NA
NA
NA
NA
NA
NA
NA
NA
NA
NA
NA
NA
NA
NA
NA
NA
NA
NA
NA
NA
NA
NA
NA
NA
NA
NA
NA
NA
NA
NA
NA
NA
NA
NA
NA
NA
NA
NA
NA
NA
NA
NA
NA
NA
NA
NA
NA
NA
NA
NA
NA
NA
NA
NA
NA
NA
NA
NA
NA
NA
NA
NA
NA
NA
NA
NA
NA
NA
NA
NA
NA
NA
NA
NA
NA
NA
NA
NA
NA
NA
NA
NA
NA
NA
NA
NA
NA
NA
NA
NA
NA
NA
NA
NA
NA
NA
NA
NA
NA
NA
NA
NA
NA
NA
NA
NA
NA
NA
NA
NA
NA
NA
NA
NA
NA
NA
NA
NA
NA
NA
NA
NA
NA
NA
NA
NA
NA
NA
NA
NA
NA
NA
NA
NA
NA
NA
NA
NA
NA
NA
NA
NA
NA
NA
NA
NA
NA
NA
NA
NA
NA
NA
NA
NA
NA
NA
NA
NA
NA
NA
NA
NA
NA
NA
NA
NA
NA
NA
NA
NA
NA
NA
NA
NA
NA
NA
NA
NA
NA
NA
NA
NA
NA
NA
NA
NA
NA
NA
NA
NA
NA
NA
NA
NA
NA
NA
NA
NA
NA
NA
NA
NA
NA
NA
NA
NA
NA
NA
NA
NA
NA
NA
NA
NA
NA
NA
NA
NA
NA
NA
NA
NA
NA
NA
NA
NA
NA
NA
NA
NA
NA
NA
NA
NA
NA
NA
NA
NA
NA
NA
NA
NA
NA
NA
NA
NA
NA
NA
NA
NA
NA
NA
NA
NA
NA
NA
NA
NA
NA
NA
NA
NA
NA
NA
NA
NA
NA
NA
NA
NA
NA
NA
NA
NA
NA
NA
NA
NA
NA
NA
NA
NA
NA
NA
NA
NA
NA
NA
NA
NA
NA
NA
NA
NA
NA
NA
NA
NA
NA
NA
NA
NA
NA
NA
NA
NA
NA
NA
NA
NA
NA
NA
NA
NA
NA
NA
NA
NA
NA
NA
NA
NA
NA
NA
NA
NA
NA
NA
NA
NA
NA
NA
NA
NA
NA
NA
NA
NA
NA
NA
NA
NA
NA
NA
NA
NA
NA
NA
NA
NA
NA
NA
NA
NA
NA
NA
NA
NA
NA
NA
NA
NA
NA
NA
NA
NA
NA
NA
NA
NA
NA
NA
NA
NA
NA
NA
NA
NA
NA
NA
NA
NA
4
9
3
1
11
1
3
3
8
42
3
2
1
23
18
13
1
4
22
8
1
5
2
4
21
13
2
3
3
7
5
41
4
16
7
3
2
3
4
3
5
2
1
9
5
2
1
9
12
16
24
6
52
8
1
1
7
3
2
47
12
17
128
25
240
16
4
3
1
18
2
3
8
9
9
8
6
39
4
39
7
1
1
75
23
85
9
39
1
17
208
99
1
8
1
73
2
5
31
7
78
15
1
3
90
27
17
3
6
20
17
1
2
4
1
2
2
7
9
13
19
6
6
1
13
5
14
1
5
1
1
3
1
16
27
2
4
7
51
1
10
1
1
10
15
4
1
15
3
3
20
8
13
17
11
1
9
2
2
2
75
28
4
2
4
2
4
5
11
3
15
2
3
6
4
8
19
40
1
3
4
20
10
4
11
6
3
8
15
45
26
1
1
40
2
1
2
4
2
1
2
9
3
1
1
2
2
2
7
7
5
9
1
63
3
4
8
4
6
2
1
1
17
193
6
4
4
1
3
2
45
2
1
4
11
3
8
1
3
3
10
6
7
1
4
1
1
6
2
2
5
16
120
86
2
114
26
126
2
3
4
18
3
9
9
6
4
5
23
11
15
5
1
1
13
5
3
5
13
54
21
5
2
6
14
1
38
1
3
11
6
11
1
3
9
32
14
1
202
15
15
3
9
29
42
34
4
4
12
63
4
113
36
2
38
38
1
2
1
17
31
14
1
15
2
2
1
1
4
20
2
4
2
2
7
54
1
2
24
8
2
1
14
11
4
6
1
1
17
20
5
2
1
13
182
18
8
31
4
8
16
4
3
2
2
29
11
14
9
3
13
4
2
9
2
1
25
12
4
6
5
5
1
1
41
1
14
5
7
1
1
3
11
3
2
2
5
11
1
1
1
1
1
6
6
6
6
6
6
6
6
6
6
6
6
6
6
6
6
6
6
6
6
6
6
6
6
6
6
6
6
6
6
6
6
6
6
6
6
6
6
6
6
13
13
13
13
13
13
6
6
6
6
6
6
6
6
6
6
6
6
6
6
6
6
6
6
6
6
6
6
6
6
6
6
6
6
6
6
6
6
6
6
6
6
6
6
6
6
6
6
6
6
6
7
7
7
7
7
7
7
7
7
7
7
7
7
7
7
7
7
7
7
7
7
7
6
6
6
6
6
6
6
14
14
6
6
6
6
1
1
1
1
1
1
1
1
1
1
1
1
1
1
1
1
1
1
1
1
1
1
1
1
1
1
1
1
1
1
1
1
1
1
1
1
1
1
1
1
1
1
1
1
1
1
1
1
1
1
1
1
1
1
1
1
1
1
1
1
1
1
1
1
1
1
1
1
1
1
1
1
1
1
1
1
1
1
8
8
8
8
8
8
1
1
1
1
1
1
1
1
1
1
1
1
1
1
1
1
1
1
1
1
1
1
1
1
1
1
1
1
1
1
1
1
1
1
1
1
1
1
1
1
1
1
1
1
12
1
1
1
1
1
1
1
1
1
1
1
1
1
1
1
1
1
1
1
1
1
1
1
1
1
1
1
1
18
18
18
1
2
2
2
2
2
2
2
2
2
2
2
2
2
2
2
2
2
2
2
2
2
2
2
2
2
2
2
2
2
2
2
2
2
2
2
2
2
2
2
2
2
2
2
2
2
2
2
2
2
2
2
2
1
1
1
1
1
1
5
5
5
5
5
5
5
5
5
5
5
5
5
5
5
5
5
5
5
5
5
5
5
5
5
1
1
1
1
1
1
1
1
1
1
1
1
1
9
9
9
9
9
1
1
1
1
1
1
1
1
1
1
1
5
5
5
5
5
5
5
5
5
5
5
5
5
5
5
5
5
5
5
5
5
5
5
5
5
5
1
1
1
1
1
1
1
1
1
1
1
1
1
9
9
9
9
9
9
9
16
16
2
2
2
2
2
2
2
2
2
2
2
2
2
2
2
2
2
2
2
2
2
2
2
2
2
2
2
2
2
2
2
2
2
2
2
2
2
2
2
2
2
2
2
2
2
2
2
2
2
2
2
2
1
1
1
1
1
1
1
1
1
1
1
1
1
1
1
1
1
1
1
1
1
1
1
1
1
1
1
1
1
1
1
1
1
1
1
1
1
1
1
8
8
8
8
8
8
8
1
1
1
1
1
1
1
1
1
1
1
1
1
1
1
1
1
1
1
1
1
1
1
1
1
1
1
1
1
1
1
1
1
1
1
12
12
1
1
1
1
1
1
1
1
1
1
1
1
1
18
18
18
18
1
1
1
1
1
1
1
1
1
1
1
1
19
19
1
4
1
1
1
1
7
7
10
7
7
7
7
7
7
7
7
7
7
7
7
7
7
7
7
7
7
7
7
7
14
14
14
14
6
6
6
6
6
6
6
6
6
6
6
6
6
6
6
6
6
6
6
6
6
6
6
11
11
6
6
6
6
6
6
6
6
6
6
6
6
6
6
6
6
6
3
6
6
6
6
6
6
6
6
6
6
6
6
6
6
6
13
13
13
13
13
13
13
13
6
6
6
6
6
6
6
6
6
6
6
6
6
6
6
6
6
6
6
6
6
6
6
6
6
6
6
6
6
6
6
6
15
1
1
1
1
1
1
1
1
1
1
1
1
1
1
1
1
1
1
1
1
1
17
1
1
1
1
1
1
1
1
1
1
1
1
1
1
1
1
1
1
1
1
1
1026
1023
13
2
794
8
1026
1279
19
2
254
16
8
262153
3
anc
262153
3
dec
262153
3
t.0
262153
3
t.1
262153
5
t.len
262153
3
n.0
262153
3
n.t
262153
9
partition
254
528
38
262153
3
add
262153
3
add
262153
3
add
262153
3
add
262153
3
add
262153
3
add
262153
3
add
262153
3
add
262153
3
add
262153
3
add
262153
3
add
262153
3
add
262153
3
add
262153
3
add
262153
3
add
262153
3
add
262153
3
add
262153
3
add
262153
3
add
262153
3
399
262153
3
691
262153
3
299
262153
3
224
262153
3
750
262153
3
405
262153
3
495
262153
3
609
262153
3
787
262153
3
231
262153
3
478
262153
3
659
262153
3
444
262153
3
524
262153
3
355
262153
3
714
262153
3
377
262153
3
688
262153
3
583
1026
1023
13
2
19
2
1026
1279
19
2
254
16
2
262153
4
step
262153
4
node
254
1026
767
16
11
262153
3
par
262153
10
lnLik.part
262153
5
lnLik
262153
8
split.at
262153
3
aic
262153
4
aicc
262153
7
num.par
262153
6
cut.at
262153
5
model
262153
1
z
262153
4
step
254
787
4
525
1588
399
400
401
402
403
404
405
406
407
408
409
410
411
412
413
414
415
416
417
418
418
417
416
419
419
415
414
420
420
413
421
421
412
422
423
424
425
425
424
423
422
411
410
426
427
428
429
430
431
432
433
433
432
431
430
434
434
429
428
435
436
436
435
427
426
437
438
439
439
438
437
440
440
409
441
442
443
444
445
446
447
447
446
445
448
448
444
449
450
450
449
443
451
451
442
441
452
453
454
455
456
456
455
454
457
457
453
452
458
459
459
458
408
460
461
462
463
463
462
461
460
464
464
407
465
466
467
468
469
470
471
472
473
474
475
475
474
473
472
471
476
477
478
478
477
476
470
479
480
481
482
482
481
480
479
469
483
484
485
485
484
483
486
486
468
487
488
488
487
467
489
490
491
492
492
491
490
489
493
493
466
465
406
405
494
495
496
497
498
499
500
501
502
502
501
503
503
500
504
504
499
505
506
507
507
506
505
498
508
509
510
510
509
508
511
511
497
512
513
514
514
513
512
496
495
515
516
517
517
516
515
494
518
519
520
521
522
523
523
522
521
520
519
524
525
525
524
526
526
518
527
528
529
529
528
530
530
527
404
531
532
533
534
535
536
537
538
539
540
541
542
542
541
540
539
538
537
536
543
544
545
545
544
543
535
546
547
548
548
547
549
549
546
534
533
550
551
552
553
554
555
556
556
555
554
553
552
551
557
558
558
557
550
532
559
560
561
561
560
559
531
562
563
564
565
566
567
567
566
565
568
569
569
568
564
570
570
563
562
571
572
572
571
403
573
574
575
576
577
578
579
580
581
581
580
579
578
577
582
582
576
575
583
583
574
584
585
585
584
573
586
587
588
589
589
588
587
586
590
590
402
401
591
592
593
594
595
596
597
598
599
600
601
602
603
604
605
606
607
608
609
610
611
612
613
613
612
611
614
614
610
609
608
607
615
615
606
605
604
603
616
616
602
617
618
619
619
618
617
601
600
599
620
621
622
623
624
625
625
624
626
626
623
627
627
622
621
628
629
629
628
630
630
620
631
632
633
633
632
631
598
597
634
635
636
637
638
639
640
641
641
640
639
638
637
636
635
642
643
643
642
634
644
645
645
644
596
646
646
595
594
647
648
648
647
593
649
650
651
652
653
654
655
656
656
655
654
653
657
658
659
659
658
657
652
660
661
661
660
651
662
663
664
664
663
665
665
662
666
666
650
667
668
669
670
671
672
673
673
672
671
670
674
674
669
675
675
668
676
676
667
649
677
678
679
680
681
681
680
682
682
679
683
683
678
677
684
685
686
687
687
686
685
684
592
688
689
690
690
689
688
591
691
692
693
694
695
696
697
698
699
700
700
699
698
697
696
695
694
701
702
703
703
702
701
693
704
705
706
707
707
706
705
704
692
708
709
710
711
711
710
712
712
709
713
714
714
713
708
715
716
717
718
718
717
716
715
691
719
720
721
722
723
724
725
726
727
728
728
727
726
729
729
725
730
730
724
723
731
732
733
734
734
733
732
731
722
735
736
737
738
738
737
736
735
739
739
721
740
741
742
742
741
740
720
743
743
719
400
744
745
746
747
748
749
750
751
752
753
754
755
756
757
757
756
755
754
758
759
759
758
753
760
760
752
761
762
763
764
764
763
762
765
765
761
751
766
767
768
769
769
768
767
766
770
771
771
770
750
772
773
774
774
773
772
749
775
776
777
777
776
775
748
778
779
780
781
781
780
779
778
782
782
747
783
784
784
783
785
785
746
745
744
786
787
788
789
790
790
789
788
791
791
787
792
792
786
793
794
794
793
399
795
795
400
401
402
403
404
405
406
407
408
409
410
411
412
413
414
415
416
417
418
327
328
329
419
325
326
330
420
331
332
421
333
334
422
423
424
425
336
337
338
339
335
324
426
427
428
429
430
431
432
433
341
342
340
343
434
344
345
346
435
436
347
348
349
350
437
438
439
352
353
351
440
354
355
441
442
443
444
445
446
447
321
322
320
448
318
319
449
450
316
317
315
451
313
314
323
452
453
454
455
456
307
308
309
457
310
311
312
458
459
305
306
304
460
461
462
463
300
301
302
303
464
298
299
465
466
467
468
469
470
471
472
473
474
475
275
276
277
274
278
476
477
478
280
281
279
282
479
480
481
482
284
285
286
287
283
483
484
485
288
289
290
486
291
292
487
488
294
295
293
489
490
491
492
268
269
270
271
493
272
273
296
297
267
494
495
496
497
498
499
500
501
502
240
241
503
242
243
504
238
239
505
506
507
245
246
244
247
508
509
510
234
235
233
511
236
237
512
513
514
230
231
229
232
248
515
516
517
250
251
249
252
518
519
520
521
522
523
259
260
258
261
257
524
525
253
254
526
255
256
527
528
529
262
263
530
264
265
266
531
532
533
534
535
536
537
538
539
540
541
542
369
370
371
368
372
373
374
543
544
545
376
377
378
375
546
547
548
379
380
549
381
382
383
384
550
551
552
553
554
555
556
389
390
388
387
386
391
557
558
393
394
392
385
559
560
561
396
397
395
398
562
563
564
565
566
567
356
357
358
568
569
360
361
359
570
362
363
364
571
572
365
366
367
573
574
575
576
577
578
579
580
581
216
217
215
214
218
582
219
220
213
583
221
222
584
585
210
211
212
586
587
588
589
224
225
223
226
590
227
228
209
591
592
593
594
595
596
597
598
599
600
601
602
603
604
605
606
607
608
609
610
611
612
613
150
151
149
614
152
153
154
148
155
615
156
157
147
146
158
616
159
160
617
618
619
162
163
164
161
145
144
620
621
622
623
624
625
136
137
626
138
139
627
134
135
133
628
629
129
130
630
131
132
631
632
633
142
143
141
140
128
634
635
636
637
638
639
640
641
123
124
125
126
122
121
127
642
643
119
120
118
644
645
115
116
117
646
113
114
112
647
648
109
110
111
649
650
651
652
653
654
655
656
187
188
189
186
657
658
659
190
191
192
193
660
661
184
185
183
662
663
664
179
180
665
181
182
666
177
178
667
668
669
670
671
672
673
195
196
197
198
674
199
200
675
201
202
676
203
204
194
677
678
679
680
681
167
168
682
169
170
683
165
166
171
684
685
686
687
174
175
173
172
176
688
689
690
206
207
208
205
691
692
693
694
695
696
697
698
699
700
79
80
81
78
77
82
76
701
702
703
72
73
74
75
704
705
706
707
69
70
68
71
67
708
709
710
711
58
59
712
60
61
713
714
55
56
57
715
716
717
718
62
63
64
65
66
719
720
721
722
723
724
725
726
727
728
94
95
93
729
96
97
730
91
92
98
731
732
733
734
101
102
103
100
99
735
736
737
738
85
86
87
88
739
89
90
740
741
742
106
107
105
104
743
83
84
108
744
745
746
747
748
749
750
751
752
753
754
755
756
757
21
22
20
23
758
759
24
25
26
760
27
28
761
762
763
764
33
34
32
765
30
31
29
766
767
768
769
15
16
14
13
770
771
17
18
19
772
773
774
10
11
9
12
775
776
777
36
37
38
35
778
779
780
781
3
4
5
6
782
7
8
783
784
39
40
785
41
42
43
44
786
787
788
789
790
51
52
50
791
48
49
792
53
54
793
794
46
47
45
795
1
2
1026
1023
13
2
794
2
254
14
794
4.658458054494574
4.436531096741518
9.691751688476941
5.313214700171443
9.635859318110292
8.569301589518965
2.999843594735587
1.428158968948665
2.858203895776107
2.179451935587394
1.71023756938159
2.821916842197702
3.08659632806075
3.98166813184698
8.673534082743132
1.132355111525797
5.874406650770526
3.174656373638536
10.7658221699378
1.454129522156203
1.454129522156203
12.219951692094
3.957512167638765
11.43709589809377
11.43709589809377
21.26901471650306
6.276860786886704
16.12450904114215
16.12450904114215
9.317699115017092
21.7572047957549
21.7572047957549
2.089764484433147
4.043225821791669
3.247338313348003
3.282179411316083
22.39406401173007
22.39406401173007
25.67624342304615
28.92358173639415
32.96680755818582
38.14316837067972
7.766312314731529
7.653273463994438
1.00670861285111
2.926832792860466
2.372072815435246
1.591406295847406
1.12636140316544
5.219481447284457
11.30263606670733
11.30263606670733
16.52211751399178
17.64847891715722
5.01417830405533
14.2257069089493
14.2257069089493
21.61195802843988
3.043521773891083
3.580356213131878
17.91491283427738
17.91491283427738
21.49526904740926
25.54549943415145
8.640207839494348
4.580490243397172
2.015058545561775
17.9630162696926
17.9630162696926
19.97807481525437
2.323123106662457
22.23544195198909
22.23544195198909
1.990242661630056
3.260356827151405
12.71056722793551
6.097390922066815
1.389976175328329
2.767736668121898
2.020803409974064
12.43824889005093
12.43824889005093
14.45905230002499
2.426916353342467
14.79987261480443
14.79987261480443
2.341715040372893
4.116668397532873
12.15838170556946
12.15838170556946
16.27505010310233
6.873935556103294
17.84022050943874
17.84022050943874
37.42472329347755
1.586811267063908
1.686050813720136
1.480234830633961
11.30838791637468
2.305450889615202
22.31814440322107
22.31814440322107
24.62359529283627
12.63735162055979
23.29463158865116
23.29463158865116
37.41221803984491
2.081411025282762
9.081471089532688
27.9353867387496
27.9353867387496
37.01685782828228
7.088063957077772
6.916165951768509
4.035881935851908
5.987373798914952
20.82728907423327
20.82728907423327
26.81466287314822
30.85054480900012
20.70926040263258
17.05745035813606
17.05745035813606
1.955192331653549
3.36541937890879
7.26063765511168
1.808627381751919
1.490835471189943
3.819012989885589
1.496738696449174
2.783993383267489
3.826115575482245
2.08407650188289
2.145493750466857
15.67683549757239
15.67683549757239
17.82232924803924
19.90640574992213
23.73252132540438
4.641808073878945
2.613733969895677
7.632696085000926
11.62827657989632
11.62827657989632
19.26097266489725
21.87470663479292
7.563651391136784
1.183179809457354
0.7452194012397442
2.025227451059543
16.49597535222762
16.49597535222762
18.52120280328716
19.2664222045269
20.44960201398426
1.438927310777533
1.851723888575993
6.003160853050804
22.5384543426023
22.5384543426023
28.5416151956531
5.090198148389817
25.30314093583928
25.30314093583928
2.91144559339229
2.860311509133034
27.55134476367125
27.55134476367125
30.41165627280428
4.776896879403651
3.886365149830365
3.26628037183556
4.303291405274795
18.89889544160412
18.89889544160412
23.20218684687892
26.46846721871448
13.35177167504981
17.00306069349503
17.00306069349503
42.39236690306017
45.75778628196896
49.14113758257118
2.505171761142357
1.560478451798069
3.794545817954969
2.532704199557998
2.001145992043107
1.59955833394288
1.044489947185568
1.368978108470877
5.087398096932368
30.64651046827857
30.64651046827857
3.764814763920398
31.96909380129054
31.96909380129054
3.863990020955001
33.23889665272682
33.23889665272682
10.56054186038438
10.02462835630298
2.027976263654542
15.53423014052548
15.53423014052548
17.56220640418002
27.586834760483
5.926776688883528
6.322726489850041
6.500707019014197
20.9967247570625
20.9967247570625
27.4974317760767
17.72529184208342
16.09486642384332
16.09486642384332
4.767068918444487
15.9879760748566
2.815526643450077
18.1775093101022
18.1775093101022
20.99303595355228
36.98101202840888
44.28078514641137
3.426131574173468
6.889732183104265
5.592166286984451
32.16730092010415
32.16730092010415
37.7594672070886
44.64919939019287
5.723503327841101
3.893337358746749
3.443663425773323
3.51317441107976
9.843218812759982
8.242860146815081
14.97605193314841
14.97605193314841
23.21891207996349
33.06213089272347
36.57530530380323
13.40466580408803
2.460599531625071
24.15370339386345
24.15370339386345
4.750842659497852
21.86346026599067
21.86346026599067
15.7188043848896
2.850002297627015
1.65625901383013
23.68724039197656
23.68724039197656
8.492632132023878
16.85086727378281
16.85086727378281
28.19350170343371
4.992976644346157
3.453160763976904
2.044809383262773
1.764827541108737
1.593839150613285
9.031064262072405
3.209923880423972
5.280957026021614
0.8547607890100544
2.882640445141515
11.87294554923068
2.170141435380016
11.55823589623762
11.55823589623762
13.72837733161763
25.60132288084831
28.48396332598983
29.33872411499988
34.61968114102149
5.946121104349601
11.7648019381086
9.790880896744275
10.32780108224299
10.32780108224299
20.11868197898727
31.88348391709587
16.52731284633342
9.601440536829656
9.21450051850306
11.51741538185174
11.51741538185174
6.924695410761887
13.80722048959291
13.80722048959291
30.33335643718445
48.45450843413116
3.689640593221846
3.430862535560991
4.004872108337416
12.9005028289552
5.050087010560411
1.424083646845215
2.523215580849147
17.19607167090966
17.19607167090966
19.71928725175881
21.14337089860403
26.19345790916444
39.09396073811964
14.32816252085689
12.04125947999731
16.72941084560286
16.72941084560286
28.77067032560017
46.52969538201805
16.88157749652236
10.91457176709072
3.962667341911903
20.50532875297769
20.50532875297769
24.46799609488959
35.38256786198031
7.185476601060614
9.428197594065324
6.019779831427215
2.363803666347298
3.495581632230625
6.868006272464836
20.35646052488366
20.35646052488366
27.22446679734849
2.764971067316456
6.603629819014206
21.35144754324846
21.35144754324846
27.95507736226266
9.318926684629773
23.76492541129664
23.76492541129664
39.10363192735363
10.75856250524251
5.158647758783566
32.61461925739288
32.61461925739288
37.77326701617645
21.58824989307961
1.82722051987642
3.33381752969224
4.809552816075943
1.866351828237704
9.750138762463433
4.505191480291689
4.573667312491228
5.556703626779479
12.53524831594828
12.53524831594828
18.09195194272776
22.66561925521899
27.17081073551068
19.55962767595066
17.36132182202345
17.36132182202345
38.78730132621181
4.69497304761601
38.90188109467174
38.90188109467174
13.31632834628864
19.08796516433129
14.52637816136007
14.52637816136007
33.61434332569136
3.363996224822706
5.204928755016645
17.5420837717985
4.56132921360404
18.08555422661452
18.08555422661452
22.64688344021856
40.18896721201706
14.18097301648656
31.21292295054715
31.21292295054715
75.65935678510746
6.796281782434349
6.91360495426396
5.887124980702254
3.958327507703302
3.804505755904195
1.682396233680386
3.795662485699388
2.806432480022096
2.977982970547906
4.202370672990256
7.134642534700006
4.914415649840723
1.22989649981427
2.424382216994115
3.132954399657994
2.000141875348103
1.669019087478357
3.282511340431256
1.025330895656813
2.158889375482756
2.174618351604552
0.9069294818073885
1.4082739796605
9.06441296115948
9.06441296115948
10.47268694081998
2.146003699555699
9.233612723071669
9.233612723071669
13.55423477423192
15.71312414971468
16.73845504537149
2.626825579696582
17.39414080610617
17.39414080610617
21.68998547328111
23.69012734862921
26.8230817482872
4.565211764845039
24.68225220043628
24.68225220043628
3.577468578674672
3.441590750477836
2.256517809600709
21.20178332634237
21.20178332634237
23.45830113594308
26.89989188642091
35.39177611493631
42.52641864963631
3.37792757165726
2.274470755959278
1.880743369647981
10.12691830997115
4.616651023171155
6.739434276078622
17.71264401614113
17.71264401614113
3.149800269422503
21.30227802279725
21.30227802279725
6.014561629875903
23.054167685515
23.054167685515
39.19564762536205
11.07577135974901
4.182361779593911
25.81825785566711
25.81825785566711
15.36879978742712
14.63181984783391
14.63181984783391
2.932690572209786
14.04155884380835
13.04498113070784
13.33163120424334
13.33163120424334
26.37661233495118
40.41817117875952
49.70677229317447
5.97480697491654
8.031609887002013
3.466166132244751
1.744823579114531
3.36233915505127
12.597445309932
5.575863833888837
1.367482120254559
10.39266778079207
10.39266778079207
11.76014990104663
17.33601373493547
29.93345904486747
33.29579819991874
35.04062177903327
5.382477721176429
2.995679773103468
30.12863041699812
30.12863041699812
33.12431019010159
9.284552187400578
15.93073637537925
21.3231092355002
21.3231092355002
37.25384561087945
38.8835765821395
17.42529067675646
17.42529067675646
57.99126349257634
20.50540524346021
7.932121992403601
33.35824201261673
33.35824201261673
41.29036400502033
4.019356606358123
19.02989302244549
2.753487230555592
3.226675799242443
6.248939205109927
5.164823931739718
4.123684463638575
8.05638799673642
13.13084850035755
13.13084850035755
21.18723649709397
25.31092096073255
8.079543332733039
2.979082958281527
2.909368380674668
16.50775022078303
16.50775022078303
19.4171186014577
22.39620155973923
15.91953715421121
3.11360706292631
17.69153988044467
17.69153988044467
20.80514694337098
2.085284648035241
3.986334008305519
21.86058864068452
12.01915259979935
12.01915259979935
7.210698487203928
26.66904275327995
26.66904275327995
11.26890708025344
26.59716816853595
26.59716816853595
3.671693539003392
10.01550373093037
5.482743556021816
1.900091429526857
2.335772434476461
2.377013383659822
2.602795209159115
14.3192338446024
14.3192338446024
16.92202905376152
19.29904243742133
3.187944483155682
18.44687038874211
18.44687038874211
2.23854439498076
21.29636190644389
21.29636190644389
15.89560698504554
13.12204287240093
13.12204287240093
39.03315358837683
22.3487087323204
10.37397625432538
4.553605118044157
1.416056328453553
1.419673759530777
21.62271995715145
21.62271995715145
8.435874881629337
14.60651883505289
14.60651883505289
10.46240377616466
13.99604626897112
13.99604626897112
29.01205516317993
6.237410157785007
8.814689000317788
1.635062400054782
6.469826871142267
16.22904298820547
16.22904298820547
22.69886985934774
24.33393225940252
33.14862125972031
22.37865873300952
8.027210993827289
7.193367737058885
34.0419842729904
34.0419842729904
41.23535201004928
49.26256300387657
10.59332583068742
11.79850942072465
6.748926156204874
7.181644847991194
4.779380455264921
8.612831357274672
4.204121118310589
7.41430174161038
3.279182650671222
2.940262865725842
11.00234024668429
11.00234024668429
13.94260311241014
17.22178576308136
24.63608750469174
28.84020862300233
37.453039980277
5.152520628948039
16.38025752249736
4.007867659350154
16.69177462474637
16.69177462474637
20.69964228409652
37.07989980659388
5.424668687350994
11.77018304816851
19.06484777950333
1.739285664884472
11.41508010362582
11.41508010362582
13.15436576851029
32.21921354801361
43.98939659618212
8.948240059202412
16.84295062534145
3.954149833686611
10.77861166888645
15.63903925262107
15.63903925262107
7.997273869318782
18.42037705218873
18.42037705218873
4.360252825466262
2.851109284027899
23.16043864569997
23.16043864569997
26.01154792972786
3.228559775449888
11.72102522229809
2.39523171095211
18.26230089895749
11.607633772878
11.607633772878
29.86993467183549
32.2651663827876
43.98619160508569
10.93434254645155
6.221348092503405
2.222528780497136
2.761277761388286
6.799795718207271
3.138660766351634
3.611292754439809
13.37436681623206
1.673561476845354
12.76071118274237
4.463614964803768
4.463614964803768
17.22432614754613
4.540008735488589
14.3578788889029
14.3578788889029
15.23526753394213
17.03698690668142
17.03698690668142
35.88354719506336
3.26412829045352
9.970708838993684
2.660513377215207
3.117402422022774
20.00945503272981
20.00945503272981
23.12685745475258
25.78737083196779
35.75807967096147
4.180911943257257
18.90746697230126
3.254787000995535
5.644709761179575
13.83412800188864
13.83412800188864
19.47883776306821
22.73362476406374
4.499214580531877
37.14187715583313
37.14187715583313
8.652692276010121
15.56585288414623
11.29962229785962
13.06511398299458
13.06511398299458
24.3647362808542
39.93058916500043
35.71456075732944
15.09124946417825
15.09124946417825
57.02715831401109
38.02155740633295
6.028091093884377
8.584860439801872
4.456348956745217
1.769040645024432
1.237903280885796
4.823455375510459
1.274784831857765
2.038895699677397
2.598877089400556
2.17301035184995
2.679990331817066
4.263446451895884
3.073940811194825
6.763436804447374
6.763436804447374
9.837377615642199
14.10082406753808
0.8741395599360668
3.182563121970153
12.72411171744893
12.72411171744893
15.90667483941908
3.827084072922771
15.12674067828233
15.12674067828233
3.031514303767448
2.147734713153909
0.6990499792042595
5.515731049346245
10.15867179513379
10.15867179513379
15.67440284448004
4.953261488173226
11.42019133551107
11.42019133551107
18.52118753683821
1.991665049782
1.620273870044361
2.560974376340287
9.671129776541303
7.7475544675751
7.7475544675751
17.4186842441164
19.97965862045669
4.922741144147558
3.977033247771672
12.70015809858182
12.70015809858182
16.67719134635349
4.770755933828227
1.177170120737383
3.27519819202943
15.64325812554578
15.64325812554578
18.91845631757521
20.09562643831259
2.132784773220923
4.574609404716774
4.754743475116797
18.22770009459678
18.22770009459678
22.98244356971358
27.55705297443035
2.377248232390741
8.143085924997358
3.517230203615068
7.043601187696021
9.846575479837885
9.846575479837885
16.89017666753391
20.40740687114898
7.238409115875573
21.31208368027076
21.31208368027076
6.84657975610525
12.99604537879089
12.85415653866537
12.85415653866537
4.798467654743128
21.05173426271313
21.05173426271313
37.15313063030672
45.73799107010859
10.09044192290692
8.201536206087447
3.600727422826477
11.1647315730601
10.21264831778427
8.495996721327764
8.495996721327764
18.70864503911203
11.19628297570091
18.67709363647122
18.67709363647122
15.7614665863205
17.7126374486781
17.7126374486781
25.66286212855194
6.146466513128276
9.866311599405833
9.866311599405833
16.01277811253411
67.47357809046051
26.97251953435999
26.97251953435999
13
1
397
16
398
262153
10
Libytheana
262153
8
Libythea
262153
6
Olyras
262153
8
Paititia
262153
8
Melinaea
262153
8
Athyrtis
262153
7
Athesis
262153
8
Patricia
262153
9
Hyposcada
262153
6
Oleria
262153
9
Ollantaya
262153
9
Megoleria
262153
9
Epityches
262153
10
Napeogenes
262153
10
Hypothyris
262153
8
Hyalyris
262153
9
Placidina
262153
7
Pagyris
262153
7
Ithomia
262153
9
Hypoleria
262153
9
Mcclungia
262153
11
Brevioleria
262153
10
Heterosais
262153
11
Pseudoscada
262153
5
Greta
262153
7
Godyris
262153
9
Veladyris
262153
9
Velamysta
262153
11
Callithomia
262153
8
Dircenna
262153
8
Hyalenna
262153
10
Pteronymia
262153
9
Ceratinia
262153
8
Episcada
262153
7
Methona
262153
8
Tithorea
262153
7
Elzunia
262153
5
Aeria
262153
10
Mechanitis
262153
9
Forbestra
262153
5
Scada
262153
4
Sais
262153
8
Thyridia
262153
8
Tellervo
262153
6
Anetia
262153
7
Lycorea
262153
5
Ituna
262153
8
Tirumala
262153
6
Danaus
262153
7
Amauris
262153
9
Parantica
262153
8
Ideopsis
262153
7
Euploea
262153
4
Idea
262153
8
Dryadula
262153
5
Dryas
262153
11
Philaethria
262153
5
Dione
262153
8
Agraulis
262153
10
Heliconius
262153
7
Eueides
262153
8
Altinote
262153
8
Actinote
262153
10
Bematistes
262153
6
Acraea
262153
8
Cethosia
262153
7
Vindula
262153
5
Algia
262153
10
Algiachroa
262153
10
Cirrochroa
262153
11
Lachnoptera
262153
7
Vagrans
262153
8
Phalanta
262153
5
Cupha
262153
9
Euptoieta
262153
7
Terinos
262153
6
Yramea
262153
7
Boloria
262153
8
Brenthis
262153
8
Argynnis
262153
7
Issoria
262153
9
Pardopsis
262153
5
Harma
262153
8
Cymothoe
262153
9
Limenitis
262153
7
Adelpha
262153
6
Moduza
262153
6
Athyma
262153
12
Pseudoneptis
262153
11
Pseudacraea
262153
9
Euphaedra
262153
8
Bebearia
262153
10
Hamanumida
262153
9
Euryphura
262153
12
Crenidomimas
262153
9
Euriphene
262153
7
Aterica
262153
6
Catuna
262153
7
Euptera
262153
9
Bassarona
262153
8
Tanaecia
262153
6
Lexias
262153
6
Dophla
262153
7
Lebadea
262153
6
Neptis
262153
10
Pantoporia
262153
7
Lasippa
262153
9
Parthenos
262153
11
Chersonesia
262153
8
Cyrestis
262153
8
Marpesia
262153
6
Pycina
262153
8
Historis
262153
7
Baeotus
262153
8
Tigridia
262153
8
Colobura
262153
6
Smyrna
262153
9
Araschnia
262153
5
Mynes
262153
11
Symbrenthia
262153
7
Vanessa
262153
10
Antanartia
262153
9
Nymphalis
262153
7
Kaniska
262153
9
Polygonia
262153
6
Aglais
262153
10
Hypanartia
262153
10
Rhinopalpa
262153
7
Anartia
262153
10
Metamorpha
262153
9
Napeocles
262153
8
Siproeta
262153
9
Vanessula
262153
6
Precis
262153
10
Hypolimnas
262153
4
Yoma
262153
16
Protogoniomorpha
262153
7
Salamis
262153
7
Junonia
262153
11
Kallimoides
262153
7
Kallima
262153
7
Mallika
262153
12
Catacroptera
262153
12
Doleschallia
262153
10
Euphydryas
262153
8
Atlantea
262153
7
Phystis
262153
6
Tegosa
262153
5
Dagon
262153
9
Janatella
262153
6
Eresia
262153
9
Telenassa
262153
8
Castilia
262153
10
Anthanassa
262153
9
Phyciodes
262153
5
Mazia
262153
7
Ortilia
262153
8
Antillea
262153
10
Higginsius
262153
12
Gnathotriche
262153
8
Melitaea
262153
8
Chlosyne
262153
8
Microtia
262153
9
Poladryas
262153
9
Mimathyma
262153
10
Hestinalis
262153
7
Sephisa
262153
7
Apatura
262153
7
Hestina
262153
7
Euripus
262153
8
Doxocopa
262153
9
Eulaceura
262153
11
Apaturopsis
262153
8
Chitoria
262153
11
Asterocampa
262153
8
Timelaea
262153
7
Sevenia
262153
6
Eunica
262153
7
Batesia
262153
7
Panacea
262153
6
Ectima
262153
9
Hamadryas
262153
8
Myscelia
262153
7
Nessaea
262153
11
Catonephele
262153
10
Pyrrhogyra
262153
7
Temenis
262153
4
Nica
262153
8
Epiphile
262153
9
Diaethria
262153
9
Callicore
262153
9
Haematera
262153
7
Lucinia
262153
8
Dynamine
262153
11
Neptidopsis
262153
10
Mesoxantha
262153
6
Byblia
262153
8
Eurytela
262153
6
Mestra
262153
11
Archimestra
262153
7
Laringa
262153
7
Ariadne
262153
4
Vila
262153
6
Biblis
262153
7
Amnosia
262153
11
Dichorragia
262153
11
Stibochiona
262153
12
Pseudergolis
262153
8
Calinaga
262153
7
Prepona
262153
6
Agrias
262153
14
Archaeoprepona
262153
12
Coenophlebia
262153
7
Memphis
262153
5
Anaea
262153
10
Polygrapha
262153
10
Fountainea
262153
6
Consul
262153
7
Zaretis
262153
8
Siderone
262153
5
Hypna
262153
11
Anaeomorpha
262153
7
Polyura
262153
8
Charaxes
262153
8
Euxanthe
262153
5
Palla
262153
7
Prothoe
262153
7
Agatasa
262153
5
Lyela
262153
8
Triphysa
262153
11
Coenonympha
262153
10
Oressinoma
262153
11
Lamprolenis
262153
7
Altiapa
262153
9
Hypocysta
262153
9
Harsiesis
262153
11
Platypthima
262153
10
Nesoxenica
262153
9
Tisiphone
262153
10
Geitoneura
262153
9
Argynnina
262153
10
Oreixenica
262153
12
Heteronympha
262153
8
Erebiola
262153
12
Argyrophenga
262153
12
Percnodaimon
262153
9
Dodonidia
262153
12
Argyronympha
262153
8
Zipaetis
262153
11
Orsotriaena
262153
6
Erites
262153
7
Ragadia
262153
9
Henotesia
262153
8
Bicyclus
262153
10
Hallelesis
262153
9
Mycalesis
262153
5
Neope
262153
5
Lethe
262153
9
Satyrodes
262153
6
Enodia
262153
10
Rhaphicera
262153
10
Lasiommata
262153
7
Pararge
262153
7
Chonala
262153
7
Lopinga
262153
7
Kirinia
262153
7
Steroma
262153
12
Moneuptychia
262153
12
Yphthimoides
262153
12
Euptychoides
262153
6
Cissia
262153
7
Megisto
262153
12
Palaeonympha
262153
8
Taydebis
262153
12
Pareuptychia
262153
11
Erichthodes
262153
9
Neonympha
262153
13
Archeuptychia
262153
15
Paryphthimoides
262153
13
Magneuptychia
262153
15
Caeruleuptychia
262153
13
Cepheuptychia
262153
12
Parataygetis
262153
8
Harjesia
262153
13
Forsterinaria
262153
9
Guaianaza
262153
8
Taygetis
262153
12
Rareuptychia
262153
10
Amphidecta
262153
9
Zischkaia
262153
14
Pharneuptychia
262153
14
Chloreuptychia
262153
6
Pindis
262153
10
Godartiana
262153
13
Hermeuptychia
262153
9
Cyllopsis
262153
9
Euptychia
262153
13
Ypthimomorpha
262153
7
Ypthima
262153
10
Neocoenyra
262153
12
Pseudonympha
262153
12
Cassionympha
262153
12
Stygionympha
262153
8
Paralasa
262153
7
Calisto
262153
10
Melanargia
262153
10
Aphantopus
262153
7
Pyronia
262153
7
Maniola
262153
11
Hyponephele
262153
9
Cercyonis
262153
6
Erebia
262153
10
Hipparchia
262153
8
Berberia
262153
8
Karanasa
262153
6
Oeneis
262153
9
Neominois
262153
10
Arethusana
262153
9
Brintesia
262153
7
Satyrus
262153
13
Pseudochazara
262153
7
Chazara
262153
10
Proterebia
262153
7
Eretris
262153
14
Quilaphoetosus
262153
5
Elina
262153
12
Cosmosatyrus
262153
11
Chillanella
262153
4
Auca
262153
12
Pampasatyrus
262153
12
Etcheverrius
262153
12
Argyrophorus
262153
7
Faunula
262153
5
Nelia
262153
9
Steremnia
262153
10
Lymanopoda
262153
10
Ianussiusa
262153
11
Idioneurula
262153
9
Manerebia
262153
12
Oxeoschistus
262153
6
Mygona
262153
9
Proboscis
262153
10
Lasiophila
262153
13
Pseudomaniola
262153
9
Apexacuta
262153
8
Daedalma
262153
11
Foetterleia
262153
6
Eteona
262153
10
Pronophila
262153
7
Corades
262153
14
Praepedaliodes
262153
14
Punapedaliodes
262153
14
Parapedaliodes
262153
15
Panyapedaliodes
262153
10
Pedaliodes
262153
6
Narope
262153
8
Opoptera
262153
6
Caligo
262153
9
Brassolis
262153
10
Catoblepia
262153
10
Opsiphanes
262153
13
Dasyophthalma
262153
8
Dynastor
262153
3
Bia
262153
7
Caerois
262153
6
Morpho
262153
9
Antirrhea
262153
10
Discophora
262153
8
Zeuxidia
262153
11
Amathuxidia
262153
9
Amathusia
262153
10
Thaumantis
262153
7
Thauria
262153
14
Stichophthalma
262153
6
Aemona
262153
13
Morphotenaris
262153
8
Taenaris
262153
6
Faunis
262153
6
Ethope
262153
7
Zethera
262153
8
Penthema
262153
7
Neorina
262153
12
Xanthotaenia
262153
7
Hyantis
262153
8
Elymnias
262153
9
Paralethe
262153
4
Dira
262153
9
Torynesis
262153
9
Tarsocera
262153
9
Aeropetes
262153
9
Manataria
262153
10
Cyllogenes
262153
9
Melanitis
262153
9
Gnophodes
262153
13
Pseudohaetera
262153
7
Haetera
262153
10
Cithaerias
262153
8
Pierella
1026
767
16
4
262153
4
edge
262153
11
edge.length
262153
5
Nnode
262153
9
tip.label
1026
1
262153
5
class
16
1
262153
5
phylo
1026
1
262153
5
order
16
1
262153
9
cladewise
254
254
16
1
262153
4
aicc
16
1
262153
9
threshold
14
1
7.803831457617928
787
7
781
19
1
12
13
14
15
16
17
18
19
2
3
4
5
6
7
8
9
10
11
1026
1
262153
6
levels
16
19
262153
1
1
262153
2
10
262153
2
11
262153
2
12
262153
2
13
262153
2
14
262153
2
15
262153
2
16
262153
2
17
262153
2
18
262153
2
19
262153
1
2
262153
1
3
262153
1
4
262153
1
5
262153
1
6
262153
1
7
262153
1
8
262153
1
9
1026
1535
16
1
262153
6
factor
254
781
19
6
16
3
1
18
7
10
13
19
2
9
14
8
11
4
17
5
15
12
1026
2047
16
19
262153
3
224
262153
3
231
262153
3
299
262153
3
355
262153
3
377
262153
3
399
262153
3
405
262153
3
444
262153
3
478
262153
3
495
262153
3
524
262153
3
583
262153
3
609
262153
3
659
262153
3
688
262153
3
691
262153
3
714
262153
3
750
262153
3
787
1026
1535
16
1
262153
6
factor
254
781
19
1
1
2
2
2
2
1
2
1
2
1
2
1
1
2
1
2
2
1
1026
2047
16
2
262153
4
node
262153
4
stem
1026
1535
16
1
262153
6
factor
254
781
19
2
1
2
2
2
2
2
2
1
2
2
2
2
2
2
2
2
2
2
1026
2047
16
2
262153
2
bd
262153
4
yule
1026
1535
16
1
262153
6
factor
254
781
19
2
9
17
16
5
14
4
8
12
13
18
3
11
7
15
1
10
6
1
1026
2047
16
18
262153
1
0
262153
9
-1055.957
262153
9
-11.26856
262153
9
-124.9143
262153
9
-147.4146
262153
9
-17.52556
262153
9
-26.06505
262153
9
-35.09076
262153
9
-406.3703
262153
9
-4.198604
262153
9
-43.78117
262153
9
-43.78187
262153
9
-4.795468
262153
9
-555.0276
262153
9
-6.201254
262153
9
-6.260095
262153
9
-6.305788
262153
9
-9.221775
1026
1535
16
1
262153
6
factor
254
14
19
0.0924594
0.0541289
0.311199
0.290989
0.186913
0.116252
0.06465600000000001
0.240562
0.0423316
0.209416
0.311684
0.219253
0.220615
0.190754
0.234041
0
0.311671
0.0247238
0
14
19
NA
0.9465980000000001
NA
NA
NA
NA
NA
NA
0.951918
NA
NA
NA
NA
NA
NA
NA
NA
NA
NA
1026
767
16
7
262153
8
Model.ID
262153
10
Shift.Node
262153
6
Cut.At
262153
5
Model
262153
11
Ln.Lik.part
262153
1
r
262153
7
epsilon
1026
1
262153
9
row.names
13
2
NA
-19
1026
1535
16
1
262153
10
data.frame
254
787
2
781
398
141
28
29
43
86
118
151
179
180
249
350
375
52
123
171
289
35
42
57
64
153
213
244
245
267
386
70
109
168
76
121
128
142
224
257
270
271
339
351
369
68
20
21
94
96
160
190
243
317
352
394
154
82
318
287
10
33
321
325
7
233
84
104
368
17
23
107
145
198
199
203
225
294
376
5
45
47
62
71
79
113
126
129
130
158
165
166
182
186
187
192
195
196
202
235
236
238
241
247
259
274
275
276
284
285
302
313
334
335
345
349
373
378
384
385
1
2
14
54
81
38
59
61
147
201
298
393
9
111
119
120
140
176
308
11
12
90
100
211
306
370
381
387
221
220
44
51
53
77
99
117
143
146
150
152
172
219
362
3
46
103
174
217
222
250
327
332
216
268
290
300
50
337
185
193
205
320
326
346
389
74
116
206
229
25
26
48
73
88
106
133
144
162
183
204
234
242
248
282
309
310
315
366
367
344
383
8
24
32
95
189
208
256
272
316
354
360
374
382
22
207
246
258
353
18
110
328
357
4
15
16
114
155
188
358
361
253
371
372
388
396
56
60
67
75
108
122
260
277
278
6
112
293
363
379
125
92
169
311
330
101
163
230
240
252
27
65
13
19
30
31
34
36
37
39
40
41
49
55
58
63
66
69
72
78
80
83
85
87
89
91
93
97
98
102
105
115
124
127
131
132
134
135
136
137
138
148
149
156
157
159
161
164
167
170
173
175
177
178
181
184
191
194
197
200
209
210
212
214
215
218
223
226
227
228
231
232
237
239
251
254
255
261
262
263
264
265
269
273
279
280
281
283
286
288
291
295
296
292
297
299
301
303
305
307
312
314
319
322
323
324
329
331
333
336
338
340
341
342
343
347
348
355
356
359
364
365
377
380
390
391
392
397
398
266
304
139
395
1026
2047
16
398
262153
6
Acraea
262153
8
Actinote
262153
7
Adelpha
262153
6
Aemona
262153
5
Aeria
262153
9
Aeropetes
262153
7
Agatasa
262153
6
Aglais
262153
8
Agraulis
262153
6
Agrias
262153
5
Algia
262153
10
Algiachroa
262153
7
Altiapa
262153
8
Altinote
262153
9
Amathusia
262153
11
Amathuxidia
262153
7
Amauris
262153
7
Amnosia
262153
10
Amphidecta
262153
5
Anaea
262153
11
Anaeomorpha
262153
7
Anartia
262153
6
Anetia
262153
10
Antanartia
262153
10
Anthanassa
262153
8
Antillea
262153
9
Antirrhea
262153
7
Apatura
262153
11
Apaturopsis
262153
9
Apexacuta
262153
10
Aphantopus
262153
9
Araschnia
262153
14
Archaeoprepona
262153
13
Archeuptychia
262153
11
Archimestra
262153
10
Arethusana
262153
9
Argynnina
262153
8
Argynnis
262153
12
Argyronympha
262153
12
Argyrophenga
262153
12
Argyrophorus
262153
7
Ariadne
262153
11
Asterocampa
262153
7
Aterica
262153
7
Athesis
262153
6
Athyma
262153
8
Athyrtis
262153
8
Atlantea
262153
4
Auca
262153
7
Baeotus
262153
9
Bassarona
262153
7
Batesia
262153
8
Bebearia
262153
10
Bematistes
262153
8
Berberia
262153
3
Bia
262153
6
Biblis
262153
8
Bicyclus
262153
7
Boloria
262153
9
Brassolis
262153
8
Brenthis
262153
11
Brevioleria
262153
9
Brintesia
262153
6
Byblia
262153
7
Caerois
262153
15
Caeruleuptychia
262153
6
Caligo
262153
8
Calinaga
262153
7
Calisto
262153
9
Callicore
262153
11
Callithomia
262153
12
Cassionympha
262153
8
Castilia
262153
12
Catacroptera
262153
10
Catoblepia
262153
11
Catonephele
262153
6
Catuna
262153
13
Cepheuptychia
262153
9
Ceratinia
262153
9
Cercyonis
262153
8
Cethosia
262153
8
Charaxes
262153
7
Chazara
262153
11
Chersonesia
262153
11
Chillanella
262153
8
Chitoria
262153
14
Chloreuptychia
262153
8
Chlosyne
262153
7
Chonala
262153
10
Cirrochroa
262153
6
Cissia
262153
10
Cithaerias
262153
11
Coenonympha
262153
12
Coenophlebia
262153
8
Colobura
262153
6
Consul
262153
7
Corades
262153
12
Cosmosatyrus
262153
12
Crenidomimas
262153
5
Cupha
262153
10
Cyllogenes
262153
9
Cyllopsis
262153
8
Cymothoe
262153
8
Cyrestis
262153
8
Daedalma
262153
5
Dagon
262153
6
Danaus
262153
13
Dasyophthalma
262153
9
Diaethria
262153
11
Dichorragia
262153
5
Dione
262153
4
Dira
262153
8
Dircenna
262153
10
Discophora
262153
9
Dodonidia
262153
12
Doleschallia
262153
6
Dophla
262153
8
Doxocopa
262153
8
Dryadula
262153
5
Dryas
262153
8
Dynamine
262153
8
Dynastor
262153
6
Ectima
262153
5
Elina
262153
8
Elymnias
262153
7
Elzunia
262153
6
Enodia
262153
8
Epiphile
262153
8
Episcada
262153
9
Epityches
262153
6
Erebia
262153
8
Erebiola
262153
6
Eresia
262153
7
Eretris
262153
11
Erichthodes
262153
6
Erites
262153
12
Etcheverrius
262153
6
Eteona
262153
6
Ethope
262153
7
Eueides
262153
9
Eulaceura
262153
6
Eunica
262153
9
Euphaedra
262153
10
Euphydryas
262153
7
Euploea
262153
7
Euptera
262153
9
Euptoieta
262153
9
Euptychia
262153
12
Euptychoides
262153
9
Euriphene
262153
7
Euripus
262153
9
Euryphura
262153
8
Eurytela
262153
8
Euxanthe
262153
6
Faunis
262153
7
Faunula
262153
11
Foetterleia
262153
9
Forbestra
262153
13
Forsterinaria
262153
10
Fountainea
262153
10
Geitoneura
262153
12
Gnathotriche
262153
9
Gnophodes
262153
10
Godartiana
262153
7
Godyris
262153
5
Greta
262153
9
Guaianaza
262153
9
Haematera
262153
7
Haetera
262153
10
Hallelesis
262153
9
Hamadryas
262153
10
Hamanumida
262153
8
Harjesia
262153
5
Harma
262153
9
Harsiesis
262153
10
Heliconius
262153
9
Henotesia
262153
13
Hermeuptychia
262153
7
Hestina
262153
10
Hestinalis
262153
12
Heteronympha
262153
10
Heterosais
262153
10
Higginsius
262153
10
Hipparchia
262153
8
Historis
262153
8
Hyalenna
262153
8
Hyalyris
262153
7
Hyantis
262153
10
Hypanartia
262153
5
Hypna
262153
9
Hypocysta
262153
9
Hypoleria
262153
10
Hypolimnas
262153
11
Hyponephele
262153
9
Hyposcada
262153
10
Hypothyris
262153
10
Ianussiusa
262153
4
Idea
262153
8
Ideopsis
262153
11
Idioneurula
262153
7
Issoria
262153
7
Ithomia
262153
5
Ituna
262153
9
Janatella
262153
7
Junonia
262153
7
Kallima
262153
11
Kallimoides
262153
7
Kaniska
262153
8
Karanasa
262153
7
Kirinia
262153
11
Lachnoptera
262153
11
Lamprolenis
262153
7
Laringa
262153
10
Lasiommata
262153
10
Lasiophila
262153
7
Lasippa
262153
7
Lebadea
262153
5
Lethe
262153
6
Lexias
262153
8
Libythea
262153
10
Libytheana
262153
9
Limenitis
262153
7
Lopinga
262153
7
Lucinia
262153
7
Lycorea
262153
5
Lyela
262153
10
Lymanopoda
262153
13
Magneuptychia
262153
7
Mallika
262153
9
Manataria
262153
9
Manerebia
262153
7
Maniola
262153
8
Marpesia
262153
5
Mazia
262153
9
Mcclungia
262153
10
Mechanitis
262153
7
Megisto
262153
9
Megoleria
262153
10
Melanargia
262153
9
Melanitis
262153
8
Melinaea
262153
8
Melitaea
262153
7
Memphis
262153
10
Mesoxantha
262153
6
Mestra
262153
10
Metamorpha
262153
7
Methona
262153
8
Microtia
262153
9
Mimathyma
262153
6
Moduza
262153
12
Moneuptychia
262153
6
Morpho
262153
13
Morphotenaris
262153
9
Mycalesis
262153
6
Mygona
262153
5
Mynes
262153
8
Myscelia
262153
9
Napeocles
262153
10
Napeogenes
262153
6
Narope
262153
5
Nelia
262153
10
Neocoenyra
262153
9
Neominois
262153
9
Neonympha
262153
5
Neope
262153
7
Neorina
262153
11
Neptidopsis
262153
6
Neptis
262153
10
Nesoxenica
262153
7
Nessaea
262153
4
Nica
262153
9
Nymphalis
262153
6
Oeneis
262153
6
Oleria
262153
9
Ollantaya
262153
6
Olyras
262153
8
Opoptera
262153
10
Opsiphanes
262153
10
Oreixenica
262153
10
Oressinoma
262153
11
Orsotriaena
262153
7
Ortilia
262153
12
Oxeoschistus
262153
7
Pagyris
262153
8
Paititia
262153
12
Palaeonympha
262153
5
Palla
262153
12
Pampasatyrus
262153
7
Panacea
262153
10
Pantoporia
262153
15
Panyapedaliodes
262153
8
Paralasa
262153
9
Paralethe
262153
9
Parantica
262153
14
Parapedaliodes
262153
7
Pararge
262153
12
Parataygetis
262153
9
Pardopsis
262153
12
Pareuptychia
262153
9
Parthenos
262153
15
Paryphthimoides
262153
8
Patricia
262153
10
Pedaliodes
262153
8
Penthema
262153
12
Percnodaimon
262153
8
Phalanta
262153
14
Pharneuptychia
262153
11
Philaethria
262153
9
Phyciodes
262153
7
Phystis
262153
8
Pierella
262153
6
Pindis
262153
9
Placidina
262153
11
Platypthima
262153
9
Poladryas
262153
9
Polygonia
262153
10
Polygrapha
262153
7
Polyura
262153
14
Praepedaliodes
262153
6
Precis
262153
7
Prepona
262153
9
Proboscis
262153
10
Pronophila
262153
10
Proterebia
262153
7
Prothoe
262153
16
Protogoniomorpha
262153
11
Pseudacraea
262153
12
Pseudergolis
262153
13
Pseudochazara
262153
13
Pseudohaetera
262153
13
Pseudomaniola
262153
12
Pseudoneptis
262153
12
Pseudonympha
262153
11
Pseudoscada
262153
10
Pteronymia
262153
14
Punapedaliodes
262153
6
Pycina
262153
7
Pyronia
262153
10
Pyrrhogyra
262153
14
Quilaphoetosus
262153
7
Ragadia
262153
12
Rareuptychia
262153
10
Rhaphicera
262153
10
Rhinopalpa
262153
4
Sais
262153
7
Salamis
262153
9
Satyrodes
262153
7
Satyrus
262153
5
Scada
262153
7
Sephisa
262153
7
Sevenia
262153
8
Siderone
262153
8
Siproeta
262153
6
Smyrna
262153
9
Steremnia
262153
7
Steroma
262153
11
Stibochiona
262153
14
Stichophthalma
262153
12
Stygionympha
262153
11
Symbrenthia
262153
8
Taenaris
262153
8
Tanaecia
262153
9
Tarsocera
262153
8
Taydebis
262153
8
Taygetis
262153
6
Tegosa
262153
9
Telenassa
262153
8
Tellervo
262153
7
Temenis
262153
7
Terinos
262153
10
Thaumantis
262153
7
Thauria
262153
8
Thyridia
262153
8
Tigridia
262153
8
Timelaea
262153
8
Tirumala
262153
9
Tisiphone
262153
8
Tithorea
262153
9
Torynesis
262153
8
Triphysa
262153
7
Vagrans
262153
7
Vanessa
262153
9
Vanessula
262153
9
Veladyris
262153
9
Velamysta
262153
4
Vila
262153
7
Vindula
262153
12
Xanthotaenia
262153
4
Yoma
262153
12
Yphthimoides
262153
7
Ypthima
262153
13
Ypthimomorpha
262153
6
Yramea
262153
7
Zaretis
262153
7
Zethera
262153
8
Zeuxidia
262153
8
Zipaetis
262153
9
Zischkaia
1026
1535
16
1
262153
6
factor
254
13
398
2
5
3
4
6
15
3
11
2
4
4
8
1
4
20
3
1
9
1
2
4
2
1
2
2
3
26
45
1
11
40
15
40
1
10
4
8
6
19
3
7
3
1
1
4
8
1
63
4
2
6
6
193
17
4
5
9
7
4
1
17
6
20
9
16
5
12
52
8
6
1
2
24
9
3
3
1
5
3
4
7
2
16
1
3
13
21
2
5
13
8
8
18
22
1
4
2
11
7
23
42
3
3
4
1
3
1
4
41
2
5
1
3
2
3
240
128
17
25
16
39
39
4
9
7
1
6
2
3
1
1
12
47
7
3
1
18
9
2
8
8
3
4
4
9
2
7
99
5
1
1
208
31
73
8
1
15
78
85
39
75
1
3
23
9
17
1
17
90
27
3
4
1
2
27
51
16
4
7
2
1
10
10
1
17
2
4
13
28
3
20
15
2
2
3
1
75
4
9
11
1
2
15
8
1
1
5
6
7
2
14
1
9
6
13
2
13
1
19
5
1
1
1
3
1
2
2
2
2
13
3
14
12
1
9
25
1
4
2
1
9
2
4
31
8
4
3
18
8
16
1
14
1
7
5
41
5
2
11
2
3
3
1
11
29
11
2
4
3
4
4
5
2
10
6
4
4
4
2
86
1
21
42
3
5
4
14
1
11
9
15
45
20
1
32
6
1
2
3
113
1
15
5
5
2
1
14
11
2
1
14
3
3
1
2
6
3
120
9
7
36
11
63
1
2
38
6
1
18
14
126
9
3
54
54
24
12
5
34
5
114
2
2
15
1
3
26
1
38
6
2
2
8
1
20
13
1
3
29
2
13
13
182
1
6
1
8
5
1
17
1
31
11
15
2
4
2
16
1
4
2
17
7
4
9
1
38
3
2
23
202
1
2
11
5
5
4
6
1026
767
16
2
262153
5
taxon
262153
6
n.taxa
1026
1535
16
1
262153
10
data.frame
1026
2303
13
2
NA
-398
254
787
1
13
4
0
93
4
33
1026
1535
16
2
262153
15
package_version
262153
15
numeric_version
254
1026
767
16
10
262153
4
desc
262153
8
optModel
262153
3
phy
262153
6
fixPar
262153
9
criterion
262153
4
stop
262153
9
threshold
262153
12
modelSummary
262153
8
richness
262153
13
medusaVersion
1026
1535
16
1
262153
6
medusa
254
254
