# Supplementary material for: Diversity Dynamics in Nymphalidae Butterflies: Effect of Phylogenetic Uncertainty on Diversification Rate Shift Estimates
Source: PLoS One. 2015 Apr 1;10(4):e0120928. doi: 10.1371/journal.pone.0120928 (PMC4382342; doi:10.1371/journal.pone.0120928)
Supplement: S3 Text — (TXT) [file pone.0120928.s025.txt]

Estimated parameter values for optimal MEDUSA model:

   N.Models Shift.Node Cut.at Model        r    r.low   r.high epsilon eps.low eps.high LnLik.part
1         1        399     NA  yule 0.091854 0.085998 0.098094      NA      NA       NA -1049.5951
2         2        454   node    bd 0.055333 0.045407 0.067258 0.88849 0.84714        1  -290.4927
3         3        712   stem  yule 0.184158 0.170258 0.411081      NA      NA       NA   -11.8378
4         4        625   stem  yule 0.166092 0.153925 0.442180      NA      NA       NA   -11.0321
5         5        412   stem  yule 0.111111 0.105443 0.267218      NA      NA       NA   -84.9995
6         6        627   stem  yule 0.119337 0.110179 0.129236      NA      NA       NA  -548.0423
7         7        717   node  yule 0.066195 0.052780 0.082258      NA      NA       NA  -123.2064
8         8        552   stem  yule 0.232743 0.177483 0.304258      NA      NA       NA   -41.3287
9         9        446   node    bd 0.042004 0.024405 0.073669 0.95315 0.90651        1   -43.7693
10       10        739   node  yule 0.058557 0.054114 0.676831      NA      NA       NA    -6.2790
11       11        652   node  yule 0.311625 0.217096 0.464875      NA      NA       NA    -9.2218
12       12        591   stem  yule 0.219309 0.152130 0.327543      NA      NA       NA   -11.2532
13       13        420   stem  yule 0.081895 0.074535 1.179944      NA      NA       NA    -5.6984
14       14        417   node  yule 0.099694 0.087612 0.266913      NA      NA       NA   -14.3195
15       15        434   stem  yule 0.112786 0.103774 0.596499      NA      NA       NA   -10.9445
16       16        704   node  yule 0.222275 0.176792 0.280377      NA      NA       NA   -43.7284
17       17        303   stem  yule 0.243648 0.174695 0.377565      NA      NA       NA    -6.2013
18       18        746   node  yule 0.192325 0.155698 0.243420      NA      NA       NA   -26.0527
19       19        487   stem  yule 0.063724 0.061807 0.754691      NA      NA       NA   -13.1918
20       20        493   node  yule 0.066355 0.064368 2.061660      NA      NA       NA    -3.8191
21       21        490   stem  yule 0.129855 0.076311 0.156843      NA      NA       NA   -22.2288
22       22        361   stem  yule 0.309729 0.173654 0.583366      NA      NA       NA    -4.1986
23       23        603   stem  yule 0.025232 0.000000 0.051955      NA      NA       NA   -17.4949
24       24        460   stem  yule 0.128891 0.124975 1.273770      NA      NA       NA   -12.4023
25       25        498   node  yule 0.295390 0.229637 0.400488      NA      NA       NA   -12.0609
26       26        458   node  yule 0.152760 0.125448 0.229666      NA      NA       NA    -8.9929

95% confidence intervals calculated from profile likelihoods

Model fit summary for optimal MEDUSA model:

	AIC threshold = 7.803831
	Log-likelihood = -2432.392
	aicc = 4978.508
	Number of parameters = 53
